# Supplementary material for: A machine learning approach for predicting 72-hour mortality of hypothermic patients only using non-invasive parameters: A multi-center retrospective cohort study
Source: PLoS One. 2025 Oct 22;20(10):e0334526. doi: 10.1371/journal.pone.0334526 (PMC12543198; doi:10.1371/journal.pone.0334526)
Supplement: S1 Data — (ZIP) [file pone.0334526.s002.zip]

Archive with 45 entries (40 files):
- Appendix DATA/
- Appendix DATA/1h/
- Appendix DATA/1h/test_1 - 24h.csv
- Appendix DATA/1h/test_1 - 36h.csv
- Appendix DATA/1h/test_1 - 48h.csv
- Appendix DATA/1h/test_1 - 60h.csv
- Appendix DATA/1h/test_1 - 72h.csv
- Appendix DATA/1h/train_1 - 24h.csv
- Appendix DATA/1h/train_1 - 36h.csv
- Appendix DATA/1h/train_1 - 48h.csv
- Appendix DATA/1h/train_1 - 60h.csv
- Appendix DATA/1h/train_1 - 72h.csv
- Appendix DATA/2h/
- Appendix DATA/2h/test_2 - 24h.csv
- Appendix DATA/2h/test_2 - 36h.csv
- Appendix DATA/2h/test_2 - 48h.csv
- Appendix DATA/2h/test_2 - 60h.csv
- Appendix DATA/2h/test_2 - 72h.csv
- Appendix DATA/2h/train_2 - 24h.csv
- Appendix DATA/2h/train_2 - 36h.csv
- Appendix DATA/2h/train_2 - 48h.csv
- Appendix DATA/2h/train_2 - 60h.csv
- Appendix DATA/2h/train_2 - 72h.csv
- Appendix DATA/3h/
- Appendix DATA/3h/test_3 - 24h.csv
- Appendix DATA/3h/test_3 - 36h.csv
- Appendix DATA/3h/test_3 - 48h.csv
- Appendix DATA/3h/test_3 - 60h.csv
- Appendix DATA/3h/test_3 - 72h.csv
- Appendix DATA/3h/train_3 - 24h.csv
- Appendix DATA/3h/train_3 - 36h.csv
- Appendix DATA/3h/train_3 - 48h.csv
- Appendix DATA/3h/train_3 - 60h.csv
- Appendix DATA/3h/train_3 - 72h.csv
- Appendix DATA/4h/
- Appendix DATA/4h/test_4 - 24h.csv
- Appendix DATA/4h/test_4 - 36h.csv
- Appendix DATA/4h/test_4 - 48h.csv
- Appendix DATA/4h/test_4 - 60h.csv
- Appendix DATA/4h/test_4 - 72h.csv
- Appendix DATA/4h/train_4 - 24h.csv
- Appendix DATA/4h/train_4 - 36h.csv
- Appendix DATA/4h/train_4 - 48h.csv
- Appendix DATA/4h/train_4 - 60h.csv
- Appendix DATA/4h/train_4 - 72h.csv
