# Supplementary material for: A machine learning approach for predicting 72-hour mortality of hypothermic patients only using non-invasive parameters: A multi-center retrospective cohort study
Source: PLoS One. 2025 Oct 22;20(10):e0334526. doi: 10.1371/journal.pone.0334526 (PMC12543198; doi:10.1371/journal.pone.0334526)
Supplement: S1 Data — (ZIP) [file pone.0334526.s002.zip › Appendix DATA/1h/test_1 - 24h.csv]

anon_id	temper_max_1	temper_min_1	temper_mean_1	temper_var_1	temper_stddev_1	temper_range_1	temper_perc25_1	temper_perc50_1	temper_perc75_1	hrate_max_1	hrate_min_1	hrate_mean_1	hrate_var_1	hrate_stddev_1	hrate_range_1	hrate_perc25_1	hrate_perc50_1	hrate_perc75_1	rration_max_1	rration_min_1	rration_mean_1	rration_var_1	rration_stddev_1	rration_range_1	rration_perc25_1	rration_perc50_1	rration_perc75_1	sao2_max_1	sao2_min_1	sao2_mean_1	sao2_var_1	sao2_stddev_1	sao2_range_1	sao2_perc25_1	sao2_perc50_1	sao2_perc75_1	systolic_max_1	systolic_min_1	systolic_mean_1	systolic_var_1	systolic_stddev_1	systolic_range_1	systolic_perc25_1	systolic_perc50_1	systolic_perc75_1	diastolic_max_1	diastolic_min_1	diastolic_mean_1	diastolic_var_1
141314	34.8	34.8	34.8	0	0	0	34.8	34.8	34.8	92	86	89.66666667	5.466666667	2.338090389	6	88.5	90	91.5	19	15	16.5	2.3	1.516575089	4	15.25	16.5	17	82	63	74	68.4	8.270429251	19	67.5	78	78.75	75	46	57.44444444	70.52777778	8.398081792	29	55	56	58	40	32	36.44444444	8.527777778
141314	34.8	34.6	34.71428571	0.011428571	0.106904497	0.2	34.6	34.8	34.8	104	90	95.71428571	35.23809524	5.936168397	14	92	92	100	19	9	15	13	3.605551275	10	13.5	16	17	80	61	69.28571429	58.57142857	7.653197278	19	63.5	66	75.5	122	56	73.6	458.2666667	21.40716391	66	58.25	66	80.75	72	36	45.3	138.9
141314	34.8	34	34.51428571	0.064761905	0.254483604	0.8	34.5	34.6	34.6	104	92	100.8571429	23.80952381	4.879500365	12	99	104	104	16	9	13.42857143	8.952380952	2.992052966	7	11	15	16	86	61	75.85714286	89.14285714	9.44154951	25	69.5	80	82.5	144	66	101.6	840.0444444	28.98352022	78	72.25	109	122.75	78	39	58.3	214.4555556
141585	37.4	37.2	37.25714286	0.00952381	0.097590007	0.2	37.2	37.2	37.3	84	82	83.42857143	0.952380952	0.975900073	2	83	84	84	21.90408017	17.57623479	19.62456795	5.951143133	1.696082546	4.327845383	18.69792412	19.54831782	20.47995705	96	94	95.28571429	0.571428571	0.755928946	2	95	95	96	114	98	108.2857143	29.9047619	5.468524655	16	107	108	112	48	42	45.42857143	3.619047619
141585	37.4	37.2	37.3	0.012	0.109544512	0.2	37.2	37.3	37.4	102	82	90.66666667	71.46666667	8.453795992	20	84	89	97	21.90408017	17.57623479	19.62456795	5.951143133	1.696082546	4.327845383	18.69792412	19.54831782	20.47995705	98	94	95.66666667	2.266666667	1.505545305	4	95	95	96.5	122	108	112.6666667	29.86666667	5.465040409	14	108.5	111	115	56	46	49	15.6
141585	37.4	33.6	36.74285714	1.92952381	1.389073004	3.8	37.2	37.2	37.3	90	82	84.85714286	6.476190476	2.544836041	8	84	84	85	21.90408017	17.57623479	19.62456795	5.951143133	1.696082546	4.327845383	18.69792412	19.54831782	20.47995705	96	94	95.42857143	0.619047619	0.786795792	2	95	96	96	124	98	113.1428571	75.80952381	8.706866475	26	110	114	118	50	42	46.57142857	7.619047619
143418	38.3	38.3	38.3	0	0	0	38.3	38.3	38.3	110	108	109	0.4	0.632455532	2	109	109	109	32	23	27.66666667	14.66666667	3.829708431	9	24.5	28	30.75	96	95	95.16666667	0.166666667	0.40824829	1	95	95	95	132	132	132	116.0687189	7.839159887	0	132	132	132	82	82	82	61.2539947
143418	38.3	34.9	37.27142857	2.109047619	1.452256045	3.4	36.4	38.3	38.3	112	108	109.2857143	1.904761905	1.380131119	4	108.5	109	109.5	40	26	32.71428571	17.23809524	4.151878519	14	31.5	33	33.5	96	95	95.28571429	0.238095238	0.487950036	1	95	95	95.5	132	132	132	116.0687189	7.839159887	0	132	132	132	82	82	82	61.2539947
143418	38.3	34.9	36.4	1.673333333	1.293573861	3.4	35.25	36.8	37.15	112	105	107.8571429	7.142857143	2.672612419	7	105.5	108	109.5	40	24	31.14285714	30.14285714	5.4902511	16	27	33	33.5	97	95	95.85714286	0.476190476	0.690065559	2	95.5	96	96	165	165	165	116.0687189	7.839159887	0	165	165	165	74	74	74	61.2539947
143476	36.6	36.4	36.51428571	0.011428571	0.106904497	0.2	36.4	36.6	36.6	82	76	78.85714286	3.80952381	1.951800146	6	78	78	80	14	13	13.42857143	0.285714286	0.534522484	1	13	13	14	95	94	94.71428571	0.238095238	0.487950036	1	94.5	95	95	83	83	83	116.0687189	7.839159887	0	83	83	83	41	41	41	61.2539947
143476	36.6	32.2	35.82857143	2.565714286	1.601784719	4.4	36.4	36.4	36.4	80	76	78.57142857	2.285714286	1.511857892	4	78	78	80	14	13	13.28571429	0.238095238	0.487950036	1	13	13	13.5	96	95	95.14285714	0.142857143	0.377964473	1	95	95	95	91	91	91	116.0687189	7.839159887	0	91	91	91	48	48	48	61.2539947
143476	36.6	36.6	36.6	0	0	0	36.6	36.6	36.6	94	78	84	43.2	6.57267069	16	79	82	88	16	13	14.16666667	0.966666667	0.98319208	3	14	14	14	96	94	95	0.8	0.894427191	2	94.25	95	95.75	83	83	83	116.0687189	7.839159887	0	83	83	83	41	41	41	61.2539947
144548	36.6	36.4	36.44285714	0.006190476	0.078679579	0.2	36.4	36.4	36.45	88	85	86.28571429	1.238095238	1.112697281	3	85.5	86	87	23	15	19.14285714	7.142857143	2.672612419	8	18	19	20.5	99	98	98.14285714	0.142857143	0.377964473	1	98	98	98	175	142	158.1428571	145.1428571	12.04752494	33	150.5	156	166.5	82	63	73.14285714	50.14285714
144548	36.6	33.7	36	1.05	1.024695077	2.9	36.25	36.4	36.4	87	83	85.14285714	1.80952381	1.345185418	4	84.5	85	86	21	15	18.85714286	3.80952381	1.951800146	6	18.5	19	20	99	98	98.14285714	0.142857143	0.377964473	1	98	98	98	156	140	147.7142857	40.23809524	6.343350474	16	142	149	152.5	72	62	66.85714286	16.80952381
144548	36.9	36.2	36.53333333	0.054666667	0.233809039	0.7	36.425	36.55	36.6	88	84	85.5	2.7	1.643167673	4	84.25	85	86.5	23	13	19.83333333	14.16666667	3.763863264	10	18.75	21.5	22	99	98	98.33333333	0.266666667	0.516397779	1	98	98	98.75	178	161	173.1666667	39.76666667	6.306081721	17	172.75	175.5	176.75	83	75	81	8.8
144622	36.8	34	35.76666667	0.982666667	0.991295449	2.8	35.5	36	36.35	82	80	80.33333333	0.666666667	0.816496581	2	80	80	80	19	12	15	8	2.828427125	7	13.25	14	17	97	96	96.33333333	0.266666667	0.516397779	1	96	96	96.75	112	103	106.125	9.267857143	3.044315546	9	104	105	108	66	54	60.875	12.98214286
144622	36.8	35.4	36.34285714	0.20952381	0.457737708	1.4	36.3	36.4	36.6	84	78	80.57142857	3.619047619	1.902379462	6	80	80	81	20	9	14.14285714	12.47619048	3.532165126	11	12.5	14	15.5	97	93	95.71428571	1.904761905	1.380131119	4	95.5	96	96.5	114	100	105.375	19.69642857	4.438065859	14	102.75	104	108	64	52	59.125	16.98214286
144622	36.6	36.2	36.4	0.032	0.178885438	0.4	36.25	36.4	36.55	84	78	82	4.8	2.19089023	6	82	82	83.5	20	5	11.5	33.1	5.753259945	15	8.25	9.5	15.25	96	93	94.83333333	1.366666667	1.169045194	3	94.25	95	95.75	114	100	105	39.6	6.292853089	14	100.5	102	109.5	64	50	55	23.6
144689	38.8	37.6	38.46	0.238	0.487852437	1.2	38.6	38.6	38.7	116	104	109.6666667	16.66666667	4.082482905	12	108	109	111.5	21.90408017	17.57623479	19.62456795	5.951143133	1.696082546	4.327845383	18.69792412	19.54831782	20.47995705	99	98	98.5	0.3	0.547722558	1	98	98.5	99	105	105	105	116.0687189	7.839159887	0	105	105	105	55	55	55	61.2539947
144689	38.8	38.6	38.62857143	0.005714286	0.075592895	0.2	38.6	38.6	38.6	116	106	110.2857143	11.23809524	3.352326839	10	108	110	112	21.90408017	17.57623479	19.62456795	5.951143133	1.696082546	4.327845383	18.69792412	19.54831782	20.47995705	99	98	98.71428571	0.238095238	0.487950036	1	98.5	99	99	105	105	105	116.0687189	7.839159887	0	105	105	105	55	55	55	61.2539947
144689	38.6	30.6	37.04285714	9.23952381	3.039658502	8	37.15	38.6	38.6	112	104	107.7142857	7.238095238	2.690370837	8	106	108	109	21.90408017	17.57623479	19.62456795	5.951143133	1.696082546	4.327845383	18.69792412	19.54831782	20.47995705	99	99	99	0	0	0	99	99	99	112	112	112	116.0687189	7.839159887	0	112	112	112	64	64	64	61.2539947
144854	35.5	34.8	35.15	0.245	0.494974747	0.7	34.975	35.15	35.325	72	70	71.42857143	0.952380952	0.975900073	2	71	72	72	16	16	16	0	0	0	16	16	16	96.81858803	94.01966041	95.59012937	7.015905862	1.271878808	2.798927614	95.06769437	95.73279714	96.23882931	98	82	90.28571429	33.9047619	5.822779569	16	87	88	95	44	38	41.42857143	4.952380952
144854	35.5	26	31.04	16.223	4.027778544	9.5	29	29.9	34.8	72	70	70.85714286	1.142857143	1.069044968	2	70	70	72	16	6	14.14285714	14.14285714	3.760699023	10	14.5	16	16	96.81858803	94.01966041	95.59012937	7.015905862	1.271878808	2.798927614	95.06769437	95.73279714	96.23882931	134	88	107.4285714	348.952381	18.68026715	46	95	98	121	58	40	48	56
144854	31	31	31	2.166306026	0.783905929	0	31	31	31	72	72	72	0	0	0	72	72	72	16	16	16	0	0	0	16	16	16	96.81858803	94.01966041	95.59012937	7.015905862	1.271878808	2.798927614	95.06769437	95.73279714	96.23882931	88	80	83.66666667	8.666666667	2.943920289	8	82	83	85.5	42	38	39.33333333	2.666666667
144986	35.52112998	33.66283475	34.91586692	2.166306026	0.783905929	1.858295232	34.73740202	35.11743958	35.34345199	150	145	148.3333333	3.066666667	1.751190072	5	148.25	149	149	22	19	20.66666667	1.466666667	1.211060142	3	20	20.5	21.75	95	95	95	0	0	0	95	95	95	92	82	84.18181818	8.763636364	2.96034396	10	82	83	85	53	47	50	7.8
144986	25	25	25	2.166306026	0.783905929	0	25	25	25	158	146	152.1428571	16.14285714	4.01781746	12	150	152	154.5	26	17	22.57142857	8.619047619	2.935821456	9	21.5	24	24	96	95	95.28571429	0.238095238	0.487950036	1	95	95	95.5	99	81	91.54545455	37.67272727	6.137811277	18	87.5	94	96.5	59	50	53.72727273	6.218181818
144986	35.52112998	33.66283475	34.91586692	2.166306026	0.783905929	1.858295232	34.73740202	35.11743958	35.34345199	156	145	149.4285714	13.95238095	3.735288604	11	147	149	151	24	17	20.42857143	4.952380952	2.225394561	7	19.5	20	21.5	95	95	95	0	0	0	95	95	95	95	81	86.08333333	20.4469697	4.52183256	14	82	85.5	89.25	59	47	52.16666667	10.51515152
145205	35.4	35	35.2	0.016	0.126491106	0.4	35.2	35.2	35.2	52	48	50.66666667	2.666666667	1.632993162	4	50	51	52	15	11	12.16666667	2.166666667	1.471960144	4	11.25	12	12	96.81858803	94.01966041	95.59012937	7.015905862	1.271878808	2.798927614	95.06769437	95.73279714	96.23882931	126	95	113	121.4285714	11.0194633	31	111.25	116	118.5	72	62	65.25	11.35714286
145205	35	34.8	34.91428571	0.011428571	0.106904497	0.2	34.8	35	35	56	50	52.28571429	3.238095238	1.799470822	6	52	52	52	12	11	11.42857143	0.285714286	0.534522484	1	11	11	12	96.81858803	94.01966041	95.59012937	7.015905862	1.271878808	2.798927614	95.06769437	95.73279714	96.23882931	126	100	115.2222222	120.9444444	10.99747446	26	103	122	124	78	61	71.66666667	50
145205	35.2	35	35.05714286	0.00952381	0.097590007	0.2	35	35	35.1	52	48	51.14285714	2.476190476	1.573591585	4	51	52	52	12	11	11.57142857	0.285714286	0.534522484	1	11	12	12	96.81858803	94.01966041	95.59012937	7.015905862	1.271878808	2.798927614	95.06769437	95.73279714	96.23882931	124	97	112.3333333	103.5	10.17349497	27	102	116	120	78	62	68.22222222	30.44444444
145396	32	29.2	30.71428571	1.051428571	1.025391911	2.8	30	31	31.4	84	70	77.71428571	31.23809524	5.589105048	14	73	80	82	22	18	18.85714286	2.142857143	1.463850109	4	18	18	19	94	93	93.57142857	0.285714286	0.534522484	1	93	94	94	152	138	147.7142857	23.23809524	4.820590756	14	147	148	151	68	64	64.85714286	2.476190476
145396	32	30	31.02857143	0.419047619	0.647338875	2	30.7	31	31.4	82	70	74.85714286	22.47619048	4.740906082	12	71	74	78	19	18	18.28571429	0.238095238	0.487950036	1	18	18	18.5	94	93	93.57142857	0.285714286	0.534522484	1	93	94	94	152	140	146	22.66666667	4.760952286	12	142	148	149	68	62	64	5.333333333
145396	36.4	29.6	32.26666667	9.946666667	3.153833646	6.8	30.15	30.7	34.85	92	70	80.33333333	101.4666667	10.0730664	22	71.5	79	89.5	22	18	19	2.4	1.549193338	4	18	18.5	19	95	93	94.16666667	0.566666667	0.752772653	2	94	94	94.75	148	140	143	12.4	3.521363372	8	140	142	145.5	74	62	65.66666667	23.06666667
146021	37.6	37.4	37.42857143	0.005714286	0.075592895	0.2	37.4	37.4	37.4	134	112	118.5714286	98.28571429	9.913915185	22	112	114	123	30	27	28.14285714	0.80952381	0.899735411	3	28	28	28	97	93	95.42857143	2.285714286	1.511857892	4	94.5	96	96.5	164	126	142.2857143	219.2380952	14.80669089	38	132	136	153	68	58	62.28571429	20.57142857
146021	37.8	37.4	37.5	0.028	0.167332005	0.4	37.4	37.4	37.55	114	112	113.3333333	1.066666667	1.032795559	2	112.5	114	114	30	27	28	1.6	1.264911064	3	27	27.5	28.75	97	96	96.33333333	0.266666667	0.516397779	1	96	96	96.75	159	126	145.8333333	165.7666667	12.87504045	33	138.5	148	156	64	58	60	9.6
146021	37.8	34.6	37.14285714	1.28952381	1.135572019	3.2	37.4	37.4	37.7	134	112	122.8571429	74.47619048	8.629958892	22	117	120	130	28	23	26.71428571	3.571428571	1.889822365	5	26	28	28	97	93	95.14285714	1.80952381	1.345185418	4	94.5	95	96	168	132	155.4285714	263.6190476	16.23634958	36	146	164	166	68	62	66.57142857	6.285714286
146518	36.3	26.6	32.03	19.747	4.443759669	9.7	28.45	32.5	36.3	57	36	40.66666667	67.86666667	8.238122764	21	36	37	40.25	18	12	13	6	2.449489743	6	12	12	12	99	98	98.8	0.2	0.447213595	1	99	99	99	133	118	124.6666667	27.46666667	5.240865069	15	121.5	124.5	126.75	96	80	83.83333333	36.16666667
146518	36.3	36.3	36.3	0	0	0	36.3	36.3	36.3	36	35	35.5	0.3	0.547722558	1	35	35.5	36	12	12	12	0	0	0	12	12	12	99	99	99	0	0	0	99	99	99	126	124	125.3333333	1.066666667	1.032795559	2	124.5	126	126	82	81	81.66666667	0.266666667
146518	36.3	32.5	35.66666667	2.406666667	1.551343504	3.8	36.3	36.3	36.3	38	35	36.14285714	0.80952381	0.899735411	3	36	36	36	12	12	12	0	0	0	12	12	12	99	98	98.83333333	0.166666667	0.40824829	1	99	99	99	127	118	124.2857143	9.571428571	3.093772547	9	123.5	126	126	82	80	81.57142857	0.619047619
147049	36.4	25	34.62857143	18.07238095	4.251162306	11.4	36	36.2	36.4	74	70	71.71428571	1.904761905	1.380131119	4	71	72	72	20	17	19	1.333333333	1.154700538	3	18.5	19	20	98	97	97.14285714	0.142857143	0.377964473	1	97	97	97	127.4161575	112.3360489	119.7788205	116.0687189	7.839159887	15.08010862	116.5794297	119.6958588	122.9648676	70.95112016	61.57569586	65.86726047	61.2539947
147049	36.8	36.2	36.43333333	0.038666667	0.196638416	0.6	36.4	36.4	36.4	72	70	70.85714286	1.142857143	1.069044968	2	70	70	72	20	17	18.57142857	1.285714286	1.133893419	3	18	18	19.5	98	96	96.85714286	0.476190476	0.690065559	2	96.5	97	97	162	162	162	116.0687189	7.839159887	0	162	162	162	78	78	78	61.2539947
147049	36.8	36.4	36.6	0.08	0.282842712	0.4	36.5	36.6	36.7	74	68	70.66666667	4.266666667	2.065591118	6	70	70	71.5	20	18	18.66666667	0.666666667	0.816496581	2	18	18.5	19	98	96	97	0.8	0.894427191	2	96.25	97	97.75	162	162	162	116.0687189	7.839159887	0	162	162	162	78	78	78	61.2539947
148626	36.8	36.6	36.7	0.008	0.089442719	0.2	36.625	36.7	36.775	99	96	97.5	1.1	1.048808848	3	97	97.5	98	23	14	16.16666667	11.36666667	3.371448749	9	15	15	15	99	99	99	0	0	0	99	99	99	149	142	146	7.6	2.75680975	7	144.25	146.5	148	80	74	76.5	5.1
148626	36.7	35.8	36.37142857	0.105714286	0.325137334	0.9	36.2	36.5	36.6	98	92	95.85714286	4.476190476	2.115700942	6	95	96	97.5	15	1	10.42857143	43.61904762	6.60447179	14	6	15	15	99	97	98.2	0.7	0.836660027	2	98	98	99	150	144	147.1428571	4.142857143	2.035400978	6	146	148	148	77	75	75.85714286	0.80952381
148626	36.5	33.3	35.31428571	1.504761905	1.22668737	3.2	34.6	35.8	36.2	96	90	92.85714286	5.80952381	2.410295378	6	91	92	95	15	1	9.428571429	34.61904762	5.883795341	14	6	12	13	98	33	82.16666667	664.5666667	25.77919057	65	78.75	95	97.75	150	147	148.5714286	1.285714286	1.133893419	3	148	148	149.5	77	75	75.57142857	0.619047619
148673	36.3	27.7	32.55	18.33666667	4.282133425	8.6	29.575	33.1	36.075	84	77	79	11.33333333	3.366501646	7	77	77.5	79.5	30	30	30	0	0	0	30	30	30	98	95	96.5	1.666666667	1.290994449	3	95.75	96.5	97.25	107	90	97.25	56.25	7.5	17	92.25	96	101	54	42	47.5	30.33333333
148673	35.1	28.9	31.68571429	5.781428571	2.404460141	6.2	29.7	31.4	33.5	78	76	77.14285714	0.476190476	0.690065559	2	77	77	77.5	30	30	30	0	0	0	30	30	30	98	97	97.28571429	0.238095238	0.487950036	1	97	97	97.5	97	94	95.28571429	1.571428571	1.253566341	3	94.5	95	96	47	44	45.28571429	0.904761905
148673	36.3	27.7	32.54285714	12.54619048	3.542060202	8.6	29.6	33.5	35.55	84	76	78	7.333333333	2.708012802	8	77	77	77.5	30	30	30	0	0	0	30	30	30	98	95	96.85714286	1.142857143	1.069044968	3	96.5	97	97.5	107	93	96.71428571	24.23809524	4.923220007	14	94	95	97	54	44	46.71428571	14.57142857
149049	36.7	36.6	36.66666667	0.002666667	0.051639778	0.1	36.625	36.7	36.7	97	93	95	2.8	1.673320053	4	94	94.5	96.5	28	27	27.66666667	0.266666667	0.516397779	1	27.25	28	28	96.81858803	94.01966041	95.59012937	7.015905862	1.271878808	2.798927614	95.06769437	95.73279714	96.23882931	139	119	125.6666667	66.26666667	8.140434059	20	119.5	122.5	130	61	48	53.33333333	27.86666667
149049	36.6	34.65	36.00714286	0.473690476	0.688251753	1.95	35.8	36.3	36.45	98	92	95.42857143	6.285714286	2.507132682	6	94	94	98	26	4	15.42857143	62.95238095	7.934253648	22	10.5	17	20	99	98	98.5	0.5	0.707106781	1	98.25	98.5	98.75	171	120	147.5714286	281.6190476	16.7815091	51	141	142	159	64	47	55.85714286	31.14285714
149049	36.7	36.3	36.52857143	0.019047619	0.138013112	0.4	36.45	36.6	36.6	98	92	94.71428571	5.571428571	2.360387377	6	93.5	94	96	28	17	23.57142857	22.61904762	4.755948656	11	20	26	27	96.81858803	94.01966041	95.59012937	7.015905862	1.271878808	2.798927614	95.06769437	95.73279714	96.23882931	160	119	134	352.6666667	18.77942136	41	119.5	121	149.5	60	47	52.42857143	28.28571429
150092	35.2	34.8	35.02857143	0.019047619	0.138013112	0.4	35	35	35.1	84	80	81.71428571	3.238095238	1.799470822	4	80	82	83	21.90408017	17.57623479	19.62456795	5.951143133	1.696082546	4.327845383	18.69792412	19.54831782	20.47995705	99	99	99	0	0	0	99	99	99	112	112	112	116.0687189	7.839159887	0	112	112	112	64	64	64	61.2539947
150092	35.2	35	35.14285714	0.00952381	0.097590007	0.2	35.1	35.2	35.2	90	80	82.85714286	13.14285714	3.625307869	10	80	82	84	21.90408017	17.57623479	19.62456795	5.951143133	1.696082546	4.327845383	18.69792412	19.54831782	20.47995705	99	99	99	0	0	0	99	99	99	112	112	112	116.0687189	7.839159887	0	112	112	112	64	64	64	61.2539947
150092	35.2	35	35.13333333	0.010666667	0.103279556	0.2	35.05	35.2	35.2	90	80	83.66666667	18.26666667	4.273952113	10	80.5	82	86.5	21.90408017	17.57623479	19.62456795	5.951143133	1.696082546	4.327845383	18.69792412	19.54831782	20.47995705	99	99	99	0	0	0	99	99	99	127.4161575	112.3360489	119.7788205	116.0687189	7.839159887	15.08010862	116.5794297	119.6958588	122.9648676	70.95112016	61.57569586	65.86726047	61.2539947
150358	36.5	33.3	34.66666667	2.723333333	1.650252506	3.2	33.75	34.2	35.35	68	54	61.42857143	25.28571429	5.028490259	14	58	63	64.5	34	19	28	29.66666667	5.446711546	15	25	28	32.5	99	91	95.42857143	8.285714286	2.878491669	8	94	95	97.5	122	122	122	116.0687189	7.839159887	0	122	122	122	87	87	87	61.2539947
150358	33.3	33.3	33.3	2.166306026	0.783905929	0	33.3	33.3	33.3	68	52	57.28571429	41.9047619	6.47338875	16	53	54	60.5	40	24	33.14285714	31.80952381	5.639993246	16	30	34	37	99	95	97.57142857	2.285714286	1.511857892	4	97	98	98.5	122	122	122	116.0687189	7.839159887	0	122	122	122	87	87	87	61.2539947
150358	35.52112998	33.66283475	34.91586692	2.166306026	0.783905929	1.858295232	34.73740202	35.11743958	35.34345199	59	52	54.33333333	6.266666667	2.503331114	7	53	53.5	54.75	40	33	37	6.4	2.529822128	7	36	37	38.75	99	98	98.5	0.3	0.547722558	1	98	98.5	99	107	107	107	116.0687189	7.839159887	0	107	107	107	58	58	58	61.2539947
150596	35.52112998	33.66283475	34.91586692	2.166306026	0.783905929	1.858295232	34.73740202	35.11743958	35.34345199	110	110	110	18.18132017	2.741670868	0	110	110	110	13	13	13	5.951143133	1.696082546	0	13	13	13	97	97	97	7.015905862	1.271878808	0	97	97	97	181	181	181	116.0687189	7.839159887	0	181	181	181	95	95	95	61.2539947
150596	41.4	40.8	41.1	0.18	0.424264069	0.6	40.95	41.1	41.25	110	104	106.6666667	9.333333333	3.055050463	6	105	106	108	14	12	13	1	1	2	12.5	13	13.5	97	96	96.66666667	0.333333333	0.577350269	1	96.5	97	97	181	181	181	116.0687189	7.839159887	0	181	181	181	95	95	95	61.2539947
150596	41.4	29.8	35.9	36.65333333	6.054199644	11.6	31.15	36.2	40.95	106	80	98.5	153	12.36931688	26	98	104	104.5	16	12	14.25	2.916666667	1.707825128	4	13.5	14.5	15.25	97	95	96	0.666666667	0.816496581	2	95.75	96	96.25	159	159	159	116.0687189	7.839159887	0	159	159	159	94	94	94	61.2539947
150626	36.8	36.6	36.74285714	0.00952381	0.097590007	0.2	36.7	36.8	36.8	90	82	86.57142857	11.61904762	3.408672413	8	84	88	89	21.90408017	17.57623479	19.62456795	5.951143133	1.696082546	4.327845383	18.69792412	19.54831782	20.47995705	96.81858803	94.01966041	95.59012937	7.015905862	1.271878808	2.798927614	95.06769437	95.73279714	96.23882931	93	93	93	116.0687189	7.839159887	0	93	93	93	58	58	58	61.2539947
150626	36.8	36.2	36.63333333	0.054666667	0.233809039	0.6	36.6	36.7	36.8	92	82	87	14	3.741657387	10	84.5	87	89.5	21.90408017	17.57623479	19.62456795	5.951143133	1.696082546	4.327845383	18.69792412	19.54831782	20.47995705	96.81858803	94.01966041	95.59012937	7.015905862	1.271878808	2.798927614	95.06769437	95.73279714	96.23882931	93	93	93	116.0687189	7.839159887	0	93	93	93	58	58	58	61.2539947
150626	36.8	34.8	36.14285714	0.662857143	0.814160391	2	35.6	36.6	36.8	92	78	86.28571429	23.23809524	4.820590756	14	84	88	89	21.90408017	17.57623479	19.62456795	5.951143133	1.696082546	4.327845383	18.69792412	19.54831782	20.47995705	96.81858803	94.01966041	95.59012937	7.015905862	1.271878808	2.798927614	95.06769437	95.73279714	96.23882931	132	132	132	116.0687189	7.839159887	0	132	132	132	79	79	79	61.2539947
151338	32.5	32.4	32.41428571	0.001428571	0.037796447	0.1	32.4	32.4	32.4	104	102	103.5714286	0.619047619	0.786795792	2	103.5	104	104	21	20	20.71428571	0.238095238	0.487950036	1	20.5	21	21	96.81858803	94.01966041	95.59012937	7.015905862	1.271878808	2.798927614	95.06769437	95.73279714	96.23882931	148	140	146.375	7.125	2.669269563	8	146.75	147	148	100	94	96.125	3.553571429
151338	32.4	32.4	32.4	0	0	0	32.4	32.4	32.4	104	100	102.1428571	2.476190476	1.573591585	4	101	102	103.5	21	20	20.71428571	0.238095238	0.487950036	1	20.5	21	21	96.81858803	94.01966041	95.59012937	7.015905862	1.271878808	2.798927614	95.06769437	95.73279714	96.23882931	154	140	147.625	15.69642857	3.961871852	14	146.75	147.5	149.25	100	94	97.875	4.982142857
151338	32.6	32.4	32.48333333	0.005666667	0.075277265	0.2	32.425	32.5	32.5	104	104	104	0	0	0	104	104	104	21	20	20.5	0.3	0.547722558	1	20	20.5	21	96.81858803	94.01966041	95.59012937	7.015905862	1.271878808	2.798927614	95.06769437	95.73279714	96.23882931	151	138	147.2857143	18.57142857	4.309458037	13	147.5	148	149.5	103	95	96.57142857	8.285714286
151420	34.1	33.9	34	0.008	0.089442719	0.2	33.925	34	34.075	58	53	55.16666667	3.366666667	1.834847859	5	54	55	56	14	14	14	0	0	0	14	14	14	96.81858803	94.01966041	95.59012937	7.015905862	1.271878808	2.798927614	95.06769437	95.73279714	96.23882931	110	101	105.6666667	10.66666667	3.265986324	9	104	105.5	107.75	67	65	66.16666667	0.966666667
151420	33.8	33.6	33.71428571	0.008095238	0.089973541	0.2	33.65	33.7	33.8	70	50	54	50.33333333	7.094598885	20	51	52	52	16	14	14.28571429	0.571428571	0.755928946	2	14	14	14	96.81858803	94.01966041	95.59012937	7.015905862	1.271878808	2.798927614	95.06769437	95.73279714	96.23882931	111	111	111	116.0687189	7.839159887	0	111	111	111	67	67	67	61.2539947
151420	34	33.7	33.84285714	0.00952381	0.097590007	0.3	33.8	33.8	33.9	58	51	53.42857143	6.619047619	2.572750983	7	52	52	54.5	14	14	14	0	0	0	14	14	14	96.81858803	94.01966041	95.59012937	7.015905862	1.271878808	2.798927614	95.06769437	95.73279714	96.23882931	111	107	109	3.333333333	1.825741858	4	107.75	109	110.25	67	67	67	0
151437	33.6	33.4	33.48571429	0.011428571	0.106904497	0.2	33.4	33.4	33.6	142	138	139.5714286	1.952380952	1.397276262	4	138.5	140	140	22	19	20.14285714	0.80952381	0.899735411	3	20	20	20	99	99	99	0	0	0	99	99	99	81	70	75.66666667	14.66666667	3.829708431	11	73.75	76	77.5	61	44	51.16666667	40.16666667
151437	34	33.6	33.76666667	0.022666667	0.150554531	0.4	33.65	33.8	33.8	144	142	143.6666667	0.666666667	0.816496581	2	144	144	144	20	20	20	0	0	0	20	20	20	96.81858803	94.01966041	95.59012937	7.015905862	1.271878808	2.798927614	95.06769437	95.73279714	96.23882931	105	82	95	92.66666667	9.626352719	23	91.75	96.5	99.75	70	51	59.5	61.66666667
151437	33.8	33.4	33.57142857	0.019047619	0.138013112	0.4	33.5	33.6	33.6	144	138	141.4285714	4.952380952	2.225394561	6	140	142	143	22	20	20.28571429	0.571428571	0.755928946	2	20	20	20	99	99	99	0	0	0	99	99	99	98	73	84.6	127.3	11.28273017	25	76	81	95	70	44	57.2	92.7
151509	39.6	39.6	39.6	0	0	0	39.6	39.6	39.6	106	90	101.1428571	29.14285714	5.398412465	16	100	104	104	14	12	12.28571429	0.571428571	0.755928946	2	12	12	12	96.81858803	94.01966041	95.59012937	7.015905862	1.271878808	2.798927614	95.06769437	95.73279714	96.23882931	112	80	93	182.6666667	13.51542329	32	87.5	90	95.5	55	47	50	12.66666667
151509	39.6	30.4	38.28571429	12.09142857	3.477273152	9.2	39.6	39.6	39.6	106	102	104.2857143	1.904761905	1.380131119	4	104	104	105	16	12	13.28571429	2.238095238	1.496026483	4	12	13	14	96.81858803	94.01966041	95.59012937	7.015905862	1.271878808	2.798927614	95.06769437	95.73279714	96.23882931	94	90	92	8	2.828427125	4	91	92	93	57	50	53.5	24.5
151509	38.8	36.8	38.06666667	1.213333333	1.101514109	2	37.7	38.6	38.7	100	88	92.33333333	35.86666667	5.988878582	12	88	89	97.5	12	12	12	0	0	0	12	12	12	96.81858803	94.01966041	95.59012937	7.015905862	1.271878808	2.798927614	95.06769437	95.73279714	96.23882931	118	80	100	322.6666667	17.96292478	38	87.5	101	113.5	64	47	53.5	61.66666667
151859	36.8	34.6	36.11428571	1.078095238	1.038313651	2.2	35.6	36.6	36.8	76	76	76	0	0	0	76	76	76	21.90408017	17.57623479	19.62456795	5.951143133	1.696082546	4.327845383	18.69792412	19.54831782	20.47995705	98	97	97.85714286	0.142857143	0.377964473	1	98	98	98	100	92	96.85714286	9.142857143	3.023715784	8	95	98	99	60	56	57.14285714	2.476190476
151859	36.8	36.6	36.73333333	0.010666667	0.103279556	0.2	36.65	36.8	36.8	76	74	75	1.2	1.095445115	2	74	75	76	21.90408017	17.57623479	19.62456795	5.951143133	1.696082546	4.327845383	18.69792412	19.54831782	20.47995705	99	98	98.16666667	0.166666667	0.40824829	1	98	98	98	102	90	93.66666667	21.46666667	4.633213428	12	90.5	92	95	58	54	55	2.8
151859	36.8	36.6	36.71428571	0.011428571	0.106904497	0.2	36.6	36.8	36.8	76	74	75.71428571	0.571428571	0.755928946	2	76	76	76	21.90408017	17.57623479	19.62456795	5.951143133	1.696082546	4.327845383	18.69792412	19.54831782	20.47995705	98	98	98	0	0	0	98	98	98	98	90	93.42857143	7.619047619	2.760262237	8	92	92	95	56	54	55.14285714	1.142857143
153418	33.4	33.2	33.33333333	0.010666667	0.103279556	0.2	33.25	33.4	33.4	84	80	81.66666667	3.866666667	1.966384161	4	80	81	83.5	23	23	23	0	0	0	23	23	23	96.81858803	94.01966041	95.59012937	7.015905862	1.271878808	2.798927614	95.06769437	95.73279714	96.23882931	164	146	155	68.4	8.270429251	18	147.5	155	162.5	84	76	80	8
153418	34	33.6	33.82857143	0.032380952	0.179947082	0.4	33.7	33.8	34	90	82	85.42857143	6.285714286	2.507132682	8	84	86	86	24	17	21.5	8.3	2.880972058	7	19.75	22.5	23.75	99	98	98.8	0.2	0.447213595	1	99	99	99	178	156	166.5714286	52.95238095	7.276838665	22	162	168	170	94	78	85.42857143	28.95238095
153418	33.8	33.4	33.57142857	0.032380952	0.179947082	0.4	33.4	33.6	33.7	86	80	82.28571429	5.904761905	2.429971585	6	80	82	84	24	19	22.42857143	2.619047619	1.618347187	5	22.5	23	23	99	99	99	0	0	0	99	99	99	178	146	158.8571429	155.8095238	12.48236852	32	149	156	167	94	76	82	42.66666667
153545	35	35	35	2.166306026	0.783905929	0	35	35	35	90	84	86.66666667	5.866666667	2.422120283	6	84.5	87	88	21	19	19.83333333	0.566666667	0.752772653	2	19.25	20	20	97	95	95.83333333	0.566666667	0.752772653	2	95.25	96	96	104	96	99.33333333	9.066666667	3.011090611	8	98	98	101	66	62	63	2.8
153545	35	32.9	33.95	2.205	1.48492424	2.1	33.425	33.95	34.475	94	88	90	4	2	6	89	90	90	21	20	20.14285714	0.142857143	0.377964473	1	20	20	20	96	95	95.28571429	0.238095238	0.487950036	1	95	95	95.5	118	98	107.1428571	53.14285714	7.289914756	20	103	106	111	70	62	66	6.666666667
153545	32.9	31.6	32.43333333	0.523333333	0.723417814	1.3	32.2	32.8	32.85	94	90	92.28571429	4.571428571	2.138089935	4	90	94	94	21	18	19.71428571	0.904761905	0.951189731	3	19.5	20	20	96	95	95.42857143	0.285714286	0.534522484	1	95	95	96	126	106	116.2857143	59.23809524	7.696628823	20	111	118	121	72	66	68.85714286	5.142857143
153708	37.2	37.2	37.2	0	0	0	37.2	37.2	37.2	98	90	93	10.8	3.286335345	8	90.5	92	95	21.90408017	17.57623479	19.62456795	5.951143133	1.696082546	4.327845383	18.69792412	19.54831782	20.47995705	99	98	98.16666667	0.166666667	0.40824829	1	98	98	98	121	119	120	2	1.414213562	2	119.5	120	120.5	68	67	67.5	0.5
153708	37.2	37	37.11428571	0.011428571	0.106904497	0.2	37	37.2	37.2	98	86	92.28571429	19.23809524	4.38612531	12	89	94	95	21.90408017	17.57623479	19.62456795	5.951143133	1.696082546	4.327845383	18.69792412	19.54831782	20.47995705	99	98	98.42857143	0.285714286	0.534522484	1	98	98	99	119	115	117	8	2.828427125	4	116	117	118	67	65	66	2
153708	37.2	29.2	35.73333333	10.25066667	3.201666233	8	37	37	37	94	86	89	15.6	3.949683532	8	86	87	92.5	21.90408017	17.57623479	19.62456795	5.951143133	1.696082546	4.327845383	18.69792412	19.54831782	20.47995705	99	98	98.66666667	0.266666667	0.516397779	1	98.25	99	99	135	115	125	200	14.14213562	20	120	125	130	70	65	67.5	12.5
154748	39	29.4	35.8	14.22666667	3.771825376	9.6	33.6	37.4	38.8	122	108	117.1428571	21.14285714	4.598136268	14	116	118	120	21.90408017	17.57623479	19.62456795	5.951143133	1.696082546	4.327845383	18.69792412	19.54831782	20.47995705	99	96	97.33333333	2.266666667	1.505545305	3	96	97	98.75	179	174	176.5	12.5	3.535533906	5	175.25	176.5	177.75	88	79	83.5	40.5
154748	39	37.4	38.71428571	0.344761905	0.587164291	1.6	38.8	39	39	120	102	110	52	7.211102551	18	104	108	116	21.90408017	17.57623479	19.62456795	5.951143133	1.696082546	4.327845383	18.69792412	19.54831782	20.47995705	99	95	96.85714286	2.142857143	1.463850109	4	96	96	98	174	153	163.5	220.5	14.8492424	21	158.25	163.5	168.75	84	79	81.5	12.5
154748	39	39	39	0	0	0	39	39	39	104	100	102	3.2	1.788854382	4	100.5	102	103.5	21.90408017	17.57623479	19.62456795	5.951143133	1.696082546	4.327845383	18.69792412	19.54831782	20.47995705	98	95	96.66666667	1.466666667	1.211060142	3	96	96.5	97.75	153	142	147.5	60.5	7.778174593	11	144.75	147.5	150.25	84	71	77.5	84.5
155041	34	34	34	0	0	0	34	34	34	62	60	61.71428571	0.571428571	0.755928946	2	62	62	62	21.90408017	17.57623479	19.62456795	5.951143133	1.696082546	4.327845383	18.69792412	19.54831782	20.47995705	98	93	96.14285714	3.80952381	1.951800146	5	95	97	97.5	145	90	105.75	690.9166667	26.28529373	55	91.5	94	108.25	83	44	54.5	361.6666667
155041	34	33.8	33.83333333	0.006666667	0.081649658	0.2	33.8	33.8	33.8	62	62	62	0	0	0	62	62	62	21.90408017	17.57623479	19.62456795	5.951143133	1.696082546	4.327845383	18.69792412	19.54831782	20.47995705	90	80	83.16666667	12.96666667	3.600925807	10	81.25	82	83.5	80	72	76	32	5.656854249	8	74	76	78	44	39	41.5	12.5
155041	34	33.8	33.94285714	0.00952381	0.097590007	0.2	33.9	34	34	62	62	62	0	0	0	62	62	62	21.90408017	17.57623479	19.62456795	5.951143133	1.696082546	4.327845383	18.69792412	19.54831782	20.47995705	98	82	91.14285714	38.14285714	6.175990377	16	87	93	95.5	96	80	89.5	46.33333333	6.806859286	16	87.5	91	93	46	44	44.75	0.916666667
155299	34.2	34.1	34.12857143	0.002380952	0.048795004	0.1	34.1	34.1	34.15	56	51	52	3.666666667	1.914854216	5	51	51	52	15	14	14.14285714	0.142857143	0.377964473	1	14	14	14	96.81858803	94.01966041	95.59012937	7.015905862	1.271878808	2.798927614	95.06769437	95.73279714	96.23882931	163	147	155	128	11.3137085	16	151	155	159	73	70	71.5	4.5
155299	34.1	34.1	34.1	0	0	0	34.1	34.1	34.1	51	51	51	0	0	0	51	51	51	14	14	14	0	0	0	14	14	14	99	99	99	7.015905862	1.271878808	0	99	99	99	163	159	161	8	2.828427125	4	160	161	162	79	73	76	18
155299	34.2	34.1	34.13333333	0.002666667	0.051639778	0.1	34.1	34.1	34.175	52	51	51.5	0.3	0.547722558	1	51	51.5	52	14	14	14	0	0	0	14	14	14	99	99	99	0	0	0	99	99	99	159	152	155.5	24.5	4.949747468	7	153.75	155.5	157.25	79	72	75.5	24.5
155503	34.4	34.2	34.26666667	0.010666667	0.103279556	0.2	34.2	34.2	34.35	68	66	67.33333333	1.066666667	1.032795559	2	66.5	68	68	20	19	19.16666667	0.166666667	0.40824829	1	19	19	19	96	96	96	0	0	0	96	96	96	116	112	115	2.8	1.673320053	4	114.5	116	116	52	50	50.66666667	1.066666667
155503	34.2	34	34.17142857	0.005714286	0.075592895	0.2	34.2	34.2	34.2	74	66	67.42857143	8.952380952	2.992052966	8	66	66	67	20	20	20	0	0	0	20	20	20	96	95	95.28571429	0.238095238	0.487950036	1	95	95	95.5	128	100	107.4285714	102.2857143	10.11364001	28	101	102	110	60	44	48	33.33333333
155503	34.2	34.2	34.2	0	0	0	34.2	34.2	34.2	68	66	66.57142857	0.952380952	0.975900073	2	66	66	67	20	19	19.71428571	0.238095238	0.487950036	1	19.5	20	20	96	95	95.57142857	0.285714286	0.534522484	1	95	96	96	116	100	107.7142857	51.23809524	7.158079019	16	101	108	114	52	44	47.71428571	13.9047619
155504	34.4	33.4	34.01428571	0.121428571	0.348466026	1	33.85	34.2	34.2	76	70	72.57142857	3.619047619	1.902379462	6	72	72	73	20	11	15.85714286	8.142857143	2.853569194	9	15	16	17	96.81858803	94.01966041	95.59012937	7.015905862	1.271878808	2.798927614	95.06769437	95.73279714	96.23882931	140	129	134.5	60.5	7.778174593	11	131.75	134.5	137.25	57	54	55.5	4.5
155504	34.4	34.2	34.31428571	0.011428571	0.106904497	0.2	34.2	34.4	34.4	74	68	71.14285714	3.80952381	1.951800146	6	70	72	72	20	10	14.28571429	13.57142857	3.683941988	10	11	16	16	96.81858803	94.01966041	95.59012937	7.015905862	1.271878808	2.798927614	95.06769437	95.73279714	96.23882931	140	121	127.3333333	120.3333333	10.96965511	19	121	121	130.5	54	47	50.33333333	12.33333333
155504	34.4	34.2	34.33333333	0.010666667	0.103279556	0.2	34.25	34.4	34.4	70	68	69.33333333	1.066666667	1.032795559	2	68.5	70	70	16	9	11	6.4	2.529822128	7	10	10	10.75	96.81858803	94.01966041	95.59012937	7.015905862	1.271878808	2.798927614	95.06769437	95.73279714	96.23882931	121	114	118.6666667	16.33333333	4.041451884	7	117.5	121	121	50	47	48.66666667	2.333333333
156165	37.3	37.3	37.3	0	0	0	37.3	37.3	37.3	94	92	92.83333333	0.966666667	0.98319208	2	92	92.5	93.75	18	16	16.83333333	0.566666667	0.752772653	2	16.25	17	17	98	96	97.5	0.7	0.836660027	2	97.25	98	98	152	139	145.8333333	22.16666667	4.708148964	13	143.25	146	148.75	97	92	95.16666667	3.766666667
156165	37.3	35.3	36.71428571	0.654761905	0.809173594	2	36.3	37.2	37.3	94	92	92.28571429	0.571428571	0.755928946	2	92	92	92	17	16	16.71428571	0.238095238	0.487950036	1	16.5	17	17	98	98	98	0	0	0	98	98	98	161	144	154.4285714	51.61904762	7.1846397	17	148.5	158	160.5	103	94	99.28571429	15.57142857
156165	37.2	34.5	35.88571429	1.181428571	1.086935404	2.7	35	35.9	36.8	93	92	92.14285714	0.142857143	0.377964473	1	92	92	92	17	16	16.85714286	0.142857143	0.377964473	1	17	17	17	99	98	98.14285714	0.142857143	0.377964473	1	98	98	98	161	158	159.7142857	1.238095238	1.112697281	3	159	160	160.5	103	100	102.2857143	1.238095238
156331	37.6	37.6	37.6	0	0	0	37.6	37.6	37.6	84	80	81.71428571	3.238095238	1.799470822	4	80	82	83	33	30	30.71428571	1.571428571	1.253566341	3	30	30	31	97	88	92.71428571	16.9047619	4.111540089	9	89.5	91	97	103	103	103	116.0687189	7.839159887	0	103	103	103	67	67	67	61.2539947
156331	37.6	27	36.08571429	16.05142857	4.006423414	10.6	37.6	37.6	37.6	82	78	79.71428571	1.904761905	1.380131119	4	79	80	80	33	25	29.28571429	5.904761905	2.429971585	8	28.5	30	30	98	90	96.14285714	7.476190476	2.734262328	8	97	97	97	116	106	110.6666667	25.33333333	5.033222957	10	108	110	113	102	70	91	331
156331	37.6	37.6	37.6	0	0	0	37.6	37.6	37.6	84	80	82	3.2	1.788854382	4	80.5	82	83.5	33	30	31.66666667	1.866666667	1.366260102	3	30.5	32	32.75	98	87	91.66666667	22.26666667	4.718756898	11	88.25	90	95.5	103	87	95	128	11.3137085	16	91	95	99	71	67	69	8
156347	34.1	33.8	33.95714286	0.016190476	0.127241802	0.3	33.85	34	34.05	125	123	124.5714286	0.619047619	0.786795792	2	124.5	125	125	31	28	29	2	1.414213562	3	28	28	30	98	98	98	7.015905862	1.271878808	0	98	98	98	138	115	126.5	264.5	16.26345597	23	120.75	126.5	132.25	64	60	62	8
156347	34.2	34	34.13333333	0.006666667	0.081649658	0.2	34.1	34.15	34.2	128	124	125.6666667	1.866666667	1.366260102	4	125	125.5	126	32	27	29.16666667	3.766666667	1.940790217	5	28	28.5	30.5	96.81858803	94.01966041	95.59012937	7.015905862	1.271878808	2.798927614	95.06769437	95.73279714	96.23882931	117	115	116	2	1.414213562	2	115.5	116	116.5	71	60	65.5	60.5
156347	34	33.8	33.85714286	0.006190476	0.078679579	0.2	33.8	33.8	33.9	125	123	123.8571429	1.142857143	1.069044968	2	123	123	125	33	28	29.42857143	3.619047619	1.902379462	5	28	29	30	99	90	95.66666667	24.33333333	4.932882862	9	94	98	98.5	138	127	132.5	60.5	7.778174593	11	129.75	132.5	135.25	68	64	66	8
156843	36.4	36.2	36.33333333	0.010666667	0.103279556	0.2	36.25	36.4	36.4	98	88	93.33333333	13.86666667	3.723797345	10	91	94	95.5	30	23	27.5	8.3	2.880972058	7	25.75	28.5	29.75	95	93	94	0.4	0.632455532	2	94	94	94	99	99	99	0	0	0	99	99	99	69	62	65.5	24.5
156843	36.4	34.8	36.05714286	0.356190476	0.596816954	1.6	36	36.4	36.4	94	88	90.57142857	7.619047619	2.760262237	6	88	90	93	29	18	24	17.66666667	4.203173404	11	21	25	27	96	95	95.42857143	0.285714286	0.534522484	1	95	95	96	97	95	96	2	1.414213562	2	95.5	96	96.5	67	64	65.5	4.5
156843	36.4	36.4	36.4	0	0	0	36.4	36.4	36.4	94	88	89.42857143	4.952380952	2.225394561	6	88	88	90	29	19	25	10.66666667	3.265986324	10	24	25	27	96	93	94.71428571	1.238095238	1.112697281	3	94	95	95.5	99	95	97	8	2.828427125	4	96	97	98	67	62	64.5	12.5
157371	34.8	34.8	34.8	0	0	0	34.8	34.8	34.8	48	46	47.42857143	0.952380952	0.975900073	2	47	48	48	21.90408017	17.57623479	19.62456795	5.951143133	1.696082546	4.327845383	18.69792412	19.54831782	20.47995705	93	91	91.85714286	0.476190476	0.690065559	2	91.5	92	92	130	124	127.4285714	3.619047619	1.902379462	6	127	128	128	70	66	67.71428571	1.904761905
157371	34.8	34.8	34.8	0	0	0	34.8	34.8	34.8	52	48	48.85714286	2.476190476	1.573591585	4	48	48	49	21.90408017	17.57623479	19.62456795	5.951143133	1.696082546	4.327845383	18.69792412	19.54831782	20.47995705	93	92	92.42857143	0.285714286	0.534522484	1	92	92	93	128	116	122.5714286	27.61904762	5.255382728	12	118	124	127	68	60	64.85714286	9.142857143
157371	34.8	34.8	34.8	0	0	0	34.8	34.8	34.8	60	48	53.66666667	21.46666667	4.633213428	12	50.5	53	57	21.90408017	17.57623479	19.62456795	5.951143133	1.696082546	4.327845383	18.69792412	19.54831782	20.47995705	94	92	93	0.4	0.632455532	2	93	93	93	130	116	121.6666667	31.06666667	5.573747991	14	117	121	125	70	60	65	14
157616	34	33.8	33.94285714	0.00952381	0.097590007	0.2	33.9	34	34	100	98	99.14285714	1.142857143	1.069044968	2	98	100	100	21	19	20	0.333333333	0.577350269	2	20	20	20	98	98	98	7.015905862	1.271878808	0	98	98	98	106	96	101.1428571	14.47619048	3.804758925	10	99	100	104	78	70	74.28571429	9.904761905
157616	34.2	34	34.03333333	0.006666667	0.081649658	0.2	34	34	34	102	98	100.6666667	2.666666667	1.632993162	4	100	101	102	22	20	20.83333333	0.966666667	0.98319208	2	20	20.5	21.75	99	95	97.33333333	4.333333333	2.081665999	4	96.5	98	98.5	100	82	94	54.4	7.375635566	18	90	97	99.5	74	60	68.66666667	29.86666667
157616	34	33.8	33.85714286	0.00952381	0.097590007	0.2	33.8	33.8	33.9	106	98	101.7142857	12.57142857	3.545621042	8	99	100	105	22	19	20.14285714	0.80952381	0.899735411	3	20	20	20	93	90	91.5	4.5	2.121320344	3	90.75	91.5	92.25	138	100	115.1428571	245.1428571	15.65703858	38	104	106	127	96	74	83.14285714	79.80952381
157895	36	32.3	34.75	2.963333333	1.721433511	3.7	34.175	35.35	35.925	86	80	83.33333333	5.866666667	2.422120283	6	82	83	85.5	21.90408017	17.57623479	19.62456795	5.951143133	1.696082546	4.327845383	18.69792412	19.54831782	20.47995705	99	99	99	0	0	0	99	99	99	127.4161575	112.3360489	119.7788205	116.0687189	7.839159887	15.08010862	116.5794297	119.6958588	122.9648676	70.95112016	61.57569586	65.86726047	61.2539947
157895	36.4	25.4	33.32	21.557	4.642951647	11	32.9	35.9	36	88	82	86	5.333333333	2.309401077	6	85	86	88	21.90408017	17.57623479	19.62456795	5.951143133	1.696082546	4.327845383	18.69792412	19.54831782	20.47995705	99	98	98.25	0.25	0.5	1	98	98	98.25	127.4161575	112.3360489	119.7788205	116.0687189	7.839159887	15.08010862	116.5794297	119.6958588	122.9648676	70.95112016	61.57569586	65.86726047	61.2539947
157895	36.8	25.4	33.08333333	16.94566667	4.116511468	11.4	32.925	33.5	35.8	88	86	87.33333333	1.066666667	1.032795559	2	86.5	88	88	21.90408017	17.57623479	19.62456795	5.951143133	1.696082546	4.327845383	18.69792412	19.54831782	20.47995705	98	98	98	0	0	0	98	98	98	127	127	127	116.0687189	7.839159887	0	127	127	127	55	55	55	61.2539947
158094	33.8	32.1	33.35714286	0.392857143	0.626783171	1.7	33.2	33.6	33.8	88	84	86	4	2	4	84	86	88	26	24	24.28571429	0.571428571	0.755928946	2	24	24	24	96.81858803	94.01966041	95.59012937	7.015905862	1.271878808	2.798927614	95.06769437	95.73279714	96.23882931	139	119	129.8	46.17142857	6.794956113	20	124.5	132	135	81	61	68.93333333	33.4952381
158094	34	33.6	33.85714286	0.022857143	0.151185789	0.4	33.8	33.8	34	86	80	83.14285714	3.80952381	1.951800146	6	82	84	84	26	24	24.42857143	0.619047619	0.786795792	2	24	24	24.5	96.81858803	94.01966041	95.59012937	7.015905862	1.271878808	2.798927614	95.06769437	95.73279714	96.23882931	132	116	121.6923077	23.3974359	4.83708961	16	118	121	125	81	61	71	30.5
158094	34.2	34	34.06666667	0.010666667	0.103279556	0.2	34	34	34.15	82	80	81.33333333	1.066666667	1.032795559	2	80.5	82	82	26	21	24	2.8	1.673320053	5	24	24	24.75	96.81858803	94.01966041	95.59012937	7.015905862	1.271878808	2.798927614	95.06769437	95.73279714	96.23882931	118	112	116.3333333	5.066666667	2.250925735	6	116.25	117	117.75	76	71	73.5	5.1
158682	38.2	38	38.06666667	0.010666667	0.103279556	0.2	38	38	38.15	86	84	84.33333333	0.666666667	0.816496581	2	84	84	84	28	26	27.66666667	0.666666667	0.816496581	2	28	28	28	96	95	95.83333333	0.166666667	0.40824829	1	96	96	96	160	155	157.5	12.5	3.535533906	5	156.25	157.5	158.75	64	63	63.5	0.5
158682	38.2	38	38.17142857	0.005714286	0.075592895	0.2	38.2	38.2	38.2	86	84	84.57142857	0.952380952	0.975900073	2	84	84	85	28	24	26.14285714	2.142857143	1.463850109	4	25.5	26	27	96	94	95.28571429	0.904761905	0.951189731	2	94.5	96	96	155	153	154	2	1.414213562	2	153.5	154	154.5	63	60	61.5	4.5
158682	38.2	28.5	36.26	18.818	4.337971876	9.7	38.2	38.2	38.2	90	84	86.57142857	7.619047619	2.760262237	6	84	86	89	34	23	26	13.66666667	3.696845502	11	24	25	26	98	91	94.83333333	5.766666667	2.401388487	7	94	95	96	159	153	156	18	4.242640687	6	154.5	156	157.5	68	60	64	32
159606	29.4	28	28.63333333	0.503333333	0.709459888	1.4	28.25	28.5	28.95	108	106	106.3333333	0.666666667	0.816496581	2	106	106	106	32	29	30.5	1.1	1.048808848	3	30	30.5	31	97	96	96.33333333	0.266666667	0.516397779	1	96	96	96.75	127	113	120	98	9.899494937	14	116.5	120	123.5	66	65	65.5	0.5
159606	28.5	28.5	28.5	2.166306026	0.783905929	0	28.5	28.5	28.5	108	106	106.8571429	1.142857143	1.069044968	2	106	106	108	32	29	30.71428571	1.238095238	1.112697281	3	30	31	31.5	97	96	96.57142857	0.285714286	0.534522484	1	96	97	97	139	127	133	72	8.485281374	12	130	133	136	69	65	67	8
159606	35.52112998	33.66283475	34.91586692	2.166306026	0.783905929	1.858295232	34.73740202	35.11743958	35.34345199	110	104	107.3333333	4.266666667	2.065591118	6	106.5	108	108	32	29	30.33333333	1.866666667	1.366260102	3	29.25	30	31.5	97	96	96.66666667	0.266666667	0.516397779	1	96.25	97	97	139	92	115.5	1104.5	33.23401872	47	103.75	115.5	127.25	69	57	63	72
159901	35.52112998	33.66283475	34.91586692	2.166306026	0.783905929	1.858295232	34.73740202	35.11743958	35.34345199	96	92	94	2.666666667	1.632993162	4	93	94	95	21.90408017	17.57623479	19.62456795	5.951143133	1.696082546	4.327845383	18.69792412	19.54831782	20.47995705	99	98	98.5	0.5	0.707106781	1	98.25	98.5	98.75	152	152	152	116.0687189	7.839159887	0	152	152	152	73	73	73	61.2539947
159901	38.2	34.7	36.45	6.125	2.474873734	3.5	35.575	36.45	37.325	100	94	96.57142857	4.952380952	2.225394561	6	95	96	98	21.90408017	17.57623479	19.62456795	5.951143133	1.696082546	4.327845383	18.69792412	19.54831782	20.47995705	96.81858803	94.01966041	95.59012937	7.015905862	1.271878808	2.798927614	95.06769437	95.73279714	96.23882931	152	152	152	116.0687189	7.839159887	0	152	152	152	73	73	73	61.2539947
159901	35.52112998	33.66283475	34.91586692	2.166306026	0.783905929	1.858295232	34.73740202	35.11743958	35.34345199	94	90	91.33333333	2.666666667	1.632993162	4	90	91	92	21.90408017	17.57623479	19.62456795	5.951143133	1.696082546	4.327845383	18.69792412	19.54831782	20.47995705	99	98	98.8	0.2	0.447213595	1	99	99	99	132	132	132	116.0687189	7.839159887	0	132	132	132	67	67	67	61.2539947
160109	35.52112998	33.66283475	34.91586692	2.166306026	0.783905929	1.858295232	34.73740202	35.11743958	35.34345199	86	86	86	0	0	0	86	86	86	20	15	17.5	12.5	3.535533906	5	16.25	17.5	18.75	95	95	95	0	0	0	95	95	95	91	91	91	116.0687189	7.839159887	0	91	91	91	61	61	61	61.2539947
160109	30	25.8	29	2.093333333	1.446835628	4.2	29.2	29.4	29.7	92	90	91.14285714	1.142857143	1.069044968	2	90	92	92	16	14	14.71428571	0.571428571	0.755928946	2	14	15	15	95	93	94.28571429	0.904761905	0.951189731	2	93.5	95	95	95	95	95	116.0687189	7.839159887	0	95	95	95	69	69	69	61.2539947
160109	30	29	29.6	0.186666667	0.43204938	1	29.45	29.7	29.85	92	90	91	1.333333333	1.154700538	2	90	91	92	15	14	14.25	0.25	0.5	1	14	14	14.25	95	93	93.75	0.916666667	0.957427108	2	93	93.5	94.25	95	95	95	116.0687189	7.839159887	0	95	95	95	69	69	69	61.2539947
160279	36.8	29	32.95	19.77	4.446346815	7.8	29.15	33	36.8	78	74	75.5	3.666666667	1.914854216	4	74	75	76.5	20	19	19.75	0.25	0.5	1	19.75	20	20	97	96	96.75	0.25	0.5	1	96.75	97	97	100	94	96.5	9	3	6	94	96	98.5	60	50	56	24
160279	36.8	29.2	35.33333333	9.114666667	3.019050623	7.6	36.15	36.6	36.75	76	74	74.33333333	0.666666667	0.816496581	2	74	74	74	20	19	19.83333333	0.166666667	0.40824829	1	20	20	20	97	96	96.66666667	0.266666667	0.516397779	1	96.25	97	97	100	94	96.66666667	4.266666667	2.065591118	6	96	96	97.5	62	54	59.66666667	8.666666667
160279	36.4	25.8	31.8	27.54666667	5.248491847	10.6	28.2	32.5	36.1	80	78	78.5	1	1	2	78	78	78.5	20	19	19.75	0.25	0.5	1	19.75	20	20	97	96	96.5	0.333333333	0.577350269	1	96	96.5	97	100	94	96.5	9	3	6	94	96	98.5	52	50	51	1.333333333
160594	35.6	35.2	35.31428571	0.038095238	0.195180015	0.4	35.2	35.2	35.4	70	68	68.57142857	0.952380952	0.975900073	2	68	68	69	27	27	27	0	0	0	27	27	27	96.81858803	94.01966041	95.59012937	7.015905862	1.271878808	2.798927614	95.06769437	95.73279714	96.23882931	98	78	91.14285714	47.80952381	6.914443131	20	89	92	96	58	46	54.28571429	17.9047619
160594	35.2	34.6	35.02857143	0.059047619	0.242997159	0.6	34.9	35.2	35.2	82	68	72.57142857	31.61904762	5.623081683	14	68	70	76	29	27	27.28571429	0.571428571	0.755928946	2	27	27	27	96	96	96	7.015905862	1.271878808	0	96	96	96	94	80	88.85714286	19.80952381	4.450789122	14	88	90	91	56	46	52.85714286	11.80952381
160594	35.6	35.2	35.43333333	0.022666667	0.150554531	0.4	35.4	35.4	35.55	78	68	71.33333333	15.46666667	3.932768321	10	68.5	70	73	27	27	27	0	0	0	27	27	27	96.81858803	94.01966041	95.59012937	7.015905862	1.271878808	2.798927614	95.06769437	95.73279714	96.23882931	134	78	109.6666667	471.0666667	21.70407028	56	98	110	126.5	80	46	66	193.6
160595	34.8	34.8	34.8	0	0	0	34.8	34.8	34.8	86	80	83.71428571	5.904761905	2.429971585	6	82	84	86	18	9	14.71428571	7.571428571	2.751622898	9	15	15	15.5	99	94	95.71428571	3.904761905	1.97604704	5	94.5	95	96.5	94	77	85.5	144.5	12.02081528	17	81.25	85.5	89.75	59	55	57	8
160595	34.8	34.8	34.8	0	0	0	34.8	34.8	34.8	90	84	87.14285714	5.142857143	2.267786838	6	86	86	89	22	14	16	7.333333333	2.708012802	8	15	15	15.5	97	92	94.57142857	2.285714286	1.511857892	5	94	95	95	90	77	83.5	84.5	9.192388155	13	80.25	83.5	86.75	55	51	53	8
160595	34.8	34.6	34.7	0.012	0.109544512	0.2	34.6	34.7	34.8	82	76	80.66666667	5.866666667	2.422120283	6	80.5	82	82	23	9	17.16666667	22.96666667	4.792355023	14	15.75	18	19.5	99	93	95.5	5.9	2.42899156	6	94	94.5	97.25	94	94	94	0	0	0	94	94	94	59	51	55	32
161176	36.8	36.8	36.8	0	0	0	36.8	36.8	36.8	84	82	83.66666667	0.666666667	0.816496581	2	84	84	84	21.90408017	17.57623479	19.62456795	5.951143133	1.696082546	4.327845383	18.69792412	19.54831782	20.47995705	98	97	97.33333333	0.266666667	0.516397779	1	97	97	97.75	136	125	130.5	60.5	7.778174593	11	127.75	130.5	133.25	88	61	74.5	364.5
161176	37	36.8	36.88571429	0.011428571	0.106904497	0.2	36.8	36.8	37	86	84	84.28571429	0.571428571	0.755928946	2	84	84	84	21.90408017	17.57623479	19.62456795	5.951143133	1.696082546	4.327845383	18.69792412	19.54831782	20.47995705	98	97	97.14285714	0.142857143	0.377964473	1	97	97	97	138	125	133.8333333	24.16666667	4.915960401	13	132.5	135	137.5	88	61	80.66666667	99.06666667
161176	37	28	35.68571429	11.49142857	3.389900968	9	36.9	37	37	88	84	85.14285714	2.476190476	1.573591585	4	84	84	86	21.90408017	17.57623479	19.62456795	5.951143133	1.696082546	4.327845383	18.69792412	19.54831782	20.47995705	98	97	97.14285714	0.142857143	0.377964473	1	97	97	97	138	132	136	6.666666667	2.581988897	6	134	138	138	87	76	81	15
161941	35.6	28.8	33.35714286	7.052857143	2.655721586	6.8	31.95	34.2	35.5	138	54	72.57142857	1042.285714	32.28445004	84	55	56	75	21	9	14.85714286	25.47619048	5.047394424	12	10.5	15	19	96.81858803	94.01966041	95.59012937	7.015905862	1.271878808	2.798927614	95.06769437	95.73279714	96.23882931	198	119	157.75	1057.583333	32.52050635	79	143.75	157	171	97	65	79	182
161941	35.8	27.4	34.2	11.12	3.3346664	8.4	35.4	35.5	35.6	122	58	73.33333333	593.0666667	24.35296012	64	60.5	64	70.5	15	5	8.666666667	13.86666667	3.723797345	10	5.75	8.5	9.75	96.81858803	94.01966041	95.59012937	7.015905862	1.271878808	2.798927614	95.06769437	95.73279714	96.23882931	158	127	140.6666667	250.3333333	15.82192572	31	132	137	147.5	89	72	79.33333333	76.33333333
161941	35.6	33.1	35.15714286	0.832857143	0.912610072	2.5	35.4	35.4	35.6	138	56	86.28571429	1076.571429	32.81114793	82	61	72	108	21	5	12.42857143	38.28571429	6.187545094	16	7	15	16	96.81858803	94.01966041	95.59012937	7.015905862	1.271878808	2.798927614	95.06769437	95.73279714	96.23882931	198	137	161.4	508.8	22.55659549	61	152	158	162	97	74	83.4	89.3
162071	33.4	33	33.22857143	0.032380952	0.179947082	0.4	33.1	33.2	33.4	92	77	82.33333333	70.33333333	8.386497084	15	77.5	78	85	19	16	17	3	1.732050808	3	16	16	17.5	96.81858803	94.01966041	95.59012937	7.015905862	1.271878808	2.798927614	95.06769437	95.73279714	96.23882931	134	109	125.7777778	62.19444444	7.886345443	25	122	126	132	82	69	74	16.75
162071	33.6	33	33.26666667	0.058666667	0.242212028	0.6	33.05	33.3	33.4	80	76	77.8	2.2	1.483239697	4	77	78	78	17	15	16	0.5	0.707106781	2	16	16	16	96.81858803	94.01966041	95.59012937	7.015905862	1.271878808	2.798927614	95.06769437	95.73279714	96.23882931	164	121	139.5	200	14.14213562	43	132	136	148.25	91	69	80.75	56.21428571
162071	33.8	33.2	33.54285714	0.062857143	0.250713268	0.6	33.4	33.4	33.8	92	72	82.5	121	11	20	73.5	83	92	19	14	16.25	4.916666667	2.217355783	5	14.75	16	17.5	96.81858803	94.01966041	95.59012937	7.015905862	1.271878808	2.798927614	95.06769437	95.73279714	96.23882931	132	109	121.4444444	57.77777778	7.601169501	23	116	124	126	80	60	70.33333333	41
162189	34.4	34.2	34.3	0.008	0.089442719	0.2	34.225	34.3	34.375	76	69	71.66666667	7.866666667	2.804757862	7	69.5	71	73.25	11	10	10.66666667	0.266666667	0.516397779	1	10.25	11	11	96.81858803	94.01966041	95.59012937	7.015905862	1.271878808	2.798927614	95.06769437	95.73279714	96.23882931	128	126	127	0.8	0.894427191	2	126.25	127	127.75	74	71	72.33333333	1.466666667
162189	34.2	34	34.08571429	0.004761905	0.069006556	0.2	34.05	34.1	34.1	78	68	71.57142857	13.61904762	3.690399385	10	69	71	73	12	10	10.42857143	0.619047619	0.786795792	2	10	10	10.5	96.81858803	94.01966041	95.59012937	7.015905862	1.271878808	2.798927614	95.06769437	95.73279714	96.23882931	125	116	119.7142857	10.57142857	3.251373336	9	117.5	119	121.5	72	66	68.71428571	5.238095238
162189	34.3	34.1	34.17142857	0.005714286	0.075592895	0.2	34.1	34.2	34.2	74	68	69.85714286	4.476190476	2.115700942	6	68.5	69	70.5	11	10	10.28571429	0.238095238	0.487950036	1	10	10	10.5	96.81858803	94.01966041	95.59012937	7.015905862	1.271878808	2.798927614	95.06769437	95.73279714	96.23882931	128	119	123.8571429	11.14285714	3.338091842	9	121.5	125	126	73	69	71	2.333333333
162897	38.2	36	37.75714286	0.632857143	0.795523188	2.2	37.85	38	38.2	70	66	67.71428571	1.904761905	1.380131119	4	67	68	68	30	25	28.57142857	2.619047619	1.618347187	5	29	29	29	96.81858803	94.01966041	95.59012937	7.015905862	1.271878808	2.798927614	95.06769437	95.73279714	96.23882931	154	120	134.25	262.9166667	16.21470526	34	121.5	131.5	144.25	90	58	73.25	244.9166667
162897	38.2	29.8	36.4	9.333333333	3.055050463	8.4	36.2	38	38.2	68	64	65.71428571	3.238095238	1.799470822	4	64	66	67	29	25	28.42857143	2.285714286	1.511857892	4	29	29	29	96.81858803	94.01966041	95.59012937	7.015905862	1.271878808	2.798927614	95.06769437	95.73279714	96.23882931	154	146	150	32	5.656854249	8	148	150	152	92	90	91	2
162897	38.2	37.7	38.08333333	0.041666667	0.204124145	0.5	38.05	38.2	38.2	78	68	72.66666667	20.26666667	4.501851471	10	68.5	73	76	30	29	29.66666667	0.266666667	0.516397779	1	29.25	30	30	96.81858803	94.01966041	95.59012937	7.015905862	1.271878808	2.798927614	95.06769437	95.73279714	96.23882931	141	112	123.7142857	135.5714286	11.64351444	29	116	120	130.5	83	58	66	87.66666667
163699	35.2	34.8	35.05	0.023	0.151657509	0.4	35	35.05	35.175	46	43	45	1.6	1.264911064	3	44.25	45.5	46	24	20	20.66666667	2.666666667	1.632993162	4	20	20	20	95	94	94.66666667	0.266666667	0.516397779	1	94.25	95	95	135	131	133.1666667	2.566666667	1.602081979	4	132.25	133	134.5	67	66	66.16666667	0.166666667
163699	35.6	35.1	35.34285714	0.036190476	0.190237946	0.5	35.2	35.3	35.5	51	44	47.85714286	7.80952381	2.794552524	7	45.5	49	50	24	20	22.85714286	3.80952381	1.951800146	4	22	24	24	95	93	94	1	1	2	93	94	95	144	131	137.5714286	22.61904762	4.755948656	13	134	138	141	70	66	67	3
163699	35.8	27	34.34285714	10.50952381	3.241839572	8.8	35.4	35.5	35.65	55	49	51	3.666666667	1.914854216	6	50	51	51	24	24	24	0	0	0	24	24	24	94	93	93.57142857	0.285714286	0.534522484	1	93	94	94	152	138	144.2857143	27.9047619	5.282495803	14	141	143	147.5	70	66	68.14285714	3.142857143
165269	35.5	34.3	34.61428571	0.214761905	0.463424109	1.2	34.3	34.4	34.75	94	89	91.57142857	2.952380952	1.718249386	5	90.5	92	92.5	23	18	20.28571429	3.571428571	1.889822365	5	19	20	21.5	97	96	96.28571429	0.238095238	0.487950036	1	96	96	96.5	127.4161575	112.3360489	119.7788205	116.0687189	7.839159887	15.08010862	116.5794297	119.6958588	122.9648676	70.95112016	61.57569586	65.86726047	61.2539947
165269	35.3	34.3	34.76666667	0.206666667	0.454606057	1	34.35	34.75	35.15	92	90	91	0.8	0.894427191	2	90.25	91	91.75	24	18	20	4.8	2.19089023	6	18.5	20	20	96	96	96	0	0	0	96	96	96	127.4161575	112.3360489	119.7788205	116.0687189	7.839159887	15.08010862	116.5794297	119.6958588	122.9648676	70.95112016	61.57569586	65.86726047	61.2539947
165269	35.5	34.3	34.7	0.203333333	0.450924975	1.2	34.35	34.5	34.95	94	89	91.42857143	3.285714286	1.812653934	5	90	92	92.5	23	17	19.85714286	5.142857143	2.267786838	6	18	20	21.5	97	96	96.28571429	0.238095238	0.487950036	1	96	96	96.5	127.4161575	112.3360489	119.7788205	116.0687189	7.839159887	15.08010862	116.5794297	119.6958588	122.9648676	70.95112016	61.57569586	65.86726047	61.2539947
165286	34.6	34.2	34.42857143	0.032380952	0.179947082	0.4	34.3	34.4	34.6	76	70	72.28571429	4.571428571	2.138089935	6	71	72	73	35	34	34.85714286	0.142857143	0.377964473	1	35	35	35	96.81858803	94.01966041	95.59012937	7.015905862	1.271878808	2.798927614	95.06769437	95.73279714	96.23882931	132	114	119.1428571	46.47619048	6.817344826	18	114	116	122	74	52	58.57142857	55.61904762
165286	34.8	34.4	34.65714286	0.022857143	0.151185789	0.4	34.6	34.6	34.8	76	72	73.71428571	4.571428571	2.138089935	4	72	72	76	35	34	34.85714286	0.142857143	0.377964473	1	35	35	35	96.81858803	94.01966041	95.59012937	7.015905862	1.271878808	2.798927614	95.06769437	95.73279714	96.23882931	132	114	122.8571429	41.14285714	6.414269806	18	119	122	127	74	52	61.42857143	47.61904762
165286	34.4	34.2	34.23333333	0.006666667	0.081649658	0.2	34.2	34.2	34.2	74	66	70	8	2.828427125	8	68.5	70	71.5	35	34	34.83333333	0.166666667	0.40824829	1	35	35	35	96.81858803	94.01966041	95.59012937	7.015905862	1.271878808	2.798927614	95.06769437	95.73279714	96.23882931	116	100	110	49.6	7.042726745	16	105	114	114	56	46	52	16
165762	36.6	30.3	33.95	4.903	2.214271889	6.3	33	34.5	35.1	94	92	93	1.2	1.095445115	2	92	93	94	30	13	21.66666667	57.86666667	7.607014307	17	15	22	28.25	99	99	99	0	0	0	99	99	99	118	94	104.625	62.55357143	7.909081579	24	97.75	106	108.5	62	48	55	16
165762	34	31.6	32.93333333	0.858666667	0.926642686	2.4	32.35	33	33.65	96	94	95	1.2	1.095445115	2	94	95	96	28	12	20.16666667	46.16666667	6.794605704	16	14.75	20	26	99	98	98.83333333	0.166666667	0.40824829	1	99	99	99	106	98	100.7142857	6.238095238	2.497617913	8	100	100	100.5	56	50	52.57142857	3.619047619
165762	34.8	30.3	32.65	2.519	1.587135785	4.5	31.85	32.7	33.55	96	92	94.33333333	2.266666667	1.505545305	4	94	94	95.5	28	13	18.33333333	36.26666667	6.022181222	15	14	16	21.75	99	99	99	0	0	0	99	99	99	110	97	102.5	18.85714286	4.342481187	13	100	100.5	106	58	52	54	4.571428571
165795	38.4	28.8	33.31666667	15.26166667	3.906618316	9.6	30.575	32.65	36.3	100	90	93.66666667	13.46666667	3.669695719	10	92	92	95	22	15	18	9.2	3.033150178	7	15.25	18	20	99	99	99	0	0	0	99	99	99	126	90	113.25	166.7857143	12.91455436	36	103.5	120	121	56	48	52.375	10.26785714
165795	38.4	25.8	34.95714286	19.77285714	4.446668095	12.6	34.4	36.8	37.45	100	92	95.14285714	6.476190476	2.544836041	8	94	94	96	22	12	15.14285714	12.47619048	3.532165126	10	12.5	15	16	99	99	99	0	0	0	99	99	99	126	90	104.2222222	154.1944444	12.41750556	36	97	100	104	56	46	49.11111111	16.11111111
165795	38.6	25.8	34.24285714	19.57285714	4.424122189	12.8	32.45	36.2	37.1	100	94	95.71428571	5.904761905	2.429971585	6	94	94	97	20	12	14.57142857	9.952380952	3.154739443	8	12	13	16.5	99	99	99	0	0	0	99	99	99	102	92	98	7.75	2.783882181	10	97	98	100	48	46	46.66666667	1
165856	34.6	34.2	34.42857143	0.019047619	0.138013112	0.4	34.4	34.4	34.5	96	94	94.85714286	1.142857143	1.069044968	2	94	94	96	20	19	19.85714286	0.142857143	0.377964473	1	20	20	20	95	94	94.42857143	0.285714286	0.534522484	1	94	94	95	88	74	80.85714286	41.14285714	6.414269806	14	75	80	87	66	56	59.71428571	17.9047619
165856	34.8	34.4	34.6	0.026666667	0.163299316	0.4	34.5	34.6	34.7	98	94	96.28571429	1.904761905	1.380131119	4	96	96	97	20	19	19.85714286	0.142857143	0.377964473	1	20	20	20	95	94	94.85714286	0.142857143	0.377964473	1	95	95	95	88	80	86.28571429	8.571428571	2.927700219	8	86	88	88	66	58	63.14285714	6.476190476
165856	34.4	34.2	34.26666667	0.010666667	0.103279556	0.2	34.2	34.2	34.35	94	92	93.66666667	0.666666667	0.816496581	2	94	94	94	20	20	20	0	0	0	20	20	20	95	94	94.16666667	0.166666667	0.40824829	1	94	94	94	78	74	75	2.8	1.673320053	4	74	74	75.5	58	56	56.33333333	0.666666667
166054	34.9	34.9	34.9	0	0	0	34.9	34.9	34.9	78	74	76	2.333333333	1.527525232	4	75	76	77	12	10	10.85714286	0.80952381	0.899735411	2	10	11	11.5	98	96	96.71428571	0.571428571	0.755928946	2	96	97	97	115	103	107.7142857	21.23809524	4.608480795	12	103.5	108	110.5	75	74	74.57142857	0.285714286
166054	34.9	34.9	34.9	0	0	0	34.9	34.9	34.9	76	74	74.85714286	0.476190476	0.690065559	2	74.5	75	75	11	9	9.857142857	0.476190476	0.690065559	2	9.5	10	10	98	97	97.42857143	0.285714286	0.534522484	1	97	97	98	108	88	101.2857143	39.23809524	6.264031868	20	101.5	103	103.5	75	72	73.42857143	1.285714286
166054	35	34.9	34.91666667	0.001666667	0.040824829	0.1	34.9	34.9	34.9	84	76	78.5	7.9	2.810693865	8	77.25	78	78	15	11	12.33333333	1.866666667	1.366260102	4	12	12	12	96	94	95.66666667	0.666666667	0.816496581	2	96	96	96	115	109	111.8333333	5.366666667	2.316606714	6	110.25	111.5	113.5	76	72	74.83333333	2.166666667
166087	35.2	31.8	34.23333333	2.006666667	1.416568624	3.4	33.65	35	35.15	148	94	114	520	22.8035085	54	96	106	129.5	24	23	23.83333333	0.166666667	0.40824829	1	24	24	24	97	93	94.66666667	3.466666667	1.861898673	4	93.25	94	96.25	147	121	134	338	18.38477631	26	127.5	134	140.5	87	81	84	18
166087	35.8	31.8	34.31428571	2.198095238	1.482597463	4	33.4	35	35.4	136	90	102.4	376.8	19.41133689	46	90	94	102	27	24	24.83333333	1.366666667	1.169045194	3	24	24.5	25	99	88	95.85714286	14.47619048	3.804758925	11	95.5	97	98	147	145	146	1	1	2	145.5	146	146.5	81	74	77	13
166087	35.8	33.6	34.82857143	0.845714286	0.919627254	2.2	34.1	35.2	35.5	90	90	90	0	0	0	90	90	90	27	25	25.66666667	1.333333333	1.154700538	2	25	25	26	99	88	95	23	4.795831523	11	92	98	98	146	135	142	37	6.08276253	11	140	145	145.5	99	74	83	193
166423	34.6	34.2	34.26666667	0.026666667	0.163299316	0.4	34.2	34.2	34.2	114	112	112.6666667	1.066666667	1.032795559	2	112	112	113.5	36	35	35.16666667	0.166666667	0.40824829	1	35	35	35	99	99	99	0	0	0	99	99	99	86	84	85.33333333	1.066666667	1.032795559	2	84.5	86	86	56	54	55.33333333	1.066666667
166423	34.4	33.6	34.17142857	0.072380952	0.269037084	0.8	34.2	34.2	34.3	116	114	115.7142857	0.571428571	0.755928946	2	116	116	116	35	34	34.71428571	0.238095238	0.487950036	1	34.5	35	35	99	99	99	0	0	0	99	99	99	88	86	86.57142857	0.952380952	0.975900073	2	86	86	87	56	54	55.42857143	0.952380952
166423	34.2	34.2	34.2	0	0	0	34.2	34.2	34.2	116	112	114.5714286	2.285714286	1.511857892	4	114	114	116	36	35	35.14285714	0.142857143	0.377964473	1	35	35	35	99	99	99	0	0	0	99	99	99	88	84	86.28571429	1.904761905	1.380131119	4	86	86	87	56	54	55.71428571	0.571428571
166591	34.6	34.4	34.51428571	0.011428571	0.106904497	0.2	34.4	34.6	34.6	62	60	60.57142857	0.952380952	0.975900073	2	60	60	61	21.90408017	17.57623479	19.62456795	5.951143133	1.696082546	4.327845383	18.69792412	19.54831782	20.47995705	96.81858803	94.01966041	95.59012937	7.015905862	1.271878808	2.798927614	95.06769437	95.73279714	96.23882931	99	87	93	72	8.485281374	12	90	93	96	49	45	47	8
166591	34.8	34.6	34.63333333	0.006666667	0.081649658	0.2	34.6	34.6	34.6	62	60	61	1.2	1.095445115	2	60	61	62	21.90408017	17.57623479	19.62456795	5.951143133	1.696082546	4.327845383	18.69792412	19.54831782	20.47995705	88	88	88	7.015905862	1.271878808	0	88	88	88	99	94	96.5	12.5	3.535533906	5	95.25	96.5	97.75	49	44	46.5	12.5
166591	34.6	34.4	34.42857143	0.005714286	0.075592895	0.2	34.4	34.4	34.4	62	60	60.85714286	1.142857143	1.069044968	2	60	60	62	21.90408017	17.57623479	19.62456795	5.951143133	1.696082546	4.327845383	18.69792412	19.54831782	20.47995705	96.81858803	94.01966041	95.59012937	7.015905862	1.271878808	2.798927614	95.06769437	95.73279714	96.23882931	87	87	87	0	0	0	87	87	87	45	44	44.5	0.5
167092	34.2	34.2	34.2	0	0	0	34.2	34.2	34.2	66	62	63.66666667	2.266666667	1.505545305	4	62.5	64	64	17	6	12.33333333	25.06666667	5.006662228	11	8	14.5	15.75	96.81858803	94.01966041	95.59012937	7.015905862	1.271878808	2.798927614	95.06769437	95.73279714	96.23882931	126	126	126	116.0687189	7.839159887	0	126	126	126	65	65	65	61.2539947
167092	34.2	34	34.11428571	0.011428571	0.106904497	0.2	34	34.2	34.2	64	62	63.14285714	1.142857143	1.069044968	2	62	64	64	14	5	7	9.666666667	3.109126351	9	6	6	6	96.81858803	94.01966041	95.59012937	7.015905862	1.271878808	2.798927614	95.06769437	95.73279714	96.23882931	126	126	126	116.0687189	7.839159887	0	126	126	126	65	65	65	61.2539947
167092	34.2	33.6	33.97142857	0.032380952	0.179947082	0.6	34	34	34	64	62	63.42857143	0.952380952	0.975900073	2	63	64	64	28	5	10.14285714	69.14285714	8.315218406	23	6	6	10	96.81858803	94.01966041	95.59012937	7.015905862	1.271878808	2.798927614	95.06769437	95.73279714	96.23882931	124	124	124	116.0687189	7.839159887	0	124	124	124	62	62	62	61.2539947
168126	37.1	35.3	35.75	0.483	0.694982014	1.8	35.4	35.4	35.775	100	74	80.33333333	104.2666667	10.21110507	26	74.25	75.5	81.25	24	21	23.16666667	1.366666667	1.169045194	3	23	23.5	24	96.81858803	94.01966041	95.59012937	7.015905862	1.271878808	2.798927614	95.06769437	95.73279714	96.23882931	145	109	120.1666667	228.1666667	15.10518675	36	111	111.5	127.75	93	64	71.33333333	129.0666667
168126	37.1	35.3	36.67142857	0.565714286	0.752139805	1.8	36.5	37.1	37.1	75	71	72.71428571	2.904761905	1.704336206	4	71	73	74	24	23	23.71428571	0.238095238	0.487950036	1	23.5	24	24	96.81858803	94.01966041	95.59012937	7.015905862	1.271878808	2.798927614	95.06769437	95.73279714	96.23882931	113	107	111	5.333333333	2.309401077	6	110	111	113	70	64	67.28571429	5.571428571
168126	37.1	25.1	35.37142857	20.51571429	4.529427589	12	37.05	37.1	37.1	73	69	71.14285714	1.476190476	1.214985793	4	71	71	71.5	24	23	23.71428571	0.238095238	0.487950036	1	23.5	24	24	96.81858803	94.01966041	95.59012937	7.015905862	1.271878808	2.798927614	95.06769437	95.73279714	96.23882931	113	107	111.2857143	5.904761905	2.429971585	6	110	113	113	71	68	69.57142857	1.619047619
168134	36.6	34.6	36.31428571	0.571428571	0.755928946	2	36.6	36.6	36.6	120	108	112	20	4.472135955	12	109	110	114	25	22	22.57142857	1.285714286	1.133893419	3	22	22	22.5	96.81858803	94.01966041	95.59012937	7.015905862	1.271878808	2.798927614	95.06769437	95.73279714	96.23882931	154	126	134.8571429	85.14285714	9.227288721	28	130	132	136	98	76	82.85714286	50.47619048
168134	36.6	36.6	36.6	0	0	0	36.6	36.6	36.6	110	108	108.5714286	0.952380952	0.975900073	2	108	108	109	22	21	21.57142857	0.285714286	0.534522484	1	21	22	22	96.81858803	94.01966041	95.59012937	7.015905862	1.271878808	2.798927614	95.06769437	95.73279714	96.23882931	132	122	126.5714286	16.95238095	4.117326918	10	123	126	130	80	74	76.85714286	9.142857143
168134	36.6	36.6	36.6	0	0	0	36.6	36.6	36.6	108	104	107	2.8	1.673320053	4	106.5	108	108	21	21	21	0	0	0	21	21	21	99	99	99	7.015905862	1.271878808	0	99	99	99	134	122	126	30.4	5.513619501	12	122	123	130	84	74	77	22
169629	30.8	30.8	30.8	0	0	0	30.8	30.8	30.8	56	50	52.57142857	6.285714286	2.507132682	6	51	52	54	21.90408017	17.57623479	19.62456795	5.951143133	1.696082546	4.327845383	18.69792412	19.54831782	20.47995705	96.81858803	94.01966041	95.59012937	7.015905862	1.271878808	2.798927614	95.06769437	95.73279714	96.23882931	114	86	103.1428571	79.82417582	8.934437633	28	101	105	109	61	42	52.64285714	34.70879121
169629	30.8	30.8	30.8	0	0	0	30.8	30.8	30.8	54	50	52.66666667	4.266666667	2.065591118	4	51	54	54	21.90408017	17.57623479	19.62456795	5.951143133	1.696082546	4.327845383	18.69792412	19.54831782	20.47995705	96.81858803	94.01966041	95.59012937	7.015905862	1.271878808	2.798927614	95.06769437	95.73279714	96.23882931	109	87	101.0833333	49.35606061	7.025386865	22	99.5	104	105.25	58	40	50.83333333	42.6969697
169629	30.8	30.8	30.8	0	0	0	30.8	30.8	30.8	56	50	52.57142857	7.619047619	2.760262237	6	50	52	55	21.90408017	17.57623479	19.62456795	5.951143133	1.696082546	4.327845383	18.69792412	19.54831782	20.47995705	96.81858803	94.01966041	95.59012937	7.015905862	1.271878808	2.798927614	95.06769437	95.73279714	96.23882931	109	86	98.07142857	70.84065934	8.416689334	23	89.25	100.5	104	61	40	50.35714286	42.09340659
169630	34.9	34.9	34.9	0	0	0	34.9	34.9	34.9	80	71	75.42857143	14.61904762	3.823486317	9	72	76	78.5	18	10	13.28571429	8.238095238	2.870208222	8	11.5	12	15	96.81858803	94.01966041	95.59012937	7.015905862	1.271878808	2.798927614	95.06769437	95.73279714	96.23882931	107	99	101.8571429	7.476190476	2.734262328	8	100	101	103	70	66	67.42857143	1.619047619
169630	34.9	34.9	34.9	0	0	0	34.9	34.9	34.9	81	75	78.66666667	5.066666667	2.250925735	6	77.5	79.5	80	18	12	15.33333333	4.666666667	2.160246899	6	14.25	15.5	16.75	96.81858803	94.01966041	95.59012937	7.015905862	1.271878808	2.798927614	95.06769437	95.73279714	96.23882931	111	101	105.8333333	16.16666667	4.020779361	10	103	105.5	108.75	70	66	68	2
169630	34.9	34.9	34.9	0	0	0	34.9	34.9	34.9	76	69	71.85714286	4.476190476	2.115700942	7	71	72	72	14	10	11.57142857	1.619047619	1.272418021	4	11	11	12	96.81858803	94.01966041	95.59012937	7.015905862	1.271878808	2.798927614	95.06769437	95.73279714	96.23882931	127	99	106.7142857	96.57142857	9.827076298	28	100	104	108.5	76	67	69.71428571	12.57142857
169879	34.8	34.8	34.8	0	0	0	34.8	34.8	34.8	78	72	74	6.666666667	2.581988897	6	72	72	76	21.90408017	17.57623479	19.62456795	5.951143133	1.696082546	4.327845383	18.69792412	19.54831782	20.47995705	99	98	98.8	0.2	0.447213595	1	99	99	99	119	82	101.5714286	246.952381	15.71471861	37	89.5	98	116.5	80	57	66	71.33333333
169879	35	34.8	34.96666667	0.006666667	0.081649658	0.2	35	35	35	76	72	74	1.6	1.264911064	4	74	74	74	21.90408017	17.57623479	19.62456795	5.951143133	1.696082546	4.327845383	18.69792412	19.54831782	20.47995705	98	92	94.66666667	7.066666667	2.658320272	6	92.25	94.5	96.75	109	98	104.3333333	15.86666667	3.983298466	11	103	104	107.25	76	62	72.33333333	26.66666667
169879	35	34.8	34.86666667	0.010666667	0.103279556	0.2	34.8	34.8	34.95	76	72	74	4	2	4	72	74	76	21.90408017	17.57623479	19.62456795	5.951143133	1.696082546	4.327845383	18.69792412	19.54831782	20.47995705	99	96	98	1.333333333	1.154700538	3	97.5	98	99	119	82	98.71428571	162.9047619	12.76341498	37	89.5	103	104	80	57	67.42857143	72.61904762
170012	29.5	29.5	29.5	2.166306026	0.783905929	0	29.5	29.5	29.5	114	114	114	0	0	0	114	114	114	18	14	16	8	2.828427125	4	15	16	17	99	98	98.5	0.5	0.707106781	1	98.25	98.5	98.75	120	87	107.5	211	14.52583905	33	102.75	111.5	116.25	90	62	79.5	157.6666667
170012	35.8	31.6	33.8	3.12	1.766352173	4.2	32.95	33.9	34.75	114	110	111.8	3.2	1.788854382	4	110	112	113	20	14	16.8	5.7	2.387467277	6	15	17	18	98	98	98	0	0	0	98	98	98	115	108	111.3333333	12.33333333	3.511884584	7	109.5	111	113	90	79	85.33333333	32.33333333
170012	35.8	31.6	34.25714286	1.942857143	1.393864105	4.2	33.9	34.4	35.1	126	110	113.5714286	31.28571429	5.593363414	16	111	112	112.5	36	14	21.33333333	70.26666667	8.382521498	22	15.5	18.5	24.5	98	97	97.85714286	0.142857143	0.377964473	1	98	98	98	123	111	117	72	8.485281374	12	114	117	120	90	89	89.5	0.5
170744	29.8	27.2	28.6	0.866666667	0.930949336	2.6	28	28.6	29.3	124	122	122.8571429	1.142857143	1.069044968	2	122	122	124	23	19	20.57142857	2.285714286	1.511857892	4	19.5	20	21.5	99	98	98.5	0.5	0.707106781	1	98.25	98.5	98.75	126	104	118.8571429	65.14285714	8.07111251	22	116	122	124	58	54	55.71428571	1.904761905
170744	29.4	27.8	28.51428571	0.344761905	0.587164291	1.6	28.2	28.2	28.9	124	122	122.5714286	0.952380952	0.975900073	2	122	122	123	21	19	19.42857143	0.619047619	0.786795792	2	19	19	19.5	96.81858803	94.01966041	95.59012937	7.015905862	1.271878808	2.798927614	95.06769437	95.73279714	96.23882931	122	104	113.7142857	37.9047619	6.156684327	18	111	112	118	56	54	55.42857143	0.952380952
170744	29	27.8	28.26666667	0.154666667	0.393276832	1.2	28.2	28.2	28.2	122	120	121	1.2	1.095445115	2	120	121	122	20	19	19.16666667	0.166666667	0.40824829	1	19	19	19	96.81858803	94.01966041	95.59012937	7.015905862	1.271878808	2.798927614	95.06769437	95.73279714	96.23882931	118	110	114.3333333	8.666666667	2.943920289	8	112.5	115	116	56	54	55.33333333	1.066666667
170880	36.8	31.2	35.22857143	4.779047619	2.186103296	5.6	34.1	36.8	36.8	92	90	91.14285714	1.142857143	1.069044968	2	90	92	92	15	14	14.28571429	0.238095238	0.487950036	1	14	14	14.5	95	94	94.85714286	0.142857143	0.377964473	1	95	95	95	100	88	92.57142857	27.61904762	5.255382728	12	89	90	96	50	48	48.57142857	0.952380952
170880	36.8	36.8	36.8	0	0	0	36.8	36.8	36.8	94	90	90.85714286	2.476190476	1.573591585	4	90	90	91	17	14	15	1	1	3	14.5	15	15	97	94	95	1	1	3	94.5	95	95	102	88	91.14285714	25.14285714	5.014265364	14	88	90	91	56	48	49.42857143	8.952380952
170880	36.8	36.8	36.8	0	0	0	36.8	36.8	36.8	96	90	92.66666667	5.866666667	2.422120283	6	90.5	93	94	19	13	16.16666667	4.966666667	2.228601953	6	15	16	17.75	97	94	96.16666667	1.766666667	1.329160136	3	95.5	97	97	108	88	99	78	8.831760866	20	91.5	102	105	58	48	54	22.4
170931	34.6	34.4	34.45714286	0.00952381	0.097590007	0.2	34.4	34.4	34.5	88	86	86.85714286	1.142857143	1.069044968	2	86	86	88	33	24	26.85714286	13.14285714	3.625307869	9	24.5	25	28.5	96	96	96	7.015905862	1.271878808	0	96	96	96	92	92	92	116.0687189	7.839159887	0	92	92	92	73	73	73	61.2539947
170931	34.6	34.4	34.48571429	0.011428571	0.106904497	0.2	34.4	34.4	34.6	90	86	87.71428571	1.904761905	1.380131119	4	87	88	88	28	24	25	2	1.414213562	4	24	25	25	96.81858803	94.01966041	95.59012937	7.015905862	1.271878808	2.798927614	95.06769437	95.73279714	96.23882931	96	96	96	116.0687189	7.839159887	0	96	96	96	71	71	71	61.2539947
170931	34.8	34.6	34.66666667	0.010666667	0.103279556	0.2	34.6	34.6	34.75	92	88	89.66666667	2.266666667	1.505545305	4	88.5	90	90	28	24	25.83333333	2.166666667	1.471960144	4	25	25.5	26.75	99	99	99	0	0	0	99	99	99	123	96	108.3333333	186.3333333	13.65039682	27	101	106	114.5	82	71	76.66666667	30.33333333
170975	36.4	25.6	34.31428571	16.77142857	4.095293466	10.8	34.5	36.4	36.4	72	60	66.28571429	17.9047619	4.231401884	12	64	66	69	21.90408017	17.57623479	19.62456795	5.951143133	1.696082546	4.327845383	18.69792412	19.54831782	20.47995705	96.81858803	94.01966041	95.59012937	7.015905862	1.271878808	2.798927614	95.06769437	95.73279714	96.23882931	86	82	84.375	1.696428571	1.302470181	4	84	84	85.25	56	40	43.25	27.35714286
170975	36.4	25.6	34.56666667	19.30266667	4.393480018	10.8	36.25	36.4	36.4	66	60	61.66666667	5.466666667	2.338090389	6	60	61	62	21.90408017	17.57623479	19.62456795	5.951143133	1.696082546	4.327845383	18.69792412	19.54831782	20.47995705	96.81858803	94.01966041	95.59012937	7.015905862	1.271878808	2.798927614	95.06769437	95.73279714	96.23882931	90	82	85.28571429	6.238095238	2.497617913	8	84	85	86	56	40	43.71428571	29.9047619
170975	36.4	28.8	34.2	9.053333333	3.008875759	7.6	32.5	36.4	36.4	76	66	71.14285714	11.80952381	3.436498772	10	69	72	73	21.90408017	17.57623479	19.62456795	5.951143133	1.696082546	4.327845383	18.69792412	19.54831782	20.47995705	96.81858803	94.01966041	95.59012937	7.015905862	1.271878808	2.798927614	95.06769437	95.73279714	96.23882931	86	72	80.125	25.26785714	5.026714349	14	77	81.5	84	50	35	40.875	20.98214286
171080	38.4	33.4	37.57142857	3.392380952	1.841841728	5	38.2	38.2	38.3	82	66	73.71428571	41.9047619	6.47338875	16	68	76	78	21.90408017	17.57623479	19.62456795	5.951143133	1.696082546	4.327845383	18.69792412	19.54831782	20.47995705	96	87	94.57142857	11.28571429	3.359421719	9	95.5	96	96	146	138	143.1428571	7.80952381	2.794552524	8	142	144	145	64	58	60.28571429	3.238095238
171080	38.4	38.4	38.4	0	0	0	38.4	38.4	38.4	72	66	67.66666667	5.466666667	2.338090389	6	66	67	68	21.90408017	17.57623479	19.62456795	5.951143133	1.696082546	4.327845383	18.69792412	19.54831782	20.47995705	97	96	96.33333333	0.266666667	0.516397779	1	96	96	96.75	148	142	144.6666667	4.266666667	2.065591118	6	144	144	145.5	64	60	61.33333333	2.666666667
171080	38.4	38.2	38.34285714	0.00952381	0.097590007	0.2	38.3	38.4	38.4	76	66	68.28571429	13.9047619	3.728908943	10	66	66	69	21.90408017	17.57623479	19.62456795	5.951143133	1.696082546	4.327845383	18.69792412	19.54831782	20.47995705	97	96	96.14285714	0.142857143	0.377964473	1	96	96	96	146	142	143.4285714	2.285714286	1.511857892	4	142	144	144	64	60	60.57142857	2.285714286
171281	34.4	33.8	34.14285714	0.04952381	0.222539456	0.6	34	34.2	34.3	138	134	136.8571429	2.476190476	1.573591585	4	136	138	138	21.90408017	17.57623479	19.62456795	5.951143133	1.696082546	4.327845383	18.69792412	19.54831782	20.47995705	97	96	96.75	0.25	0.5	1	96.75	97	97	127.4161575	112.3360489	119.7788205	116.0687189	7.839159887	15.08010862	116.5794297	119.6958588	122.9648676	70.95112016	61.57569586	65.86726047	61.2539947
171281	34	33.4	33.66666667	0.090666667	0.301109061	0.6	33.4	33.6	33.95	136	130	133.6666667	5.466666667	2.338090389	6	132.5	134	135.5	21.90408017	17.57623479	19.62456795	5.951143133	1.696082546	4.327845383	18.69792412	19.54831782	20.47995705	99	94	97	2.8	1.673320053	5	97	97	97.75	68	66	67	2	1.414213562	2	66.5	67	67.5	54	52	53	2
171281	34.8	34.2	34.45714286	0.04952381	0.222539456	0.6	34.3	34.4	34.6	142	138	139.1428571	2.476190476	1.573591585	4	138	138	140	21.90408017	17.57623479	19.62456795	5.951143133	1.696082546	4.327845383	18.69792412	19.54831782	20.47995705	99	96	98.25	2.25	1.5	3	98.25	99	99	127.4161575	112.3360489	119.7788205	116.0687189	7.839159887	15.08010862	116.5794297	119.6958588	122.9648676	70.95112016	61.57569586	65.86726047	61.2539947
171473	36.1	35.9	36	0.004	0.063245553	0.2	36	36	36	119	116	117.6666667	1.466666667	1.211060142	3	117	117.5	118.75	16	16	16	0	0	0	16	16	16	98	96	97.5	0.7	0.836660027	2	97.25	98	98	90	84	87	18	4.242640687	6	85.5	87	88.5	51	50	50.5	0.5
171473	36	35.8	35.88571429	0.008095238	0.089973541	0.2	35.8	35.9	35.95	117	115	115.7142857	0.904761905	0.951189731	2	115	115	116.5	16	16	16	0	0	0	16	16	16	98	96	97	0.666666667	0.816496581	2	96.5	97	97.5	84	78	81	18	4.242640687	6	79.5	81	82.5	50	49	49.5	0.5
171473	35.9	33.5	35.45714286	0.74952381	0.865750431	2.4	35.7	35.8	35.8	115	115	115	0	0	0	115	115	115	16	16	16	0	0	0	16	16	16	98	77	94.42857143	59.61904762	7.721337165	21	96.5	97	98	78	78	78	0	0	0	78	78	78	49	46	47.5	4.5
171708	37.6	35.6	36.86666667	1.213333333	1.101514109	2	36.5	37.4	37.5	118	116	117.3333333	1.066666667	1.032795559	2	116.5	118	118	16	13	13.66666667	1.466666667	1.211060142	3	13	13	13.75	96.81858803	94.01966041	95.59012937	7.015905862	1.271878808	2.798927614	95.06769437	95.73279714	96.23882931	124	94	110.6666667	130.6666667	11.43095213	30	103.5	112	119	66	46	53	70
171708	37.8	37.4	37.52	0.032	0.178885438	0.4	37.4	37.4	37.6	118	116	117.4285714	0.952380952	0.975900073	2	117	118	118	14	13	13.57142857	0.285714286	0.534522484	1	13	14	14	96.81858803	94.01966041	95.59012937	7.015905862	1.271878808	2.798927614	95.06769437	95.73279714	96.23882931	128	108	120.8571429	43.80952381	6.618876325	20	119	122	125	46	44	44.85714286	1.142857143
171708	37.8	27	36.05714286	15.98285714	3.997856569	10.8	37.4	37.4	37.7	118	116	117.1428571	1.142857143	1.069044968	2	116	118	118	14	13	13.71428571	0.238095238	0.487950036	1	13.5	14	14	96.81858803	94.01966041	95.59012937	7.015905862	1.271878808	2.798927614	95.06769437	95.73279714	96.23882931	128	118	122.2857143	15.23809524	3.903600292	10	119	122	125	46	44	44.28571429	0.571428571
171881	37.3	37.3	37.3	0	0	0	37.3	37.3	37.3	91	86	87.42857143	2.952380952	1.718249386	5	86.5	87	87.5	19	17	18	1	1	2	17	18	19	96.81858803	94.01966041	95.59012937	7.015905862	1.271878808	2.798927614	95.06769437	95.73279714	96.23882931	139	139	139	116.0687189	7.839159887	0	139	139	139	58	58	58	61.2539947
171881	37.3	29.8	36.22857143	8.035714286	2.834733548	7.5	37.3	37.3	37.3	98	86	90.42857143	17.95238095	4.237025012	12	87	91	92	26	17	20.14285714	12.80952381	3.579039509	9	17	19	22.5	96.81858803	94.01966041	95.59012937	7.015905862	1.271878808	2.798927614	95.06769437	95.73279714	96.23882931	139	139	139	116.0687189	7.839159887	0	139	139	139	58	58	58	61.2539947
171881	37.3	37.3	37.3	0	0	0	37.3	37.3	37.3	90	86	88	2	1.414213562	4	87.25	88	88.75	19	17	18.16666667	0.566666667	0.752772653	2	18	18	18.75	96.81858803	94.01966041	95.59012937	7.015905862	1.271878808	2.798927614	95.06769437	95.73279714	96.23882931	132	132	132	116.0687189	7.839159887	0	132	132	132	61	61	61	61.2539947
172448	36.5	26.9	31.72857143	12.16571429	3.487938401	9.6	30	32.9	32.9	93	91	92	0.666666667	0.816496581	2	91.5	92	92.5	20	15	17.42857143	3.952380952	1.988059595	5	16	17	19	98	97	97.42857143	0.285714286	0.534522484	1	97	97	98	115	111	113.2857143	2.571428571	1.603567451	4	112.5	114	114	82	77	79.28571429	2.571428571
172448	35.7	32.9	33.3	1.12	1.058300524	2.8	32.9	32.9	32.9	92	90	91.14285714	0.80952381	0.899735411	2	90.5	91	92	20	15	17.71428571	3.238095238	1.799470822	5	16.5	18	19	98	97	97.28571429	0.238095238	0.487950036	1	97	97	97.5	115	111	112.5714286	2.285714286	1.511857892	4	111.5	112	113.5	80	77	77.85714286	1.476190476
172448	35.8	32.9	34.8	2.168	1.472412986	2.9	33.6	35.7	35.775	92	90	90.83333333	0.566666667	0.752772653	2	90.25	91	91	18	13	15.33333333	2.666666667	1.632993162	5	15	15	15.75	98	97	97.5	0.3	0.547722558	1	97	97.5	98	113	112	112.6666667	0.266666667	0.516397779	1	112.25	113	113	78	76	77	0.4
173480	36.5	34.9	36.17142857	0.325714286	0.570713839	1.6	36.25	36.4	36.45	116	79	104.2857143	248.5714286	15.76614818	37	97.5	111	114.5	34	21	28.28571429	20.23809524	4.498677054	13	26	29	31	99	97	98.4	0.8	0.894427191	2	98	99	99	172	143	159.2	220.7	14.85597523	29	143	168	170	79	60	69.6	70.3
173480	36.5	35.8	36.24285714	0.076190476	0.276026224	0.7	36.05	36.4	36.45	111	77	88.71428571	236.2380952	15.37003888	34	79	80	97.5	30	24	28	3.666666667	1.914854216	6	28	28	29	99	98	98.83333333	0.166666667	0.40824829	1	99	99	99	172	134	148.2857143	230.5714286	15.18457864	38	139	143	155.5	76	59	64.28571429	42.9047619
173480	36.1	35.3	35.75	0.091	0.301662063	0.8	35.575	35.8	35.95	84	74	78.5	11.5	3.391164992	10	77	78	79.75	34	28	29.16666667	5.766666667	2.401388487	6	28	28	28.75	99	97	98.6	0.8	0.894427191	2	99	99	99	139	130	133.8333333	18.16666667	4.262237284	9	130.25	132.5	137.75	62	52	56.83333333	16.56666667
173575	36.2	36.2	36.2	0	0	0	36.2	36.2	36.2	56	50	52.57142857	3.619047619	1.902379462	6	52	52	53	19	14	15.71428571	3.238095238	1.799470822	5	14.5	15	16.5	99	99	99	0	0	0	99	99	99	136	122	130.8571429	18.47619048	4.298393941	14	131	132	132	76	66	69.42857143	12.95238095
173575	36.2	31.7	35.27142857	3.035714286	1.742330131	4.5	35.2	36.2	36.2	56	46	51.14285714	11.80952381	3.436498772	10	49	52	53	19	12	14.42857143	5.619047619	2.370453041	7	13	14	15	99	99	99	0	0	0	99	99	99	136	122	129.4285714	20.95238095	4.577377082	14	127	130	132	76	64	68.57142857	16.95238095
173575	36.2	36.2	36.2	0	0	0	36.2	36.2	36.2	54	50	51.66666667	2.266666667	1.505545305	4	50.5	52	52	17	14	15.16666667	1.366666667	1.169045194	3	14.25	15	15.75	99	99	99	7.015905862	1.271878808	0	99	99	99	138	122	131.3333333	26.66666667	5.163977795	16	132	132	132	70	66	68.33333333	2.266666667
173686	37.8	37.4	37.62857143	0.019047619	0.138013112	0.4	37.6	37.6	37.7	96	88	91.42857143	14.28571429	3.77964473	8	88	90	95	22	8	13.14285714	31.14285714	5.580578567	14	9	10	17	96.81858803	94.01966041	95.59012937	7.015905862	1.271878808	2.798927614	95.06769437	95.73279714	96.23882931	104	68	77.42857143	151.6190476	12.31336865	36	71	72	78	58	48	52.28571429	12.57142857
173686	38	37.4	37.76666667	0.054666667	0.233809039	0.6	37.65	37.8	37.95	96	88	92.66666667	9.066666667	3.011090611	8	91	94	94	26	15	20	13.6	3.687817783	11	19	19	21.25	96	96	96	0	0	0	96	96	96	104	72	92	184	13.56465997	32	82.5	98	101.5	56	42	49.33333333	28.26666667
173686	37.6	26.6	34.71428571	24.55809524	4.955612499	11	33	37.6	37.6	130	88	97.42857143	218.2857143	14.7744954	42	89	94	96	22	8	13.16666667	42.16666667	6.49358658	14	9	9.5	18.25	99	98	98.5	0.5	0.707106781	1	98.25	98.5	98.75	180	64	87.71428571	1692.571429	41.14087297	116	69	72	80	168	48	70.57142857	1883.619048
175716	36.4	36.4	36.4	0	0	0	36.4	36.4	36.4	71	69	70.16666667	0.566666667	0.752772653	2	70	70	70.75	20	19	19.66666667	0.266666667	0.516397779	1	19.25	20	20	96.81858803	94.01966041	95.59012937	7.015905862	1.271878808	2.798927614	95.06769437	95.73279714	96.23882931	112	106	109	18	4.242640687	6	107.5	109	110.5	69	66	67.5	4.5
175716	36.4	36.2	36.31428571	0.011428571	0.106904497	0.2	36.2	36.4	36.4	71	66	68.28571429	3.571428571	1.889822365	5	67	68	69.5	21	19	19.85714286	0.476190476	0.690065559	2	19.5	20	20	96.81858803	94.01966041	95.59012937	7.015905862	1.271878808	2.798927614	95.06769437	95.73279714	96.23882931	116	111	113	7	2.645751311	5	111.5	112	114	72	69	70.66666667	2.333333333
175716	36.4	34.2	35.91428571	0.584761905	0.764697263	2.2	36.1	36.2	36.2	72	66	68.85714286	6.142857143	2.478478796	6	67	68	71	22	19	20.28571429	1.238095238	1.112697281	3	19.5	20	21	96.81858803	94.01966041	95.59012937	7.015905862	1.271878808	2.798927614	95.06769437	95.73279714	96.23882931	117	111	114.6666667	10.33333333	3.214550254	6	113.5	116	116.5	72	69	70.66666667	2.333333333
176180	37.2	37.2	37.2	0	0	0	37.2	37.2	37.2	100	96	98	1.6	1.264911064	4	98	98	98	23	19	20.83333333	1.766666667	1.329160136	4	20.25	21	21	97	97	97	0	0	0	97	97	97	127.4161575	112.3360489	119.7788205	116.0687189	7.839159887	15.08010862	116.5794297	119.6958588	122.9648676	70.95112016	61.57569586	65.86726047	61.2539947
176180	37.2	25.6	35.42857143	18.83238095	4.339629126	11.6	36.8	37.2	37.2	100	100	100	0	0	0	100	100	100	30	20	23.71428571	13.23809524	3.638419332	10	21	23	25.5	98	97	97.28571429	0.238095238	0.487950036	1	97	97	97.5	164	164	164	116.0687189	7.839159887	0	164	164	164	67	67	67	61.2539947
176180	37.2	37.2	37.2	0	0	0	37.2	37.2	37.2	100	98	99.42857143	0.952380952	0.975900073	2	99	100	100	24	20	21.85714286	2.142857143	1.463850109	4	21	21	23	98	97	97.14285714	0.142857143	0.377964473	1	97	97	97	164	164	164	116.0687189	7.839159887	0	164	164	164	67	67	67	61.2539947
177873	37.4	37.2	37.37142857	0.005714286	0.075592895	0.2	37.4	37.4	37.4	104	88	94.57142857	28.95238095	5.380741673	16	91	94	97	21.90408017	17.57623479	19.62456795	5.951143133	1.696082546	4.327845383	18.69792412	19.54831782	20.47995705	98	97	97.71428571	0.238095238	0.487950036	1	97.5	98	98	98	76	89.42857143	52.95238095	7.276838665	22	87	92	93	56	48	53.14285714	6.476190476
177873	37.4	33.8	36.88571429	1.851428571	1.360672103	3.6	37.4	37.4	37.4	118	94	104.8571429	87.80952381	9.370673605	24	97	104	112	21.90408017	17.57623479	19.62456795	5.951143133	1.696082546	4.327845383	18.69792412	19.54831782	20.47995705	98	97	97.57142857	0.285714286	0.534522484	1	97	98	98	112	76	96.85714286	185.1428571	13.60672103	36	88	98	108	68	48	58.57142857	64.95238095
177873	37.4	37.2	37.3	0.012	0.109544512	0.2	37.2	37.3	37.4	92	82	87	14	3.741657387	10	84.5	87	89.5	21.90408017	17.57623479	19.62456795	5.951143133	1.696082546	4.327845383	18.69792412	19.54831782	20.47995705	99	98	98.5	0.3	0.547722558	1	98	98.5	99	94	88	90	6.4	2.529822128	6	88	89	91.5	54	52	53	1.2
177874	35.52112998	33.66283475	34.91586692	2.166306026	0.783905929	1.858295232	34.73740202	35.11743958	35.34345199	89.98442368	82.95140187	86.147668	18.18132017	2.741670868	7.033021807	84.47305296	85.89439252	87.61028037	21.90408017	17.57623479	19.62456795	5.951143133	1.696082546	4.327845383	18.69792412	19.54831782	20.47995705	96.81858803	94.01966041	95.59012937	7.015905862	1.271878808	2.798927614	95.06769437	95.73279714	96.23882931	127.4161575	112.3360489	119.7788205	116.0687189	7.839159887	15.08010862	116.5794297	119.6958588	122.9648676	70.95112016	61.57569586	65.86726047	61.2539947
177874	34.9	33.6	34.23333333	0.423333333	0.65064071	1.3	33.9	34.2	34.55	86	82	84	4	2	4	83	84	85	23	17	20.33333333	9.333333333	3.055050463	6	19	21	22	99	99	99	7.015905862	1.271878808	0	99	99	99	120	114	116	12	3.464101615	6	114	114	117	64	56	60.66666667	17.33333333
177874	34.6	34.6	34.6	2.166306026	0.783905929	0	34.6	34.6	34.6	82	80	81	2	1.414213562	2	80.5	81	81.5	20	16	18	8	2.828427125	4	17	18	19	96.81858803	94.01966041	95.59012937	7.015905862	1.271878808	2.798927614	95.06769437	95.73279714	96.23882931	118	114	116	8	2.828427125	4	115	116	117	62	62	62	0
177950	35.9	35.5	35.65	0.019	0.137840488	0.4	35.6	35.6	35.675	84	82	82.33333333	0.666666667	0.816496581	2	82	82	82	11	9	10.16666667	0.966666667	0.98319208	2	9.25	10.5	11	99	98	98.33333333	0.266666667	0.516397779	1	98	98	98.75	131	123	126.6666667	8.666666667	2.943920289	8	124.5	127	128	62	61	61.16666667	0.166666667
177950	36.5	34.2	35.01428571	0.891428571	0.944154951	2.3	34.2	34.7	35.65	86	84	84.71428571	0.571428571	0.755928946	2	84	85	85	9	9	9	0	0	0	9	9	9	98	98	98	0	0	0	98	98	98	131	124	126.5714286	6.952380952	2.6367368	7	124.5	126	128	71	62	69	9.666666667
177950	36.5	34.7	35.67142857	0.322380952	0.567786009	1.8	35.45	35.7	35.95	85	82	83.85714286	1.80952381	1.345185418	3	83	84	85	10	9	9.142857143	0.142857143	0.377964473	1	9	9	9	98	98	98	0	0	0	98	98	98	131	123	127.2857143	8.904761905	2.984084768	8	125.5	127	129.5	70	61	65.14285714	20.80952381
179660	37.5	30.7	35.77142857	8.729047619	2.95449617	6.8	34.85	37.5	37.5	95	84	88.42857143	13.61904762	3.690399385	11	86	88	90	25	22	23.28571429	1.238095238	1.112697281	3	22.5	23	24	98	97	97.57142857	0.285714286	0.534522484	1	97	98	98	203	155	179	1152	33.9411255	48	167	179	191	106	82	94	288
179660	37.5	37.3	37.42857143	0.005714286	0.075592895	0.2	37.4	37.4	37.5	89	84	86.28571429	3.238095238	1.799470822	5	85	86	87.5	25	22	23.28571429	0.904761905	0.951189731	3	23	23	23.5	98	97	97.57142857	0.285714286	0.534522484	1	97	98	98	179	155	167	288	16.97056275	24	161	167	173	85	82	83.5	4.5
179660	37.4	37.3	37.33333333	0.002666667	0.051639778	0.1	37.3	37.3	37.375	87	83	85.16666667	1.766666667	1.329160136	4	85	85	85.75	25	22	23.33333333	1.066666667	1.032795559	3	23	23	23.75	98	97	97.66666667	0.266666667	0.516397779	1	97.25	98	98	204	179	191.5	312.5	17.67766953	25	185.25	191.5	197.75	98	85	91.5	84.5
179711	36.4	36	36.28571429	0.024761905	0.157359158	0.4	36.2	36.4	36.4	68	64	66.57142857	2.285714286	1.511857892	4	66	66	68	26	20	22.42857143	3.619047619	1.902379462	6	21.5	22	23	99	98	98.28571429	0.238095238	0.487950036	1	98	98	98.5	144	144	144	116.0687189	7.839159887	0	144	144	144	65	65	65	61.2539947
179711	36.4	36.4	36.4	0	0	0	36.4	36.4	36.4	68	66	66.66666667	1.066666667	1.032795559	2	66	66	67.5	26	22	23	2.4	1.549193338	4	22	22.5	23	99	98	98.8	0.2	0.447213595	1	99	99	99	144	144	144	116.0687189	7.839159887	0	144	144	144	65	65	65	61.2539947
179711	36.4	27.8	33.91428571	11.8247619	3.438715153	8.6	32.4	36	36.2	72	64	68	6.666666667	2.581988897	8	67	68	69	23	20	21.57142857	1.285714286	1.133893419	3	21	21	22.5	98	97	97.71428571	0.238095238	0.487950036	1	97.5	98	98	141	141	141	116.0687189	7.839159887	0	141	141	141	59	59	59	61.2539947
179831	32.8	31.7	32.18333333	0.277666667	0.526940857	1.1	31.725	32.05	32.675	62	58	59.83333333	4.166666667	2.041241452	4	58	59.5	61.75	19	15	16.5	1.9	1.378404875	4	16	16	16.75	97	96	96.83333333	0.166666667	0.40824829	1	97	97	97	129	90	99.14285714	196.8095238	14.02888177	39	91	93	100	73	66	68.14285714	5.476190476
179831	34.1	32.3	33.18571429	0.364761905	0.603955218	1.8	32.8	33.2	33.55	62	61	61.42857143	0.285714286	0.534522484	1	61	61	62	16	15	15.71428571	0.238095238	0.487950036	1	15.5	16	16	97	96	96.85714286	0.142857143	0.377964473	1	97	97	97	124	90	97.5	120.2857143	10.96748441	34	92.75	94	95.75	70	57	66.5	16
179831	34.8	33.2	33.98571429	0.331428571	0.575698334	1.6	33.55	34.1	34.35	62	61	61.57142857	0.285714286	0.534522484	1	61	62	62	16	15	15.71428571	0.238095238	0.487950036	1	15.5	16	16	97	96	96.71428571	0.238095238	0.487950036	1	96.5	97	97	124	93	98.25	110.7857143	10.52547929	31	93.75	94.5	95.75	70	57	66.625	15.98214286
180235	37.2	33.6	36.15714286	1.99952381	1.414045194	3.6	35.55	37	37.1	50	46	47.42857143	3.619047619	1.902379462	4	46	46	49	24	17	19.57142857	10.28571429	3.207134903	7	17	18	22	95	95	95	0	0	0	95	95	95	176	105	149.5714286	908.6190476	30.1433085	71	125	168	174	112	76	90.14285714	235.4761905
180235	37.2	29.9	34.93333333	7.766666667	2.786873995	7.3	34.1	35.95	36.825	50	46	49	2.8	1.673320053	4	48.5	50	50	24	17	21.5	7.5	2.738612788	7	20.25	22	23.75	95	95	95	0	0	0	95	95	95	176	105	142.1666667	896.9666667	29.94940177	71	120.5	142	166.5	112	78	91.5	212.7
180235	36.4	29.9	34.66	7.228	2.688494002	6.5	35.4	35.6	36	50	48	49.6	0.8	0.894427191	2	50	50	50	27	21	24	5	2.236067977	6	23	24	25	95	95	95	0	0	0	95	95	95	162	120	152.4	330.8	18.18790807	42	158	160	162	152	84	109.2	691.2
180442	36.7	35.9	36.31666667	0.177666667	0.421505239	0.8	35.925	36.35	36.7	79	73	76.33333333	5.866666667	2.422120283	6	75	76	78.5	22	16	18.5	7.9	2.810693865	6	16	18	20.75	97	97	97	0	0	0	97	97	97	122	122	122	116.0687189	7.839159887	0	122	122	122	56	56	56	61.2539947
180442	36	34.8	35.47142857	0.322380952	0.567786009	1.2	34.9	35.9	35.9	80	73	76.71428571	6.238095238	2.497617913	7	75	77	78.5	23	16	19	9	3	7	16	20	21	97	96	96.57142857	0.285714286	0.534522484	1	96	97	97	166	122	144	968	31.11269837	44	133	144	155	60	56	58	8
180442	35.9	34.7	34.97142857	0.172380952	0.415187852	1.2	34.8	34.8	34.9	80	75	78	3.333333333	1.825741858	5	77	78	79.5	23	16	19.71428571	6.238095238	2.497617913	7	18.5	20	21	98	96	96.71428571	0.571428571	0.755928946	2	96	97	97	166	132	149	578	24.04163056	34	140.5	149	157.5	60	60	60	0
181480	33.8	33.1	33.4	0.06	0.244948974	0.7	33.25	33.3	33.55	49	47	48	0.333333333	0.577350269	2	48	48	48	52	22	37.42857143	124.6190476	11.16329018	30	28.5	40	45.5	93	79	85	35.33333333	5.944184833	14	80	83	90	154	114	142.75	368.9166667	19.20720351	40	141.75	151.5	152.5	91	72	83.5	65.66666667
181480	33.9	33.3	33.69285714	0.053690476	0.231712054	0.6	33.55	33.8	33.875	50	47	48.57142857	1.285714286	1.133893419	3	48	48	49.5	40	22	26.71428571	42.9047619	6.550172662	18	22	24	28.5	90	79	83.57142857	19.61904762	4.429339411	11	80	83	86.5	114	114	114	116.0687189	7.839159887	0	114	114	114	72	72	72	61.2539947
181480	33.3	33.1	33.25	0.007	0.083666003	0.2	33.225	33.3	33.3	60	48	51.66666667	23.46666667	4.844240567	12	48.25	49.5	53.75	52	34	45.83333333	39.76666667	6.306081721	18	45.25	47.5	49	94	88	92.16666667	4.966666667	2.228601953	6	92	92.5	93.75	177	151	161.5	116.3	10.78424777	26	152.5	159.5	168.75	97	85	90.33333333	19.06666667
181595	34.4	34.2	34.26666667	0.010666667	0.103279556	0.2	34.2	34.2	34.35	82	76	79	4.4	2.097617696	6	78	79	80	21.90408017	17.57623479	19.62456795	5.951143133	1.696082546	4.327845383	18.69792412	19.54831782	20.47995705	96	94	94.5	0.7	0.836660027	2	94	94	94.75	105	72	86.25	190.9166667	13.81725974	33	79.5	84	90.75	68	48	55.5	75.66666667
181595	34.6	34.2	34.42857143	0.019047619	0.138013112	0.4	34.4	34.4	34.5	96	80	84	30.66666667	5.537749242	16	81	82	84	21.90408017	17.57623479	19.62456795	5.951143133	1.696082546	4.327845383	18.69792412	19.54831782	20.47995705	94	91	93	1.666666667	1.290994449	3	92	94	94	105	92	98.5	84.5	9.192388155	13	95.25	98.5	101.75	73	68	70.5	12.5
181595	34.8	34.4	34.62857143	0.032380952	0.179947082	0.4	34.5	34.6	34.8	96	82	85.42857143	23.61904762	4.85994317	14	83	84	85	21.90408017	17.57623479	19.62456795	5.951143133	1.696082546	4.327845383	18.69792412	19.54831782	20.47995705	94	91	92.85714286	1.476190476	1.214985793	3	92	93	94	92	92	92	0	0	0	92	92	92	73	52	62.5	220.5
181861	31.8	31.6	31.77142857	0.005714286	0.075592895	0.2	31.8	31.8	31.8	134	120	125.7142857	51.23809524	7.158079019	14	120	120	133	21.90408017	17.57623479	19.62456795	5.951143133	1.696082546	4.327845383	18.69792412	19.54831782	20.47995705	99	99	99	0	0	0	99	99	99	116	94	106.5714286	67.28571429	8.202786983	22	100.5	110	112.5	62	51	57.42857143	14.61904762
181861	31.8	31.6	31.68571429	0.011428571	0.106904497	0.2	31.6	31.6	31.8	120	120	120	0	0	0	120	120	120	21.90408017	17.57623479	19.62456795	5.951143133	1.696082546	4.327845383	18.69792412	19.54831782	20.47995705	99	98	98.85714286	0.142857143	0.377964473	1	99	99	99	128	110	116.1428571	34.80952381	5.899959645	18	112.5	116	117	74	58	64.28571429	35.23809524
181861	31.6	31.6	31.6	0	0	0	31.6	31.6	31.6	120	118	119.6666667	0.666666667	0.816496581	2	120	120	120	21.90408017	17.57623479	19.62456795	5.951143133	1.696082546	4.327845383	18.69792412	19.54831782	20.47995705	99	98	98.33333333	0.266666667	0.516397779	1	98	98	98.75	128	104	115.3333333	71.46666667	8.453795992	24	110	117	118	76	66	71.66666667	11.86666667
182425	35.6	34.9	35.4	0.063333333	0.251661148	0.7	35.35	35.4	35.6	81	69	74.14285714	18.80952381	4.33699479	12	71.5	73	76.5	26	26	26	0	0	0	26	26	26	98	96	97.14285714	0.80952381	0.899735411	2	96.5	97	98	137	121	127.7142857	27.23809524	5.219012861	16	124.5	128	129.5	56	48	51.42857143	8.619047619
182425	35.6	34.8	35.18571429	0.098095238	0.313201593	0.8	34.9	35.3	35.4	81	71	75	13.66666667	3.696845502	10	72.5	74	77	35	26	27.28571429	11.57142857	3.401680257	9	26	26	26	98	95	96.28571429	1.571428571	1.253566341	3	95.5	96	97	137	120	127.2857143	33.9047619	5.822779569	17	123.5	128	129.5	56	45	50.57142857	12.61904762
182425	35.6	35.6	35.6	0	0	0	35.6	35.6	35.6	73	69	70.66666667	2.666666667	1.632993162	4	69.25	70.5	71.75	27	26	26.16666667	0.166666667	0.40824829	1	26	26	26	98	97	97.66666667	0.266666667	0.516397779	1	97.25	98	98	135	124	130	20	4.472135955	11	126.5	131.5	132.75	54	48	51.33333333	5.466666667
182951	37.4	34.8	36.94285714	0.902857143	0.950187951	2.6	37.2	37.2	37.4	80	74	77.14285714	3.80952381	1.951800146	6	76	78	78	21.90408017	17.57623479	19.62456795	5.951143133	1.696082546	4.327845383	18.69792412	19.54831782	20.47995705	98	98	98	0	0	0	98	98	98	198	166	180.5714286	88.95238095	9.43145699	32	178	180	182	76	64	68.57142857	14.28571429
182951	37.4	37.2	37.22857143	0.005714286	0.075592895	0.2	37.2	37.2	37.2	80	72	75.14285714	9.142857143	3.023715784	8	73	74	77	21.90408017	17.57623479	19.62456795	5.951143133	1.696082546	4.327845383	18.69792412	19.54831782	20.47995705	99	98	98.2	0.2	0.447213595	1	98	98	98	198	178	186.8571429	59.80952381	7.733661734	20	181	184	193	76	66	70	12
182951	37.2	37.2	37.2	0	0	0	37.2	37.2	37.2	74	70	71.66666667	2.266666667	1.505545305	4	70.5	72	72	21.90408017	17.57623479	19.62456795	5.951143133	1.696082546	4.327845383	18.69792412	19.54831782	20.47995705	99	98	98.33333333	0.266666667	0.516397779	1	98	98	98.75	194	184	189.3333333	15.46666667	3.932768321	10	186.5	190	192	72	68	70	3.2
182952	37.2	37	37.08571429	0.011428571	0.106904497	0.2	37	37	37.2	70	66	67.71428571	1.904761905	1.380131119	4	67	68	68	17	13	14.57142857	1.619047619	1.272418021	4	14	14	15	97	94	95.28571429	1.571428571	1.253566341	3	94	96	96	152	146	148.8571429	6.476190476	2.544836041	6	147	148	151	56	54	54.85714286	1.142857143
182952	37	34.2	36.57142857	1.099047619	1.04835472	2.8	36.9	37	37	70	64	67.14285714	3.80952381	1.951800146	6	66	68	68	19	13	15.71428571	5.238095238	2.288688541	6	14	15	17.5	97	94	95.42857143	1.952380952	1.397276262	3	94	96	96.5	150	140	146.2857143	12.57142857	3.545621042	10	145	146	149	58	52	54.57142857	3.619047619
182952	37.2	37.2	37.2	0	0	0	37.2	37.2	37.2	68	64	66.33333333	2.266666667	1.505545305	4	66	66	67.5	17	14	14.83333333	1.366666667	1.169045194	3	14	14.5	15	97	96	96.66666667	0.266666667	0.516397779	1	96.25	97	97	152	138	145	42.8	6.542170894	14	139	145	151	56	52	53.66666667	3.866666667
183511	36.3	29.7	33.28	9.357	3.058921379	6.6	30.4	34.2	35.8	104	75	83.16666667	109.7666667	10.47695885	29	78.5	80	81.5	21.90408017	17.57623479	19.62456795	5.951143133	1.696082546	4.327845383	18.69792412	19.54831782	20.47995705	96.81858803	94.01966041	95.59012937	7.015905862	1.271878808	2.798927614	95.06769437	95.73279714	96.23882931	153	140	144.1666667	27.36666667	5.231315959	13	140.5	142	146.5	76	66	68.16666667	16.16666667
183511	37.4	34	35.96666667	1.526666667	1.235583533	3.4	35.4	36.1	36.8	80	74	77.66666667	5.466666667	2.338090389	6	76.5	78	79.5	21.90408017	17.57623479	19.62456795	5.951143133	1.696082546	4.327845383	18.69792412	19.54831782	20.47995705	96.81858803	94.01966041	95.59012937	7.015905862	1.271878808	2.798927614	95.06769437	95.73279714	96.23882931	164	144	154.3333333	71.06666667	8.430104784	20	147	157	159.5	76	66	71	17.2
183511	36.3	30.4	34.7	4.49	2.11896201	5.9	34.1	35.8	36.1	82	74	78.28571429	7.238095238	2.690370837	8	77	78	80	21.90408017	17.57623479	19.62456795	5.951143133	1.696082546	4.327845383	18.69792412	19.54831782	20.47995705	96.81858803	94.01966041	95.59012937	7.015905862	1.271878808	2.798927614	95.06769437	95.73279714	96.23882931	156	140	146.7142857	34.9047619	5.908025212	16	143	144	150.5	76	66	68.71428571	15.57142857
183752	31.8	31.2	31.5	0.108	0.328633535	0.6	31.2	31.5	31.8	100	94	97.33333333	5.866666667	2.422120283	6	96	97	99.5	21.90408017	17.57623479	19.62456795	5.951143133	1.696082546	4.327845383	18.69792412	19.54831782	20.47995705	96.81858803	94.01966041	95.59012937	7.015905862	1.271878808	2.798927614	95.06769437	95.73279714	96.23882931	99	68	82.75	106.0227273	10.29673382	31	73.5	82.5	91	48	38	44.91666667	7.71969697
183752	31.4	30.6	31.2	0.08	0.282842712	0.8	31.2	31.2	31.4	96	92	93.71428571	3.238095238	1.799470822	4	92	94	95	21.90408017	17.57623479	19.62456795	5.951143133	1.696082546	4.327845383	18.69792412	19.54831782	20.47995705	96.81858803	94.01966041	95.59012937	7.015905862	1.271878808	2.798927614	95.06769437	95.73279714	96.23882931	99	64	75.23076923	120.025641	10.95562143	35	66	72	80	48	34	39.92307692	20.57692308
183752	31.8	30.6	31.22857143	0.205714286	0.453557368	1.2	31	31.4	31.4	98	92	94.28571429	5.904761905	2.429971585	6	92	94	96	21.90408017	17.57623479	19.62456795	5.951143133	1.696082546	4.327845383	18.69792412	19.54831782	20.47995705	96.81858803	94.01966041	95.59012937	7.015905862	1.271878808	2.798927614	95.06769437	95.73279714	96.23882931	90	64	72.46153846	69.93589744	8.362768527	26	66	68	79	42	34	37.23076923	8.025641026
183753	35.2	31.6	34.02857143	1.605714286	1.267167821	3.6	33.6	34.4	34.9	68	66	66.85714286	1.142857143	1.069044968	2	66	66	68	21.90408017	17.57623479	19.62456795	5.951143133	1.696082546	4.327845383	18.69792412	19.54831782	20.47995705	97	95	95.85714286	0.476190476	0.690065559	2	95.5	96	96	144	128	135.4285714	30.28571429	5.503245796	16	132	136	138	64	62	62.28571429	0.571428571
183753	34.4	28.4	32.47142857	4.075714286	2.018839837	6	32.05	33.2	33.6	68	64	66	4	2	4	64	66	68	54	54	54	5.951143133	1.696082546	0	54	54	54	98	96	96.85714286	0.80952381	0.899735411	2	96	97	97.5	144	128	135.4285714	30.28571429	5.503245796	16	132	136	138	64	56	60.85714286	7.80952381
183753	35.2	34.8	35.1	0.028	0.167332005	0.4	35.05	35.2	35.2	66	66	66	0	0	0	66	66	66	21.90408017	17.57623479	19.62456795	5.951143133	1.696082546	4.327845383	18.69792412	19.54831782	20.47995705	97	95	96.16666667	0.966666667	0.98319208	2	95.25	96.5	97	134	116	125.6666667	40.66666667	6.377042157	18	122.5	126	129.5	62	58	61	2.8
183953	34.6	34.4	34.42857143	0.005714286	0.075592895	0.2	34.4	34.4	34.4	64	62	62.85714286	1.142857143	1.069044968	2	62	62	64	17	2	12.5	29.1	5.394441584	15	13	13.5	15.5	99	99	99	0	0	0	99	99	99	100	81	90.5	180.5	13.43502884	19	85.75	90.5	95.25	69	57	63	72
183953	34.8	34.4	34.56666667	0.022666667	0.150554531	0.4	34.45	34.6	34.6	66	62	64.33333333	2.266666667	1.505545305	4	64	64	65.5	13	2	9.2	19.7	4.438468204	11	8	11	12	99	99	99	0	0	0	99	99	99	81	81	81	116.0687189	7.839159887	0	81	81	81	57	57	57	61.2539947
183953	34.4	34.2	34.31428571	0.011428571	0.106904497	0.2	34.2	34.4	34.4	66	60	62.57142857	3.619047619	1.902379462	6	62	62	63	17	13	14.57142857	1.952380952	1.397276262	4	14	14	15	99	99	99	0	0	0	99	99	99	100	97	98.5	4.5	2.121320344	3	97.75	98.5	99.25	69	67	68	2
184943	34.2	28.6	32	5.946666667	2.438578821	5.6	31.15	32.6	33.45	68	66	67	1.2	1.095445115	2	66	67	68	15	13	14	0.4	0.632455532	2	14	14	14	99	99	99	0	0	0	99	99	99	159	153	156	18	4.242640687	6	154.5	156	157.5	82	76	79	18
184943	36.2	35.2	35.7	0.14	0.374165739	1	35.45	35.7	35.95	68	66	67	1.2	1.095445115	2	66	67	68	13	8	11.66666667	4.666666667	2.160246899	5	10.75	13	13	99	99	99	0	0	0	99	99	99	158	158	158	116.0687189	7.839159887	0	158	158	158	76	76	76	61.2539947
184943	35.6	28.6	33.6	8.74	2.9563491	7	33.2	35.2	35.4	68	66	67.66666667	0.666666667	0.816496581	2	68	68	68	15	13	13.5	0.7	0.836660027	2	13	13	13.75	99	99	99	0	0	0	99	99	99	159	158	158.5	0.5	0.707106781	1	158.25	158.5	158.75	82	76	79	18
186042	32.8	32.2	32.5	0.044	0.20976177	0.6	32.4	32.5	32.6	70	64	67.5	4.7	2.167948339	6	66.5	68	68.75	21.90408017	17.57623479	19.62456795	5.951143133	1.696082546	4.327845383	18.69792412	19.54831782	20.47995705	96.81858803	94.01966041	95.59012937	7.015905862	1.271878808	2.798927614	95.06769437	95.73279714	96.23882931	96	91	93.5	12.5	3.535533906	5	92.25	93.5	94.75	64	61	62.5	4.5
186042	33	32.6	32.8	0.032	0.178885438	0.4	32.65	32.8	32.95	70	66	67.83333333	2.566666667	1.602081979	4	66.5	68	68.75	21.90408017	17.57623479	19.62456795	5.951143133	1.696082546	4.327845383	18.69792412	19.54831782	20.47995705	96.81858803	94.01966041	95.59012937	7.015905862	1.271878808	2.798927614	95.06769437	95.73279714	96.23882931	91	90	90.5	0.5	0.707106781	1	90.25	90.5	90.75	61	53	57	32
186042	32.4	32	32.23333333	0.022666667	0.150554531	0.4	32.2	32.2	32.35	76	64	70.16666667	22.56666667	4.750438576	12	67	70	73.75	21.90408017	17.57623479	19.62456795	5.951143133	1.696082546	4.327845383	18.69792412	19.54831782	20.47995705	96.81858803	94.01966041	95.59012937	7.015905862	1.271878808	2.798927614	95.06769437	95.73279714	96.23882931	104	96	99.66666667	16.33333333	4.041451884	8	97.5	99	101.5	76	64	70.66666667	37.33333333
186342	37.4	32.7	36.225	5.5225	2.35	4.7	36.225	37.4	37.4	122	109	117.7142857	18.9047619	4.34796066	13	117	118	120.5	25	22	23	1.333333333	1.154700538	3	22	23	23.5	99	94	96.33333333	3.866666667	1.966384161	5	95	96	97.75	172	172	172	116.0687189	7.839159887	0	172	172	172	98	98	98	61.2539947
186342	37	36.3	36.775	0.109166667	0.330403793	0.7	36.675	36.9	37	122	106	113.3333333	34.26666667	5.853773712	16	109.75	112.5	116.75	24	22	22.83333333	0.566666667	0.752772653	2	22.25	23	23	96	96	96	0	0	0	96	96	96	127.4161575	112.3360489	119.7788205	116.0687189	7.839159887	15.08010862	116.5794297	119.6958588	122.9648676	70.95112016	61.57569586	65.86726047	61.2539947
186342	37.4	36.8	37.2	0.08	0.282842712	0.6	37	37.4	37.4	122	109	116.4285714	20.61904762	4.540820148	13	114	118	119	24	22	23	0.666666667	0.816496581	2	22.5	23	23.5	99	95	96.66666667	2.266666667	1.505545305	4	96	96	97.5	127.4161575	112.3360489	119.7788205	116.0687189	7.839159887	15.08010862	116.5794297	119.6958588	122.9648676	70.95112016	61.57569586	65.86726047	61.2539947
186464	34	33.2	33.61428571	0.088095238	0.29680842	0.8	33.4	33.6	33.85	88	82	85.42857143	4.952380952	2.225394561	6	84	86	87	21.90408017	17.57623479	19.62456795	5.951143133	1.696082546	4.327845383	18.69792412	19.54831782	20.47995705	96.81858803	94.01966041	95.59012937	7.015905862	1.271878808	2.798927614	95.06769437	95.73279714	96.23882931	164	164	164	0	0	0	164	164	164	107	83	95	288
186464	33.6	33	33.25714286	0.04952381	0.222539456	0.6	33.1	33.2	33.4	86	82	83.14285714	2.476190476	1.573591585	4	82	82	84	21.90408017	17.57623479	19.62456795	5.951143133	1.696082546	4.327845383	18.69792412	19.54831782	20.47995705	96.81858803	94.01966041	95.59012937	7.015905862	1.271878808	2.798927614	95.06769437	95.73279714	96.23882931	165	164	164.5	0.5	0.707106781	1	164.25	164.5	164.75	99	83	91	128
186464	33.2	32.8	32.93333333	0.026666667	0.163299316	0.4	32.8	32.9	33	82	78	80.66666667	2.666666667	1.632993162	4	80	81	82	21.90408017	17.57623479	19.62456795	5.951143133	1.696082546	4.327845383	18.69792412	19.54831782	20.47995705	96.81858803	94.01966041	95.59012937	7.015905862	1.271878808	2.798927614	95.06769437	95.73279714	96.23882931	176	165	171.6666667	34.33333333	5.859465277	11	169.5	174	175	100	99	99.66666667	0.333333333
186932	36	36	36	0	0	0	36	36	36	70	64	66.28571429	5.904761905	2.429971585	6	64	66	68	22	9	17.85714286	21.14285714	4.598136268	13	16.5	18	21.5	96.81858803	94.01966041	95.59012937	7.015905862	1.271878808	2.798927614	95.06769437	95.73279714	96.23882931	126	108	118.8571429	46.14285714	6.792853387	18	115	122	123	54	52	52.57142857	0.952380952
186932	36	36	36	0	0	0	36	36	36	70	66	67.33333333	2.666666667	1.632993162	4	66	67	68	29	16	22	32	5.656854249	13	17.25	21.5	26.5	96.81858803	94.01966041	95.59012937	7.015905862	1.271878808	2.798927614	95.06769437	95.73279714	96.23882931	119	108	113	13.6	3.687817783	11	111.25	113	114	54	52	53	1.2
186932	36.5	34.2	35.16666667	1.423333333	1.193035345	2.3	34.5	34.8	35.65	74	64	66.14285714	12.80952381	3.579039509	10	64	65	66	25	9	20.14285714	26.14285714	5.113008619	16	21	21	22	99	99	99	7.015905862	1.271878808	0	99	99	99	144	122	127.8571429	62.14285714	7.883074092	22	123	125	129	68	52	56.57142857	32.95238095
187514	36.8	35.4	36.16666667	0.342666667	0.585377371	1.4	35.7	36.3	36.6	88	86	86.66666667	1.066666667	1.032795559	2	86	86	87.5	20	19	19.83333333	0.166666667	0.40824829	1	20	20	20	96.81858803	94.01966041	95.59012937	7.015905862	1.271878808	2.798927614	95.06769437	95.73279714	96.23882931	184	154	159	150	12.24744871	30	154	154	154	82	70	72	24
187514	36.8	34.6	35.97142857	0.485714286	0.696932052	2.2	35.9	36.2	36.2	88	88	88	0	0	0	88	88	88	20	16	18.28571429	4.571428571	2.138089935	4	16	20	20	96.81858803	94.01966041	95.59012937	7.015905862	1.271878808	2.798927614	95.06769437	95.73279714	96.23882931	165	156	159.5714286	11.95238095	3.457221565	9	157	158	162	78	72	74.57142857	3.619047619
187514	36.2	35.4	35.88571429	0.118095238	0.343649877	0.8	35.6	36	36.2	88	86	87.42857143	0.952380952	0.975900073	2	87	88	88	20	20	20	0	0	0	20	20	20	96.81858803	94.01966041	95.59012937	7.015905862	1.271878808	2.798927614	95.06769437	95.73279714	96.23882931	162	154	156.5714286	8.952380952	2.992052966	8	154	156	158	74	70	72	4
187995	37	33.8	36.12857143	1.352380952	1.162919151	3.2	35.75	36.8	36.9	105	96	100	9.666666667	3.109126351	9	98	99	102	16	16	16	0	0	0	16	16	16	99	96	97.28571429	0.904761905	0.951189731	3	97	97	97.5	127	118	122.5	40.5	6.363961031	9	120.25	122.5	124.75	89	82	85.5	24.5
187995	37.2	36.9	37.08333333	0.013666667	0.116904519	0.3	37.025	37.1	37.175	109	99	104.3333333	17.06666667	4.131182236	10	101.5	104	108	17	16	16.16666667	0.166666667	0.40824829	1	16	16	16	99	98	98.6	0.3	0.547722558	1	98	99	99	127.4161575	112.3360489	119.7788205	116.0687189	7.839159887	15.08010862	116.5794297	119.6958588	122.9648676	70.95112016	61.57569586	65.86726047	61.2539947
187995	37.2	36.8	37.01428571	0.024761905	0.157359158	0.4	36.9	37	37.15	109	96	103	28.33333333	5.322906474	13	98.5	105	107	17	16	16.14285714	0.142857143	0.377964473	1	16	16	16	99	96	97.5	1.5	1.224744871	3	97	97	98.5	118	118	118	116.0687189	7.839159887	0	118	118	118	82	82	82	61.2539947
188028	35	34.6	34.77142857	0.045714286	0.213808994	0.4	34.6	34.6	35	81	78	79.57142857	1.285714286	1.133893419	3	79	80	80	12	11	11.28571429	0.238095238	0.487950036	1	11	11	11.5	97	94	95.83333333	0.966666667	0.98319208	3	96	96	96	120	116	117.1428571	3.80952381	1.951800146	4	116	116	118	74	72	72.57142857	0.952380952
188028	35	35	35	0	0	0	35	35	35	80	78	78.33333333	0.666666667	0.816496581	2	78	78	78	15	11	12.33333333	1.866666667	1.366260102	4	12	12	12	96.81858803	94.01966041	95.59012937	7.015905862	1.271878808	2.798927614	95.06769437	95.73279714	96.23882931	124	110	118.3333333	23.06666667	4.802776974	14	118	118	121	74	66	71	7.6
188028	35	34.6	34.94285714	0.022857143	0.151185789	0.4	35	35	35	80	78	78.85714286	1.142857143	1.069044968	2	78	78	80	12	11	11.42857143	0.285714286	0.534522484	1	11	11	12	96	94	95.33333333	1.333333333	1.154700538	2	95	96	96	124	110	117.7142857	21.9047619	4.680252333	14	116	116	121	74	66	71.71428571	7.238095238
188051	37.2	26.9	35.2	14.16333333	3.76342043	10.3	35.35	37.2	37.2	90	78	82.57142857	16.95238095	4.117326918	12	80	82	84	18	16	16.71428571	0.571428571	0.755928946	2	16	17	17	96.81858803	94.01966041	95.59012937	7.015905862	1.271878808	2.798927614	95.06769437	95.73279714	96.23882931	152	134	145.4285714	38.28571429	6.187545094	18	144	144	150	88	76	82.28571429	16.57142857
188051	37.2	37.2	37.2	0	0	0	37.2	37.2	37.2	90	78	82.66666667	20.26666667	4.501851471	12	80	81	85	19	16	17.5	1.5	1.224744871	3	17	17	18.5	96.81858803	94.01966041	95.59012937	7.015905862	1.271878808	2.798927614	95.06769437	95.73279714	96.23882931	154	146	150.3333333	7.066666667	2.658320272	8	150	150	151.5	90	80	85.33333333	10.66666667
188051	37.2	37.2	37.2	0	0	0	37.2	37.2	37.2	86	78	82	9.333333333	3.055050463	8	80	82	84	17	16	16.57142857	0.285714286	0.534522484	1	16	17	17	96.81858803	94.01966041	95.59012937	7.015905862	1.271878808	2.798927614	95.06769437	95.73279714	96.23882931	154	144	148.2857143	15.23809524	3.903600292	10	145	148	151	86	80	83.42857143	7.619047619
188628	33.6	33.3	33.55714286	0.012857143	0.113389342	0.3	33.6	33.6	33.6	80	76	78	1.333333333	1.154700538	4	78	78	78	17	14	15.28571429	1.904761905	1.380131119	3	14	15	16.5	99	99	99	7.015905862	1.271878808	0	99	99	99	100	94	98	4	2	6	98	98	99	61	56	58.71428571	2.904761905
188628	33.8	33.6	33.65714286	0.00952381	0.097590007	0.2	33.6	33.6	33.7	80	76	78	1.333333333	1.154700538	4	78	78	78	15	14	14.28571429	0.238095238	0.487950036	1	14	14	14.5	99	99	99	7.015905862	1.271878808	0	99	99	99	98	92	96.85714286	5.142857143	2.267786838	6	97	98	98	60	56	58.28571429	1.904761905
188628	33.8	33.6	33.76666667	0.006666667	0.081649658	0.2	33.8	33.8	33.8	80	78	79.33333333	1.066666667	1.032795559	2	78.5	80	80	19	14	15.5	3.5	1.870828693	5	14.25	15	15.75	96.81858803	94.01966041	95.59012937	7.015905862	1.271878808	2.798927614	95.06769437	95.73279714	96.23882931	98	88	93.33333333	21.86666667	4.676180778	10	89	94	97.5	60	52	56	11.2
188764	33.4	33.4	33.4	2.166306026	0.783905929	0	33.4	33.4	33.4	68	66	67	1.2	1.095445115	2	66	67	68	11	11	11	0	0	0	11	11	11	99	98	98.16666667	0.166666667	0.40824829	1	98	98	98	122	118	120.3333333	3.866666667	1.966384161	4	118.5	121	122	68	66	67	1.2
188764	35.52112998	33.66283475	34.91586692	2.166306026	0.783905929	1.858295232	34.73740202	35.11743958	35.34345199	68	66	66.28571429	0.571428571	0.755928946	2	66	66	66	11	11	11	0	0	0	11	11	11	99	98	98.57142857	0.285714286	0.534522484	1	98	99	99	122	118	118.8571429	2.476190476	1.573591585	4	118	118	119	68	66	66.28571429	0.571428571
188764	35.52112998	33.66283475	34.91586692	2.166306026	0.783905929	1.858295232	34.73740202	35.11743958	35.34345199	66	58	63.33333333	12.26666667	3.502380143	8	61	65	66	35	11	17.16666667	103.3666667	10.16693989	24	11	11	20.75	99	99	99	0	0	0	99	99	99	138	118	123.6666667	71.06666667	8.430104784	20	118	119	127.5	74	66	68	11.2
188921	37.2	30	34.82857143	9.035714286	3.005946488	7.2	32.95	36.3	37.2	72	66	68.85714286	4.80952381	2.193062655	6	67.5	68	70.5	21.90408017	17.57623479	19.62456795	5.951143133	1.696082546	4.327845383	18.69792412	19.54831782	20.47995705	98	95	96.85714286	1.142857143	1.069044968	3	96.5	97	97.5	88	85	87	3	1.732050808	3	86.5	88	88	51	48	50	3
188921	37.5	37.2	37.38333333	0.013666667	0.116904519	0.3	37.325	37.4	37.475	71	69	70	0.4	0.632455532	2	70	70	70	21.90408017	17.57623479	19.62456795	5.951143133	1.696082546	4.327845383	18.69792412	19.54831782	20.47995705	98	96	96.83333333	0.566666667	0.752772653	2	96.25	97	97	94	70	80.83333333	88.96666667	9.432214303	24	72.75	82.5	85.5	54	38	45.66666667	36.26666667
188921	37.4	36.3	37.11428571	0.134761905	0.367099312	1.1	37.2	37.2	37.25	72	67	70	2.333333333	1.527525232	5	70	70	70.5	21.90408017	17.57623479	19.62456795	5.951143133	1.696082546	4.327845383	18.69792412	19.54831782	20.47995705	98	95	96.57142857	0.952380952	0.975900073	3	96	97	97	88	81	85.75	10.91666667	3.304037934	7	84.75	87	88	51	45	49.25	8.25
189335	36.6	25.2	30.4	33.24	5.765414122	11.4	27.3	29.4	33	124	116	120.8571429	10.47619048	3.236694375	8	119	120	124	25	15	17.14285714	12.14285714	3.484660262	10	16	16	16	96.81858803	94.01966041	95.59012937	7.015905862	1.271878808	2.798927614	95.06769437	95.73279714	96.23882931	144	96	117.1428571	429.1428571	20.71576349	48	99	116	133	60	48	53.71428571	27.23809524
189335	35.52112998	33.66283475	34.91586692	2.166306026	0.783905929	1.858295232	34.73740202	35.11743958	35.34345199	126	116	121.1428571	11.80952381	3.436498772	10	119	122	123	16	13	15.57142857	1.285714286	1.133893419	3	16	16	16	96.81858803	94.01966041	95.59012937	7.015905862	1.271878808	2.798927614	95.06769437	95.73279714	96.23882931	144	88	118	472	21.72556098	56	103	122	133	60	48	54.57142857	22.28571429
189335	35.52112998	33.66283475	34.91586692	2.166306026	0.783905929	1.858295232	34.73740202	35.11743958	35.34345199	138	122	128.6666667	41.06666667	6.408327915	16	123	129	132	26	13	19.33333333	25.46666667	5.046450898	13	16	19	22.75	96.81858803	94.01966041	95.59012937	7.015905862	1.271878808	2.798927614	95.06769437	95.73279714	96.23882931	148	88	115	452.4	21.26969675	60	101	116	123.5	66	48	56	36.8
189530	37.8	32.2	35.56	8.868	2.977918736	5.6	32.4	37.6	37.8	136	118	128	44.8	6.693280212	18	124	130	131.5	14	7	10.2	10.7	3.271085447	7	7	10	13	99	99	99	7.015905862	1.271878808	0	99	99	99	145	145	145	116.0687189	7.839159887	0	145	145	145	68	68	68	61.2539947
189530	37.8	32.2	36.45714286	5.062857143	2.250079364	5.6	36	37.6	37.8	130	110	118.5714286	39.61904762	6.29436634	20	116	118	120	13	7	10.85714286	7.476190476	2.734262328	6	9	12	13	99	99	99	0	0	0	99	99	99	145	145	145	116.0687189	7.839159887	0	145	145	145	68	68	68	61.2539947
189530	37.8	34.4	36.67142857	2.335714286	1.528304383	3.4	35.85	37.6	37.6	118	110	114.5714286	8.952380952	2.992052966	8	113	114	117	15	9	11.85714286	4.142857143	2.035400978	6	10.5	12	13	99	98	98.83333333	0.166666667	0.40824829	1	99	99	99	137	137	137	116.0687189	7.839159887	0	137	137	137	67	67	67	61.2539947
189727	38.8	38.8	38.8	0	0	0	38.8	38.8	38.8	104	100	102	1.6	1.264911064	4	102	102	102	30	23	26	6.4	2.529822128	7	25	25	27.25	94	92	93	0.4	0.632455532	2	93	93	93	104	98	100.6666667	5.866666667	2.422120283	6	98.5	101	102	58	54	56.33333333	3.866666667
189727	38.8	29.9	37.52857143	11.31571429	3.36388381	8.9	38.8	38.8	38.8	102	100	101.1428571	1.142857143	1.069044968	2	100	102	102	29	24	25.42857143	3.285714286	1.812653934	5	24	25	26	94	91	92	1	1	3	91.5	92	92	102	98	100	2.666666667	1.632993162	4	99	100	101	56	54	55.71428571	0.571428571
189727	38.8	38.8	38.8	0	0	0	38.8	38.8	38.8	102	100	101.4285714	0.952380952	0.975900073	2	101	102	102	29	23	26	4	2	6	25	26	27	94	91	92.57142857	1.619047619	1.272418021	3	91.5	93	93.5	102	98	99.71428571	3.238095238	1.799470822	4	98	100	101	58	54	55.71428571	1.904761905
189878	35.4	29.4	31.45	7.743333333	2.782684555	6	29.55	30.5	32.4	114	110	111.5	3.666666667	1.914854216	4	110	111	112.5	12	6	9.25	6.25	2.5	6	8.25	9.5	10.5	94	92	93	0.666666667	0.816496581	2	92.75	93	93.25	132	124	128	21.33333333	4.618802154	8	124	128	132	108	80	89.5	158.3333333
189878	35.8	29.4	33.725	8.795833333	2.96577702	6.4	33	34.85	35.575	120	110	115.5	19.66666667	4.434711565	10	113	116	118.5	19	8	12	24.66666667	4.966554809	11	8.75	10.5	13.75	97	92	93.75	4.916666667	2.217355783	5	92.75	93	94	146	124	130	114.6666667	10.70825227	22	124	125	131	98	80	90	61.33333333
189878	35.4	27.2	31.64	11.708	3.421695486	8.2	29.6	31.4	34.6	114	110	112.4	2.8	1.673320053	4	112	112	114	10	5	7.6	4.3	2.073644135	5	6	8	9	94	91	92.4	1.3	1.140175425	3	92	92	93	142	120	128.6666667	68.26666667	8.262364472	22	122.5	128	132	108	75	92.16666667	156.1666667
190481	37	36.9	36.92857143	0.002380952	0.048795004	0.1	36.9	36.9	36.95	101	91	98.28571429	11.9047619	3.450327797	10	98	99	100.5	14	11	12	1	1	3	11.5	12	12	96.81858803	94.01966041	95.59012937	7.015905862	1.271878808	2.798927614	95.06769437	95.73279714	96.23882931	142	142	142	116.0687189	7.839159887	0	142	142	142	75	75	75	61.2539947
190481	37	36.9	36.98333333	0.001666667	0.040824829	0.1	37	37	37	101	90	93.83333333	26.96666667	5.192943931	11	90.25	91	97.75	14	11	12	1.2	1.095445115	3	11.25	12	12	99	99	99	0	0	0	99	99	99	142	94	118	1152	33.9411255	48	106	118	130	75	57	66	162
190481	36.9	27.6	35.57142857	12.35571429	3.515069599	9.3	36.9	36.9	36.9	101	98	99.57142857	1.619047619	1.272418021	3	98.5	100	100.5	18	11	14.14285714	9.476190476	3.078342164	7	12	12	17	99	94	96.5	12.5	3.535533906	5	95.25	96.5	97.75	120	120	120	116.0687189	7.839159887	0	120	120	120	67	67	67	61.2539947
190628	34.8	34.6	34.77142857	0.005714286	0.075592895	0.2	34.8	34.8	34.8	96	68	75.71428571	85.9047619	9.268482179	28	72	74	74	21.90408017	17.57623479	19.62456795	5.951143133	1.696082546	4.327845383	18.69792412	19.54831782	20.47995705	96.81858803	94.01966041	95.59012937	7.015905862	1.271878808	2.798927614	95.06769437	95.73279714	96.23882931	150	138	144.8571429	21.14285714	4.598136268	12	142	144	149	66	60	63.42857143	4.952380952
190628	34.8	33.2	34.37142857	0.459047619	0.67753053	1.6	34.1	34.8	34.8	98	74	86.85714286	145.1428571	12.04752494	24	74	96	96	21.90408017	17.57623479	19.62456795	5.951143133	1.696082546	4.327845383	18.69792412	19.54831782	20.47995705	96.81858803	94.01966041	95.59012937	7.015905862	1.271878808	2.798927614	95.06769437	95.73279714	96.23882931	150	136	142.8571429	29.14285714	5.398412465	14	140	142	146	68	62	65.14285714	3.80952381
190628	34.8	34.6	34.7	0.012	0.109544512	0.2	34.6	34.7	34.8	74	64	68.33333333	11.86666667	3.444802849	10	66.5	68	69.5	21.90408017	17.57623479	19.62456795	5.951143133	1.696082546	4.327845383	18.69792412	19.54831782	20.47995705	96.81858803	94.01966041	95.59012937	7.015905862	1.271878808	2.798927614	95.06769437	95.73279714	96.23882931	148	142	143.3333333	5.866666667	2.422120283	6	142	142	143.5	64	58	61.33333333	4.266666667
190832	36.2	34	35.67142857	0.769047619	0.876953601	2.2	35.45	36.2	36.2	102	98	98.57142857	2.285714286	1.511857892	4	98	98	98	36	28	30.14285714	7.142857143	2.672612419	8	29	29	30	99	98	98.85714286	0.142857143	0.377964473	1	99	99	99	205	205	205	116.0687189	7.839159887	0	205	205	205	86	86	86	61.2539947
190832	36.2	32	34.41428571	2.441428571	1.562507143	4.2	33.5	34.6	35.55	104	98	100	5.333333333	2.309401077	6	98	100	101	36	28	31.71428571	8.238095238	2.870208222	8	29.5	32	33.5	99	98	98.42857143	0.285714286	0.534522484	1	98	98	99	205	182	193.5	264.5	16.26345597	23	187.75	193.5	199.25	121	86	103.5	612.5
190832	36.2	36	36.06666667	0.010666667	0.103279556	0.2	36	36	36.15	98	96	97.66666667	0.666666667	0.816496581	2	98	98	98	30	28	28.66666667	0.666666667	0.816496581	2	28	28.5	29	99	99	99	0	0	0	99	99	99	196	182	189	98	9.899494937	14	185.5	189	192.5	85	62	73.5	264.5
191118	33.8	30.8	32.62857143	0.992380952	0.996183192	3	32.2	33	33.2	72	68	71.14285714	2.476190476	1.573591585	4	71	72	72	23	14	16.14285714	12.47619048	3.532165126	9	14	14	17	97	96	96.42857143	0.285714286	0.534522484	1	96	96	97	128	114	121.1428571	19.80952381	4.450789122	14	119	122	123	64	54	59.71428571	9.904761905
191118	35.8	30.8	33.17142857	2.499047619	1.580837632	5	32.5	33.2	33.7	72	70	70.85714286	1.142857143	1.069044968	2	70	70	72	16	13	14.28571429	0.904761905	0.951189731	3	14	14	14.5	98	96	97	0.666666667	0.816496581	2	96.5	97	97.5	124	112	120.8571429	17.14285714	4.140393356	12	121	122	123	62	56	60	4
191118	34.8	32.4	33.66666667	0.682666667	0.826236447	2.4	33.3	33.7	34.1	72	66	70	6.4	2.529822128	6	68.5	71	72	23	13	17.83333333	13.76666667	3.710345896	10	15.25	19	19	98	96	96.66666667	0.666666667	0.816496581	2	96	96.5	97	130	106	119.3333333	79.46666667	8.914407814	24	115	119	126	64	44	57	52.4
191119	37	30.2	35.2	8.72	2.952964612	6.8	34.8	37	37	80	78	79.2	1.2	1.095445115	2	78	80	80	16	9	13.2	6.7	2.588435821	7	13	14	14	99	99	99	7.015905862	1.271878808	0	99	99	99	174	154	166.4	56.8	7.536577473	20	166	168	170	86	72	80.4	36.8
191119	37	34.8	36.6	0.784	0.885437745	2.2	36.85	37	37	82	80	81	1.2	1.095445115	2	80	81	82	16	13	14.66666667	1.466666667	1.211060142	3	14	14.5	15.75	99	99	99	7.015905862	1.271878808	0	99	99	99	170	166	167.6666667	2.266666667	1.505545305	4	166.5	168	168	84	76	81.33333333	10.66666667
191119	37	33.3	36.15714286	2.126190476	1.458146247	3.7	35.9	37	37	90	80	84.28571429	13.9047619	3.728908943	10	82	82	87	18	13	15.85714286	3.80952381	1.951800146	5	14.5	16	17.5	99	99	99	7.015905862	1.271878808	0	99	99	99	170	148	164.2857143	55.23809524	7.43223353	22	165	166	168	84	72	79.42857143	16.95238095
191978	37.6	37.6	37.6	0	0	0	37.6	37.6	37.6	82	70	74	22.66666667	4.760952286	12	70	72	77	32	27	28.42857143	2.952380952	1.718249386	5	27.5	28	28.5	98	96	96.42857143	0.619047619	0.786795792	2	96	96	96.5	86	86	86	116.0687189	7.839159887	0	86	86	86	46	46	46	61.2539947
191978	37.6	37.4	37.5	0.012	0.109544512	0.2	37.4	37.5	37.6	82	70	77	25.2	5.019960159	12	73.5	78	81	32	27	29.5	4.7	2.167948339	5	28	29	31.5	98	96	97	0.4	0.632455532	2	97	97	97	86	86	86	116.0687189	7.839159887	0	86	86	86	46	46	46	61.2539947
191978	37.6	34.8	36.9	1.96	1.4	2.8	36.9	37.6	37.6	82	70	74.57142857	19.61904762	4.429339411	12	71	74	77	34	23	28.28571429	10.57142857	3.251373336	11	27.5	28	29	98	96	96.57142857	0.952380952	0.975900073	2	96	96	97	86	86	86	116.0687189	7.839159887	0	86	86	86	41	41	41	61.2539947
191991	35.52112998	33.66283475	34.91586692	2.166306026	0.783905929	1.858295232	34.73740202	35.11743958	35.34345199	70	64	67.42857143	4.952380952	2.225394561	6	66	68	69	28	12	17.71428571	33.9047619	5.822779569	16	13.5	15	21	96	95	95.71428571	0.238095238	0.487950036	1	95.5	96	96	108	108	108	116.0687189	7.839159887	0	108	108	108	78	78	78	61.2539947
191991	35.52112998	33.66283475	34.91586692	2.166306026	0.783905929	1.858295232	34.73740202	35.11743958	35.34345199	66	62	64.33333333	2.266666667	1.505545305	4	64	64	65.5	14	8	11.83333333	4.166666667	2.041241452	6	12	12	12.75	96	95	95.83333333	0.166666667	0.40824829	1	96	96	96	109	109	109	116.0687189	7.839159887	0	109	109	109	78	78	78	61.2539947
191991	33.2	33.2	33.2	2.166306026	0.783905929	0	33.2	33.2	33.2	72	68	70	2.666666667	1.632993162	4	69	70	71	28	15	20.57142857	17.95238095	4.237025012	13	18	21	22	98	95	96.28571429	0.904761905	0.951189731	3	96	96	96.5	108	108	108	116.0687189	7.839159887	0	108	108	108	78	78	78	61.2539947
193040	36.7	35.1	35.91428571	0.221428571	0.470561974	1.6	35.85	35.9	36	85	84	84.14285714	0.142857143	0.377964473	1	84	84	84	14	6	10.28571429	9.571428571	3.093772547	8	8.5	9	13	96.81858803	94.01966041	95.59012937	7.015905862	1.271878808	2.798927614	95.06769437	95.73279714	96.23882931	123	123	123	116.0687189	7.839159887	0	123	123	123	65	65	65	61.2539947
193040	36.1	33.5	35.31428571	0.758095238	0.870686647	2.6	35.25	35.4	35.85	84	84	84	0	0	0	84	84	84	14	4	9.142857143	12.47619048	3.532165126	10	7.5	9	11	96.81858803	94.01966041	95.59012937	7.015905862	1.271878808	2.798927614	95.06769437	95.73279714	96.23882931	135	135	135	116.0687189	7.839159887	0	135	135	135	78	78	78	61.2539947
193040	36.7	35.9	36.3	0.192	0.438178046	0.8	35.9	36.3	36.7	85	84	84.66666667	0.266666667	0.516397779	1	84.25	85	85	14	5	9.166666667	10.96666667	3.311595789	9	7.25	8.5	11.25	96.81858803	94.01966041	95.59012937	7.015905862	1.271878808	2.798927614	95.06769437	95.73279714	96.23882931	123	123	123	116.0687189	7.839159887	0	123	123	123	65	65	65	61.2539947
193817	34.4	34.2	34.31428571	0.011428571	0.106904497	0.2	34.2	34.4	34.4	64	60	62.85714286	2.476190476	1.573591585	4	62	64	64	35	27	31.71428571	11.9047619	3.450327797	8	29	34	34	96	92	95	2.333333333	1.527525232	4	94.5	96	96	106	106	106	116.0687189	7.839159887	0	106	106	106	43	43	43	61.2539947
193817	34.2	34	34.16666667	0.006666667	0.081649658	0.2	34.2	34.2	34.2	64	64	64	0	0	0	64	64	64	35	27	30.66666667	13.06666667	3.614784456	8	28	29.5	34	97	96	96.16666667	0.166666667	0.40824829	1	96	96	96	114	90	106	128	11.3137085	24	102	110	114	52	43	48.75	15.58333333
193817	34.4	34.4	34.4	0	0	0	34.4	34.4	34.4	66	60	62.85714286	3.80952381	1.951800146	6	62	62	64	34	20	29.85714286	26.14285714	5.113008619	14	28.5	30	34	96	92	94.14285714	2.476190476	1.573591585	4	93	95	95	127.4161575	112.3360489	119.7788205	116.0687189	7.839159887	15.08010862	116.5794297	119.6958588	122.9648676	70.95112016	61.57569586	65.86726047	61.2539947
195713	38.8	31	36.08571429	12.11809524	3.481105462	7.8	33.9	38	38.5	116	108	111.4285714	7.619047619	2.760262237	8	110	110	113	22	20	21	0.333333333	0.577350269	2	21	21	21	94	92	93.14285714	0.476190476	0.690065559	2	93	93	93.5	156	156	156	116.0687189	7.839159887	0	156	156	156	82	82	82	61.2539947
195713	39	38.6	38.83333333	0.022666667	0.150554531	0.4	38.8	38.8	38.95	114	102	109	23.6	4.857983121	12	105.5	111	112	25	19	22	5.6	2.366431913	6	20.25	22	23.75	94	93	93.33333333	0.266666667	0.516397779	1	93	93	93.75	175	175	175	116.0687189	7.839159887	0	175	175	175	83	83	83	61.2539947
195713	38.8	31	37.31428571	8.398095238	2.897946728	7.8	37.5	38.8	38.8	114	108	110.8571429	3.80952381	1.951800146	6	110	110	112	25	20	21.85714286	2.80952381	1.67616342	5	21	21	22.5	94	93	93.42857143	0.285714286	0.534522484	1	93	93	94	175	175	175	116.0687189	7.839159887	0	175	175	175	83	83	83	61.2539947
195714	35.52112998	33.66283475	34.91586692	2.166306026	0.783905929	1.858295232	34.73740202	35.11743958	35.34345199	106	102	104.3333333	2.266666667	1.505545305	4	104	104	105.5	21.90408017	17.57623479	19.62456795	5.951143133	1.696082546	4.327845383	18.69792412	19.54831782	20.47995705	99	99	99	0	0	0	99	99	99	151	151	151	116.0687189	7.839159887	0	151	151	151	87	87	87	61.2539947
195714	27.2	27.2	27.2	2.166306026	0.783905929	0	27.2	27.2	27.2	104	100	102.5714286	2.285714286	1.511857892	4	102	102	104	21.90408017	17.57623479	19.62456795	5.951143133	1.696082546	4.327845383	18.69792412	19.54831782	20.47995705	99	99	99	0	0	0	99	99	99	127.4161575	112.3360489	119.7788205	116.0687189	7.839159887	15.08010862	116.5794297	119.6958588	122.9648676	70.95112016	61.57569586	65.86726047	61.2539947
195714	37	26.8	29.6	24.4	4.939635614	10.2	27.1	27.3	29.8	112	100	106	32	5.656854249	12	102	102	112	21.90408017	17.57623479	19.62456795	5.951143133	1.696082546	4.327845383	18.69792412	19.54831782	20.47995705	99	99	99	0	0	0	99	99	99	127.4161575	112.3360489	119.7788205	116.0687189	7.839159887	15.08010862	116.5794297	119.6958588	122.9648676	70.95112016	61.57569586	65.86726047	61.2539947
195726	35	34.6	34.82857143	0.032380952	0.179947082	0.4	34.7	34.8	35	94	90	91.42857143	2.285714286	1.511857892	4	90	92	92	27	22	24	4.333333333	2.081665999	5	22	24	25.5	98	94	95.57142857	1.619047619	1.272418021	4	95	95	96	177	145	161	512	22.627417	32	153	161	169	86	79	82.5	24.5
195726	35.4	34.8	35.08571429	0.038095238	0.195180015	0.6	35	35	35.2	92	90	91.14285714	1.142857143	1.069044968	2	90	92	92	24	22	22.42857143	0.619047619	0.786795792	2	22	22	22.5	95	94	94.57142857	0.285714286	0.534522484	1	94	95	95	177	153	165	288	16.97056275	24	159	165	171	80	79	79.5	0.5
195726	35.6	35.2	35.36666667	0.022666667	0.150554531	0.4	35.25	35.4	35.4	92	90	90.66666667	1.066666667	1.032795559	2	90	90	91.5	23	20	21.5	1.1	1.048808848	3	21	21.5	22	95	94	94.5	0.3	0.547722558	1	94	94.5	95	166	153	159	43	6.557438524	13	155.5	158	162	82	80	80.66666667	1.333333333
196361	38	37.2	37.75	0.143333333	0.37859389	0.8	37.65	37.9	38	120	118	119	1.333333333	1.154700538	2	118	119	120	34	30	31.25	3.583333333	1.892969449	4	30	30.5	31.75	99	98	98.25	0.25	0.5	1	98	98	98.25	100	96	97.5	3.666666667	1.914854216	4	96	97	98.5	84	78	79.5	9
196361	38	36.8	37.66666667	0.202666667	0.450185147	1.2	37.65	37.8	37.95	120	118	118.3333333	0.666666667	0.816496581	2	118	118	118	38	30	33	8	2.828427125	8	31.25	32.5	33.75	98	97	97.83333333	0.166666667	0.40824829	1	98	98	98	100	96	97.66666667	3.866666667	1.966384161	4	96	97	99.5	84	78	80	6.4
196361	37.6	30.4	34.425	12.5625	3.54436172	7.2	31.975	34.85	37.3	120	118	119.5	1	1	2	119.5	120	120	34	29	31.25	4.916666667	2.217355783	5	29.75	31	32.5	99	98	98.25	0.25	0.5	1	98	98	98.25	98	96	97.5	1	1	2	97.5	98	98	80	76	78	2.666666667
197385	37.4	28.8	35.6	11.21333333	3.348631561	8.6	35.4	37.4	37.4	100	98	98.57142857	0.952380952	0.975900073	2	98	98	99	22	20	21.2	0.7	0.836660027	2	21	21	22	97	93	94.42857143	1.619047619	1.272418021	4	94	94	94.5	118	118	118	116.0687189	7.839159887	0	118	118	118	60	60	60	61.2539947
197385	37.4	37.4	37.4	0	0	0	37.4	37.4	37.4	104	98	100.6666667	5.866666667	2.422120283	6	98.5	101	102	23	21	22	0.4	0.632455532	2	22	22	22	97	93	95.33333333	2.666666667	1.632993162	4	94.25	95.5	96.75	127.4161575	112.3360489	119.7788205	116.0687189	7.839159887	15.08010862	116.5794297	119.6958588	122.9648676	70.95112016	61.57569586	65.86726047	61.2539947
197385	37.4	28.8	34.88571429	11.4647619	3.385965432	8.6	33	37.2	37.4	100	98	99.14285714	1.142857143	1.069044968	2	98	100	100	21	20	20.5	0.5	0.707106781	1	20.25	20.5	20.75	96	94	94.57142857	0.619047619	0.786795792	2	94	94	95	118	118	118	116.0687189	7.839159887	0	118	118	118	60	60	60	61.2539947
197505	34.8	34	34.31428571	0.091428571	0.302371578	0.8	34.1	34.2	34.5	74	70	72.85714286	3.80952381	1.951800146	4	72	74	74	21.90408017	17.57623479	19.62456795	5.951143133	1.696082546	4.327845383	18.69792412	19.54831782	20.47995705	96.81858803	94.01966041	95.59012937	7.015905862	1.271878808	2.798927614	95.06769437	95.73279714	96.23882931	140	132	135.7142857	5.904761905	2.429971585	8	135	136	136	84	80	81.71428571	1.904761905
197505	33.8	33.4	33.6	0.032	0.178885438	0.4	33.45	33.6	33.75	70	66	68.33333333	2.266666667	1.505545305	4	68	68	69.5	21.90408017	17.57623479	19.62456795	5.951143133	1.696082546	4.327845383	18.69792412	19.54831782	20.47995705	96.81858803	94.01966041	95.59012937	7.015905862	1.271878808	2.798927614	95.06769437	95.73279714	96.23882931	132	128	130	3.2	1.788854382	4	128.5	130	131.5	80	78	79	1.2
197505	34.2	33.6	33.94285714	0.04952381	0.222539456	0.6	33.8	34	34.1	74	68	70.85714286	5.142857143	2.267786838	6	70	70	72	21.90408017	17.57623479	19.62456795	5.951143133	1.696082546	4.327845383	18.69792412	19.54831782	20.47995705	96.81858803	94.01966041	95.59012937	7.015905862	1.271878808	2.798927614	95.06769437	95.73279714	96.23882931	140	130	133.7142857	11.23809524	3.352326839	10	132	132	135	84	80	80.85714286	2.476190476
197734	33.8	33.4	33.62857143	0.019047619	0.138013112	0.4	33.6	33.6	33.7	52	48	49.42857143	2.285714286	1.511857892	4	48	50	50	20	12	15.14285714	8.476190476	2.911389784	8	13	15	16.5	99	97	97.57142857	0.619047619	0.786795792	2	97	97	98	96	96	96	116.0687189	7.839159887	0	96	96	96	52	52	52	61.2539947
197734	33.8	33.6	33.74285714	0.00952381	0.097590007	0.2	33.7	33.8	33.8	50	48	49.14285714	1.142857143	1.069044968	2	48	50	50	20	13	16.71428571	5.904761905	2.429971585	7	15	18	18	98	97	97.14285714	0.142857143	0.377964473	1	97	97	97	100	100	100	116.0687189	7.839159887	0	100	100	100	53	53	53	61.2539947
197734	34	33.8	33.83333333	0.006666667	0.081649658	0.2	33.8	33.8	33.8	50	50	50	0	0	0	50	50	50	20	18	19.16666667	0.966666667	0.98319208	2	18.25	19.5	20	97	96	96.5	0.3	0.547722558	1	96	96.5	97	100	100	100	116.0687189	7.839159887	0	100	100	100	53	53	53	61.2539947
197924	33.4	33.2	33.37142857	0.005714286	0.075592895	0.2	33.4	33.4	33.4	54	50	51.71428571	1.904761905	1.380131119	4	51	52	52	16	15	15.85714286	0.142857143	0.377964473	1	16	16	16	96.81858803	94.01966041	95.59012937	7.015905862	1.271878808	2.798927614	95.06769437	95.73279714	96.23882931	156	142	146.2857143	21.9047619	4.680252333	14	144	144	147	38	36	36.28571429	0.571428571
197924	33.4	32.8	33.22857143	0.059047619	0.242997159	0.6	33.1	33.4	33.4	54	52	52.28571429	0.571428571	0.755928946	2	52	52	52	16	16	16	0	0	0	16	16	16	96.81858803	94.01966041	95.59012937	7.015905862	1.271878808	2.798927614	95.06769437	95.73279714	96.23882931	181	142	157.5714286	191.2857143	13.83060788	39	147	156	165	38	36	37	1
197924	33.4	33.2	33.26666667	0.010666667	0.103279556	0.2	33.2	33.2	33.35	52	48	50	1.6	1.264911064	4	50	50	50	16	15	15.66666667	0.266666667	0.516397779	1	15.25	16	16	96.81858803	94.01966041	95.59012937	7.015905862	1.271878808	2.798927614	95.06769437	95.73279714	96.23882931	148	144	145.3333333	2.666666667	1.632993162	4	144	145	146	36	34	35	1.2
198137	36	33	35.5	1.5	1.224744871	3	36	36	36	80	76	78.33333333	2.266666667	1.505545305	4	78	78	79.5	18	10	13.83333333	9.766666667	3.125166662	8	12	13	16.25	96.81858803	94.01966041	95.59012937	7.015905862	1.271878808	2.798927614	95.06769437	95.73279714	96.23882931	128	125	126.5	4.5	2.121320344	3	125.75	126.5	127.25	79	79	79	0
198137	36	28	34.82857143	9.072380952	3.012039334	8	35.9	36	36	84	78	80.57142857	3.619047619	1.902379462	6	80	80	81	12	4	8.285714286	12.23809524	3.498298906	8	5	10	11	96.81858803	94.01966041	95.59012937	7.015905862	1.271878808	2.798927614	95.06769437	95.73279714	96.23882931	128	123	125.5	12.5	3.535533906	5	124.25	125.5	126.75	79	78	78.5	0.5
198137	36	25.8	31.37142857	19.36571429	4.400649303	10.2	28.4	29.2	35.9	93	80	84.42857143	21.95238095	4.685336802	13	81	84	86	10	4	5.666666667	5.066666667	2.250925735	6	4.25	5	5.75	96.81858803	94.01966041	95.59012937	7.015905862	1.271878808	2.798927614	95.06769437	95.73279714	96.23882931	130	123	126.5	24.5	4.949747468	7	124.75	126.5	128.25	81	78	79.5	4.5
198584	34.4	25.6	29.1	17.436	4.175643663	8.8	26	27.3	32.65	74	66	69.66666667	13.46666667	3.669695719	8	66.5	69	73	45	24	36.16666667	78.96666667	8.886319073	21	29.25	38.5	43.25	99	96	98.33333333	1.466666667	1.211060142	3	98.25	99	99	100	94	95.66666667	5.466666667	2.338090389	6	94	95	96	50	46	47	2.8
198584	34.6	34.4	34.46666667	0.010666667	0.103279556	0.2	34.4	34.4	34.55	74	70	71.33333333	4.266666667	2.065591118	4	70	70	73	46	26	29.66666667	64.26666667	8.016649342	20	26	26.5	27	99	98	98.83333333	0.166666667	0.40824829	1	99	99	99	104	94	99.33333333	13.86666667	3.723797345	10	97	100	101.5	52	46	48.33333333	5.466666667
198584	34.4	27.2	33.2	8.64	2.939387691	7.2	34.4	34.4	34.4	74	70	71.33333333	4.266666667	2.065591118	4	70	70	73	46	26	33.83333333	71.76666667	8.471520918	20	27	31.5	39.75	99	96	98.33333333	1.466666667	1.211060142	3	98.25	99	99	100	94	96.66666667	7.466666667	2.732520204	6	94.5	96	99	50	46	47.33333333	2.666666667
200551	34.8	34.7	34.76	0.003	0.054772256	0.1	34.7	34.8	34.8	102	68	83.66666667	197.4666667	14.05228333	34	71.5	84	93.5	20	14	16	5.2	2.28035085	6	14.25	15.5	16.75	96.81858803	94.01966041	95.59012937	7.015905862	1.271878808	2.798927614	95.06769437	95.73279714	96.23882931	108	88	101.3333333	60.26666667	7.763160868	20	98.5	103	107.5	44	42	43	1.2
200551	34.7	34.7	34.7	0	0	0	34.7	34.7	34.7	68	66	67.71428571	0.571428571	0.755928946	2	68	68	68	15	11	12.71428571	1.904761905	1.380131119	4	12	12	13.5	96.81858803	94.01966041	95.59012937	7.015905862	1.271878808	2.798927614	95.06769437	95.73279714	96.23882931	102	96	98.57142857	4.952380952	2.225394561	6	97	98	100	44	38	41.14285714	6.476190476
200551	34.8	34.7	34.71428571	0.001428571	0.037796447	0.1	34.7	34.7	34.7	86	68	70.57142857	46.28571429	6.803360514	18	68	68	68	16	12	14.14285714	1.80952381	1.345185418	4	13.5	14	15	96.81858803	94.01966041	95.59012937	7.015905862	1.271878808	2.798927614	95.06769437	95.73279714	96.23882931	108	98	100.8571429	11.80952381	3.436498772	10	99	100	101	44	42	42.85714286	1.142857143
200714	37.2	33.6	36.52857143	1.702380952	1.304753215	3.6	36.8	36.9	37.2	113	86	99.57142857	117.952381	10.86058843	27	92.5	99	107	30	18	25.14285714	22.47619048	4.740906082	12	21.5	27	29	99	66	90.33333333	163.8666667	12.80104162	33	88.75	97	97	127.4161575	112.3360489	119.7788205	116.0687189	7.839159887	15.08010862	116.5794297	119.6958588	122.9648676	70.95112016	61.57569586	65.86726047	61.2539947
200714	37.1	37.1	37.1	0	0	0	37.1	37.1	37.1	115	113	114	0.4	0.632455532	2	114	114	114	20	17	18.5	1.5	1.224744871	3	18	18	19.5	99	96	97.66666667	1.466666667	1.211060142	3	97	97.5	98.75	132	132	132	116.0687189	7.839159887	0	132	132	132	63	63	63	61.2539947
200714	37.2	36.8	37.1	0.02	0.141421356	0.4	37.1	37.1	37.2	115	86	106	178	13.34166406	29	100	113	114	30	17	21.85714286	29.14285714	5.398412465	13	18	20	25	99	66	90.66666667	169.8666667	13.03329071	33	88.75	97	98.5	127.4161575	112.3360489	119.7788205	116.0687189	7.839159887	15.08010862	116.5794297	119.6958588	122.9648676	70.95112016	61.57569586	65.86726047	61.2539947
200799	37.8	32.4	35.22	7.172	2.678058999	5.4	32.4	35.9	37.6	106	104	104.3333333	0.666666667	0.816496581	2	104	104	104	16	16	16	0	0	0	16	16	16	97	96	96.83333333	0.166666667	0.40824829	1	97	97	97	112	112	112	116.0687189	7.839159887	0	112	112	112	62	62	62	61.2539947
200799	37.8	31.6	33.88571429	4.371428571	2.090796157	6.2	32.4	34	34.5	106	104	105.4285714	0.952380952	0.975900073	2	105	106	106	16	16	16	0	0	0	16	16	16	97	96	96.71428571	0.238095238	0.487950036	1	96.5	97	97	127.4161575	112.3360489	119.7788205	116.0687189	7.839159887	15.08010862	116.5794297	119.6958588	122.9648676	70.95112016	61.57569586	65.86726047	61.2539947
200799	35	26	32.01428571	9.121428571	3.020170288	9	31.25	32.6	34	108	106	106.8571429	1.142857143	1.069044968	2	106	106	108	16	16	16	0	0	0	16	16	16	97	96	96.85714286	0.142857143	0.377964473	1	97	97	97	127.4161575	112.3360489	119.7788205	116.0687189	7.839159887	15.08010862	116.5794297	119.6958588	122.9648676	70.95112016	61.57569586	65.86726047	61.2539947
201392	35.5	35.3	35.4	0.003333333	0.057735027	0.2	35.4	35.4	35.4	70	66	67.57142857	2.619047619	1.618347187	4	66	68	68.5	23	22	22.28571429	0.238095238	0.487950036	1	22	22	22.5	96.81858803	94.01966041	95.59012937	7.015905862	1.271878808	2.798927614	95.06769437	95.73279714	96.23882931	148	99	123.5	1200.5	34.64823228	49	111.25	123.5	135.75	76	48	62	392
201392	35.4	35.3	35.36666667	0.002666667	0.051639778	0.1	35.325	35.4	35.4	68	63	65.83333333	2.966666667	1.722401424	5	65.25	66	66.75	23	22	22.16666667	0.166666667	0.40824829	1	22	22	22	96.81858803	94.01966041	95.59012937	7.015905862	1.271878808	2.798927614	95.06769437	95.73279714	96.23882931	148	140	144	32	5.656854249	8	142	144	146	78	76	77	2
201392	35.5	34.8	35.31428571	0.054761905	0.234012617	0.7	35.35	35.4	35.4	70	66	68	1.666666667	1.290994449	4	67.5	68	68.5	23	22	22.14285714	0.142857143	0.377964473	1	22	22	22	99	99	99	7.015905862	1.271878808	0	99	99	99	126	99	112.5	364.5	19.09188309	27	105.75	112.5	119.25	62	48	55	98
201456	36	29.8	32.62857143	9.965714286	3.156851958	6.2	30.2	30.2	36	60	60	60	0	0	0	60	60	60	21.90408017	17.57623479	19.62456795	5.951143133	1.696082546	4.327845383	18.69792412	19.54831782	20.47995705	96	96	96	0	0	0	96	96	96	144	134	139.4285714	15.61904762	3.95209408	10	136	142	142	64	62	63.14285714	1.142857143
201456	36	30.2	35.17142857	4.805714286	2.192193943	5.8	36	36	36	60	58	59.42857143	0.952380952	0.975900073	2	59	60	60	21.90408017	17.57623479	19.62456795	5.951143133	1.696082546	4.327845383	18.69792412	19.54831782	20.47995705	99	96	96.42857143	1.285714286	1.133893419	3	96	96	96	144	134	139.7142857	17.9047619	4.231401884	10	136	142	143	64	62	63.14285714	1.142857143
201456	36	35.8	35.93333333	0.010666667	0.103279556	0.2	35.85	36	36	64	58	60.33333333	5.466666667	2.338090389	6	58.5	60	61.5	21.90408017	17.57623479	19.62456795	5.951143133	1.696082546	4.327845383	18.69792412	19.54831782	20.47995705	99	96	97.33333333	2.266666667	1.505545305	3	96	97	98.75	174	142	156.3333333	229.4666667	15.1481572	32	144	152	170.5	80	64	70.33333333	55.06666667
201617	33.2	32.8	32.9	0.028	0.167332005	0.4	32.8	32.8	32.95	56	50	52.33333333	5.466666667	2.338090389	6	50.5	52	53.5	21.90408017	17.57623479	19.62456795	5.951143133	1.696082546	4.327845383	18.69792412	19.54831782	20.47995705	96.81858803	94.01966041	95.59012937	7.015905862	1.271878808	2.798927614	95.06769437	95.73279714	96.23882931	162	142	152	200	14.14213562	20	147	152	157	75	70	72.5	12.5
201617	32.8	32.8	32.8	0	0	0	32.8	32.8	32.8	52	50	50.57142857	0.952380952	0.975900073	2	50	50	51	21.90408017	17.57623479	19.62456795	5.951143133	1.696082546	4.327845383	18.69792412	19.54831782	20.47995705	96.81858803	94.01966041	95.59012937	7.015905862	1.271878808	2.798927614	95.06769437	95.73279714	96.23882931	144	143	143.6666667	0.333333333	0.577350269	1	143.5	144	144	74	72	72.66666667	1.333333333
201617	32.8	32.8	32.8	0	0	0	32.8	32.8	32.8	52	50	50.85714286	1.142857143	1.069044968	2	50	50	52	21.90408017	17.57623479	19.62456795	5.951143133	1.696082546	4.327845383	18.69792412	19.54831782	20.47995705	96.81858803	94.01966041	95.59012937	7.015905862	1.271878808	2.798927614	95.06769437	95.73279714	96.23882931	144	142	143	2	1.414213562	2	142.5	143	143.5	72	70	71	2
202427	36.6	36.4	36.5	0.012	0.109544512	0.2	36.4	36.5	36.6	84	80	81.66666667	2.266666667	1.505545305	4	80.5	82	82	28	19	23.16666667	16.96666667	4.119061382	9	20	22	27	97	92	94.2	5.2	2.28035085	5	92	94	96	140	132	136.3333333	13.46666667	3.669695719	8	133	137	139.5	82	72	78.66666667	20.26666667
202427	36.6	26.4	35	14.38666667	3.792975964	10.2	36.4	36.4	36.4	86	82	83.2	3.2	1.788854382	4	82	82	84	24	20	21	3	1.732050808	4	20	20	21	95	86	92	8.333333333	2.886751346	9	92	92	93.5	144	134	138.7142857	11.57142857	3.401680257	10	136.5	140	140	80	72	75.71428571	5.904761905
202427	36.6	36.4	36.45714286	0.00952381	0.097590007	0.2	36.4	36.4	36.5	84	80	82	1.333333333	1.154700538	4	82	82	82	28	20	21.28571429	8.904761905	2.984084768	8	20	20	20.5	94	92	92.42857143	0.619047619	0.786795792	2	92	92	92.5	140	132	136.1428571	11.47619048	3.38765265	8	133.5	136	139	82	72	75.71428571	9.904761905
202479	35.3	34.7	35.11428571	0.051428571	0.226778684	0.6	35.05	35.2	35.25	49	44	45.28571429	3.238095238	1.799470822	5	44	45	45.5	16	12	14.28571429	2.238095238	1.496026483	4	13.5	14	15.5	96.81858803	94.01966041	95.59012937	7.015905862	1.271878808	2.798927614	95.06769437	95.73279714	96.23882931	118	112	116	4	2	6	115.5	117	117	43	40	41	1
202479	35.3	35.2	35.27142857	0.002380952	0.048795004	0.1	35.25	35.3	35.3	51	44	47.85714286	7.80952381	2.794552524	7	45.5	49	50	20	14	16.71428571	4.238095238	2.058663459	6	15.5	16	18	96.81858803	94.01966041	95.59012937	7.015905862	1.271878808	2.798927614	95.06769437	95.73279714	96.23882931	123	116	118.5714286	6.285714286	2.507132682	7	117	118	119.5	42	39	40.71428571	0.904761905
202479	35.4	35.3	35.33333333	0.002666667	0.051639778	0.1	35.3	35.3	35.375	51	49	50	0.4	0.632455532	2	50	50	50	20	18	19	0.8	0.894427191	2	18.25	19	19.75	96.81858803	94.01966041	95.59012937	7.015905862	1.271878808	2.798927614	95.06769437	95.73279714	96.23882931	124	116	120.8333333	10.16666667	3.188521078	8	118.75	122	123	42	39	40.16666667	1.366666667
202503	35.2	35	35.02857143	0.005714286	0.075592895	0.2	35	35	35	84	80	82.57142857	2.285714286	1.511857892	4	82	82	84	12	12	12	0	0	0	12	12	12	96.81858803	94.01966041	95.59012937	7.015905862	1.271878808	2.798927614	95.06769437	95.73279714	96.23882931	154	150	152.2857143	1.904761905	1.380131119	4	152	152	153	84	80	81.71428571	1.904761905
202503	35	34.9	34.98571429	0.001428571	0.037796447	0.1	35	35	35	86	82	84.57142857	2.285714286	1.511857892	4	84	84	86	12	11	11.85714286	0.142857143	0.377964473	1	12	12	12	96.81858803	94.01966041	95.59012937	7.015905862	1.271878808	2.798927614	95.06769437	95.73279714	96.23882931	164	150	154	21.33333333	4.618802154	14	152	152	154	88	80	82.85714286	7.80952381
202503	35.2	35	35.13333333	0.010666667	0.103279556	0.2	35.05	35.2	35.2	82	80	80.66666667	1.066666667	1.032795559	2	80	80	81.5	12	12	12	0	0	0	12	12	12	96.81858803	94.01966041	95.59012937	7.015905862	1.271878808	2.798927614	95.06769437	95.73279714	96.23882931	162	152	157	18.8	4.335896678	10	154	156	161	86	82	84	3.2
203653	32	31.8	31.86666667	0.010666667	0.103279556	0.2	31.8	31.8	31.95	88	86	87.33333333	1.066666667	1.032795559	2	86.5	88	88	21.90408017	17.57623479	19.62456795	5.951143133	1.696082546	4.327845383	18.69792412	19.54831782	20.47995705	95	92	92.83333333	1.366666667	1.169045194	3	92	92.5	93	99	90	94.5	40.5	6.363961031	9	92.25	94.5	96.75	70	64	67	18
203653	31.6	31.4	31.54285714	0.00952381	0.097590007	0.2	31.5	31.6	31.6	92	88	89.71428571	3.238095238	1.799470822	4	88	90	91	21.90408017	17.57623479	19.62456795	5.951143133	1.696082546	4.327845383	18.69792412	19.54831782	20.47995705	99	96	97.5	1.666666667	1.290994449	3	96.75	97.5	98.25	110	108	109	2	1.414213562	2	108.5	109	109.5	80	78	79	2
203653	31.8	31.6	31.68571429	0.011428571	0.106904497	0.2	31.6	31.6	31.8	90	88	88.28571429	0.571428571	0.755928946	2	88	88	88	21.90408017	17.57623479	19.62456795	5.951143133	1.696082546	4.327845383	18.69792412	19.54831782	20.47995705	99	92	95.71428571	6.571428571	2.563479778	7	94	96	97.5	110	99	104.5	60.5	7.778174593	11	101.75	104.5	107.25	80	70	75	50
204229	37.6	36.8	37.46666667	0.106666667	0.326598632	0.8	37.6	37.6	37.6	60	50	54	14.4	3.794733192	10	51	54	55.5	12	11	11.83333333	0.166666667	0.40824829	1	12	12	12	99	97	98	0.4	0.632455532	2	98	98	98	104	104	104	116.0687189	7.839159887	0	104	104	104	72	72	72	61.2539947
204229	37	28.6	34.51428571	9.278095238	3.045996592	8.4	33.6	35.6	36.6	80	56	66.28571429	136.5714286	11.68637791	24	57	58	78	20	14	16.85714286	4.476190476	2.115700942	6	15.5	17	18	99	97	98.25	0.916666667	0.957427108	2	97.75	98.5	99	113	113	113	116.0687189	7.839159887	0	113	113	113	65	65	65	61.2539947
204229	37.6	35.6	36.82857143	0.485714286	0.696932052	2	36.6	36.8	37.3	80	50	63.71428571	201.9047619	14.20931954	30	52	56	78	20	11	15.14285714	13.14285714	3.625307869	9	12	15	18	99	97	98	0.666666667	0.816496581	2	97.75	98	98.25	104	104	104	116.0687189	7.839159887	0	104	104	104	72	72	72	61.2539947
204893	33.6	29.4	32.54285714	2.16952381	1.472930348	4.2	32.4	33.2	33.4	56	50	52	5.333333333	2.309401077	6	50	52	53	19	12	13.71428571	6.238095238	2.497617913	7	12	13	14	99	98	98.28571429	0.238095238	0.487950036	1	98	98	98.5	146	140	143.7142857	5.904761905	2.429971585	6	142	144	146	82	70	74.57142857	22.28571429
204893	33.6	32.2	32.8	0.346666667	0.588784058	1.4	32.3	32.6	33.3	52	48	50.57142857	2.285714286	1.511857892	4	50	50	52	14	11	12.42857143	1.285714286	1.133893419	3	12	12	13	99	98	98.71428571	0.238095238	0.487950036	1	98.5	99	99	146	134	140	24	4.898979486	12	136	140	144	80	68	71.71428571	20.57142857
204893	32.4	31.8	32.13333333	0.042666667	0.206559112	0.6	32.05	32.2	32.2	52	48	51	2.8	1.673320053	4	50.5	52	52	12	11	11.5	0.3	0.547722558	1	11	11.5	12	99	99	99	0	0	0	99	99	99	136	132	134	3.2	1.788854382	4	132.5	134	135.5	68	66	67.33333333	1.066666667
204937	36	34.4	35.14285714	0.56952381	0.754668013	1.6	34.5	34.8	35.9	98	80	88	62.66666667	7.916228058	18	80	90	94	20	14	17.14285714	7.142857143	2.672612419	6	14.5	19	19	96.81858803	94.01966041	95.59012937	7.015905862	1.271878808	2.798927614	95.06769437	95.73279714	96.23882931	186	122	146.8571429	647.8095238	25.45210254	64	124	146	163	92	60	74.85714286	159.8095238
204937	36.4	34.6	35.82857143	0.325714286	0.570713839	1.8	35.9	36	36	90	80	82.28571429	13.9047619	3.728908943	10	80	80	83	19	14	16.14285714	3.80952381	1.951800146	5	14.5	16	17.5	96.81858803	94.01966041	95.59012937	7.015905862	1.271878808	2.798927614	95.06769437	95.73279714	96.23882931	146	122	130.7142857	71.57142857	8.459989868	24	124	132	133.5	76	60	67.57142857	29.95238095
204937	36.4	36	36.26666667	0.042666667	0.206559112	0.4	36.1	36.4	36.4	84	72	77.33333333	28.26666667	5.316640543	12	72.5	77	81.5	18	13	15.5	3.5	1.870828693	5	14.25	15.5	16.75	96.81858803	94.01966041	95.59012937	7.015905862	1.271878808	2.798927614	95.06769437	95.73279714	96.23882931	135	110	123.5	120.7	10.98635517	25	114	126	132	71	56	63.5	48.7
205178	37.2	31.4	35.54285714	6.596190476	2.568304981	5.8	34.6	37	37	90	82	85.14285714	6.476190476	2.544836041	8	84	84	86	21.90408017	17.57623479	19.62456795	5.951143133	1.696082546	4.327845383	18.69792412	19.54831782	20.47995705	96.81858803	94.01966041	95.59012937	7.015905862	1.271878808	2.798927614	95.06769437	95.73279714	96.23882931	101	101	101	116.0687189	7.839159887	0	101	101	101	54	54	54	61.2539947
205178	37	36.8	36.86666667	0.010666667	0.103279556	0.2	36.8	36.8	36.95	82	80	81	1.2	1.095445115	2	80	81	82	21.90408017	17.57623479	19.62456795	5.951143133	1.696082546	4.327845383	18.69792412	19.54831782	20.47995705	96.81858803	94.01966041	95.59012937	7.015905862	1.271878808	2.798927614	95.06769437	95.73279714	96.23882931	99	91	95	32	5.656854249	8	93	95	97	52	49	50.5	4.5
205178	37	36.8	36.97142857	0.005714286	0.075592895	0.2	37	37	37	86	80	82.57142857	4.952380952	2.225394561	6	81	82	84	21.90408017	17.57623479	19.62456795	5.951143133	1.696082546	4.327845383	18.69792412	19.54831782	20.47995705	96.81858803	94.01966041	95.59012937	7.015905862	1.271878808	2.798927614	95.06769437	95.73279714	96.23882931	127.4161575	112.3360489	119.7788205	116.0687189	7.839159887	15.08010862	116.5794297	119.6958588	122.9648676	70.95112016	61.57569586	65.86726047	61.2539947
206664	35	34.8	34.86666667	0.010666667	0.103279556	0.2	34.8	34.8	34.95	104	102	103	1.2	1.095445115	2	102	103	104	21.90408017	17.57623479	19.62456795	5.951143133	1.696082546	4.327845383	18.69792412	19.54831782	20.47995705	97	97	97	0	0	0	97	97	97	153	140	146.5	84.5	9.192388155	13	143.25	146.5	149.75	82	81	81.5	0.5
206664	34.8	34.8	34.8	0	0	0	34.8	34.8	34.8	102	100	101.4285714	0.952380952	0.975900073	2	101	102	102	21.90408017	17.57623479	19.62456795	5.951143133	1.696082546	4.327845383	18.69792412	19.54831782	20.47995705	98	97	97.57142857	0.285714286	0.534522484	1	97	98	98	153	149	151	8	2.828427125	4	150	151	152	87	81	84	18
206664	34.8	34.8	34.8	0	0	0	34.8	34.8	34.8	102	100	101.1428571	1.142857143	1.069044968	2	100	102	102	21.90408017	17.57623479	19.62456795	5.951143133	1.696082546	4.327845383	18.69792412	19.54831782	20.47995705	98	98	98	0	0	0	98	98	98	149	149	149	0	0	0	149	149	149	87	87	87	0
206777	38.6	37.8	38.46666667	0.106666667	0.326598632	0.8	38.6	38.6	38.6	82	78	80.66666667	2.666666667	1.632993162	4	80	81	82	22	19	20.16666667	0.966666667	0.98319208	3	20	20	20	96.81858803	94.01966041	95.59012937	7.015905862	1.271878808	2.798927614	95.06769437	95.73279714	96.23882931	142	138	140	3.2	1.788854382	4	138.5	140	141.5	52	50	51.66666667	0.666666667
206777	38	34.2	36.91428571	2.758095238	1.660751408	3.8	36.3	37.8	37.9	92	80	82.85714286	19.80952381	4.450789122	12	80	80	84	24	20	22.14285714	2.476190476	1.573591585	4	21	22	23.5	96.81858803	94.01966041	95.59012937	7.015905862	1.271878808	2.798927614	95.06769437	95.73279714	96.23882931	142	128	136	29.33333333	5.416025603	14	132	138	140	54	52	52.28571429	0.571428571
206777	38.6	37.8	38.05714286	0.142857143	0.377964473	0.8	37.8	37.8	38.3	82	78	80	1.333333333	1.154700538	4	80	80	80	22	20	20.85714286	0.80952381	0.899735411	2	20	21	21.5	96.81858803	94.01966041	95.59012937	7.015905862	1.271878808	2.798927614	95.06769437	95.73279714	96.23882931	142	138	139.7142857	1.904761905	1.380131119	4	139	140	140	52	52	52	0
207517	33.6	33.4	33.43333333	0.006666667	0.081649658	0.2	33.4	33.4	33.4	90	88	89	1.2	1.095445115	2	88	89	90	21.90408017	17.57623479	19.62456795	5.951143133	1.696082546	4.327845383	18.69792412	19.54831782	20.47995705	99	98	98.83333333	0.166666667	0.40824829	1	99	99	99	113	88	100.8333333	68.6969697	8.288363511	25	96.75	101	108.25	59	46	52	15.81818182
207517	33.8	33.6	33.68571429	0.011428571	0.106904497	0.2	33.6	33.6	33.8	90	86	88.28571429	1.904761905	1.380131119	4	88	88	89	21.90408017	17.57623479	19.62456795	5.951143133	1.696082546	4.327845383	18.69792412	19.54831782	20.47995705	99	98	98.14285714	0.142857143	0.377964473	1	98	98	98	95	78	86.25	27.92857143	5.284748947	17	83.75	85.5	88.25	48	44	45.875	2.125
207517	33.6	33.4	33.54285714	0.00952381	0.097590007	0.2	33.5	33.6	33.6	90	88	88.85714286	1.142857143	1.069044968	2	88	88	90	21.90408017	17.57623479	19.62456795	5.951143133	1.696082546	4.327845383	18.69792412	19.54831782	20.47995705	99	98	98.57142857	0.285714286	0.534522484	1	98	99	99	109	78	91.9	77.87777778	8.824838683	31	87.25	90.5	97.25	52	44	47.5	7.833333333
208449	37.9	31.4	35.47142857	8.512380952	2.917598491	6.5	32.9	37.7	37.75	100	82	88.28571429	45.57142857	6.750661343	18	83.5	86	91.5	29	12	17.42857143	31.95238095	5.652643714	17	14.5	16	18	96.81858803	94.01966041	95.59012937	7.015905862	1.271878808	2.798927614	95.06769437	95.73279714	96.23882931	134	107	115.2857143	96.23809524	9.810101694	27	108	113	118.5	62	49	52.71428571	21.23809524
208449	37.9	31.4	33.63333333	5.730666667	2.393881089	6.5	32.125	32.9	34.35	88	82	84.83333333	4.966666667	2.228601953	6	83.25	85	86	16	12	14.83333333	2.166666667	1.471960144	4	15	15	15.75	96.81858803	94.01966041	95.59012937	7.015905862	1.271878808	2.798927614	95.06769437	95.73279714	96.23882931	115	101	108	26.8	5.176871642	14	105.5	107	111.5	52	48	49.83333333	2.966666667
208449	37.8	36.9	37.56666667	0.110666667	0.332665999	0.9	37.625	37.7	37.7	100	84	95	34.4	5.865151319	16	94.25	96.5	98.75	29	14	22	31.6	5.621387729	15	18.5	22.5	25.75	96.81858803	94.01966041	95.59012937	7.015905862	1.271878808	2.798927614	95.06769437	95.73279714	96.23882931	134	109	121.1666667	68.56666667	8.28049918	25	118.25	120.5	124.25	62	50	54.83333333	16.56666667
209674	36.8	32.6	34.57142857	4.525714286	2.127372625	4.2	32.6	33.8	36.8	102	100	101.7142857	0.571428571	0.755928946	2	102	102	102	20	19	19.42857143	0.285714286	0.534522484	1	19	19	20	97	96	96.42857143	0.285714286	0.534522484	1	96	96	97	108	96	100.8571429	17.14285714	4.140393356	12	98	100	103	62	54	57.42857143	8.952380952
209674	37.6	37.2	37.46666667	0.026666667	0.163299316	0.4	37.4	37.5	37.6	102	102	102	0	0	0	102	102	102	20	19	19.5	0.3	0.547722558	1	19	19.5	20	97	95	96.16666667	0.566666667	0.752772653	2	96	96	96.75	108	96	101.5	17.5	4.183300133	12	99.25	101	103.5	62	54	58.33333333	8.666666667
209674	37.4	32.6	36.42857143	2.925714286	1.710471948	4.8	36.8	36.8	37.3	102	102	102	0	0	0	102	102	102	20	19	19.28571429	0.238095238	0.487950036	1	19	19	19.5	97	95	96.28571429	0.571428571	0.755928946	2	96	96	97	108	98	103.4285714	14.28571429	3.77964473	10	101	104	106	62	56	59.71428571	4.571428571
209730	37.2	35.8	36.94285714	0.276190476	0.525538273	1.4	37	37.2	37.2	108	100	102.2857143	11.23809524	3.352326839	8	100	100	104	21.90408017	17.57623479	19.62456795	5.951143133	1.696082546	4.327845383	18.69792412	19.54831782	20.47995705	98	94	97.28571429	2.238095238	1.496026483	4	97.5	98	98	152	152	152	116.0687189	7.839159887	0	152	152	152	90	90	90	61.2539947
209730	37.4	37.2	37.26666667	0.010666667	0.103279556	0.2	37.2	37.2	37.35	108	102	106	4.8	2.19089023	6	106	106	107.5	21.90408017	17.57623479	19.62456795	5.951143133	1.696082546	4.327845383	18.69792412	19.54831782	20.47995705	99	94	97.2	3.7	1.923538406	5	97	98	98	152	152	152	116.0687189	7.839159887	0	152	152	152	90	90	90	61.2539947
209730	37.2	33	35.45714286	3.222857143	1.79523178	4.2	34.1	35.8	37	100	100	100	0	0	0	100	100	100	21.90408017	17.57623479	19.62456795	5.951143133	1.696082546	4.327845383	18.69792412	19.54831782	20.47995705	98	98	98	0	0	0	98	98	98	135	135	135	116.0687189	7.839159887	0	135	135	135	76	76	76	61.2539947
210172	36.8	33.4	36.3	1.636666667	1.279322737	3.4	36.75	36.8	36.8	93	91	92.28571429	0.571428571	0.755928946	2	92	92	93	21.90408017	17.57623479	19.62456795	5.951143133	1.696082546	4.327845383	18.69792412	19.54831782	20.47995705	96	5	44.28571429	953.9047619	30.88534866	91	26	33	62	174	119	141	474.6666667	21.78684618	55	124.5	130	157.5	55	44	46.42857143	15.61904762
210172	36.9	36.8	36.86666667	0.002666667	0.051639778	0.1	36.825	36.9	36.9	96	93	94	1.6	1.264911064	3	93	93.5	94.75	21.90408017	17.57623479	19.62456795	5.951143133	1.696082546	4.327845383	18.69792412	19.54831782	20.47995705	39	17	27.6	73.8	8.590692638	22	23	26	33	126	99	115.3333333	98.66666667	9.933109617	27	111.5	116	122.75	47	42	45	4
210172	36.9	36.8	36.81428571	0.001428571	0.037796447	0.1	36.8	36.8	36.8	94	92	93	0.333333333	0.577350269	2	93	93	93	21.90408017	17.57623479	19.62456795	5.951143133	1.696082546	4.327845383	18.69792412	19.54831782	20.47995705	39	5	25.57142857	136.6190476	11.6884151	34	19.5	30	33	130	119	123.8571429	21.80952381	4.670066789	11	119.5	124	127.5	47	44	45.42857143	1.285714286
210208	37.5	37	37.4	0.04	0.2	0.5	37.425	37.5	37.5	83	72	75	16	4	11	73.25	74	74	26	21	25	4	2	5	25.25	26	26	96.81858803	94.01966041	95.59012937	7.015905862	1.271878808	2.798927614	95.06769437	95.73279714	96.23882931	120	120	120	116.0687189	7.839159887	0	120	120	120	77	77	77	61.2539947
210208	29.05	29.05	29.05	2.166306026	0.783905929	0	29.05	29.05	29.05	80	72	74.42857143	9.285714286	3.047247001	8	72	73	76	25	21	23.42857143	2.285714286	1.511857892	4	22.5	24	24.5	96.81858803	94.01966041	95.59012937	7.015905862	1.271878808	2.798927614	95.06769437	95.73279714	96.23882931	127.4161575	112.3360489	119.7788205	116.0687189	7.839159887	15.08010862	116.5794297	119.6958588	122.9648676	70.95112016	61.57569586	65.86726047	61.2539947
210208	37.5	37.4	37.46666667	0.003333333	0.057735027	0.1	37.45	37.5	37.5	74	72	72.57142857	0.619047619	0.786795792	2	72	72	73	26	21	24.71428571	3.238095238	1.799470822	5	24.5	25	26	96.81858803	94.01966041	95.59012937	7.015905862	1.271878808	2.798927614	95.06769437	95.73279714	96.23882931	127.4161575	112.3360489	119.7788205	116.0687189	7.839159887	15.08010862	116.5794297	119.6958588	122.9648676	70.95112016	61.57569586	65.86726047	61.2539947
210238	36	29.6	34.88571429	5.558095238	2.35756129	6.4	35.4	35.8	36	80	78	78.28571429	0.571428571	0.755928946	2	78	78	78	29	8	18	70.8	8.414273587	21	11.75	17	24.5	99	95	97.83333333	2.566666667	1.602081979	4	97.25	98.5	99	124	108	115.7142857	31.23809524	5.589105048	16	113	114	119	72	56	60.57142857	28.95238095
210238	36	35.8	35.85714286	0.00952381	0.097590007	0.2	35.8	35.8	35.9	78	78	78	0	0	0	78	78	78	14	8	11	9	3	6	9.5	11	12.5	99	98	98.71428571	0.238095238	0.487950036	1	98.5	99	99	124	112	118.8571429	19.80952381	4.450789122	12	116	120	122	62	58	59.71428571	1.904761905
210238	35.8	35.8	35.8	0	0	0	35.8	35.8	35.8	78	78	78	0	0	0	78	78	78	21.90408017	17.57623479	19.62456795	5.951143133	1.696082546	4.327845383	18.69792412	19.54831782	20.47995705	99	98	98.5	0.333333333	0.577350269	1	98	98.5	99	129	118	122.1666667	15.36666667	3.920034013	11	120	121	123.5	62	60	60.5	0.7
210395	35.52112998	33.66283475	34.91586692	2.166306026	0.783905929	1.858295232	34.73740202	35.11743958	35.34345199	85	79	81.71428571	6.904761905	2.627691364	6	79	83	83.5	29	21	25.71428571	9.904761905	3.14718317	8	23.5	26	28.5	96	82	91	61	7.810249676	14	88.5	95	95.5	119	119	119	116.0687189	7.839159887	0	119	119	119	66	66	66	61.2539947
210395	33.1	31.3	32.2	1.62	1.272792206	1.8	31.75	32.2	32.65	85	82	83.4	1.3	1.140175425	3	83	83	84	29	21	26.6	11.3	3.361547263	8	26	28	29	96.81858803	94.01966041	95.59012937	7.015905862	1.271878808	2.798927614	95.06769437	95.73279714	96.23882931	127.4161575	112.3360489	119.7788205	116.0687189	7.839159887	15.08010862	116.5794297	119.6958588	122.9648676	70.95112016	61.57569586	65.86726047	61.2539947
210395	35.52112998	33.66283475	34.91586692	2.166306026	0.783905929	1.858295232	34.73740202	35.11743958	35.34345199	86	79	81.66666667	10.26666667	3.204163958	7	79	80.5	84.25	29	21	25.16666667	8.966666667	2.994439291	8	23.25	25.5	27	96	82	92.66666667	28.66666667	5.354126135	14	93.25	94.5	95.75	119	112	115.5	24.5	4.949747468	7	113.75	115.5	117.25	66	58	62	32
210590	30.6	30.6	30.6	2.166306026	0.783905929	0	30.6	30.6	30.6	62	62	62	0	0	0	62	62	62	21.90408017	17.57623479	19.62456795	5.951143133	1.696082546	4.327845383	18.69792412	19.54831782	20.47995705	99	99	99	0	0	0	99	99	99	86	83	84.5	4.5	2.121320344	3	83.75	84.5	85.25	57	50	53.5	24.5
210590	31.6	30.6	31.35	0.25	0.5	1	31.35	31.6	31.6	62	58	61	2.8	1.673320053	4	60.5	62	62	21.90408017	17.57623479	19.62456795	5.951143133	1.696082546	4.327845383	18.69792412	19.54831782	20.47995705	99	99	99	0	0	0	99	99	99	83	77	80.66666667	10.33333333	3.214550254	6	79.5	82	82.5	66	50	59.66666667	72.33333333
210590	35.52112998	33.66283475	34.91586692	2.166306026	0.783905929	1.858295232	34.73740202	35.11743958	35.34345199	66	62	64	8	2.828427125	4	63	64	65	21.90408017	17.57623479	19.62456795	5.951143133	1.696082546	4.327845383	18.69792412	19.54831782	20.47995705	99	99	99	0	0	0	99	99	99	88	86	87	2	1.414213562	2	86.5	87	87.5	66	57	61.5	40.5
210667	37.4	37.4	37.4	0	0	0	37.4	37.4	37.4	126	122	123	2.8	1.673320053	4	122	122	123.5	21.90408017	17.57623479	19.62456795	5.951143133	1.696082546	4.327845383	18.69792412	19.54831782	20.47995705	99	98	98.83333333	0.166666667	0.40824829	1	99	99	99	104	89	96.5	112.5	10.60660172	15	92.75	96.5	100.25	67	64	65.5	4.5
210667	37.4	37.4	37.4	0	0	0	37.4	37.4	37.4	126	122	123.4285714	2.285714286	1.511857892	4	122	124	124	21.90408017	17.57623479	19.62456795	5.951143133	1.696082546	4.327845383	18.69792412	19.54831782	20.47995705	99	98	98.85714286	0.142857143	0.377964473	1	99	99	99	89	86	87.5	4.5	2.121320344	3	86.75	87.5	88.25	67	58	62.5	40.5
210667	37.4	34.4	36.97142857	1.285714286	1.133893419	3	37.4	37.4	37.4	126	122	123.4285714	2.285714286	1.511857892	4	122	124	124	21.90408017	17.57623479	19.62456795	5.951143133	1.696082546	4.327845383	18.69792412	19.54831782	20.47995705	99	98	98.6	0.3	0.547722558	1	98	99	99	104	86	95	162	12.72792206	18	90.5	95	99.5	67	58	62.5	40.5
210789	36.6	36.6	36.6	0	0	0	36.6	36.6	36.6	72	69	70.5	1.9	1.378404875	3	69.25	70.5	71.75	18	14	16.83333333	3.366666667	1.834847859	4	15.75	18	18	99	99	99	7.015905862	1.271878808	0	99	99	99	109	100	102.6666667	13.46666667	3.669695719	9	100	101	104.25	62	55	57.33333333	6.266666667
210789	36.7	33.3	36.12857143	1.562380952	1.24995238	3.4	36.5	36.6	36.65	75	71	72.42857143	2.619047619	1.618347187	4	71	72	73.5	18	17	17.71428571	0.238095238	0.487950036	1	17.5	18	18	99	99	99	0	0	0	99	99	99	119	100	109.75	41.35714286	6.43095194	19	105.75	111	114	86	59	69	96.57142857
210789	36.7	36.5	36.58571429	0.004761905	0.069006556	0.2	36.55	36.6	36.6	75	71	72.71428571	1.904761905	1.380131119	4	72	72	73.5	18	14	16.85714286	2.80952381	1.67616342	4	16	18	18	99	99	99	0	0	0	99	99	99	119	100	108.1428571	49.80952381	7.057586259	19	102.5	109	112	86	56	63.85714286	103.8095238
211297	37	37	37	0	0	0	37	37	37	106	88	93.71428571	35.23809524	5.936168397	18	91	92	94	18	18	18	0	0	0	18	18	18	98	98	98	0	0	0	98	98	98	119	117	118	2	1.414213562	2	117.5	118	118.5	73	71	72	2
211297	37	37	37	0	0	0	37	37	37	92	84	87.33333333	10.66666667	3.265986324	8	84.5	87	89.5	18	18	18	0	0	0	18	18	18	98	98	98	0	0	0	98	98	98	117	115	116	2	1.414213562	2	115.5	116	116.5	71	67	69	8
211297	37	34.2	36.48571429	1.104761905	1.051076546	2.8	36.6	37	37	120	92	104	118.6666667	10.89342309	28	94	106	111	22	18	19	3	1.732050808	4	18	18	19.5	99	98	98.33333333	0.266666667	0.516397779	1	98	98	98.75	154	119	136.5	612.5	24.74873734	35	127.75	136.5	145.25	88	73	80.5	112.5
211673	36	34	35.48571429	0.531428571	0.728991476	2	35.3	35.8	36	72	60	63.71428571	16.57142857	4.070801957	12	61	64	64	15	12	13.85714286	0.80952381	0.899735411	3	14	14	14	96	96	96	0	0	0	96	96	96	136	130	132.5714286	3.619047619	1.902379462	6	132	132	133	66	64	64.85714286	1.142857143
211673	36	30.8	34.5	5.308	2.30390972	5.2	33.25	35.9	36	72	60	63	22	4.69041576	12	60	61	63.5	15	12	13.83333333	0.966666667	0.98319208	3	14	14	14	97	95	96	0.4	0.632455532	2	96	96	96	136	132	133.6666667	3.866666667	1.966384161	4	132	133	135.5	66	64	65	1.2
211673	36	30.8	34.16	5.788	2.405826261	5.2	32.4	35.8	35.8	62	58	60.4	2.8	1.673320053	4	60	60	62	14	13	13.8	0.2	0.447213595	1	14	14	14	98	95	96.4	1.3	1.140175425	3	96	96	97	138	132	135.6	4.8	2.19089023	6	136	136	136	68	64	66	2
211768	38.2	33	37.45714286	3.862857143	1.96541526	5.2	38.2	38.2	38.2	79	76	77.42857143	1.285714286	1.133893419	3	76.5	78	78	29	23	25.42857143	3.285714286	1.812653934	6	25	25	25.5	97	96	96.28571429	0.238095238	0.487950036	1	96	96	96.5	111	111	111	116.0687189	7.839159887	0	111	111	111	68	68	68	61.2539947
211768	38.2	38.1	38.16666667	0.002666667	0.051639778	0.1	38.125	38.2	38.2	86	79	82.83333333	6.166666667	2.483277404	7	82	82.5	84.5	32	26	29.66666667	6.266666667	2.503331114	6	28	31	31	98	95	96.16666667	1.766666667	1.329160136	3	95	96	97	122	121	121.3333333	0.333333333	0.577350269	1	121	121	121.5	60	55	58	7
211768	38.2	38.1	38.18571429	0.001428571	0.037796447	0.1	38.2	38.2	38.2	85	76	79.57142857	8.952380952	2.992052966	9	78	79	80.5	31	25	27	5	2.236067977	6	25.5	26	28	98	95	96.57142857	0.952380952	0.975900073	3	96	97	97	122	121	121.5	0.5	0.707106781	1	121.25	121.5	121.75	60	59	59.5	0.5
213563	34.3	34.1	34.2	0.008	0.089442719	0.2	34.125	34.2	34.275	64	61	61.83333333	1.366666667	1.169045194	3	61	61.5	62	16	14	15	0.4	0.632455532	2	15	15	15	96.81858803	94.01966041	95.59012937	7.015905862	1.271878808	2.798927614	95.06769437	95.73279714	96.23882931	192	170	184.1666667	58.6969697	7.661394762	22	180.5	183	192	112	92	103.8333333	36.33333333
213563	34.5	34.2	34.35714286	0.00952381	0.097590007	0.3	34.3	34.4	34.4	61	60	60.85714286	0.142857143	0.377964473	1	61	61	61	15	15	15	0	0	0	15	15	15	96.81858803	94.01966041	95.59012937	7.015905862	1.271878808	2.798927614	95.06769437	95.73279714	96.23882931	193	177	186.3846154	42.25641026	6.500493078	16	181	191	192	112	100	104.5384615	19.6025641
213563	34.9	34.4	34.55714286	0.036190476	0.190237946	0.5	34.4	34.5	34.65	61	60	60.71428571	0.238095238	0.487950036	1	60.5	61	61	16	15	15.28571429	0.238095238	0.487950036	1	15	15	15.5	96.81858803	94.01966041	95.59012937	7.015905862	1.271878808	2.798927614	95.06769437	95.73279714	96.23882931	193	177	185.3846154	51.92307692	7.205766921	16	178	190	192	107	99	101.6923077	6.397435897
214105	35.6	25.2	31.73333333	32.37333333	5.689756878	10.4	29.8	34.4	35	90	78	80.85714286	25.14285714	5.014265364	12	78	78	82	17	4	13.57142857	18.61904762	4.314979446	13	14.5	15	15	96	95	95.14285714	0.142857143	0.377964473	1	95	95	95	150	134	138.2857143	39.23809524	6.264031868	16	134	136	140	88	64	71.42857143	104.952381
214105	35.6	34.4	35	0.72	0.848528137	1.2	34.7	35	35.3	90	78	84.57142857	22.28571429	4.720774755	12	82	86	87	17	4	13	17.33333333	4.163331999	13	13.5	14	14.5	96	94	94.85714286	0.476190476	0.690065559	2	94.5	95	95	150	136	141.7142857	24.57142857	4.956957592	14	138	142	144	88	66	81.71428571	91.23809524
214105	35.52112998	33.66283475	34.91586692	2.166306026	0.783905929	1.858295232	34.73740202	35.11743958	35.34345199	90	86	88.33333333	3.866666667	1.966384161	4	86.5	89	90	14	13	13.66666667	0.266666667	0.516397779	1	13.25	14	14	95	93	93.83333333	0.566666667	0.752772653	2	93.25	94	94	144	140	142.3333333	2.266666667	1.505545305	4	142	142	143.5	88	88	88	0
215146	36.2	28.2	32.16666667	10.31066667	3.211022682	8	29.9	31.9	34.65	62	54	58	9.6	3.098386677	8	56	58	60	19	13	15.83333333	6.566666667	2.562550813	6	13.5	16	17.75	99	98	98.33333333	0.266666667	0.516397779	1	98	98	98.75	192	130	152.875	444.9821429	21.09459985	62	137.5	148.5	164.5	128	72	103.125	489.5535714
215146	35.4	31.6	34.44285714	1.792857143	1.338976155	3.8	34.4	34.9	35.2	64	58	60	8	2.828427125	6	58	58	62	22	13	18.85714286	10.80952381	3.287784027	9	17.5	20	21	99	94	98	3.333333333	1.825741858	5	98	99	99	210	124	158	597.75	24.44892636	86	144	155	167	205	87	135	1373.75
215146	36.2	28.2	33.6	7.786666667	2.790459938	8	32.8	34.8	35.2	64	54	57.71428571	9.904761905	3.14718317	10	56	58	58	22	13	16.28571429	13.23809524	3.638419332	9	13	16	18.5	99	94	98	3.333333333	1.825741858	5	98	99	99	166	124	143.5555556	217.7777778	14.75729575	42	136	138	154	148	88	118.5555556	407.2777778
215688	34.4	34.4	34.4	0	0	0	34.4	34.4	34.4	94	90	91.66666667	3.866666667	1.966384161	4	90	91	93.5	40	24	29	32	5.656854249	16	26.25	27.5	28.75	80	71	74.33333333	24.33333333	4.932882862	9	71.5	72	76	136	92	118	304	17.43559577	44	106.5	123	130.5	34	30	32.33333333	2.266666667
215688	34.4	34.2	34.37142857	0.005714286	0.075592895	0.2	34.4	34.4	34.4	90	88	89.42857143	0.952380952	0.975900073	2	89	90	90	32	23	27.28571429	7.904761905	2.811540842	9	26	27	28.5	96.81858803	94.01966041	95.59012937	7.015905862	1.271878808	2.798927614	95.06769437	95.73279714	96.23882931	158	122	140.8571429	239.8095238	15.48578457	36	129	136	156	38	28	33.28571429	10.9047619
215688	34.4	33.8	34.2	0.053333333	0.230940108	0.6	34.1	34.2	34.4	90	88	88.57142857	0.952380952	0.975900073	2	88	88	89	32	23	26.42857143	7.619047619	2.760262237	9	25.5	26	26.5	86	86	86	7.015905862	1.271878808	0	86	86	86	158	102	134	501.3333333	22.39047416	56	122	122	156	38	26	31.28571429	23.57142857
215734	37.8	30.8	36.77142857	6.939047619	2.634207209	7	37.7	37.8	37.8	102	98	99.42857143	2.285714286	1.511857892	4	98	100	100	39	32	36.14285714	9.142857143	3.023715784	7	33.5	38	38.5	99	98	98.71428571	0.238095238	0.487950036	1	98.5	99	99	134	116	128	32	5.656854249	18	128	130	130	78	70	73.14285714	6.476190476
215734	37.8	37.8	37.8	0	0	0	37.8	37.8	37.8	102	100	100.5714286	0.952380952	0.975900073	2	100	100	101	39	32	35.71428571	9.904761905	3.14718317	7	33.5	34	39	99	99	99	0	0	0	99	99	99	134	116	127.7142857	33.9047619	5.822779569	18	127	128	131	78	70	73.42857143	6.285714286
215734	38	37.8	37.86666667	0.010666667	0.103279556	0.2	37.8	37.8	37.95	102	100	101	1.2	1.095445115	2	100	101	102	39	33	35.5	7.5	2.738612788	6	34	34	37.75	96.81858803	94.01966041	95.59012937	7.015905862	1.271878808	2.798927614	95.06769437	95.73279714	96.23882931	132	126	130.3333333	7.066666667	2.658320272	6	129	132	132	74	72	73.33333333	1.066666667
216435	34.8	34.8	34.8	0	0	0	34.8	34.8	34.8	130	124	126.8571429	6.476190476	2.544836041	6	125	126	129	35	35	35	0	0	0	35	35	35	96.81858803	94.01966041	95.59012937	7.015905862	1.271878808	2.798927614	95.06769437	95.73279714	96.23882931	92	86	90	5.333333333	2.309401077	6	89	90	92	46	44	45.14285714	1.142857143
216435	34.8	34.8	34.8	0	0	0	34.8	34.8	34.8	132	126	129.7142857	4.571428571	2.138089935	6	129	130	131	35	35	35	0	0	0	35	35	35	96.81858803	94.01966041	95.59012937	7.015905862	1.271878808	2.798927614	95.06769437	95.73279714	96.23882931	92	86	89.14285714	5.142857143	2.267786838	6	88	88	91	46	44	44.85714286	1.142857143
216435	34.8	34.8	34.8	0	0	0	34.8	34.8	34.8	132	130	131.6666667	0.666666667	0.816496581	2	132	132	132	35	35	35	0	0	0	35	35	35	96.81858803	94.01966041	95.59012937	7.015905862	1.271878808	2.798927614	95.06769437	95.73279714	96.23882931	88	84	86.33333333	2.266666667	1.505545305	4	86	86	87.5	44	42	43.66666667	0.666666667
216471	39.8	39	39.43333333	0.086666667	0.294392029	0.8	39.25	39.5	39.6	156	150	154.6666667	5.866666667	2.422120283	6	154.5	156	156	34	31	32.83333333	1.366666667	1.169045194	3	32.25	33	33.75	96	76	87	70.4	8.390470785	20	80.75	88	93.75	109	98	103.5	60.5	7.778174593	11	100.75	103.5	106.25	91	71	81	200
216471	40	39	39.4	0.106666667	0.326598632	1	39.2	39.4	39.5	156	150	152.5714286	7.619047619	2.760262237	6	150	152	155	34	30	31.85714286	2.476190476	1.573591585	4	31	31	33	94	79	86.71428571	39.23809524	6.264031868	15	81.5	87	92	98	77	89.66666667	124.3333333	11.15048579	21	85.5	94	96	86	67	74.66666667	100.3333333
216471	40	31.4	37.37142857	15.12571429	3.889179127	8.6	35.6	39.4	39.8	152	148	150	1.333333333	1.154700538	4	150	150	150	31	29	30.14285714	0.80952381	0.899735411	2	29.5	30	31	94	79	87	22.66666667	4.760952286	15	85	87	89.5	94	59	76.66666667	306.3333333	17.50238079	35	68	77	85.5	86	42	65	487
216523	37.4	37	37.14285714	0.022857143	0.151185789	0.4	37	37.2	37.2	104	100	102.2857143	1.904761905	1.380131119	4	102	102	103	14	10	11.71428571	1.571428571	1.253566341	4	11	12	12	99	96	98.5	1.5	1.224744871	3	99	99	99	151	146	148.5	12.5	3.535533906	5	147.25	148.5	149.75	78	73	75.5	12.5
216523	37	37	37	0	0	0	37	37	37	102	96	99.66666667	7.066666667	2.658320272	6	98	100	102	12	9	10.5	1.9	1.378404875	3	9.25	10.5	11.75	99	95	96.2	2.7	1.643167673	4	95	96	96	151	140	145.5	60.5	7.778174593	11	142.75	145.5	148.25	76	73	74.5	4.5
216523	37.4	32.6	36.2	3.333333333	1.825741858	4.8	35.9	37.2	37.2	104	90	98.57142857	31.61904762	5.623081683	14	95	100	103	14	7	9.857142857	7.142857143	2.672612419	7	7.5	10	11.5	99	99	99	0	0	0	99	99	99	146	136	141	50	7.071067812	10	138.5	141	143.5	78	64	71	98
217386	33.8	33.6	33.68571429	0.011428571	0.106904497	0.2	33.6	33.6	33.8	76	72	74	2.666666667	1.632993162	4	73	74	75	16	11	13.28571429	3.238095238	1.799470822	5	12	13	14.5	98	97	97.57142857	0.285714286	0.534522484	1	97	98	98	89	70	82.33333333	114.3333333	10.69267662	19	79	88	88.5	53	42	47	31
217386	33.6	33.4	33.51428571	0.011428571	0.106904497	0.2	33.4	33.6	33.6	76	70	73.14285714	5.142857143	2.267786838	6	72	72	75	16	11	13.28571429	3.571428571	1.889822365	5	12	13	14.5	98	97	97.85714286	0.142857143	0.377964473	1	98	98	98	88	71	79.5	144.5	12.02081528	17	75.25	79.5	83.75	43	42	42.5	0.5
217386	34	33.8	33.9	0.012	0.109544512	0.2	33.8	33.9	34	74	72	73	1.2	1.095445115	2	72	73	74	12	10	10.83333333	0.966666667	0.98319208	2	10	10.5	11.75	98	97	97.66666667	0.266666667	0.516397779	1	97.25	98	98	91	70	83.33333333	134.3333333	11.59022577	21	79.5	89	90	53	46	49.33333333	12.33333333
217387	31.4	28.3	29.17142857	2.215714286	1.488527556	3.1	28.3	28.3	29.8	58	55	56.42857143	1.619047619	1.272418021	3	55.5	56	57.5	16	9	11.42857143	7.619047619	2.760262237	7	9	11	13	96	95	95.71428571	0.238095238	0.487950036	1	95.5	96	96	177	174	175.5	4.5	2.121320344	3	174.75	175.5	176.25	96	92	94	8
217387	31.4	28.3	30.81666667	1.521666667	1.233558538	3.1	31.3	31.3	31.3	57	55	55.5	0.7	0.836660027	2	55	55	55.75	13	7	9.333333333	5.466666667	2.338090389	6	7.5	9	10.5	97	96	96.33333333	0.266666667	0.516397779	1	96	96	96.75	186	177	181.5	40.5	6.363961031	9	179.25	181.5	183.75	98	96	97	2
217387	28.4	28.3	28.32857143	0.002380952	0.048795004	0.1	28.3	28.3	28.35	66	56	59.14285714	10.80952381	3.287784027	10	57.5	58	59.5	18	9	13.85714286	8.142857143	2.853569194	9	13	14	15	96	95	95.42857143	0.285714286	0.534522484	1	95	95	96	185	174	179.5	60.5	7.778174593	11	176.75	179.5	182.25	92	91	91.5	0.5
218078	37.8	33.2	37.08571429	2.944761905	1.716030858	4.6	37.6	37.8	37.8	104	100	102.2857143	4.571428571	2.138089935	4	100	104	104	18	7	13.57142857	14.61904762	3.823486317	11	12	13	16.5	96.81858803	94.01966041	95.59012937	7.015905862	1.271878808	2.798927614	95.06769437	95.73279714	96.23882931	108	94	101	98	9.899494937	14	97.5	101	104.5	55	53	54	2
218078	37.8	37.8	37.8	0	0	0	37.8	37.8	37.8	98	98	98	0	0	0	98	98	98	19	12	14.5	9.666666667	3.109126351	7	12.75	13.5	15.25	96.81858803	94.01966041	95.59012937	7.015905862	1.271878808	2.798927614	95.06769437	95.73279714	96.23882931	86	79	81.5	9.666666667	3.109126351	7	79.75	80.5	82.25	48	45	46.5	1.666666667
218078	37.8	37.6	37.77142857	0.005714286	0.075592895	0.2	37.8	37.8	37.8	104	98	99.71428571	4.571428571	2.138089935	6	98	100	100	14	7	11.85714286	5.476190476	2.340126167	7	11.5	13	13	96.81858803	94.01966041	95.59012937	7.015905862	1.271878808	2.798927614	95.06769437	95.73279714	96.23882931	94	80	85.25	40.91666667	6.396613687	14	80.75	83.5	88	53	45	48	12.66666667
218364	34.1	34	34.04285714	0.002857143	0.053452248	0.1	34	34	34.1	129	117	123.8571429	41.14285714	6.414269806	12	117	129	129	22	20	20.71428571	0.904761905	0.951189731	2	20	20	21.5	98	94	95.5	3	1.732050808	4	94.75	95	95.75	143	141	142.25	0.916666667	0.957427108	2	141.75	142.5	143	81	78	79.25	1.583333333
218364	34.1	34	34.03333333	0.002666667	0.051639778	0.1	34	34	34.075	117	117	117	0	0	0	117	117	117	20	20	20	0	0	0	20	20	20	99	98	98.33333333	0.333333333	0.577350269	1	98	98	98.5	146	141	143.5	3.5	1.870828693	5	142.25	143.5	144.75	84	78	81.33333333	6.266666667
218364	34.2	34	34.05714286	0.006190476	0.078679579	0.2	34	34	34.1	129	129	129	0	0	0	129	129	129	22	20	21	0.666666667	0.816496581	2	20.5	21	21.5	95	90	93.6	4.3	2.073644135	5	94	94	95	143	125	135	84	9.16515139	18	131	137	140	79	64	72.33333333	58.33333333
218983	34.6	34.2	34.45714286	0.022857143	0.151185789	0.4	34.4	34.4	34.6	72	66	69.14285714	5.142857143	2.267786838	6	68	68	71	30	22	26.28571429	8.238095238	2.870208222	8	24.5	26	28.5	97	93	95	2	1.414213562	4	94	95	96	185	178	181.5	24.5	4.949747468	7	179.75	181.5	183.25	88	85	86.5	4.5
218983	34.8	34.4	34.65714286	0.022857143	0.151185789	0.4	34.6	34.6	34.8	68	62	66	5.333333333	2.309401077	6	65	66	68	27	22	24.57142857	2.619047619	1.618347187	5	24	24	25.5	98	95	96.57142857	0.952380952	0.975900073	3	96	97	97	178	170	174	32	5.656854249	8	172	174	176	86	85	85.5	0.5
218983	34.4	34	34.23333333	0.022666667	0.150554531	0.4	34.2	34.2	34.35	72	64	69.33333333	12.26666667	3.502380143	8	67	71	72	30	24	27.16666667	6.566666667	2.562550813	6	25	28	28.75	94	92	93.16666667	0.566666667	0.752772653	2	93	93	93.75	185	157	171	392	19.79898987	28	164	171	178	88	80	84	32
219491	40	37.8	38.63333333	0.666666667	0.816496581	2.2	38	38.65	38.85	94	88	90.57142857	7.619047619	2.760262237	6	88	90	93	21	14	17.85714286	6.476190476	2.544836041	7	16.5	17	20	98	97	97.85714286	0.142857143	0.377964473	1	98	98	98	105	105	105	116.0687189	7.839159887	0	105	105	105	61	61	61	61.2539947
219491	40	32.2	37.3	8.94	2.989983278	7.8	37.8	37.8	38.7	100	90	94.85714286	11.80952381	3.436498772	10	93	94	97	25	14	19.42857143	16.61904762	4.076646614	11	16.5	20	22	99	97	98.14285714	0.476190476	0.690065559	2	98	98	98.5	127.4161575	112.3360489	119.7788205	116.0687189	7.839159887	15.08010862	116.5794297	119.6958588	122.9648676	70.95112016	61.57569586	65.86726047	61.2539947
219491	38.9	37.6	38.45	0.336666667	0.58022984	1.3	38.35	38.65	38.75	88	88	88	0	0	0	88	88	88	21	17	19.83333333	2.166666667	1.471960144	4	20	20	20.75	99	98	98.16666667	0.166666667	0.40824829	1	98	98	98	109	105	107	8	2.828427125	4	106	107	108	61	57	59	8
219564	37.2	34	36.3	2.166666667	1.471960144	3.2	35.7	37.1	37.2	129	53	97	674.3333333	25.96792894	76	88.5	92	114	20	20	20	5.951143133	1.696082546	0	20	20	20	97	81	92.57142857	40.95238095	6.399404734	16	90.5	96	96.5	209	49	125.3076923	1912.064103	43.72715521	160	100	112	145	79	24	51.84615385	238.974359
219564	37	36.9	36.94	0.003	0.054772256	0.1	36.9	36.9	37	92	82	88.66666667	12.26666667	3.502380143	10	88.5	90	90	21	9	15.83333333	18.96666667	4.355073669	12	14.25	15.5	19	98	96	97.16666667	0.566666667	0.752772653	2	97	97	97.75	122	96	106.75	64.78571429	8.048957342	26	102	105	109.5	59	39	46.875	50.41071429
219564	37.2	36.9	37.07142857	0.012380952	0.111269728	0.3	37	37.1	37.15	101	88	91.71428571	18.9047619	4.34796066	13	89.5	90	92	20	14	17.5	9	3	6	15.5	18	20	98	95	96.57142857	0.952380952	0.975900073	3	96	97	97	135	96	109.0833333	126.2651515	11.23677674	39	101.5	106.5	114	59	35	47	73.81818182
219769	35.8	25.4	31.33333333	28.65333333	5.352880844	10.4	29.1	32.8	34.3	98	90	95.14285714	13.14285714	3.625307869	8	93	96	98	21.90408017	17.57623479	19.62456795	5.951143133	1.696082546	4.327845383	18.69792412	19.54831782	20.47995705	96.81858803	94.01966041	95.59012937	7.015905862	1.271878808	2.798927614	95.06769437	95.73279714	96.23882931	192	144	166.1428571	281.4761905	16.77725217	48	154	166	176.5	80	60	70.85714286	41.14285714
219769	37.2	37	37.13333333	0.013333333	0.115470054	0.2	37.1	37.2	37.2	98	88	94.57142857	15.61904762	3.95209408	10	92	96	98	21.90408017	17.57623479	19.62456795	5.951143133	1.696082546	4.327845383	18.69792412	19.54831782	20.47995705	96.81858803	94.01966041	95.59012937	7.015905862	1.271878808	2.798927614	95.06769437	95.73279714	96.23882931	192	73	135.5454545	1342.072727	36.63431079	119	119	127	165	80	54	66.90909091	63.29090909
219769	37.2	37	37.1	0.012	0.109544512	0.2	37	37.1	37.2	92	74	83.66666667	64.66666667	8.041558721	18	77	84	91	21.90408017	17.57623479	19.62456795	5.951143133	1.696082546	4.327845383	18.69792412	19.54831782	20.47995705	96.81858803	94.01966041	95.59012937	7.015905862	1.271878808	2.798927614	95.06769437	95.73279714	96.23882931	135	73	113.75	365.6590909	19.12221459	62	109.75	121	124.75	71	54	60.72727273	22.61818182
219883	34.2	34	34.05714286	0.00952381	0.097590007	0.2	34	34	34.1	96	88	92.28571429	5.904761905	2.429971585	8	92	92	93	21.90408017	17.57623479	19.62456795	5.951143133	1.696082546	4.327845383	18.69792412	19.54831782	20.47995705	99	99	99	0	0	0	99	99	99	48	48	48	116.0687189	7.839159887	0	48	48	48	34	34	34	61.2539947
219883	34.2	25	30.44285714	20.91285714	4.573057745	9.2	25.85	34	34.1	96	84	88.57142857	23.61904762	4.85994317	12	84	88	92	21.90408017	17.57623479	19.62456795	5.951143133	1.696082546	4.327845383	18.69792412	19.54831782	20.47995705	99	98	98.66666667	0.266666667	0.516397779	1	98.25	99	99	48	48	48	116.0687189	7.839159887	0	48	48	48	34	34	34	61.2539947
219883	34	34	34	0	0	0	34	34	34	106	92	97.33333333	33.06666667	5.750362307	14	92.5	96	101	21.90408017	17.57623479	19.62456795	5.951143133	1.696082546	4.327845383	18.69792412	19.54831782	20.47995705	99	99	99	0	0	0	99	99	99	115	100	107.5	112.5	10.60660172	15	103.75	107.5	111.25	53	49	51	8
220649	37	31	36.14285714	5.142857143	2.267786838	6	37	37	37	78	76	77	1.333333333	1.154700538	2	76	77	78	21.90408017	17.57623479	19.62456795	5.951143133	1.696082546	4.327845383	18.69792412	19.54831782	20.47995705	96.81858803	94.01966041	95.59012937	7.015905862	1.271878808	2.798927614	95.06769437	95.73279714	96.23882931	116	112	114	8	2.828427125	4	113	114	115	64	59	61.5	12.5
220649	37.2	37	37.13333333	0.010666667	0.103279556	0.2	37.05	37.2	37.2	78	74	75.66666667	2.266666667	1.505545305	4	74.5	76	76	21.90408017	17.57623479	19.62456795	5.951143133	1.696082546	4.327845383	18.69792412	19.54831782	20.47995705	96.81858803	94.01966041	95.59012937	7.015905862	1.271878808	2.798927614	95.06769437	95.73279714	96.23882931	110	105	107.5	12.5	3.535533906	5	106.25	107.5	108.75	57	55	56	2
220649	37.2	37	37.02857143	0.005714286	0.075592895	0.2	37	37	37	78	76	76.85714286	1.142857143	1.069044968	2	76	76	78	21.90408017	17.57623479	19.62456795	5.951143133	1.696082546	4.327845383	18.69792412	19.54831782	20.47995705	96.81858803	94.01966041	95.59012937	7.015905862	1.271878808	2.798927614	95.06769437	95.73279714	96.23882931	112	110	111	2	1.414213562	2	110.5	111	111.5	59	57	58	2
221141	37.2	32.8	35.91428571	4.251428571	2.061899263	4.4	35	37	37.2	124	112	116.8571429	17.14285714	4.140393356	12	114	116	119	28	21	23.14285714	6.142857143	2.478478796	7	21.5	22	24	99	96	96.71428571	1.238095238	1.112697281	3	96	96	97	142	132	137	10.8	3.286335345	10	136	137	138	80	74	75.66666667	5.466666667
221141	37	37	37	0	0	0	37	37	37	116	110	113	4.4	2.097617696	6	112	113	114	22	19	20.16666667	2.166666667	1.471960144	3	19	19.5	21.5	97	96	96.83333333	0.166666667	0.40824829	1	97	97	97	144	134	137.3333333	13.86666667	3.723797345	10	134.5	137	138	80	74	76.33333333	5.466666667
221141	37.2	37	37.05714286	0.00952381	0.097590007	0.2	37	37	37.1	118	110	114	6.666666667	2.581988897	8	113	114	115	24	19	21.57142857	2.285714286	1.511857892	5	21	22	22	97	96	96.28571429	0.238095238	0.487950036	1	96	96	96.5	138	132	135.4285714	4.952380952	2.225394561	6	134	136	137	76	74	74.57142857	0.952380952
221190	37.2	34	36.34285714	1.462857143	1.209486314	3.2	36	37	37.1	130	124	125.7142857	5.904761905	2.429971585	6	124	124	127	21.90408017	17.57623479	19.62456795	5.951143133	1.696082546	4.327845383	18.69792412	19.54831782	20.47995705	99	99	99	0	0	0	99	99	99	113	108	110.5	12.5	3.535533906	5	109.25	110.5	111.75	71	65	68	18
221190	37.2	37	37.14285714	0.00952381	0.097590007	0.2	37.1	37.2	37.2	126	124	124.2857143	0.571428571	0.755928946	2	124	124	124	21.90408017	17.57623479	19.62456795	5.951143133	1.696082546	4.327845383	18.69792412	19.54831782	20.47995705	99	99	99	0	0	0	99	99	99	128	108	118	200	14.14213562	20	113	118	123	71	71	71	0
221190	37.2	37.2	37.2	0	0	0	37.2	37.2	37.2	130	124	126.3333333	5.466666667	2.338090389	6	124.5	126	127.5	21.90408017	17.57623479	19.62456795	5.951143133	1.696082546	4.327845383	18.69792412	19.54831782	20.47995705	99	98	98.8	0.2	0.447213595	1	99	99	99	128	127	127.5	0.5	0.707106781	1	127.25	127.5	127.75	88	71	79.5	144.5
222024	38	33.6	37.11428571	2.438095238	1.561440117	4.4	37.5	37.6	37.8	84	84	84	0	0	0	84	84	84	21.90408017	17.57623479	19.62456795	5.951143133	1.696082546	4.327845383	18.69792412	19.54831782	20.47995705	98	98	98	0	0	0	98	98	98	116	112	113.1428571	2.476190476	1.573591585	4	112	112	114	52	50	50.28571429	0.571428571
222024	38	37.8	37.83333333	0.006666667	0.081649658	0.2	37.8	37.8	37.8	84	84	84	0	0	0	84	84	84	21.90408017	17.57623479	19.62456795	5.951143133	1.696082546	4.327845383	18.69792412	19.54831782	20.47995705	98	98	98	0	0	0	98	98	98	114	110	112	3.2	1.788854382	4	110.5	112	113.5	50	50	50	0
222024	38	37.6	37.82857143	0.019047619	0.138013112	0.4	37.8	37.8	37.9	84	84	84	0	0	0	84	84	84	21.90408017	17.57623479	19.62456795	5.951143133	1.696082546	4.327845383	18.69792412	19.54831782	20.47995705	98	98	98	0	0	0	98	98	98	114	112	112.5714286	0.952380952	0.975900073	2	112	112	113	50	50	50	0
222795	36	35.9	35.98333333	0.001666667	0.040824829	0.1	36	36	36	96	94	95.33333333	0.666666667	0.816496581	2	95	95.5	96	19	11	12.5	10.3	3.209361307	8	11	11	11.75	98	97	97.83333333	0.166666667	0.40824829	1	98	98	98	127.4161575	112.3360489	119.7788205	116.0687189	7.839159887	15.08010862	116.5794297	119.6958588	122.9648676	70.95112016	61.57569586	65.86726047	61.2539947
222795	36.1	36	36.01428571	0.001428571	0.037796447	0.1	36	36	36	97	94	95.57142857	0.952380952	0.975900073	3	95	96	96	13	11	11.42857143	0.619047619	0.786795792	2	11	11	11.5	98	97	97.71428571	0.238095238	0.487950036	1	97.5	98	98	127.4161575	112.3360489	119.7788205	116.0687189	7.839159887	15.08010862	116.5794297	119.6958588	122.9648676	70.95112016	61.57569586	65.86726047	61.2539947
222795	36.1	34.6	35.77142857	0.282380952	0.531395288	1.5	35.85	36	36	102	95	97.57142857	5.619047619	2.370453041	7	96	97	98.5	17	11	13.14285714	5.476190476	2.340126167	6	11	13	14.5	98	96	97	0.666666667	0.816496581	2	96.5	97	97.5	155	155	155	116.0687189	7.839159887	0	155	155	155	86	86	86	61.2539947
223264	36.8	33.6	35.8	1.226666667	1.107549848	3.2	35.5	36.2	36.5	90	88	89.14285714	1.142857143	1.069044968	2	88	90	90	12	11	11.14285714	0.142857143	0.377964473	1	11	11	11	99	91	94.28571429	9.904761905	3.14718317	8	92	94	96	122	110	116	18.66666667	4.320493799	12	113	116	119	62	56	59.71428571	4.571428571
223264	37	36.8	36.9	0.012	0.109544512	0.2	36.8	36.9	37	90	86	87.66666667	2.266666667	1.505545305	4	86.5	88	88	13	11	11.5	0.7	0.836660027	2	11	11	11.75	97	92	94.33333333	4.666666667	2.160246899	5	93	93.5	96.25	118	102	113	33.2	5.761944116	16	112.5	115	116	64	58	61	4.4
223264	36.8	36.2	36.62857143	0.059047619	0.242997159	0.6	36.5	36.8	36.8	90	88	88.57142857	0.952380952	0.975900073	2	88	88	89	12	11	11.28571429	0.238095238	0.487950036	1	11	11	11.5	98	91	93.71428571	4.904761905	2.214669706	7	92.5	94	94	122	112	117.4285714	10.28571429	3.207134903	10	116	118	119	62	60	60.85714286	1.142857143
224004	36.5	34.3	35.04285714	1.00952381	1.004750621	2.2	34.4	34.5	35.6	66	61	62.57142857	4.285714286	2.070196678	5	61	62	63.5	20	11	13.28571429	10.9047619	3.302235895	9	11	12	14	97	95	96	0.333333333	0.577350269	2	96	96	96	132	124	128.2857143	8.904761905	2.984084768	8	126.5	128	130.5	65	61	62	2.333333333
224004	36.6	34.3	35.91428571	1.074761905	1.036707242	2.3	35.5	36.5	36.5	69	61	63.85714286	11.47619048	3.38765265	8	61	62	66.5	24	11	16.71428571	30.9047619	5.55920515	13	12	15	21.5	98	96	96.85714286	0.80952381	0.899735411	2	96	97	97.5	143	124	132.4285714	55.95238095	7.480132415	19	127	132	137	69	61	64.71428571	9.904761905
224004	36.6	36.5	36.51666667	0.001666667	0.040824829	0.1	36.5	36.5	36.5	69	59	64.5	16.7	4.086563348	10	61.5	65	67.75	24	12	18.66666667	31.86666667	5.645056835	12	13.75	19.5	23.75	98	97	97.66666667	0.266666667	0.516397779	1	97.25	98	98	147	128	140.1666667	46.16666667	6.794605704	19	138.25	142.5	143.75	69	67	67.83333333	0.966666667
224059	34.8	34.8	34.8	0	0	0	34.8	34.8	34.8	54	52	52.28571429	0.571428571	0.755928946	2	52	52	52	21.90408017	17.57623479	19.62456795	5.951143133	1.696082546	4.327845383	18.69792412	19.54831782	20.47995705	96.81858803	94.01966041	95.59012937	7.015905862	1.271878808	2.798927614	95.06769437	95.73279714	96.23882931	145	145	145	116.0687189	7.839159887	0	145	145	145	70	70	70	61.2539947
224059	34.8	34.8	34.8	0	0	0	34.8	34.8	34.8	54	52	52.85714286	1.142857143	1.069044968	2	52	52	54	21.90408017	17.57623479	19.62456795	5.951143133	1.696082546	4.327845383	18.69792412	19.54831782	20.47995705	96.81858803	94.01966041	95.59012937	7.015905862	1.271878808	2.798927614	95.06769437	95.73279714	96.23882931	127.4161575	112.3360489	119.7788205	116.0687189	7.839159887	15.08010862	116.5794297	119.6958588	122.9648676	70.95112016	61.57569586	65.86726047	61.2539947
224059	34.8	34.8	34.8	0	0	0	34.8	34.8	34.8	52	52	52	0	0	0	52	52	52	21.90408017	17.57623479	19.62456795	5.951143133	1.696082546	4.327845383	18.69792412	19.54831782	20.47995705	96.81858803	94.01966041	95.59012937	7.015905862	1.271878808	2.798927614	95.06769437	95.73279714	96.23882931	145	145	145	116.0687189	7.839159887	0	145	145	145	70	70	70	61.2539947
224223	36.2	36	36.03333333	0.006666667	0.081649658	0.2	36	36	36	54	52	52.66666667	1.066666667	1.032795559	2	52	52	53.5	20	19	19.83333333	0.166666667	0.40824829	1	20	20	20	99	99	99	7.015905862	1.271878808	0	99	99	99	109	109	109	116.0687189	7.839159887	0	109	109	109	66	66	66	61.2539947
224223	35.6	30	34.53333333	4.954666667	2.225908054	5.6	35.25	35.4	35.55	78	52	59.33333333	98.66666667	9.933109617	26	52.5	56	61	20	19	19.83333333	0.166666667	0.40824829	1	20	20	20	99	99	99	0	0	0	99	99	99	119	119	119	116.0687189	7.839159887	0	119	119	119	72	72	72	61.2539947
224223	36	35.2	35.65714286	0.116190476	0.340867241	0.8	35.4	35.6	36	58	52	53.71428571	4.571428571	2.138089935	6	52	54	54	20	19	19.85714286	0.142857143	0.377964473	1	20	20	20	99	99	99	0	0	0	99	99	99	109	109	109	116.0687189	7.839159887	0	109	109	109	66	66	66	61.2539947
224560	37.6	37.4	37.51666667	0.005666667	0.075277265	0.2	37.5	37.5	37.575	94	93	93.5	0.3	0.547722558	1	93	93.5	94	16	5	9.833333333	21.36666667	4.622409184	11	5.75	9.5	13.25	96	96	96	0	0	0	96	96	96	132	113	126.1666667	48.96666667	6.997618643	19	125	129	130	71	62	67.83333333	10.16666667
224560	37.4	33.5	36.41428571	2.464761905	1.56995602	3.9	36	37.2	37.4	93	91	91.85714286	0.476190476	0.690065559	2	91.5	92	92	30	3	19.71428571	135.5714286	11.64351444	27	12.5	20	30	97	96	96.14285714	0.142857143	0.377964473	1	96	96	96	130	112	120.8571429	58.47619048	7.646972635	18	115	118	128	115	71	86.14285714	276.8095238
224560	37.5	37.2	37.4	0.01	0.1	0.3	37.4	37.4	37.45	94	91	92.42857143	0.952380952	0.975900073	3	92	92	93	20	3	12.71428571	45.9047619	6.7753053	17	8	14	18	96	96	96	0	0	0	96	96	96	132	117	127.8571429	25.14285714	5.014265364	15	128	130	130	115	69	77	281.6666667
225600	37.6	37.6	37.6	0	0	0	37.6	37.6	37.6	100	98	99.33333333	0.666666667	0.816496581	2	99	99.5	100	21	15	18.5	4.3	2.073644135	6	18	18.5	19.75	99	97	97.83333333	0.566666667	0.752772653	2	97.25	98	98	114	99	106.7142857	21.23809524	4.608480795	15	105.5	106	108.5	67	49	53.28571429	37.57142857
225600	37.6	31.4	36.71428571	5.491428571	2.343379733	6.2	37.6	37.6	37.6	97	95	96.14285714	0.80952381	0.899735411	2	95.5	96	97	23	12	18.28571429	14.9047619	3.860668583	11	16	19	21	98	85	96.14285714	24.14285714	4.913538149	13	98	98	98	113	98	101.625	24.55357143	4.955156045	15	98.75	100	102.25	62	45	48.75	29.64285714
225600	37.6	37.6	37.6	0	0	0	37.6	37.6	37.6	99	96	97.57142857	1.285714286	1.133893419	3	97	97	98.5	23	12	18.71428571	15.57142857	3.946064948	11	16.5	21	21	99	98	98.14285714	0.142857143	0.377964473	1	98	98	98	106	98	101.1428571	10.47619048	3.236694375	8	99	99	103.5	51	47	48.57142857	3.285714286
226054	35.9	35.9	35.9	0	0	0	35.9	35.9	35.9	108	102	105	5.6	2.366431913	6	103.25	105	106.75	17	16	16.5	0.3	0.547722558	1	16	16.5	17	96.81858803	94.01966041	95.59012937	7.015905862	1.271878808	2.798927614	95.06769437	95.73279714	96.23882931	102	100	101	2	1.414213562	2	100.5	101	101.5	60	56	58	8
226054	36	26.4	34.33333333	15.10666667	3.886729559	9.6	35.9	35.9	35.9	119	108	112	19	4.358898944	11	108.5	110	115	23	13	17	10	3.16227766	10	16	16	17.5	96.81858803	94.01966041	95.59012937	7.015905862	1.271878808	2.798927614	95.06769437	95.73279714	96.23882931	106	100	103	18	4.242640687	6	101.5	103	104.5	62	59	60.5	4.5
226054	35.9	35.9	35.9	0	0	0	35.9	35.9	35.9	119	106	111.4285714	24.61904762	4.961758521	13	107.5	110	115	23	13	17.42857143	9.285714286	3.047247001	10	16.5	17	18	96.81858803	94.01966041	95.59012937	7.015905862	1.271878808	2.798927614	95.06769437	95.73279714	96.23882931	106	100	103	18	4.242640687	6	101.5	103	104.5	62	60	61	2
226537	37.4	36.8	37.16666667	0.038666667	0.196638416	0.6	37.2	37.2	37.2	88	84	86	1.333333333	1.154700538	4	86	86	86	20	10	12.57142857	11.95238095	3.457221565	10	10.5	12	12.5	95	90	93.14285714	2.80952381	1.67616342	5	92.5	94	94	160	148	155.7142857	23.23809524	4.820590756	12	153	158	159	72	70	71.71428571	0.571428571
226537	37.2	35.4	36.76	0.608	0.779743548	1.8	36.8	37.2	37.2	88	86	86.66666667	1.066666667	1.032795559	2	86	86	87.5	20	10	13.5	15.1	3.885871846	10	10.5	12.5	15.25	95	90	93.33333333	3.866666667	1.966384161	5	92.5	94	94.75	156	148	150.3333333	8.666666667	2.943920289	8	148.5	150	150	72	70	70.66666667	1.066666667
226537	37.4	30.2	35.8	7.968	2.822764602	7.2	36	37.2	37.2	88	84	86.28571429	1.904761905	1.380131119	4	86	86	87	13	10	11.42857143	1.285714286	1.133893419	3	10.5	12	12	95	93	94.28571429	0.571428571	0.755928946	2	94	94	95	162	158	160	2.666666667	1.632993162	4	159	160	161	74	72	72.28571429	0.571428571
226804	36.9	36.8	36.86666667	0.002666667	0.051639778	0.1	36.825	36.9	36.9	63	60	60.66666667	1.466666667	1.211060142	3	60	60	60.75	24	20	20.66666667	2.666666667	1.632993162	4	20	20	20	95	94	94.16666667	0.166666667	0.40824829	1	94	94	94	134	86	107.5	356.7	18.88650312	48	93.25	106	119.5	74	65	67.66666667	13.06666667
226804	36.9	36	36.68571429	0.104761905	0.323669437	0.9	36.65	36.8	36.9	66	60	62	5	2.236067977	6	60.5	61	63	20	20	20	0	0	0	20	20	20	95	94	94.14285714	0.142857143	0.377964473	1	94	94	94	117	86	101.4285714	128.952381	11.35572019	31	93	104	108.5	81	60	66.42857143	47.61904762
226804	36.9	34.2	35.7	1.233333333	1.110555417	2.7	34.75	36	36.65	73	61	66.14285714	17.80952381	4.220133151	12	63	66	68.5	20	20	20	0	0	0	20	20	20	95	94	94.42857143	0.285714286	0.534522484	1	94	94	95	126	97	109.8571429	91.14285714	9.546876827	29	104	110	114	81	60	64.28571429	58.57142857
226933	34.2	33.8	33.93333333	0.026666667	0.163299316	0.4	33.8	33.9	34	70	68	68.66666667	1.066666667	1.032795559	2	68	68	69.5	18	16	16.83333333	0.566666667	0.752772653	2	16.25	17	17	96.81858803	94.01966041	95.59012937	7.015905862	1.271878808	2.798927614	95.06769437	95.73279714	96.23882931	166	142	151.1666667	76.16666667	8.727351641	24	144.75	151	153.5	70	62	65	9.2
226933	34.6	34	34.25714286	0.04952381	0.222539456	0.6	34.1	34.2	34.4	78	68	72.28571429	16.57142857	4.070801957	10	70	70	75	17	16	16.71428571	0.238095238	0.487950036	1	16.5	17	17	96.81858803	94.01966041	95.59012937	7.015905862	1.271878808	2.798927614	95.06769437	95.73279714	96.23882931	172	143	162.1428571	113.4761905	10.65252038	29	157	166	170	74	62	70	20
226933	34.8	34.2	34.54285714	0.04952381	0.222539456	0.6	34.4	34.6	34.7	78	70	72.85714286	13.14285714	3.625307869	8	70	72	75	18	16	17.14285714	0.476190476	0.690065559	2	17	17	17.5	96.81858803	94.01966041	95.59012937	7.015905862	1.271878808	2.798927614	95.06769437	95.73279714	96.23882931	186	160	173.4285714	70.28571429	8.383657572	26	170	172	178	76	72	73.42857143	2.285714286
227063	34	33.8	33.97142857	0.005714286	0.075592895	0.2	34	34	34	92	88	90.28571429	3.238095238	1.799470822	4	89	90	92	14	8	12.14285714	5.476190476	2.340126167	6	11	13	14	96.81858803	94.01966041	95.59012937	7.015905862	1.271878808	2.798927614	95.06769437	95.73279714	96.23882931	94	71	83.77777778	59.69444444	7.726217991	23	81	83	91	55	36	45.33333333	28.5
227063	34	33.6	33.85714286	0.022857143	0.151185789	0.4	33.8	33.8	34	94	88	90.28571429	5.904761905	2.429971585	6	88	90	92	14	8	11.14285714	6.476190476	2.544836041	6	9	12	13	96.81858803	94.01966041	95.59012937	7.015905862	1.271878808	2.798927614	95.06769437	95.73279714	96.23882931	94	66	78	79.2	8.899438185	28	71.5	76	80.5	55	35	42.72727273	32.01818182
227063	34.2	34	34.1	0.012	0.109544512	0.2	34	34.1	34.2	92	90	90.66666667	1.066666667	1.032795559	2	90	90	91.5	14	10	11.16666667	3.366666667	1.834847859	4	10	10	12.25	96.81858803	94.01966041	95.59012937	7.015905862	1.271878808	2.798927614	95.06769437	95.73279714	96.23882931	97	81	87.55555556	36.02777778	6.002314368	16	83	84	91	54	42	46.88888889	11.86111111
227333	35	34.8	34.82857143	0.005714286	0.075592895	0.2	34.8	34.8	34.8	102	88	95.14285714	27.80952381	5.2734736	14	92	94	99	13	11	12.42857143	0.619047619	0.786795792	2	12	13	13	98	96	97.42857143	0.619047619	0.786795792	2	97	98	98	118	74	99.14285714	190.4761905	13.80131119	44	94	102	106	68	42	57.71428571	84.57142857
227333	35	34.8	34.93333333	0.010666667	0.103279556	0.2	34.85	35	35	102	92	95.33333333	12.26666667	3.502380143	10	94	94	95.5	16	12	13.16666667	2.166666667	1.471960144	4	12.25	13	13	97	96	96.5	0.3	0.547722558	1	96	96.5	97	106	94	100.6666667	15.46666667	3.932768321	12	100	101	102	64	54	59	10.8
227333	34.8	34.8	34.8	0	0	0	34.8	34.8	34.8	112	88	98.85714286	61.14285714	7.819389819	24	94	100	102	15	11	12.42857143	1.619047619	1.272418021	4	12	12	12.5	98	94	97.28571429	2.238095238	1.496026483	4	97.5	98	98	118	74	97.71428571	203.2380952	14.25615991	44	91	98	106	68	42	57.14285714	83.80952381
228234	35.2	35	35.16	0.008	0.089442719	0.2	35.2	35.2	35.2	93	88	90.83333333	3.366666667	1.834847859	5	90	91	92	21.90408017	17.57623479	19.62456795	5.951143133	1.696082546	4.327845383	18.69792412	19.54831782	20.47995705	96.81858803	94.01966041	95.59012937	7.015905862	1.271878808	2.798927614	95.06769437	95.73279714	96.23882931	192	158	170.1666667	144.9666667	12.04021041	34	163	167.5	172.75	96	86	90.16666667	13.76666667
228234	35.2	34.8	35.02857143	0.032380952	0.179947082	0.4	34.9	35	35.2	93	88	91	3	1.732050808	5	90	92	92	21.90408017	17.57623479	19.62456795	5.951143133	1.696082546	4.327845383	18.69792412	19.54831782	20.47995705	96.81858803	94.01966041	95.59012937	7.015905862	1.271878808	2.798927614	95.06769437	95.73279714	96.23882931	192	158	169.5714286	132.6190476	11.51603437	34	162	169	172	96	84	90.42857143	14.61904762
228234	35.2	35.2	35.2	2.166306026	0.783905929	0	35.2	35.2	35.2	90	88	88.66666667	1.333333333	1.154700538	2	88	88	89	21.90408017	17.57623479	19.62456795	5.951143133	1.696082546	4.327845383	18.69792412	19.54831782	20.47995705	96.81858803	94.01966041	95.59012937	7.015905862	1.271878808	2.798927614	95.06769437	95.73279714	96.23882931	174	106	147.3333333	1317.333333	36.2950869	68	134	162	168	88	62	78.66666667	209.3333333
228670	35.52112998	33.66283475	34.91586692	2.166306026	0.783905929	1.858295232	34.73740202	35.11743958	35.34345199	67	63	65.66666667	2.266666667	1.505545305	4	65.25	66	66.75	21	17	19.83333333	2.566666667	1.602081979	4	19.25	20.5	21	97	95	96.16666667	0.566666667	0.752772653	2	96	96	96.75	148	132	135.8333333	36.56666667	6.047037842	16	133	133.5	134.75	58	54	56.66666667	1.866666667
228670	27	27	27	2.166306026	0.783905929	0	27	27	27	66	61	63.14285714	3.142857143	1.772810521	5	62	63	64	22	17	19.57142857	2.619047619	1.618347187	5	19	19	20.5	97	96	96.71428571	0.238095238	0.487950036	1	96.5	97	97	152	133	143.2857143	57.23809524	7.565586245	19	137.5	144	149.5	58	51	54.14285714	6.142857143
228670	29.3	27	28.15	2.645	1.626345597	2.3	27.575	28.15	28.725	63	61	62	0.666666667	0.816496581	2	61.5	62	62.5	22	16	19.71428571	4.238095238	2.058663459	6	19	20	21	98	96	97	0.666666667	0.816496581	2	96.5	97	97.5	154	140	147.5714286	32.95238095	5.740416444	14	142.5	151	151.5	55	51	52.85714286	1.476190476
228690	38.2	32	36.43333333	4.934666667	2.221410963	6.2	37	37	37.3	100	98	99.33333333	1.066666667	1.032795559	2	98.5	100	100	21.90408017	17.57623479	19.62456795	5.951143133	1.696082546	4.327845383	18.69792412	19.54831782	20.47995705	98	95	96.33333333	1.466666667	1.211060142	3	95.25	96.5	97	120	108	114.6666667	18.66666667	4.320493799	12	112.5	115	117.5	62	58	60	3.2
228690	37.4	32	35.21666667	5.833666667	2.415298463	5.4	33.275	35.85	37.3	100	98	99.42857143	0.952380952	0.975900073	2	99	100	100	21.90408017	17.57623479	19.62456795	5.951143133	1.696082546	4.327845383	18.69792412	19.54831782	20.47995705	98	95	96.14285714	1.476190476	1.214985793	3	95	96	97	124	112	118.8571429	15.80952381	3.97611919	12	117	120	121	66	60	62.85714286	3.80952381
228690	37.4	32.8	34.9	2.68	1.637070554	4.6	34.7	34.8	34.8	102	98	100.5714286	2.285714286	1.511857892	4	100	100	102	21.90408017	17.57623479	19.62456795	5.951143133	1.696082546	4.327845383	18.69792412	19.54831782	20.47995705	96	94	95	0.333333333	0.577350269	2	95	95	95	124	116	120.5714286	8.952380952	2.992052966	8	119	120	123	66	62	64	2.666666667
228721	34.4	33.4	34.07142857	0.135714286	0.368394199	1	33.9	34.2	34.35	91	90	90.14285714	0.142857143	0.377964473	1	90	90	90	25	22	23.28571429	1.238095238	1.112697281	3	22.5	23	24	99	99	99	0	0	0	99	99	99	102	100	101.4285714	0.619047619	0.786795792	2	101	102	102	47	45	46	0.333333333
228721	34.6	34.2	34.41428571	0.018095238	0.134518542	0.4	34.35	34.4	34.5	90	90	90	0	0	0	90	90	90	25	22	23.57142857	0.952380952	0.975900073	3	23	24	24	99	99	99	7.015905862	1.271878808	0	99	99	99	104	100	102.2857143	1.571428571	1.253566341	4	102	102	103	46	46	46	0
228721	34.7	34.5	34.6	0.008	0.089442719	0.2	34.525	34.6	34.675	90	87	89.16666667	1.766666667	1.329160136	3	88.5	90	90	25	23	24	0.8	0.894427191	2	23.25	24	24.75	96.81858803	94.01966041	95.59012937	7.015905862	1.271878808	2.798927614	95.06769437	95.73279714	96.23882931	104	100	102.3333333	2.266666667	1.505545305	4	101.5	103	103	46	45	45.66666667	0.266666667
228751	34.6	34.2	34.42857143	0.019047619	0.138013112	0.4	34.4	34.4	34.5	64	62	62.57142857	0.952380952	0.975900073	2	62	62	63	14	9	10.42857143	2.952380952	1.718249386	5	9.5	10	10.5	96.81858803	94.01966041	95.59012937	7.015905862	1.271878808	2.798927614	95.06769437	95.73279714	96.23882931	190	168	183.7142857	55.23809524	7.43223353	22	183	186	188	66	60	62.57142857	3.619047619
228751	34.4	34.2	34.26666667	0.010666667	0.103279556	0.2	34.2	34.2	34.35	64	62	63.66666667	0.666666667	0.816496581	2	64	64	64	14	8	9.833333333	4.566666667	2.136976057	6	9	9	9.75	96.81858803	94.01966041	95.59012937	7.015905862	1.271878808	2.798927614	95.06769437	95.73279714	96.23882931	190	184	187.6666667	3.866666667	1.966384161	6	188	188	188	68	62	64.66666667	5.866666667
228751	34.6	34.4	34.54285714	0.00952381	0.097590007	0.2	34.5	34.6	34.6	64	62	62.71428571	0.904761905	0.951189731	2	62	62	63.5	27	9	13.28571429	39.23809524	6.264031868	18	10	11	13	96.81858803	94.01966041	95.59012937	7.015905862	1.271878808	2.798927614	95.06769437	95.73279714	96.23882931	186	165	174.7142857	78.9047619	8.88283524	21	168	170	183	66	56	60.85714286	10.47619048
229769	35.52112998	33.66283475	34.91586692	2.166306026	0.783905929	1.858295232	34.73740202	35.11743958	35.34345199	85	81	83.16666667	3.366666667	1.834847859	4	81.5	83.5	84.75	20	14	16.83333333	6.166666667	2.483277404	6	14.75	17	18.5	98	96	97.33333333	0.666666667	0.816496581	2	97	97.5	98	106	103	104.5	4.5	2.121320344	3	103.75	104.5	105.25	55	55	55	0
229769	34.8	26.5	30.65	34.445	5.868986284	8.3	28.575	30.65	32.725	84	81	82.42857143	0.952380952	0.975900073	3	82	82	83	16	14	14.85714286	0.476190476	0.690065559	2	14.5	15	15	97	97	97	0	0	0	97	97	97	108	106	107	2	1.414213562	2	106.5	107	107.5	59	54	56.5	12.5
229769	35.52112998	33.66283475	34.91586692	2.166306026	0.783905929	1.858295232	34.73740202	35.11743958	35.34345199	85	81	82.57142857	2.285714286	1.511857892	4	81.5	82	83.5	17	14	15.14285714	1.80952381	1.345185418	3	14	15	16	98	97	97.28571429	0.238095238	0.487950036	1	97	97	97.5	106	106	106	0	0	0	106	106	106	55	54	54.5	0.5
230501	37	34	36.02857143	1.925714286	1.387701079	3	35.4	36.8	36.8	70	68	69.14285714	1.142857143	1.069044968	2	68	70	70	21.90408017	17.57623479	19.62456795	5.951143133	1.696082546	4.327845383	18.69792412	19.54831782	20.47995705	96.81858803	94.01966041	95.59012937	7.015905862	1.271878808	2.798927614	95.06769437	95.73279714	96.23882931	122	116	119.1428571	6.476190476	2.544836041	6	117	120	121	60	56	58.57142857	3.619047619
230501	36.8	36.8	36.8	0	0	0	36.8	36.8	36.8	68	68	68	0	0	0	68	68	68	21.90408017	17.57623479	19.62456795	5.951143133	1.696082546	4.327845383	18.69792412	19.54831782	20.47995705	96.81858803	94.01966041	95.59012937	7.015905862	1.271878808	2.798927614	95.06769437	95.73279714	96.23882931	126	112	120.3333333	24.66666667	4.966554809	14	118.5	121	123.5	64	58	61.33333333	4.266666667
230501	36.8	36.8	36.8	0	0	0	36.8	36.8	36.8	70	68	68.28571429	0.571428571	0.755928946	2	68	68	68	21.90408017	17.57623479	19.62456795	5.951143133	1.696082546	4.327845383	18.69792412	19.54831782	20.47995705	96.81858803	94.01966041	95.59012937	7.015905862	1.271878808	2.798927614	95.06769437	95.73279714	96.23882931	126	116	121.4285714	10.28571429	3.207134903	10	120	122	123	62	56	60.28571429	4.571428571
230633	32.4	32.2	32.3	0.003333333	0.057735027	0.2	32.3	32.3	32.3	99	96	97.28571429	0.904761905	0.951189731	3	97	97	97.5	19	18	18.57142857	0.285714286	0.534522484	1	18	19	19	99	99	99	0	0	0	99	99	99	127	127	127	116.0687189	7.839159887	0	127	127	127	59	59	59	61.2539947
230633	32.3	32.3	32.3	0	0	0	32.3	32.3	32.3	99	97	98.33333333	0.666666667	0.816496581	2	98	98.5	99	19	18	18.5	0.3	0.547722558	1	18	18.5	19	99	99	99	0	0	0	99	99	99	129	129	129	116.0687189	7.839159887	0	129	129	129	63	63	63	61.2539947
230633	32.4	25.7	31.28571429	6.084761905	2.466731016	6.7	32.05	32.2	32.3	98	96	97	0.333333333	0.577350269	2	97	97	97	19	19	19	0	0	0	19	19	19	99	99	99	0	0	0	99	99	99	127	127	127	116.0687189	7.839159887	0	127	127	127	59	59	59	61.2539947
231304	34.8	34.4	34.65714286	0.022857143	0.151185789	0.4	34.6	34.6	34.8	68	52	58.71428571	26.23809524	5.122313465	16	56	59	60	21.90408017	17.57623479	19.62456795	5.951143133	1.696082546	4.327845383	18.69792412	19.54831782	20.47995705	96.81858803	94.01966041	95.59012937	7.015905862	1.271878808	2.798927614	95.06769437	95.73279714	96.23882931	164	142	152.3333333	59.86666667	7.737355276	22	147.5	153	155.5	98	86	90.5	15.9
231304	35	34.6	34.74285714	0.022857143	0.151185789	0.4	34.6	34.8	34.8	68	52	60.28571429	35.23809524	5.936168397	16	57	60	64	14	14	14	5.951143133	1.696082546	0	14	14	14	98	98	98	7.015905862	1.271878808	0	98	98	98	164	104	140	556.8	23.59660993	60	125	150	154	98	78	88.66666667	55.46666667
231304	35.4	34.6	35.06666667	0.106666667	0.326598632	0.8	34.85	35.1	35.35	68	54	59.33333333	26.66666667	5.163977795	14	56	58	61.5	14	14	14	0	0	0	14	14	14	98	98	98	7.015905862	1.271878808	0	98	98	98	154	80	111.3333333	597.8666667	24.45131217	74	102.5	107	116	94	68	78.66666667	77.86666667
231576	37.6	27	35.32	21.752	4.663903944	10.6	36.8	37.6	37.6	78	72	75.33333333	5.866666667	2.422120283	6	74	75	77.5	21.90408017	17.57623479	19.62456795	5.951143133	1.696082546	4.327845383	18.69792412	19.54831782	20.47995705	96.81858803	94.01966041	95.59012937	7.015905862	1.271878808	2.798927614	95.06769437	95.73279714	96.23882931	91	68	79.25	168.9166667	12.99679448	23	68	79	90.25	59	45	52.5	49.66666667
231576	37.1	34.6	35.85	3.125	1.767766953	2.5	35.225	35.85	36.475	76	74	75.14285714	1.142857143	1.069044968	2	74	76	76	21.90408017	17.57623479	19.62456795	5.951143133	1.696082546	4.327845383	18.69792412	19.54831782	20.47995705	96.81858803	94.01966041	95.59012937	7.015905862	1.271878808	2.798927614	95.06769437	95.73279714	96.23882931	101	94	97.5	24.5	4.949747468	7	95.75	97.5	99.25	59	54	56.5	12.5
231576	36.8	27	31.9	48.02	6.929646456	9.8	29.45	31.9	34.35	76	72	74.28571429	1.904761905	1.380131119	4	74	74	75	21.90408017	17.57623479	19.62456795	5.951143133	1.696082546	4.327845383	18.69792412	19.54831782	20.47995705	96.81858803	94.01966041	95.59012937	7.015905862	1.271878808	2.798927614	95.06769437	95.73279714	96.23882931	94	90	92	8	2.828427125	4	91	92	93	58	54	56	8
232086	32.8	32	32.57142857	0.112380952	0.335232684	0.8	32.4	32.8	32.8	88	84	86.28571429	3.238095238	1.799470822	4	85	86	88	22	21	21.14285714	0.142857143	0.377964473	1	21	21	21	99	96	97.71428571	1.238095238	1.112697281	3	97	98	98.5	103	71	88.33333333	76.38461538	8.739829254	32	83	90	95.5	63	47	56.7037037	24.83190883
232086	33	32.6	32.83333333	0.022666667	0.150554531	0.4	32.8	32.8	32.95	90	88	88.66666667	1.066666667	1.032795559	2	88	88	89.5	22	20	21.16666667	0.566666667	0.752772653	2	21	21	21.75	98	96	97.16666667	0.566666667	0.752772653	2	97	97	97.75	110	76	97.13793103	65.05172414	8.065464905	34	93	98	103	70	48	60.06896552	26.56650246
232086	32.8	32	32.45714286	0.142857143	0.377964473	0.8	32.1	32.6	32.8	88	84	85.14285714	2.476190476	1.573591585	4	84	84	86	23	21	21.42857143	0.619047619	0.786795792	2	21	21	21.5	99	97	98.57142857	0.619047619	0.786795792	2	98.5	99	99	96	70	80.70588235	86.09558824	9.278770836	26	72	79	90	63	46	54.70588235	33.22058824
232087	34.4	33.2	34.14285714	0.196190476	0.442933941	1.2	34.1	34.4	34.4	116	90	99.14285714	81.14285714	9.007933012	26	94	96	102	22	18	20.57142857	1.952380952	1.397276262	4	20	21	21.5	96.81858803	94.01966041	95.59012937	7.015905862	1.271878808	2.798927614	95.06769437	95.73279714	96.23882931	125	123	124	2	1.414213562	2	123.5	124	124.5	75	68	71.5	24.5
232087	34.6	34.6	34.6	0	0	0	34.6	34.6	34.6	96	94	94.33333333	0.666666667	0.816496581	2	94	94	94	23	21	22.16666667	0.566666667	0.752772653	2	22	22	22.75	96.81858803	94.01966041	95.59012937	7.015905862	1.271878808	2.798927614	95.06769437	95.73279714	96.23882931	123	118	120.5	12.5	3.535533906	5	119.25	120.5	121.75	75	68	71.5	24.5
232087	34.6	34	34.42857143	0.045714286	0.213808994	0.6	34.4	34.4	34.6	116	90	97.71428571	71.23809524	8.440266301	26	94	96	97	23	20	21.42857143	1.285714286	1.133893419	3	20.5	22	22	96.81858803	94.01966041	95.59012937	7.015905862	1.271878808	2.798927614	95.06769437	95.73279714	96.23882931	125	118	121.5	24.5	4.949747468	7	119.75	121.5	123.25	68	68	68	0
232141	34.9	34.5	34.7125	0.037291667	0.193110504	0.4	34.575	34.725	34.8625	133	130	132.4	1.8	1.341640786	3	133	133	133	24	19	21.6	4.3	2.073644135	5	20	22	23	99	96	97.5	4.5	2.121320344	3	96.75	97.5	98.25	65	65	65	116.0687189	7.839159887	0	65	65	65	59	59	59	61.2539947
232141	35.52112998	33.66283475	34.91586692	2.166306026	0.783905929	1.858295232	34.73740202	35.11743958	35.34345199	130	115	126.1666667	30.56666667	5.52871293	15	128	128	128	20	20	20	0	0	0	20	20	20	97	96	96.83333333	0.166666667	0.40824829	1	97	97	97	126	65	88.71428571	524.5714286	22.90352437	61	71.5	80	103.5	85	55	65.42857143	173.6190476
232141	34.6	34.6	34.6	2.166306026	0.783905929	0	34.6	34.6	34.6	133	128	129.8	4.2	2.049390153	5	128	130	130	23	20	20.6	1.8	1.341640786	3	20	20	20	97	96	96.5	0.333333333	0.577350269	1	96	96.5	97	73	65	68.25	15.58333333	3.947573094	8	65	67.5	70.75	59	55	57.75	3.583333333
232803	37.4	26.4	34.73333333	17.33866667	4.163972462	11	35.65	35.8	37	78	74	76.66666667	2.666666667	1.632993162	4	76	77	78	13	11	12.16666667	0.966666667	0.98319208	2	11.25	12.5	13	96	95	95.66666667	0.266666667	0.516397779	1	95.25	96	96	98	94	96	1.6	1.264911064	4	96	96	96	50	48	48.33333333	0.666666667
232803	37.6	35.8	37.16666667	0.454666667	0.67428975	1.8	37.4	37.4	37.4	78	74	76.33333333	2.266666667	1.505545305	4	76	76	77.5	13	10	11	1.2	1.095445115	3	10.25	11	11	96	95	95.83333333	0.166666667	0.40824829	1	96	96	96	98	94	96.33333333	2.266666667	1.505545305	4	96	96	97.5	50	46	48.33333333	2.266666667
232803	35.8	26.4	32.95	19.71666667	4.440345332	9.4	32.1	34.8	35.65	78	74	77	4	2	4	77	78	78	14	12	13	0.666666667	0.816496581	2	12.75	13	13.25	96	95	95.75	0.25	0.5	1	95.75	96	96	96	94	95	1.333333333	1.154700538	2	94	95	96	48	48	48	0
232818	37	37	37	0	0	0	37	37	37	74	72	73	1.2	1.095445115	2	72	73	74	25	21	22.66666667	2.666666667	1.632993162	4	21.25	22.5	23.75	96	95	95.66666667	0.266666667	0.516397779	1	95.25	96	96	110	98	106	20	4.472135955	12	104	106	110	60	44	47.14285714	33.14285714
232818	37	34	36.25714286	1.662857143	1.289518182	3	35.9	37	37	82	72	76.28571429	15.23809524	3.903600292	10	73	76	79	30	21	25.14285714	12.14285714	3.484660262	9	22	26	27.5	97	95	96.14285714	0.476190476	0.690065559	2	96	96	96.5	110	92	100.8571429	38.47619048	6.2029179	18	97	100	105	48	40	44.57142857	8.952380952
232818	37	37	37	0	0	0	37	37	37	82	72	76.28571429	13.9047619	3.728908943	10	74	74	79	30	22	25.57142857	8.285714286	2.878491669	8	23.5	25	27.5	97	95	95.71428571	0.571428571	0.755928946	2	95	96	96	110	100	105.4285714	12.95238095	3.598941643	10	104	104	108	48	42	45.14285714	5.142857143
233475	29.3	29.3	29.3	2.166306026	0.783905929	0	29.3	29.3	29.3	83	75	78.14285714	9.80952381	3.132015934	8	76	76	80.5	30	15	20.42857143	41.61904762	6.451282634	15	15.5	18	24.5	98	97	97.71428571	0.238095238	0.487950036	1	97.5	98	98	127.4161575	112.3360489	119.7788205	116.0687189	7.839159887	15.08010862	116.5794297	119.6958588	122.9648676	70.95112016	61.57569586	65.86726047	61.2539947
233475	35.52112998	33.66283475	34.91586692	2.166306026	0.783905929	1.858295232	34.73740202	35.11743958	35.34345199	80	75	76.14285714	3.142857143	1.772810521	5	75	76	76	18	15	15.57142857	1.285714286	1.133893419	3	15	15	15.5	98	98	98	0	0	0	98	98	98	127.4161575	112.3360489	119.7788205	116.0687189	7.839159887	15.08010862	116.5794297	119.6958588	122.9648676	70.95112016	61.57569586	65.86726047	61.2539947
233475	35.52112998	33.66283475	34.91586692	2.166306026	0.783905929	1.858295232	34.73740202	35.11743958	35.34345199	75	74	74.8	0.2	0.447213595	1	75	75	75	16	15	15.2	0.2	0.447213595	1	15	15	15	98	97	97.6	0.3	0.547722558	1	97	98	98	127.4161575	112.3360489	119.7788205	116.0687189	7.839159887	15.08010862	116.5794297	119.6958588	122.9648676	70.95112016	61.57569586	65.86726047	61.2539947
233737	33.3	31.3	32.25714286	0.426190476	0.652832656	2	31.95	32.3	32.5	92	91	91.85714286	0.142857143	0.377964473	1	92	92	92	18	17	17.57142857	0.285714286	0.534522484	1	17	18	18	95	94	94.85714286	0.142857143	0.377964473	1	95	95	95	132	118	126.5714286	25.95238095	5.094347942	14	124.5	125	131	50	47	48	1
233737	32	31	31.65	0.163	0.403732585	1	31.425	31.85	31.9	93	91	92	0.4	0.632455532	2	92	92	92	18	17	17.33333333	0.266666667	0.516397779	1	17	17	17.75	96	95	95.33333333	0.266666667	0.516397779	1	95	95	95.75	127	113	118.3333333	32.66666667	5.715476066	14	115	115.5	122	50	46	47.83333333	1.766666667
233737	32.5	31.8	32.18571429	0.081428571	0.285356919	0.7	31.95	32.3	32.4	93	92	92.14285714	0.142857143	0.377964473	1	92	92	92	18	17	17.28571429	0.238095238	0.487950036	1	17	17	17.5	96	94	95	0.333333333	0.577350269	2	95	95	95	132	113	124.8571429	61.80952381	7.86190332	19	120	127	131	50	47	48.28571429	1.571428571
233742	37	27.4	35.23333333	14.74266667	3.839618037	9.6	36.65	36.8	36.8	62	56	58	4.8	2.19089023	6	56.5	58	58	39	36	37.5	1.1	1.048808848	3	37	37.5	38	97	96	96.4	0.3	0.547722558	1	96	96	97	124	112	117	22	4.69041576	12	113	117	119.5	48	46	47.33333333	1.066666667
233742	37	36.8	36.85714286	0.00952381	0.097590007	0.2	36.8	36.8	36.9	58	56	56.85714286	1.142857143	1.069044968	2	56	56	58	40	36	38.28571429	1.571428571	1.253566341	4	38	38	39	97	96	96.57142857	0.285714286	0.534522484	1	96	97	97	124	104	115.1428571	66.47619048	8.153293229	20	110	116	121	48	42	46.28571429	5.904761905
233742	37	32.1	36.1	3.143333333	1.77294482	4.9	36.6	36.8	36.8	58	56	56.85714286	1.142857143	1.069044968	2	56	56	58	40	36	38.14285714	2.476190476	1.573591585	4	37	39	39	97	95	96.57142857	0.619047619	0.786795792	2	96.5	97	97	122	104	113.1428571	51.80952381	7.197883287	18	107	116	118	48	40	44.28571429	7.238095238
234722	34.8	34.8	34.8	0	0	0	34.8	34.8	34.8	72	72	72	0	0	0	72	72	72	14	14	14	0	0	0	14	14	14	96.81858803	94.01966041	95.59012937	7.015905862	1.271878808	2.798927614	95.06769437	95.73279714	96.23882931	118	118	118	0	0	0	118	118	118	87	87	87	0
234722	34.8	34.8	34.8	0	0	0	34.8	34.8	34.8	74	72	72.28571429	0.571428571	0.755928946	2	72	72	72	14	13	13.85714286	0.142857143	0.377964473	1	14	14	14	96.81858803	94.01966041	95.59012937	7.015905862	1.271878808	2.798927614	95.06769437	95.73279714	96.23882931	118	113	115.5	12.5	3.535533906	5	114.25	115.5	116.75	87	83	85	8
234722	35	34.8	34.86666667	0.010666667	0.103279556	0.2	34.8	34.8	34.95	72	72	72	0	0	0	72	72	72	14	14	14	0	0	0	14	14	14	96.81858803	94.01966041	95.59012937	7.015905862	1.271878808	2.798927614	95.06769437	95.73279714	96.23882931	125	118	121.5	24.5	4.949747468	7	119.75	121.5	123.25	90	87	88.5	4.5
235078	38.6	38.4	38.57142857	0.005714286	0.075592895	0.2	38.6	38.6	38.6	86	76	80.57142857	12.95238095	3.598941643	10	78	80	83	21.90408017	17.57623479	19.62456795	5.951143133	1.696082546	4.327845383	18.69792412	19.54831782	20.47995705	99	99	99	7.015905862	1.271878808	0	99	99	99	148	148	148	116.0687189	7.839159887	0	148	148	148	72	72	72	61.2539947
235078	38.6	28.2	36.05714286	18.66285714	4.32005291	10.4	35	38.4	38.6	94	78	84.85714286	43.80952381	6.618876325	16	79	84	90	21.90408017	17.57623479	19.62456795	5.951143133	1.696082546	4.327845383	18.69792412	19.54831782	20.47995705	99	99	99	0	0	0	99	99	99	174	148	161	338	18.38477631	26	154.5	161	167.5	93	72	82.5	220.5
235078	38.6	38.6	38.6	0	0	0	38.6	38.6	38.6	86	76	83.66666667	16.66666667	4.082482905	10	83	86	86	21.90408017	17.57623479	19.62456795	5.951143133	1.696082546	4.327845383	18.69792412	19.54831782	20.47995705	96.81858803	94.01966041	95.59012937	7.015905862	1.271878808	2.798927614	95.06769437	95.73279714	96.23882931	154	154	154	116.0687189	7.839159887	0	154	154	154	76	76	76	61.2539947
235122	39.4	35.8	37.6	6.48	2.545584412	3.6	36.7	37.6	38.5	116	90	108.3333333	95.06666667	9.750213673	26	107	111	115	21.90408017	17.57623479	19.62456795	5.951143133	1.696082546	4.327845383	18.69792412	19.54831782	20.47995705	98	98	98	7.015905862	1.271878808	0	98	98	98	202	134	179.3333333	604.2666667	24.58183611	68	174.5	186	194.5	82	58	74.33333333	75.86666667
235122	36.2	29.8	33.13333333	6.138666667	2.477633279	6.4	31.35	33.4	34.85	98	90	94.33333333	11.86666667	3.444802849	8	92	94	97.5	21.90408017	17.57623479	19.62456795	5.951143133	1.696082546	4.327845383	18.69792412	19.54831782	20.47995705	96.81858803	94.01966041	95.59012937	7.015905862	1.271878808	2.798927614	95.06769437	95.73279714	96.23882931	118	88	104.6666667	116.2666667	10.7827022	30	99	108	109.5	52	44	48.33333333	8.666666667
235122	36.2	29.8	34.25	8.97	2.994995826	6.4	33.85	35.5	35.9	116	90	98.33333333	133.4666667	11.55277744	26	90.5	92	105.5	21.90408017	17.57623479	19.62456795	5.951143133	1.696082546	4.327845383	18.69792412	19.54831782	20.47995705	96.81858803	94.01966041	95.59012937	7.015905862	1.271878808	2.798927614	95.06769437	95.73279714	96.23882931	202	108	144.6666667	1858.666667	43.11225657	94	112	126	180.5	82	48	61.66666667	235.8666667
235913	30.2	30.2	30.2	2.166306026	0.783905929	0	30.2	30.2	30.2	82	76	79.71428571	7.238095238	2.690370837	6	78	80	82	21.90408017	17.57623479	19.62456795	5.951143133	1.696082546	4.327845383	18.69792412	19.54831782	20.47995705	96.81858803	94.01966041	95.59012937	7.015905862	1.271878808	2.798927614	95.06769437	95.73279714	96.23882931	121	94	107.2	136.7	11.69187752	27	98	106	117	76	56	65.2	65.7
235913	35.52112998	33.66283475	34.91586692	2.166306026	0.783905929	1.858295232	34.73740202	35.11743958	35.34345199	82	76	77.71428571	5.904761905	2.429971585	6	76	76	79	21.90408017	17.57623479	19.62456795	5.951143133	1.696082546	4.327845383	18.69792412	19.54831782	20.47995705	96.81858803	94.01966041	95.59012937	7.015905862	1.271878808	2.798927614	95.06769437	95.73279714	96.23882931	117	94	103.6666667	78.66666667	8.86942313	23	97.25	102	109	79	56	68.83333333	76.56666667
235913	35.52112998	33.66283475	34.91586692	2.166306026	0.783905929	1.858295232	34.73740202	35.11743958	35.34345199	80	76	77.33333333	2.666666667	1.632993162	4	76	77	78	21.90408017	17.57623479	19.62456795	5.951143133	1.696082546	4.327845383	18.69792412	19.54831782	20.47995705	96.81858803	94.01966041	95.59012937	7.015905862	1.271878808	2.798927614	95.06769437	95.73279714	96.23882931	118	97	110	89.2	9.444575162	21	102.5	113.5	117.75	79	65	72	37.6
236004	36.1	34.1	35.51428571	0.528095238	0.726701616	2	35.3	35.8	36	105	105	105	0	0	0	105	105	105	18	18	18	0	0	0	18	18	18	99	99	99	0	0	0	99	99	99	105	99	102.2857143	4.571428571	2.138089935	6	101	103	103.5	56	53	54.85714286	1.142857143
236004	36.2	35.8	36.04285714	0.016190476	0.127241802	0.4	36	36.1	36.1	106	90	103.1428571	33.80952381	5.814595756	16	105	105	105.5	18	18	18	0	0	0	18	18	18	99	99	99	0	0	0	99	99	99	109	99	103	13.33333333	3.651483717	10	100	103	105	56	53	55.14285714	1.476190476
236004	36.2	36.1	36.13333333	0.002666667	0.051639778	0.1	36.1	36.1	36.175	106	89	95.16666667	70.56666667	8.400396816	17	90	90	102	18	18	18	0	0	0	18	18	18	99	95	97.66666667	4.266666667	2.065591118	4	96	99	99	109	100	104.5	9.1	3.016620626	9	103.25	104.5	105.75	56	55	55.33333333	0.266666667
236049	36.6	36.4	36.48333333	0.005666667	0.075277265	0.2	36.425	36.5	36.5	81	73	77.33333333	11.86666667	3.444802849	8	74.5	79	79	25	14	20.5	13.1	3.619392214	11	20.25	21	21.75	99	98	98.16666667	0.166666667	0.40824829	1	98	98	98	147	142	144.5	12.5	3.535533906	5	143.25	144.5	145.75	88	78	83	50
236049	36.7	34.2	36.22857143	0.809047619	0.899470744	2.5	36.45	36.6	36.6	83	68	77.42857143	22.28571429	4.720774755	15	76.5	79	79.5	22	15	19.14285714	6.80952381	2.60950643	7	18	18	21.5	98	98	98	0	0	0	98	98	98	148	142	145	18	4.242640687	6	143.5	145	146.5	88	77	82.5	60.5
236049	36.6	36.4	36.51428571	0.004761905	0.069006556	0.2	36.5	36.5	36.55	81	73	77.71428571	6.904761905	2.627691364	8	76.5	79	79	22	14	18.28571429	8.904761905	2.984084768	8	16.5	18	20.5	98	98	98	0	0	0	98	98	98	142	142	142	0	0	0	142	142	142	78	77	77.5	0.5
236064	36.2	34.6	35.62857143	0.312380952	0.558910505	1.6	35.4	35.8	36	104	94	100	16	4	10	97	102	103	21.90408017	17.57623479	19.62456795	5.951143133	1.696082546	4.327845383	18.69792412	19.54831782	20.47995705	99	99	99	0	0	0	99	99	99	122	120	120.2857143	0.571428571	0.755928946	2	120	120	120	60	52	55.14285714	7.80952381
236064	36.2	35.8	36.08571429	0.024761905	0.157359158	0.4	36	36.2	36.2	102	92	95.71428571	11.23809524	3.352326839	10	94	94	97	21.90408017	17.57623479	19.62456795	5.951143133	1.696082546	4.327845383	18.69792412	19.54831782	20.47995705	99	99	99	0	0	0	99	99	99	122	106	118	35.2	5.93295879	16	120	120	120	71	56	60.16666667	34.56666667
236064	36.6	36.2	36.33333333	0.042666667	0.206559112	0.4	36.2	36.2	36.5	94	92	92.66666667	1.066666667	1.032795559	2	92	92	93.5	21.90408017	17.57623479	19.62456795	5.951143133	1.696082546	4.327845383	18.69792412	19.54831782	20.47995705	99	99	99	0	0	0	99	99	99	122	106	111.3333333	85.33333333	9.237604307	16	106	106	114	74	62	69	39
236979	37.1	36.7	36.93333333	0.026666667	0.163299316	0.4	36.825	36.95	37.075	96	93	94.16666667	1.366666667	1.169045194	3	93.25	94	94.75	18	16	16.66666667	0.666666667	0.816496581	2	16	16.5	17	99	99	99	0	0	0	99	99	99	171	165	168.5	6.7	2.588435821	6	166.5	169	170.75	101	99	99.83333333	0.966666667
236979	36.9	35.1	36.34285714	0.40952381	0.639940473	1.8	36.15	36.6	36.75	95	93	94.28571429	0.571428571	0.755928946	2	94	94	95	17	12	15.57142857	2.952380952	1.718249386	5	15.5	16	16.5	99	98	98.66666667	0.266666667	0.516397779	1	98.25	99	99	171	156	162.7142857	48.57142857	6.969320524	15	157	159	169.5	101	92	96.14285714	13.80952381
236979	36.6	31.3	34.61428571	3.801428571	1.949725255	5.3	33.5	35.1	36.15	98	93	94.85714286	2.476190476	1.573591585	5	94	95	95	16	12	15	2	1.414213562	4	15	15	16	99	97	98.14285714	0.476190476	0.690065559	2	98	98	98.5	159	152	155.4285714	6.619047619	2.572750983	7	153.5	156	157	94	90	92.28571429	2.238095238
237047	36.6	36.3	36.44285714	0.00952381	0.097590007	0.3	36.4	36.4	36.5	87	82	84.71428571	4.238095238	2.058663459	5	83	85	86.5	34	14	21.57142857	63.28571429	7.955231881	20	14	22	26.5	98	96	97	0.666666667	0.816496581	2	96.5	97	97.5	97	84	90	20	4.472135955	13	87.5	90	92	55	49	51.42857143	5.619047619
237047	36.6	35.8	36.21666667	0.089666667	0.299443929	0.8	36.025	36.25	36.4	83	82	82.83333333	0.166666667	0.40824829	1	83	83	83	15	14	14.16666667	0.166666667	0.40824829	1	14	14	14	97	96	96.66666667	0.266666667	0.516397779	1	96.25	97	97	90	84	86.16666667	4.166666667	2.041241452	6	85.25	86	86	50	49	49.66666667	0.266666667
237047	36.5	32.2	35.22857143	2.985714286	1.727921956	4.3	34.35	36.3	36.45	88	85	86.71428571	0.904761905	0.951189731	3	86.5	87	87	34	15	24	35.33333333	5.944184833	19	21.5	23	26.5	98	97	97.28571429	0.238095238	0.487950036	1	97	97	97.5	97	90	93.14285714	8.142857143	2.853569194	7	91	93	95	56	51	53.42857143	3.285714286
237122	33.6	33.4	33.43333333	0.006666667	0.081649658	0.2	33.4	33.4	33.4	102	96	99.33333333	4.266666667	2.065591118	6	98.5	100	100	21.90408017	17.57623479	19.62456795	5.951143133	1.696082546	4.327845383	18.69792412	19.54831782	20.47995705	99	99	99	0	0	0	99	99	99	144	134	139.7142857	9.904761905	3.14718317	10	139	140	141	104	92	97.14285714	13.14285714
237122	34.2	33.4	33.8	0.12	0.346410162	0.8	33.5	33.8	34.1	114	100	104.2857143	36.57142857	6.047431568	14	100	102	107	21.90408017	17.57623479	19.62456795	5.951143133	1.696082546	4.327845383	18.69792412	19.54831782	20.47995705	99	99	99	0	0	0	99	99	99	154	140	143.5555556	25.77777778	5.077182071	14	140	142	144	106	96	100.2222222	14.44444444
237122	34.8	33.8	34.28571429	0.118095238	0.343649877	1	34.1	34.2	34.5	114	100	108.5714286	31.61904762	5.623081683	14	105	110	113	21.90408017	17.57623479	19.62456795	5.951143133	1.696082546	4.327845383	18.69792412	19.54831782	20.47995705	99	99	99	7.015905862	1.271878808	0	99	99	99	154	140	145.8888889	25.11111111	5.011098793	14	142	144	150	106	96	101	9
237458	36.7	36.6	36.65	0.003	0.054772256	0.1	36.6	36.65	36.7	85	80	83	4	2	5	81.75	84	84	20	20	20	0	0	0	20	20	20	98	97	97.5	0.3	0.547722558	1	97	97.5	98	146	133	140	19.2	4.38178046	13	139	139.5	142.25	83	75	79	7.6
237458	36.6	30.1	35.28571429	5.618095238	2.370252147	6.5	35.45	36.4	36.5	110	87	98.14285714	52.14285714	7.221001118	23	94.5	99	101	42	14	20.57142857	110.2857143	10.50170054	28	14	14	23	99	97	98.2	0.7	0.836660027	2	98	98	99	176	138	148.3333333	133.5	11.55422001	38	141	145	150	104	76	83.77777778	80.69444444
237458	36.7	30.1	35.68571429	6.074761905	2.464703208	6.6	36.5	36.6	36.7	110	84	92	101.3333333	10.06644591	26	84.5	87	97	42	14	23.14285714	81.14285714	9.007933012	28	20	20	23	98	97	97.5	0.3	0.547722558	1	97	97.5	98	176	133	144.375	185.6964286	13.62704768	43	138.75	139	143.25	104	75	81.75	96.78571429
237473	35.3	35.2	35.28333333	0.001666667	0.040824829	0.1	35.3	35.3	35.3	93	70	82.16666667	106.9666667	10.34246908	23	73.25	83.5	90.75	39	38	38.33333333	0.266666667	0.516397779	1	38	38	38.75	97	96	96.5	0.3	0.547722558	1	96	96.5	97	105	93	100	27.2	5.215361924	12	95.75	102	103.75	41	39	40.33333333	0.666666667
237473	35.3	35.3	35.3	0	0	0	35.3	35.3	35.3	94	70	85.57142857	101.952381	10.09714717	24	81	90	91.5	39	38	38.28571429	0.238095238	0.487950036	1	38	38	38.5	97	96	96.42857143	0.285714286	0.534522484	1	96	96	97	111	101	104.2857143	11.23809524	3.352326839	10	102.5	104	104.5	44	39	41.57142857	3.285714286
237473	35.3	34.9	35.24285714	0.022857143	0.151185789	0.4	35.3	35.3	35.3	95	90	92.42857143	3.619047619	1.902379462	5	91	93	93.5	39	38	38.14285714	0.142857143	0.377964473	1	38	38	38	97	96	96.42857143	0.285714286	0.534522484	1	96	96	97	113	101	105.8571429	19.14285714	4.375255095	12	104	104	107.5	46	41	43.42857143	2.285714286
237769	40	29.1	38.44285714	16.97285714	4.119812756	10.9	40	40	40	115	100	107.2857143	34.23809524	5.851332775	15	102	110	111	40	29	32.57142857	13.28571429	3.644957378	11	30.5	32	33	95	91	93	1.666666667	1.290994449	4	92.5	93	93.5	144	127	135.5	144.5	12.02081528	17	131.25	135.5	139.75	91	74	82.5	144.5
237769	40	40	40	0	0	0	40	40	40	112	100	103.7142857	25.9047619	5.089672082	12	100	102	106	32	29	30	1.333333333	1.154700538	3	29	30	30.5	96	93	94.42857143	1.285714286	1.133893419	3	93.5	95	95	144	144	144	116.0687189	7.839159887	0	144	144	144	74	74	74	61.2539947
237769	40	40	40	0	0	0	40	40	40	112	98	102	25.6	5.059644256	14	100	100	101.5	30	29	29.16666667	0.166666667	0.40824829	1	29	29	29	96	94	94.83333333	0.566666667	0.752772653	2	94.25	95	95	134	134	134	116.0687189	7.839159887	0	134	134	134	70	70	70	61.2539947
237901	34.6	29.3	32.5	7.93	2.816025568	5.3	31.45	33.6	34.1	128	126	126.5714286	0.952380952	0.975900073	2	126	126	127	21.90408017	17.57623479	19.62456795	5.951143133	1.696082546	4.327845383	18.69792412	19.54831782	20.47995705	96.81858803	94.01966041	95.59012937	7.015905862	1.271878808	2.798927614	95.06769437	95.73279714	96.23882931	96	86	91	50	7.071067812	10	88.5	91	93.5	72	69	70.5	4.5
237901	35.52112998	33.66283475	34.91586692	2.166306026	0.783905929	1.858295232	34.73740202	35.11743958	35.34345199	128	126	126.8571429	1.142857143	1.069044968	2	126	126	128	21.90408017	17.57623479	19.62456795	5.951143133	1.696082546	4.327845383	18.69792412	19.54831782	20.47995705	96.81858803	94.01966041	95.59012937	7.015905862	1.271878808	2.798927614	95.06769437	95.73279714	96.23882931	86	86	86	0	0	0	86	86	86	69	66	67.5	4.5
237901	35.52112998	33.66283475	34.91586692	2.166306026	0.783905929	1.858295232	34.73740202	35.11743958	35.34345199	128	126	126.6666667	1.066666667	1.032795559	2	126	126	127.5	21.90408017	17.57623479	19.62456795	5.951143133	1.696082546	4.327845383	18.69792412	19.54831782	20.47995705	96.81858803	94.01966041	95.59012937	7.015905862	1.271878808	2.798927614	95.06769437	95.73279714	96.23882931	90	86	88	8	2.828427125	4	87	88	89	66	63	64.5	4.5
238011	36.7	25.35	29.78333333	36.83083333	6.068841185	11.35	26.325	27.3	32	97	96	96.16666667	0.166666667	0.40824829	1	96	96	96	25	14	21.66666667	16.26666667	4.03319559	11	22	22	24.25	97	88	94.25	17.58333333	4.193248542	9	94	96	96.25	111	81	92.27272727	106.6181818	10.32560806	30	86.5	87	97.5	63	40	48.18181818	39.56363636
238011	36.7	25.35	30.6	21.15375	4.599320602	11.35	27.3	30.1	33.55	97	95	96	0.5	0.707106781	2	96	96	96	26	14	23.2	26.7	5.167204273	12	25	25	26	98	88	94.5	19.66666667	4.434711565	10	94	96	96.5	111	87	102	60.88888889	7.803133274	24	102.5	104	105.75	65	46	53.7	33.78888889
238011	35.52112998	33.66283475	34.91586692	2.166306026	0.783905929	1.858295232	34.73740202	35.11743958	35.34345199	96	93	94.5	2.7	1.643167673	3	93	94.5	96	22	19	21.5	1.5	1.224744871	3	22	22	22	97	96	96.5	0.5	0.707106781	1	96.25	96.5	96.75	139	81	107.3636364	622.6545455	24.95304682	58	86.5	91	130.5	65	40	52.54545455	97.87272727
238310	33.8	31.2	33.36666667	1.126666667	1.061445555	2.6	33.8	33.8	33.8	86	84	84.33333333	0.666666667	0.816496581	2	84	84	84	16	12	13.5	2.3	1.516575089	4	12.25	13.5	14	99	99	99	0	0	0	99	99	99	108	104	106	8	2.828427125	4	105	106	107	77	75	76	2
238310	33.8	33.6	33.68571429	0.011428571	0.106904497	0.2	33.6	33.6	33.8	86	84	84.57142857	0.952380952	0.975900073	2	84	84	85	14	12	13	0.666666667	0.816496581	2	12.5	13	13.5	99	97	98.4	0.8	0.894427191	2	98	99	99	104	100	102	8	2.828427125	4	101	102	103	75	72	73.5	4.5
238310	33.6	33.4	33.54285714	0.00952381	0.097590007	0.2	33.5	33.6	33.6	86	82	84	1.333333333	1.154700538	4	84	84	84	17	12	13.71428571	2.571428571	1.603567451	5	13	13	14	99	97	98.57142857	0.619047619	0.786795792	2	98.5	99	99	104	100	102	8	2.828427125	4	101	102	103	75	72	73.5	4.5
238456	34.6	32	33.1	1.216666667	1.103026141	2.6	32.3	32.6	33.95	74	68	70	5.333333333	2.309401077	6	68	70	71	22	21	21.57142857	0.285714286	0.534522484	1	21	22	22	99	98	98.71428571	0.238095238	0.487950036	1	98.5	99	99	212	154	181.4285714	514.2857143	22.67786838	58	163	180	199	74	64	68.28571429	19.23809524
238456	34.8	33.3	34.41666667	0.305666667	0.552871293	1.5	34.6	34.6	34.6	70	64	67.33333333	4.266666667	2.065591118	6	66.5	68	68	22	21	21.66666667	0.266666667	0.516397779	1	21.25	22	22	99	98	98.16666667	0.166666667	0.40824829	1	98	98	98	176	144	160.6666667	116.2666667	10.7827022	32	156	163	164	70	60	65	10.8
238456	33.4	31	32.37142857	0.592380952	0.769662882	2.4	32.1	32.4	32.8	76	68	72.28571429	7.238095238	2.690370837	8	71	72	74	22	21	21.71428571	0.238095238	0.487950036	1	21.5	22	22	99	99	99	0	0	0	99	99	99	214	180	200.5714286	151.6190476	12.31336865	34	193	206	209	78	66	71.71428571	16.57142857
238795	37.8	37.1	37.36666667	0.074666667	0.27325202	0.7	37.2	37.25	37.525	116	110	113.3333333	5.866666667	2.422120283	6	112	113	115.5	19	15	17	2	1.414213562	4	16.25	17	17.75	99	99	99	0	0	0	99	99	99	118	110	114	11.2	3.346640106	8	112	113	117	72	66	69	6
238795	38	34.2	37.34285714	1.942857143	1.393864105	3.8	37.7	37.8	38	120	116	118.5714286	2.285714286	1.511857892	4	118	118	120	18	17	17.85714286	0.142857143	0.377964473	1	18	18	18	99	99	99	0	0	0	99	99	99	108	102	104.2857143	4.571428571	2.138089935	6	103	104	105	66	62	64	1.333333333
238795	38	37.2	37.77142857	0.085714286	0.292770022	0.8	37.7	37.8	38	120	112	116	9.333333333	3.055050463	8	114	116	118	19	17	17.71428571	0.571428571	0.755928946	2	17	18	18	99	99	99	0	0	0	99	99	99	118	102	108.2857143	31.23809524	5.589105048	16	104	108	111	72	64	66.57142857	8.952380952
238934	35.5	34.75	35.23571429	0.060595238	0.246161	0.75	35.2	35.3	35.35	115	111	112.8571429	2.476190476	1.573591585	4	111.5	113	114	60	50	53.28571429	11.57142857	3.401680257	10	51	53	54	99	98	98.85714286	0.142857143	0.377964473	1	99	99	99	111	108	109	3	1.732050808	3	108	108	109.5	56	51	53.33333333	6.333333333
238934	35.5	35.4	35.45	0.003	0.054772256	0.1	35.4	35.45	35.5	116	114	115.1666667	0.966666667	0.98319208	2	114.25	115.5	116	62	53	56.83333333	14.16666667	3.763863264	9	54.25	55.5	59.75	99	98	98.83333333	0.166666667	0.40824829	1	99	99	99	121	114	117.5	24.5	4.949747468	7	115.75	117.5	119.25	56	56	56	0
238934	35.5	35.3	35.38571429	0.008095238	0.089973541	0.2	35.3	35.4	35.45	116	112	114.1428571	1.476190476	1.214985793	4	114	114	114.5	55	50	53	3.666666667	1.914854216	5	52	53	54.5	99	99	99	0	0	0	99	99	99	114	111	112.5	4.5	2.121320344	3	111.75	112.5	113.25	56	56	56	0
239424	33.1	33	33.08571429	0.001428571	0.037796447	0.1	33.1	33.1	33.1	96	93	94.28571429	1.238095238	1.112697281	3	93.5	94	95	23	17	19.71428571	4.904761905	2.214669706	6	18	20	21	94	90	92.42857143	2.285714286	1.511857892	4	91.5	93	93.5	101	88	93.42857143	17.28571429	4.157609203	13	91.5	92	95	55	51	52.57142857	2.952380952
239424	33.1	33.1	33.1	0	0	0	33.1	33.1	33.1	94	92	92.83333333	0.566666667	0.752772653	2	92.25	93	93	20	17	18.16666667	1.366666667	1.169045194	3	17.25	18	18.75	92	87	89.33333333	4.266666667	2.065591118	5	87.5	89.5	90.75	101	91	97	12.4	3.521363372	10	96	97.5	99	55	50	52	3.2
239424	33.1	31.9	32.84285714	0.186190476	0.431497945	1.2	32.85	33	33.1	97	93	94.71428571	2.238095238	1.496026483	4	93.5	95	95.5	23	18	20.71428571	3.904761905	1.97604704	5	19.5	20	22.5	95	83	92.14285714	16.80952381	4.099941928	12	93	93	94	94	88	90.85714286	4.142857143	2.035400978	6	89.5	91	92	54	45	51.28571429	9.571428571
239871	29.2	29.1	29.13333333	0.002666667	0.051639778	0.1	29.1	29.1	29.175	102	99	100.6666667	1.066666667	1.032795559	3	100.25	101	101	23	17	21.16666667	4.566666667	2.136976057	6	21.25	22	22	99	97	98.33333333	0.666666667	0.816496581	2	98	98.5	99	127.4161575	112.3360489	119.7788205	116.0687189	7.839159887	15.08010862	116.5794297	119.6958588	122.9648676	70.95112016	61.57569586	65.86726047	61.2539947
239871	29.1	29	29.08571429	0.001428571	0.037796447	0.1	29.1	29.1	29.1	104	98	100.1428571	3.80952381	1.951800146	6	99	100	100.5	27	18	23.28571429	10.23809524	3.199702367	9	22	22	26	99	94	97	5	2.236067977	5	95	98	99	98	96	97	2	1.414213562	2	96.5	97	97.5	57	55	56	2
239871	29.1	29.1	29.1	0	0	0	29.1	29.1	29.1	102	99	100.4285714	0.952380952	0.975900073	3	100	100	101	23	18	21.42857143	2.619047619	1.618347187	5	21.5	22	22	99	94	98.28571429	3.571428571	1.889822365	5	99	99	99	98	98	98	116.0687189	7.839159887	0	98	98	98	57	57	57	61.2539947
240385	34.6	34.4	34.57142857	0.005714286	0.075592895	0.2	34.6	34.6	34.6	80	80	80	0	0	0	80	80	80	26	21	23.42857143	2.285714286	1.511857892	5	23	23	24	96.81858803	94.01966041	95.59012937	7.015905862	1.271878808	2.798927614	95.06769437	95.73279714	96.23882931	106	106	106	116.0687189	7.839159887	0	106	106	106	81	81	81	61.2539947
240385	34.8	34.6	34.65714286	0.00952381	0.097590007	0.2	34.6	34.6	34.7	80	78	79.71428571	0.571428571	0.755928946	2	80	80	80	26	23	23.71428571	1.238095238	1.112697281	3	23	23	24	96.81858803	94.01966041	95.59012937	7.015905862	1.271878808	2.798927614	95.06769437	95.73279714	96.23882931	127.4161575	112.3360489	119.7788205	116.0687189	7.839159887	15.08010862	116.5794297	119.6958588	122.9648676	70.95112016	61.57569586	65.86726047	61.2539947
240385	34.6	34.4	34.46666667	0.010666667	0.103279556	0.2	34.4	34.4	34.55	80	80	80	0	0	0	80	80	80	24	17	20.83333333	7.766666667	2.786873995	7	19.25	20.5	23.25	96.81858803	94.01966041	95.59012937	7.015905862	1.271878808	2.798927614	95.06769437	95.73279714	96.23882931	106	106	106	116.0687189	7.839159887	0	106	106	106	81	81	81	61.2539947
241866	36.6	33	34.8	3.866666667	1.966384161	3.6	33.15	34.8	36.45	62	56	58.85714286	6.476190476	2.544836041	6	57	58	61	16	14	15	1	1	2	14	15	16	96.81858803	94.01966041	95.59012937	7.015905862	1.271878808	2.798927614	95.06769437	95.73279714	96.23882931	168	134	147.4285714	206.2857143	14.36264997	34	136	140	159	74	60	66.57142857	30.28571429
241866	36.6	36.4	36.56	0.008	0.089442719	0.2	36.6	36.6	36.6	62	58	61.14285714	2.476190476	1.573591585	4	61	62	62	16	15	15.71428571	0.238095238	0.487950036	1	15.5	16	16	96.81858803	94.01966041	95.59012937	7.015905862	1.271878808	2.798927614	95.06769437	95.73279714	96.23882931	168	136	160.5714286	142.2857143	11.92835757	32	159	166	168	74	60	70	22.66666667
241866	36.6	36.6	36.6	0	0	0	36.6	36.6	36.6	64	62	62.33333333	0.666666667	0.816496581	2	62	62	62	16	12	15	2.4	1.549193338	4	15	15.5	16	96.81858803	94.01966041	95.59012937	7.015905862	1.271878808	2.798927614	95.06769437	95.73279714	96.23882931	168	162	165.6666667	5.466666667	2.338090389	6	164.5	166	167.5	72	66	70.33333333	7.066666667
1135998	37.2	35.45	36.67857143	0.354047619	0.595019007	1.75	36.575	36.85	37.05	101	67	76.28571429	177.2380952	13.31307986	34	68	70	80	22	20	20.42857143	0.619047619	0.786795792	2	20	20	20.5	96.81858803	94.01966041	95.59012937	7.015905862	1.271878808	2.798927614	95.06769437	95.73279714	96.23882931	127.4161575	112.3360489	119.7788205	116.0687189	7.839159887	15.08010862	116.5794297	119.6958588	122.9648676	70.95112016	61.57569586	65.86726047	61.2539947
1135998	37	34.2	35.95714286	1.037857143	1.018752739	2.8	35.375	36.25	36.75	70	67	68.28571429	1.238095238	1.112697281	3	67.5	68	69	20	20	20	0	0	0	20	20	20	96.81858803	94.01966041	95.59012937	7.015905862	1.271878808	2.798927614	95.06769437	95.73279714	96.23882931	107	107	107	116.0687189	7.839159887	0	107	107	107	76	76	76	61.2539947
1135998	37.2	36.5	37.06666667	0.078666667	0.280475786	0.7	37.125	37.2	37.2	101	71	84	105.6	10.27618606	30	78.75	82.5	87.75	22	20	20.5	0.7	0.836660027	2	20	20	20.75	96.81858803	94.01966041	95.59012937	7.015905862	1.271878808	2.798927614	95.06769437	95.73279714	96.23882931	116	116	116	116.0687189	7.839159887	0	116	116	116	72	72	72	61.2539947
1136373	34.6	34.45	34.50714286	0.00202381	0.044986771	0.15	34.5	34.5	34.5	161	145	152.4285714	31.95238095	5.652643714	16	149	150	156.5	31	25	28	4.666666667	2.160246899	6	26.5	28	29.5	98	90	93.66666667	10.66666667	3.265986324	8	90.75	94	95.75	115	89	100	181	13.45362405	26	92.5	96	105.5	86	42	60.33333333	524.3333333
1136373	34.8	34.5	34.6	0.013333333	0.115470054	0.3	34.5	34.6	34.65	164	150	159	24.66666667	4.966554809	14	156.5	161	162.5	30	27	29	1.333333333	1.154700538	3	28.5	29	30	96	90	93.16666667	7.366666667	2.714160398	6	90.75	93.5	95.5	162	96	124.3333333	1154.333333	33.97548136	66	105.5	115	138.5	127	53	88.66666667	1374.333333
1136373	34.9	34.6	34.78333333	0.013666667	0.116904519	0.3	34.725	34.8	34.875	167	162	163.8333333	3.766666667	1.940790217	5	162.25	163.5	164.75	31	29	30	0.4	0.632455532	2	30	30	30	98	94	96	2.666666667	1.632993162	4	95.5	96	96.5	162	37	106.8	2947.7	54.29272511	125	86	87	162	136	25	84.6	2165.3
1136622	36.6	33.5	35.97857143	1.288214286	1.13499528	3.1	36.025	36.5	36.6	96	79	84.57142857	31.61904762	5.623081683	17	81.5	83	85.5	27	17	23	12.33333333	3.511884584	10	21.5	23	25.5	95	94	94.57142857	0.285714286	0.534522484	1	94	95	95	127.4161575	112.3360489	119.7788205	116.0687189	7.839159887	15.08010862	116.5794297	119.6958588	122.9648676	70.95112016	61.57569586	65.86726047	61.2539947
1136622	36.7	36.65	36.68333333	0.000666667	0.025819889	0.05	36.6625	36.7	36.7	83	71	75.83333333	21.76666667	4.665476039	12	73	74	78.75	30	21	25.83333333	12.96666667	3.600925807	9	23	27	28	96	95	95.33333333	0.266666667	0.516397779	1	95	95	95.75	88	88	88	116.0687189	7.839159887	0	88	88	88	35	35	35	61.2539947
1136622	36.7	36.5	36.62142857	0.004880952	0.069863813	0.2	36.6	36.6	36.675	83	73	80.14285714	12.80952381	3.579039509	10	79.5	80	83	30	21	23.85714286	11.80952381	3.436498772	9	21.5	22	25.5	96	94	95	0.333333333	0.577350269	2	95	95	95	127.4161575	112.3360489	119.7788205	116.0687189	7.839159887	15.08010862	116.5794297	119.6958588	122.9648676	70.95112016	61.57569586	65.86726047	61.2539947
1137140	35.15	30.85	33.53333333	5.475833333	2.340049857	4.3	32.725	34.6	34.875	102	97	99.66666667	6.333333333	2.516611478	5	98.5	100	101	15	13	14	1	1	2	13.5	14	14.5	96.81858803	94.01966041	95.59012937	7.015905862	1.271878808	2.798927614	95.06769437	95.73279714	96.23882931	126	111	120.6666667	70.33333333	8.386497084	15	118	125	125.5	75	66	71.33333333	22.33333333
1137140	35.15	25.6	31.90833333	12.07141667	3.474394432	9.55	31.15	32.625	34.25	102	93	97.16666667	13.36666667	3.656045222	9	94	97.5	99.5	17	12	13.83333333	3.766666667	1.940790217	5	12.25	13.5	14.75	96.81858803	94.01966041	95.59012937	7.015905862	1.271878808	2.798927614	95.06769437	95.73279714	96.23882931	126	101	112	120.8	10.99090533	25	103.75	108.5	121.5	75	61	66.66666667	35.46666667
1137140	29.3	29.3	29.3	2.166306026	0.783905929	0	29.3	29.3	29.3	100	100	100	0	0	0	100	100	100	15	13	14.33333333	1.333333333	1.154700538	2	14	15	15	96.81858803	94.01966041	95.59012937	7.015905862	1.271878808	2.798927614	95.06769437	95.73279714	96.23882931	126	109	120.5	61.66666667	7.85281266	17	118.75	123.5	125.25	70	66	67.5	3
1137364	34.7	34.5	34.62857143	0.005714286	0.075592895	0.2	34.6	34.6	34.7	104	101	102.4285714	0.952380952	0.975900073	3	102	102	103	27	26	26.14285714	0.142857143	0.377964473	1	26	26	26	96.81858803	94.01966041	95.59012937	7.015905862	1.271878808	2.798927614	95.06769437	95.73279714	96.23882931	92	91	91.5	0.5	0.707106781	1	91.25	91.5	91.75	62	60	61	2
1137364	34.6	34.6	34.6	0	0	0	34.6	34.6	34.6	102	99	100.8333333	1.366666667	1.169045194	3	100.25	101	101.75	26	26	26	0	0	0	26	26	26	96.81858803	94.01966041	95.59012937	7.015905862	1.271878808	2.798927614	95.06769437	95.73279714	96.23882931	91	89	90	2	1.414213562	2	89.5	90	90.5	60	51	55.5	40.5
1137364	34.8	34.5	34.71428571	0.011428571	0.106904497	0.3	34.7	34.7	34.8	112	102	105.7142857	16.57142857	4.070801957	10	103	104	108	27	24	25.85714286	0.80952381	0.899735411	3	26	26	26	96.81858803	94.01966041	95.59012937	7.015905862	1.271878808	2.798927614	95.06769437	95.73279714	96.23882931	116	69	91	375.3333333	19.37352145	47	82.5	89.5	98	73	43	61.5	172.3333333
1138397	34.95	31.55	33.38	1.64575	1.282867881	3.4	32.8	33.6	34	88	85	86.8	1.2	1.095445115	3	87	87	87	28	21	24.4	10.8	3.286335345	7	21	25	27	95	93	94	1	1	2	93	94	95	127.4161575	112.3360489	119.7788205	116.0687189	7.839159887	15.08010862	116.5794297	119.6958588	122.9648676	70.95112016	61.57569586	65.86726047	61.2539947
1138397	35.52112998	33.66283475	34.91586692	2.166306026	0.783905929	1.858295232	34.73740202	35.11743958	35.34345199	89.98442368	82.95140187	86.147668	18.18132017	2.741670868	7.033021807	84.47305296	85.89439252	87.61028037	21.90408017	17.57623479	19.62456795	5.951143133	1.696082546	4.327845383	18.69792412	19.54831782	20.47995705	96.81858803	94.01966041	95.59012937	7.015905862	1.271878808	2.798927614	95.06769437	95.73279714	96.23882931	94	94	94	116.0687189	7.839159887	0	94	94	94	51	51	51	61.2539947
1138397	32.8	31.55	32.175	0.78125	0.883883476	1.25	31.8625	32.175	32.4875	87	85	86	2	1.414213562	2	85.5	86	86.5	21	21	21	0	0	0	21	21	21	93	93	93	0	0	0	93	93	93	127.4161575	112.3360489	119.7788205	116.0687189	7.839159887	15.08010862	116.5794297	119.6958588	122.9648676	70.95112016	61.57569586	65.86726047	61.2539947
1139529	35.2	35.2	35.2	0	0	0	35.2	35.2	35.2	73	62	65	17.2	4.147288271	11	63	63	65.25	8	8	8	0	0	0	8	8	8	96.81858803	94.01966041	95.59012937	7.015905862	1.271878808	2.798927614	95.06769437	95.73279714	96.23882931	115	78	96.85714286	135.8095238	11.65373433	37	92.5	95	102.5	57	42	49.42857143	37.95238095
1139529	35.2	34.35	35.01428571	0.090595238	0.300990429	0.85	35.05	35.1	35.175	63	61	62.28571429	0.571428571	0.755928946	2	62	62	63	9	8	8.142857143	0.142857143	0.377964473	1	8	8	8	96.81858803	94.01966041	95.59012937	7.015905862	1.271878808	2.798927614	95.06769437	95.73279714	96.23882931	98	91	93.85714286	8.142857143	2.853569194	7	91.5	93	96	53	49	50.71428571	2.904761905
1139529	35.2	35.1	35.17857143	0.001547619	0.03933979	0.1	35.175	35.2	35.2	73	62	64.71428571	14.9047619	3.860668583	11	63	63	64.5	8	8	8	0	0	0	8	8	8	96.81858803	94.01966041	95.59012937	7.015905862	1.271878808	2.798927614	95.06769437	95.73279714	96.23882931	115	78	97.5	114	10.67707825	37	94.25	97.5	100.75	57	42	52	22.57142857
1140022	35	34.9	34.95714286	0.002857143	0.053452248	0.1	34.9	35	35	72	70	70.57142857	0.619047619	0.786795792	2	70	70	71	20	19	19.42857143	0.285714286	0.534522484	1	19	19	20	96.81858803	94.01966041	95.59012937	7.015905862	1.271878808	2.798927614	95.06769437	95.73279714	96.23882931	127.4161575	112.3360489	119.7788205	116.0687189	7.839159887	15.08010862	116.5794297	119.6958588	122.9648676	70.95112016	61.57569586	65.86726047	61.2539947
1140022	35	34.9	34.98333333	0.001666667	0.040824829	0.1	35	35	35	78	71	73.66666667	9.466666667	3.076794869	7	71.25	72.5	76	21	20	20.33333333	0.266666667	0.516397779	1	20	20	20.75	96.81858803	94.01966041	95.59012937	7.015905862	1.271878808	2.798927614	95.06769437	95.73279714	96.23882931	127.4161575	112.3360489	119.7788205	116.0687189	7.839159887	15.08010862	116.5794297	119.6958588	122.9648676	70.95112016	61.57569586	65.86726047	61.2539947
1140022	35	34.9	34.91428571	0.001428571	0.037796447	0.1	34.9	34.9	34.9	71	70	70.28571429	0.238095238	0.487950036	1	70	70	70.5	19	18	18.85714286	0.142857143	0.377964473	1	19	19	19	96.81858803	94.01966041	95.59012937	7.015905862	1.271878808	2.798927614	95.06769437	95.73279714	96.23882931	121	121	121	116.0687189	7.839159887	0	121	121	121	74	74	74	61.2539947
1140872	36.35	31.3	34.52857143	4.531547619	2.128743202	5.05	32.9	35.95	36.15	73	68	70.14285714	3.476190476	1.864454471	5	69	69	71.5	28	21	23.42857143	5.285714286	2.299068134	7	22	23	24	98	97	97.71428571	0.238095238	0.487950036	1	97.5	98	98	118	118	118	116.0687189	7.839159887	0	118	118	118	71	71	71	61.2539947
1140872	36.4	28.75	33.87142857	7.709880952	2.776667238	7.65	32.9	33.75	36.2	73	67	69.85714286	6.142857143	2.478478796	6	68	69	72	28	21	23	6	2.449489743	7	21.5	22	23.5	99	97	98	0.333333333	0.577350269	2	98	98	98	118	118	118	116.0687189	7.839159887	0	118	118	118	71	71	71	61.2539947
1140872	36.25	25.35	32.25	15.775	3.971775422	10.9	31.4125	32.325	35.1875	72	66	68.66666667	4.266666667	2.065591118	6	67.5	69	69	24	21	22.16666667	0.966666667	0.98319208	3	22	22	22	98	97	97.33333333	0.266666667	0.516397779	1	97	97	97.75	128	128	128	116.0687189	7.839159887	0	128	128	128	73	73	73	61.2539947
1141864	37.25	35.65	36.85833333	0.373416667	0.611078282	1.6	36.8875	37.1	37.2	92	82	86	12.8	3.577708764	10	84	85	87.5	16	12	14	4.8	2.19089023	4	12	14	16	99	99	99	0	0	0	99	99	99	132	127	129.5	12.5	3.535533906	5	128.25	129.5	130.75	81	79	80	2
1141864	37.3	34.45	36.64285714	1.208690476	1.099404601	2.85	36.475	37.2	37.3	111	85	98.57142857	123.6190476	11.1184103	26	89	99	108.5	21	12	15.71428571	14.9047619	3.860668583	9	12.5	14	19	99	99	99	0	0	0	99	99	99	123	120	121.5	4.5	2.121320344	3	120.75	121.5	122.25	69	68	68.5	0.5
1141864	37.3	35.65	36.97857143	0.369047619	0.607492896	1.65	37.025	37.25	37.3	99	85	89.71428571	24.9047619	4.990467103	14	86	88	92	16	12	14.14285714	3.476190476	1.864454471	4	12.5	14	16	99	99	99	0	0	0	99	99	99	127	123	125	8	2.828427125	4	124	125	126	81	68	74.5	84.5
1142625	36	27.9	32.575	7.54675	2.747134871	8.1	31.725	33.15	33.7875	107	104	106	1.2	1.095445115	3	106	106	106.75	28	25	26.83333333	1.366666667	1.169045194	3	26.25	27	27.75	97	95	95.83333333	0.566666667	0.752772653	2	95.25	96	96	92	86	89	18	4.242640687	6	87.5	89	90.5	71	61	66	50
1142625	36.4	27.9	34.72142857	9.954880952	3.155135647	8.5	34.875	36.3	36.35	107	104	105.4285714	1.619047619	1.272418021	3	104.5	105	106.5	30	23	26.85714286	4.80952381	2.193062655	7	26	27	28	97	95	96	0.666666667	0.816496581	2	95.5	96	96.5	86	85	85.5	0.5	0.707106781	1	85.25	85.5	85.75	61	50	55.5	60.5
1142625	36.4	34.7	36.12857143	0.399047619	0.63170216	1.7	36.3	36.4	36.4	107	100	103.4285714	6.285714286	2.507132682	7	101.5	104	105	30	23	26.71428571	6.571428571	2.563479778	7	25	27	28.5	97	96	96.42857143	0.285714286	0.534522484	1	96	96	97	108	85	96.5	264.5	16.26345597	23	90.75	96.5	102.25	76	50	63	338
1142665	37	29.2	31.72857143	6.745714286	2.597251294	7.8	30.55	30.7	32.05	70	67	68.28571429	0.904761905	0.951189731	3	68	68	68.5	16	16	16	0	0	0	16	16	16	96.81858803	94.01966041	95.59012937	7.015905862	1.271878808	2.798927614	95.06769437	95.73279714	96.23882931	134	127	130.5	24.5	4.949747468	7	128.75	130.5	132.25	83	69	76	98
1142665	37.1	36.2	36.78333333	0.109666667	0.331159579	0.9	36.7	36.85	37	74	71	72	1.6	1.264911064	3	71	71.5	72.75	17	16	16.16666667	0.166666667	0.40824829	1	16	16	16	96.81858803	94.01966041	95.59012937	7.015905862	1.271878808	2.798927614	95.06769437	95.73279714	96.23882931	126	123	124.3333333	2.333333333	1.527525232	3	123.5	124	125	70	63	65.33333333	16.33333333
1142665	37	30.4	34.48571429	8.541428571	2.922572253	6.6	32.05	36.2	36.85	71	67	69.57142857	2.619047619	1.618347187	4	68.5	70	71	17	16	16.14285714	0.142857143	0.377964473	1	16	16	16	96.81858803	94.01966041	95.59012937	7.015905862	1.271878808	2.798927614	95.06769437	95.73279714	96.23882931	134	123	127.6666667	32.33333333	5.686240703	11	124.5	126	130	69	63	65	12
1144761	36.2	32.3	35.32142857	2.023214286	1.422397373	3.9	35.175	36.1	36.15	56	55	55.71428571	0.238095238	0.487950036	1	55.5	56	56	17	17	17	0	0	0	17	17	17	96.81858803	94.01966041	95.59012937	7.015905862	1.271878808	2.798927614	95.06769437	95.73279714	96.23882931	112	100	106	72	8.485281374	12	103	106	109	63	62	62.5	0.5
1144761	36.1	34.75	35.62857143	0.366547619	0.605431763	1.35	35.175	36	36.1	56	55	55.42857143	0.285714286	0.534522484	1	55	55	56	17	17	17	0	0	0	17	17	17	96.81858803	94.01966041	95.59012937	7.015905862	1.271878808	2.798927614	95.06769437	95.73279714	96.23882931	100	100	100	116.0687189	7.839159887	0	100	100	100	63	63	63	61.2539947
1144761	36.1	34.05	35.5	0.777	0.881476035	2.05	35.0625	36	36.075	56	55	55.16666667	0.166666667	0.40824829	1	55	55	55	18	17	17.5	0.3	0.547722558	1	17	17.5	18	96.81858803	94.01966041	95.59012937	7.015905862	1.271878808	2.798927614	95.06769437	95.73279714	96.23882931	103	103	103	116.0687189	7.839159887	0	103	103	103	65	65	65	61.2539947
1145963	38.3	38.3	38.3	0	0	0	38.3	38.3	38.3	134	133	133.1666667	0.166666667	0.40824829	1	133	133	133	16	16	16	0	0	0	16	16	16	96.81858803	94.01966041	95.59012937	7.015905862	1.271878808	2.798927614	95.06769437	95.73279714	96.23882931	126	121	123.5	3.5	1.870828693	5	122.25	123.5	124.75	42	41	41.83333333	0.166666667
1145963	38.3	36.8	37.78571429	0.454761905	0.674360367	1.5	37.25	38.3	38.3	133	133	133	0	0	0	133	133	133	16	16	16	0	0	0	16	16	16	96.81858803	94.01966041	95.59012937	7.015905862	1.271878808	2.798927614	95.06769437	95.73279714	96.23882931	125	81	116.7142857	250.2380952	15.81891574	44	121	122	123.5	44	40	41.42857143	1.952380952
1145963	38.3	26.2	34.21666667	25.67766667	5.067313555	12.1	31.325	36.9	37.375	133	133	133	0	0	0	133	133	133	16	16	16	0	0	0	16	16	16	96.81858803	94.01966041	95.59012937	7.015905862	1.271878808	2.798927614	95.06769437	95.73279714	96.23882931	125	76	100.6666667	621.0666667	24.92120917	49	78	101	123.25	49	40	43.33333333	13.46666667
1146198	36.85	27.1	32.00833333	13.80141667	3.715025796	9.75	29.2125	33.1	33.7625	123	116	120.1666667	7.366666667	2.714160398	7	119	120	122.5	20	20	20	0	0	0	20	20	20	97	94	95.66666667	1.466666667	1.211060142	3	95	95.5	96.75	142	142	142	116.0687189	7.839159887	0	142	142	142	76	76	76	61.2539947
1146198	34.65	31.85	33.5	1.212	1.100908716	2.8	32.825	33.725	34.325	120	116	118.5	2.7	1.643167673	4	117.5	119	119.75	22	20	20.66666667	0.666666667	0.816496581	2	20	20.5	21	98	94	97	2.4	1.549193338	4	97	97.5	98	142	142	142	116.0687189	7.839159887	0	142	142	142	76	76	76	61.2539947
1146198	37.25	31.85	35.4	4.608	2.146625258	5.4	34.5375	35.8	37.1375	120	117	119	1.6	1.264911064	3	118.25	119.5	120	22	20	21	0.8	0.894427191	2	20.25	21	21.75	99	98	98.33333333	0.266666667	0.516397779	1	98	98	98.75	127.4161575	112.3360489	119.7788205	116.0687189	7.839159887	15.08010862	116.5794297	119.6958588	122.9648676	70.95112016	61.57569586	65.86726047	61.2539947
1146574	37.4	29.15	36.16428571	9.568928571	3.093368483	8.25	37.3	37.3	37.35	87	86	86.42857143	0.285714286	0.534522484	1	86	86	87	19	16	17.28571429	0.904761905	0.951189731	3	17	17	17.5	96.81858803	94.01966041	95.59012937	7.015905862	1.271878808	2.798927614	95.06769437	95.73279714	96.23882931	147	147	147	116.0687189	7.839159887	0	147	147	147	73	73	73	61.2539947
1146574	37.3	28	32.51428571	20.23392857	4.498213931	9.3	29.175	29.35	37.3	87	86	86.71428571	0.238095238	0.487950036	1	86.5	87	87	19	17	17.42857143	0.619047619	0.786795792	2	17	17	17.5	96.81858803	94.01966041	95.59012937	7.015905862	1.271878808	2.798927614	95.06769437	95.73279714	96.23882931	154	154	154	116.0687189	7.839159887	0	154	154	154	67	67	67	61.2539947
1146574	37.4	37.3	37.38333333	0.001666667	0.040824829	0.1	37.4	37.4	37.4	87	86	86.33333333	0.266666667	0.516397779	1	86	86	86.75	18	16	17	0.4	0.632455532	2	17	17	17	96.81858803	94.01966041	95.59012937	7.015905862	1.271878808	2.798927614	95.06769437	95.73279714	96.23882931	150	147	148.5	4.5	2.121320344	3	147.75	148.5	149.25	73	70	71.5	4.5
1146578	36.9	29.4	34.38333333	7.249666667	2.692520504	7.5	33.9	35.2	35.9	85	83	84.16666667	0.566666667	0.752772653	2	84	84	84.75	21	17	18.33333333	3.066666667	1.751190072	4	17	17.5	19.5	96	94	95.33333333	0.666666667	0.816496581	2	95	95.5	96	95	93	94.33333333	1.333333333	1.154700538	2	94	95	95	69	66	68	3
1146578	36.8	33.5	35.67857143	1.338214286	1.156812122	3.3	35.2	36.1	36.475	85	84	84.57142857	0.285714286	0.534522484	1	84	85	85	20	17	17.71428571	1.238095238	1.112697281	3	17	17	18	96	94	95	0.333333333	0.577350269	2	95	95	95	99	95	97	8	2.828427125	4	96	97	98	69	69	69	0
1146578	36.8	33.5	36.09166667	1.648416667	1.283906798	3.3	36.3375	36.65	36.7	85	83	84.16666667	0.966666667	0.98319208	2	83.25	84.5	85	20	17	18.16666667	2.166666667	1.471960144	3	17	17.5	19.5	95	94	94.83333333	0.166666667	0.40824829	1	95	95	95	99	97	98	2	1.414213562	2	97.5	98	98.5	69	65	67	8
1147107	35.25	33.35	34.4	0.576666667	0.759385717	1.9	33.75	34.8	34.95	90	61	73.71428571	173.5714286	13.17465098	29	61.5	70	86	36	14	20.71428571	58.9047619	7.674943772	22	15	20	22.5	99	98	98.57142857	0.285714286	0.534522484	1	98	99	99	127.4161575	112.3360489	119.7788205	116.0687189	7.839159887	15.08010862	116.5794297	119.6958588	122.9648676	70.95112016	61.57569586	65.86726047	61.2539947
1147107	35.4	34.5	35.08333333	0.093666667	0.306050105	0.9	35.1	35.15	35.2	71	59	63.66666667	19.06666667	4.366539438	12	60.75	63	65.25	15	12	13.16666667	1.366666667	1.169045194	3	12.25	13	13.75	99	99	99	0	0	0	99	99	99	123	123	123	116.0687189	7.839159887	0	123	123	123	63	63	63	61.2539947
1147107	35.4	34.8	35.09285714	0.043690476	0.209022669	0.6	34.95	35.1	35.225	71	59	63.85714286	22.14285714	4.705619741	12	61	62	66.5	20	12	15	6.333333333	2.516611478	8	14	14	15.5	99	98	98.83333333	0.166666667	0.40824829	1	99	99	99	123	123	123	116.0687189	7.839159887	0	123	123	123	63	63	63	61.2539947
1147407	39.2	39.2	39.2	0	0	0	39.2	39.2	39.2	100	99	99.57142857	0.285714286	0.534522484	1	99	100	100	16	3	11.28571429	17.57142857	4.191828786	13	10.5	13	13	99	99	99	0	0	0	99	99	99	130	124	127	18	4.242640687	6	125.5	127	128.5	80	73	76.5	24.5
1147407	39.2	33.9	38.44285714	4.012857143	2.003211707	5.3	39.2	39.2	39.2	106	99	102	10.33333333	3.214550254	7	99.5	100	105	16	3	10.57142857	16.95238095	4.117326918	13	9.5	10	13	99	99	99	0	0	0	99	99	99	133	124	128.5	40.5	6.363961031	9	126.25	128.5	130.75	74	73	73.5	0.5
1147407	39.2	39.2	39.2	0	0	0	39.2	39.2	39.2	100	99	99.83333333	0.166666667	0.40824829	1	100	100	100	14	1	10	25.6	5.059644256	13	8.25	12.5	13	99	99	99	0	0	0	99	99	99	130	120	125	50	7.071067812	10	122.5	125	127.5	80	71	75.5	40.5
1148888	31.9	31.7	31.8	0.02	0.141421356	0.2	31.75	31.8	31.85	82	77	79	2.333333333	1.527525232	5	78.5	79	79	21.90408017	17.57623479	19.62456795	5.951143133	1.696082546	4.327845383	18.69792412	19.54831782	20.47995705	99	98	98.2	0.2	0.447213595	1	98	98	98	176	127	158.1111111	233.6111111	15.28434202	49	159	162	164	55	44	50.22222222	9.444444444
1148888	35.52112998	33.66283475	34.91586692	2.166306026	0.783905929	1.858295232	34.73740202	35.11743958	35.34345199	79	78	78.66666667	0.266666667	0.516397779	1	78.25	79	79	21.90408017	17.57623479	19.62456795	5.951143133	1.696082546	4.327845383	18.69792412	19.54831782	20.47995705	99	98	98.16666667	0.166666667	0.40824829	1	98	98	98	164	127	152.125	208.125	14.42653805	37	151.25	159	159.25	50	44	48.5	7.714285714
1148888	32.85	31.7	32.32	0.25825	0.508183038	1.15	31.9	32.4	32.75	82	77	78.85714286	2.476190476	1.573591585	5	78	79	79	21.90408017	17.57623479	19.62456795	5.951143133	1.696082546	4.327845383	18.69792412	19.54831782	20.47995705	99	98	98.5	0.333333333	0.577350269	1	98	98.5	99	176	138	158.8888889	161.6111111	12.71263588	38	156	162	163	55	46	51.33333333	8.25
1149236	31.5	25.9	28.51666667	7.940833333	2.817948426	5.6	27.025	28.15	29.825	60	60	60	0	0	0	60	60	60	13	13	13	0	0	0	13	13	13	93	91	91.66666667	1.333333333	1.154700538	2	91	91	92	102	102	102	0	0	0	102	102	102	48	48	48	0
1149236	27.3	27.3	27.3	2.166306026	0.783905929	0	27.3	27.3	27.3	59	59	59	18.18132017	2.741670868	0	59	59	59	12	12	12	5.951143133	1.696082546	0	12	12	12	99	99	99	7.015905862	1.271878808	0	99	99	99	101	94	97.5	24.5	4.949747468	7	95.75	97.5	99.25	52	43	47.5	40.5
1149236	25.9	25.9	25.9	2.166306026	0.783905929	0	25.9	25.9	25.9	60	60	60	18.18132017	2.741670868	0	60	60	60	13	13	13	5.951143133	1.696082546	0	13	13	13	93	93	93	7.015905862	1.271878808	0	93	93	93	102	101	101.5	0.5	0.707106781	1	101.25	101.5	101.75	48	43	45.5	12.5
1149486	34.9	33.7	34.31428571	0.197261905	0.444141762	1.2	34	34.3	34.65	89	79	84.14285714	13.80952381	3.716116765	10	81.5	84	87	20	20	20	0	0	0	20	20	20	96.81858803	94.01966041	95.59012937	7.015905862	1.271878808	2.798927614	95.06769437	95.73279714	96.23882931	180	177	178.4285714	1.285714286	1.133893419	3	177.5	179	179	122	120	120.5714286	0.619047619
1149486	33.5	32.45	32.99166667	0.150416667	0.387835876	1.05	32.75	33	33.25	78	70	73.83333333	8.166666667	2.857738033	8	72.25	73.5	75.5	20	20	20	0	0	0	20	20	20	96.81858803	94.01966041	95.59012937	7.015905862	1.271878808	2.798927614	95.06769437	95.73279714	96.23882931	181	175	178.8333333	6.966666667	2.639444386	6	177	180	180.75	121	117	119.3333333	1.866666667
1149486	34.3	33.1	33.7	0.186666667	0.43204938	1.2	33.4	33.7	34	84	74	79.14285714	12.14285714	3.484660262	10	77	79	81.5	20	20	20	0	0	0	20	20	20	96.81858803	94.01966041	95.59012937	7.015905862	1.271878808	2.798927614	95.06769437	95.73279714	96.23882931	181	177	179	3	1.732050808	4	177.5	179	180.5	121	119	120.1428571	0.476190476
1151877	34.2	33.8	34	0.02	0.141421356	0.4	33.925	34	34.075	66	60	63	4.4	2.097617696	6	62	63	64	20	20	20	0	0	0	20	20	20	96.81858803	94.01966041	95.59012937	7.015905862	1.271878808	2.798927614	95.06769437	95.73279714	96.23882931	93	92	92.5	0.5	0.707106781	1	92.25	92.5	92.75	72	69	70.5	4.5
1151877	34.9	34.3	34.51428571	0.048095238	0.219306266	0.6	34.35	34.5	34.6	83	67	73.28571429	33.23809524	5.765248931	16	69	72	76.5	20	20	20	0	0	0	20	20	20	99	95	96.66666667	2.666666667	1.632993162	4	95.25	96.5	97.75	93	92	92.5	0.5	0.707106781	1	92.25	92.5	92.75	69	68	68.5	0.5
1151877	34.5	34	34.25714286	0.02952381	0.171824939	0.5	34.15	34.3	34.35	72	64	67.28571429	8.904761905	2.984084768	8	65	67	69	20	20	20	0	0	0	20	20	20	99	97	98	1	1	2	97.5	98	98.5	92	92	92	0	0	0	92	92	92	69	68	68.5	0.5
1154404	34.7	34.6	34.68333333	0.001666667	0.040824829	0.1	34.7	34.7	34.7	92	43	66.5	426.7	20.65671804	49	48	68.5	81.5	36	30	32.16666667	5.766666667	2.401388487	6	30.25	31.5	33.5	99	97	98	1	1	2	97.5	98	98.5	123	87	105	648	25.45584412	36	96	105	114	77	34	55.5	924.5
1154404	34.6	34.5	34.57142857	0.002380952	0.048795004	0.1	34.55	34.6	34.6	85	62	67.57142857	76.95238095	8.772250621	23	62.5	63	69	38	34	36.57142857	1.619047619	1.272418021	4	36.5	37	37	99	99	99	7.015905862	1.271878808	0	99	99	99	140	140	140	0	0	0	140	140	140	101	95	98	18
1154404	34.7	34.6	34.62857143	0.002380952	0.048795004	0.1	34.6	34.6	34.65	92	62	76.42857143	130.2857143	11.41427677	30	68	77	84	38	31	35.28571429	5.904761905	2.429971585	7	34	36	37	99	99	99	7.015905862	1.271878808	0	99	99	99	140	123	131.5	144.5	12.02081528	17	127.25	131.5	135.75	101	77	89	288
1154811	34.9	34.7	34.82857143	0.005714286	0.075592895	0.2	34.8	34.8	34.9	78	76	76.85714286	1.142857143	1.069044968	2	76	76	78	24	15	17.42857143	9.952380952	3.154739443	9	15.5	16	18	99	99	99	0	0	0	99	99	99	112	97	101.625	21.69642857	4.657942526	15	100	101	102	63	58	60	2.285714286
1154811	34.8	34.7	34.74285714	0.002857143	0.053452248	0.1	34.7	34.7	34.8	78	76	76.57142857	0.952380952	0.975900073	2	76	76	77	24	15	18.85714286	8.476190476	2.911389784	9	17.5	18	20	99	99	99	0	0	0	99	99	99	119	97	104.375	71.69642857	8.467374361	22	97	101	111.25	73	58	62.625	29.98214286
1154811	34.7	34.6	34.68333333	0.001666667	0.040824829	0.1	34.7	34.7	34.7	78	75	77	1.6	1.264911064	3	76.25	77.5	78	21	17	18.5	1.9	1.378404875	4	18	18	18.75	99	99	99	0	0	0	99	99	99	123	97	115.5	100.7	10.03493896	26	113	120	121.75	75	60	71.16666667	35.36666667
1156310	37.8	33.2	36.52857143	2.411547619	1.552915844	4.6	36.7	36.75	37.275	116	108	109.5714286	8.285714286	2.878491669	8	108	109	109	20	18	18.57142857	0.619047619	0.786795792	2	18	18	19	96.81858803	94.01966041	95.59012937	7.015905862	1.271878808	2.798927614	95.06769437	95.73279714	96.23882931	127.4161575	112.3360489	119.7788205	116.0687189	7.839159887	15.08010862	116.5794297	119.6958588	122.9648676	70.95112016	61.57569586	65.86726047	61.2539947
1156310	36.75	33.2	34.87142857	3.071547619	1.752583128	3.55	33.45	33.8	36.725	116	108	109.4285714	8.619047619	2.935821456	8	108	108	109	20	18	18.85714286	0.476190476	0.690065559	2	18.5	19	19	96.81858803	94.01966041	95.59012937	7.015905862	1.271878808	2.798927614	95.06769437	95.73279714	96.23882931	127.4161575	112.3360489	119.7788205	116.0687189	7.839159887	15.08010862	116.5794297	119.6958588	122.9648676	70.95112016	61.57569586	65.86726047	61.2539947
1156310	37.8	36.7	37.61666667	0.201666667	0.44907312	1.1	37.8	37.8	37.8	109	106	107.8333333	2.166666667	1.471960144	3	106.5	108.5	109	18	17	17.83333333	0.166666667	0.40824829	1	18	18	18	96.81858803	94.01966041	95.59012937	7.015905862	1.271878808	2.798927614	95.06769437	95.73279714	96.23882931	129	129	129	116.0687189	7.839159887	0	129	129	129	91	91	91	61.2539947
1156352	36	33.9	35.28	0.69575	0.834116299	2.1	35.15	35.55	35.8	60	59	59.4	0.3	0.547722558	1	59	59	60	18	18	18	0	0	0	18	18	18	97	97	97	0	0	0	97	97	97	162	158	160	8	2.828427125	4	159	160	161	60	56	58	8
1156352	36.9	33.9	35.4	4.5	2.121320344	3	34.65	35.4	36.15	73	59	66	98	9.899494937	14	62.5	66	69.5	19	18	18.5	0.5	0.707106781	1	18.25	18.5	18.75	97	97	97	0	0	0	97	97	97	160	158	159	2	1.414213562	2	158.5	159	159.5	60	60	60	0
1156352	36	25.55	33.16428571	19.38142857	4.402434391	10.45	31.625	35.55	35.9	61	59	60	0.666666667	0.816496581	2	59.5	60	60.5	18	18	18	0	0	0	18	18	18	97	97	97	0	0	0	97	97	97	162	156	159	18	4.242640687	6	157.5	159	160.5	60	56	58	8
1156679	33	32.9	32.95714286	0.002857143	0.053452248	0.1	32.9	33	33	64	59	61.42857143	2.952380952	1.718249386	5	60.5	61	62.5	21.90408017	17.57623479	19.62456795	5.951143133	1.696082546	4.327845383	18.69792412	19.54831782	20.47995705	96.81858803	94.01966041	95.59012937	7.015905862	1.271878808	2.798927614	95.06769437	95.73279714	96.23882931	183	166	172.4285714	32.95238095	5.740416444	17	169.5	170	174.5	102	96	98.28571429	3.571428571
1156679	33	32.9	32.91428571	0.001428571	0.037796447	0.1	32.9	32.9	32.9	66	61	63.71428571	3.238095238	1.799470822	5	62.5	64	65	21.90408017	17.57623479	19.62456795	5.951143133	1.696082546	4.327845383	18.69792412	19.54831782	20.47995705	96.81858803	94.01966041	95.59012937	7.015905862	1.271878808	2.798927614	95.06769437	95.73279714	96.23882931	184	166	176.7142857	43.9047619	6.62606685	18	173.5	177	181.5	102	96	99.28571429	5.904761905
1156679	33.2	33	33.06666667	0.006666667	0.081649658	0.2	33	33.05	33.1	61	58	59.16666667	1.366666667	1.169045194	3	58.25	59	59.75	21.90408017	17.57623479	19.62456795	5.951143133	1.696082546	4.327845383	18.69792412	19.54831782	20.47995705	96.81858803	94.01966041	95.59012937	7.015905862	1.271878808	2.798927614	95.06769437	95.73279714	96.23882931	181	169	173.5	19.5	4.415880433	12	170.5	172.5	175.25	103	98	99.83333333	4.966666667
1156933	35.2	33.1	34.46666667	0.570666667	0.755424825	2.1	34.35	34.55	34.975	107	102	104.5	3.1	1.760681686	5	103.5	105	105	30	24	26.83333333	5.366666667	2.316606714	6	25.25	26.5	28.5	96.81858803	94.01966041	95.59012937	7.015905862	1.271878808	2.798927614	95.06769437	95.73279714	96.23882931	162	162	162	116.0687189	7.839159887	0	162	162	162	81	81	81	61.2539947
1156933	35.25	34.5	34.96428571	0.093928571	0.306477685	0.75	34.75	35.1	35.2	105	101	102.8571429	2.476190476	1.573591585	4	102	102	104	30	24	26.85714286	4.142857143	2.035400978	6	26	26	28	96.81858803	94.01966041	95.59012937	7.015905862	1.271878808	2.798927614	95.06769437	95.73279714	96.23882931	162	162	162	116.0687189	7.839159887	0	162	162	162	81	81	81	61.2539947
1156933	34.3	33.1	33.7	0.72	0.848528137	1.2	33.4	33.7	34	107	105	106	2	1.414213562	2	105.5	106	106.5	27	25	26	2	1.414213562	2	25.5	26	26.5	96.81858803	94.01966041	95.59012937	7.015905862	1.271878808	2.798927614	95.06769437	95.73279714	96.23882931	141	141	141	116.0687189	7.839159887	0	141	141	141	95	95	95	61.2539947
1158068	34.4	33.9	34.08571429	0.038095238	0.195180015	0.5	33.95	34	34.2	83	77	79.71428571	4.904761905	2.214669706	6	78	80	81	20	20	20	0	0	0	20	20	20	95	95	95	0	0	0	95	95	95	101	95	98.11111111	3.361111111	1.833333333	6	97	98	99	62	55	57.22222222	5.194444444
1158068	34.65	34.1	34.41666667	0.038666667	0.196638416	0.55	34.325	34.45	34.5375	85	80	83	3.2	1.788854382	5	82.25	83.5	84	20	20	20	0	0	0	20	20	20	96	95	95.16666667	0.166666667	0.40824829	1	95	95	95	101	97	99.25	1.642857143	1.281739889	4	98.75	99.5	100	62	55	57	6.571428571
1158068	34	33.8	33.91428571	0.004761905	0.069006556	0.2	33.9	33.9	33.95	80	76	77.71428571	1.571428571	1.253566341	4	77	78	78	20	20	20	0	0	0	20	20	20	95	94	94.85714286	0.142857143	0.377964473	1	95	95	95	101	90	96	11.25	3.354101966	11	94	97	98	62	54	57.11111111	8.611111111
1158531	35.95	35.95	35.95	2.166306026	0.783905929	0	35.95	35.95	35.95	82	79	80.42857143	1.285714286	1.133893419	3	79.5	81	81	22	18	19.57142857	2.285714286	1.511857892	4	18.5	19	20.5	98	96	96.42857143	0.619047619	0.786795792	2	96	96	96.5	127.4161575	112.3360489	119.7788205	116.0687189	7.839159887	15.08010862	116.5794297	119.6958588	122.9648676	70.95112016	61.57569586	65.86726047	61.2539947
1158531	34.5	34.5	34.5	2.166306026	0.783905929	0	34.5	34.5	34.5	81	78	79.14285714	1.142857143	1.069044968	3	78.5	79	79.5	20	18	18.42857143	0.619047619	0.786795792	2	18	18	18.5	98	96	96.57142857	0.619047619	0.786795792	2	96	96	97	111	111	111	116.0687189	7.839159887	0	111	111	111	29	29	29	61.2539947
1158531	38.2	35.95	37.2125	0.928958333	0.963824846	2.25	36.775	37.35	37.7875	82	80	80.83333333	0.566666667	0.752772653	2	80.25	81	81	22	19	20	1.6	1.264911064	3	19	19.5	20.75	98	94	96.33333333	2.266666667	1.505545305	4	96	96	97.5	117	117	117	116.0687189	7.839159887	0	117	117	117	60	60	60	61.2539947
1158961	36	34.95	35.59166667	0.151416667	0.389122945	1.05	35.4125	35.675	35.8625	105	103	104.1666667	0.966666667	0.98319208	2	103.25	104.5	105	17	16	16.33333333	0.266666667	0.516397779	1	16	16	16.75	99	98	98.2	0.2	0.447213595	1	98	98	98	189	177	183.3333333	36.33333333	6.027713773	12	180.5	184	186.5	109	86	99	139
1158961	35.25	34.8	34.95	0.030833333	0.175594229	0.45	34.8	34.9	35.05	109	106	106.5714286	1.285714286	1.133893419	3	106	106	106.5	27	18	21	9.333333333	3.055050463	9	19.5	20	21.5	99	97	98	0.8	0.894427191	2	97.25	98	98.75	173	148	160.5	312.5	17.67766953	25	154.25	160.5	166.75	91	79	85	72
1158961	35.6	34.9	35.16428571	0.063095238	0.251187655	0.7	34.975	35.1	35.3	106	105	105.5714286	0.285714286	0.534522484	1	105	106	106	20	16	18.14285714	2.476190476	1.573591585	4	17	18	19.5	99	97	98	0.8	0.894427191	2	97.25	98	98.75	189	173	182	67	8.185352772	16	178.5	184	186.5	109	91	100.6666667	82.33333333
1160078	37.4	37.3	37.32857143	0.002380952	0.048795004	0.1	37.3	37.3	37.35	59	56	57.57142857	1.619047619	1.272418021	3	56.5	58	58.5	16	16	16	0	0	0	16	16	16	98	97	97.14285714	0.142857143	0.377964473	1	97	97	97	145	145	145	116.0687189	7.839159887	0	145	145	145	93	93	93	61.2539947
1160078	37.3	37.3	37.3	0	0	0	37.3	37.3	37.3	57	54	55.33333333	1.466666667	1.211060142	3	54.25	55.5	56	16	16	16	0	0	0	16	16	16	98	97	97.16666667	0.166666667	0.40824829	1	97	97	97	127.4161575	112.3360489	119.7788205	116.0687189	7.839159887	15.08010862	116.5794297	119.6958588	122.9648676	70.95112016	61.57569586	65.86726047	61.2539947
1160078	37.4	32	36.6	4.116666667	2.028957039	5.4	37.3	37.4	37.4	60	58	59.14285714	0.80952381	0.899735411	2	58.5	59	60	16	16	16	0	0	0	16	16	16	98	97	97.57142857	0.285714286	0.534522484	1	97	98	98	145	145	145	116.0687189	7.839159887	0	145	145	145	93	93	93	61.2539947
1160627	35.95	31.6	35.14285714	2.460357143	1.568552563	4.35	35.6	35.65	35.8	69	62	64.85714286	6.142857143	2.478478796	7	63	65	66	21.90408017	17.57623479	19.62456795	5.951143133	1.696082546	4.327845383	18.69792412	19.54831782	20.47995705	99	99	99	0	0	0	99	99	99	105	105	105	116.0687189	7.839159887	0	105	105	105	65	65	65	61.2539947
1160627	36.05	36	36.00833333	0.000416667	0.020412415	0.05	36	36	36	65	61	63.16666667	2.566666667	1.602081979	4	62.25	63	64.5	17	16	16.25	0.25	0.5	1	16	16	16.25	99	98	98.83333333	0.166666667	0.40824829	1	99	99	99	108	108	108	116.0687189	7.839159887	0	108	108	108	65	65	65	61.2539947
1160627	36	35.6	35.79285714	0.038690476	0.196698948	0.4	35.625	35.7	36	69	61	64	8	2.828427125	8	62	63	65.5	17	17	17	5.951143133	1.696082546	0	17	17	17	99	99	99	0	0	0	99	99	99	105	105	105	116.0687189	7.839159887	0	105	105	105	65	65	65	61.2539947
1160857	34.9	34.8	34.83333333	0.002666667	0.051639778	0.1	34.8	34.8	34.875	54	51	52.66666667	1.066666667	1.032795559	3	52.25	53	53	14	14	14	0	0	0	14	14	14	96.81858803	94.01966041	95.59012937	7.015905862	1.271878808	2.798927614	95.06769437	95.73279714	96.23882931	132	124	128	32	5.656854249	8	126	128	130	85	79	82	18
1160857	34.8	34.7	34.78571429	0.001428571	0.037796447	0.1	34.8	34.8	34.8	54	52	53.14285714	0.476190476	0.690065559	2	53	53	53.5	14	14	14	0	0	0	14	14	14	96.81858803	94.01966041	95.59012937	7.015905862	1.271878808	2.798927614	95.06769437	95.73279714	96.23882931	132	132	132	0	0	0	132	132	132	84	79	81.5	12.5
1160857	34.8	28.55	33.76428571	5.328928571	2.308447221	6.25	34.35	34.7	34.8	54	52	53.28571429	0.571428571	0.755928946	2	53	53	54	15	14	14.28571429	0.238095238	0.487950036	1	14	14	14.5	96.81858803	94.01966041	95.59012937	7.015905862	1.271878808	2.798927614	95.06769437	95.73279714	96.23882931	139	132	135.5	24.5	4.949747468	7	133.75	135.5	137.25	84	84	84	0
1160858	34.3	32.75	33.62142857	0.206547619	0.454475103	1.55	33.6	33.7	33.7	86	71	80	29.33333333	5.416025603	15	77	81	84	16	10	12.85714286	3.80952381	1.951800146	6	12	12	14	97	95	96.28571429	0.904761905	0.951189731	2	95.5	97	97	136	66	88.6	969.3	31.13358315	70	67	69	105	89	24	47	744
1160858	33.7	33.6	33.65714286	0.002857143	0.053452248	0.1	33.6	33.7	33.7	87	71	80.42857143	35.61904762	5.968169537	16	77	81	85	14	9	12	3.666666667	1.914854216	5	11	12	13.5	97	90	93.42857143	8.952380952	2.992052966	7	90.5	95	95.5	136	89	109.75	380.9166667	19.51708653	47	101	107	115.75	89	42	62	386
1160858	33.7	33.6	33.63333333	0.002666667	0.051639778	0.1	33.6	33.6	33.675	94	83	89.5	19.9	4.460941605	11	87	90	93	16	9	13.33333333	5.866666667	2.422120283	7	13	13.5	14.75	99	90	93.2	16.7	4.086563348	9	90	91	96	122	89	108.2	148.7	12.19426095	33	107	109	114	58	42	53.2	42.7
1161213	34.8	34.25	34.61	0.0455	0.21330729	0.55	34.6	34.7	34.7	81	75	77.42857143	5.285714286	2.299068134	6	76	76	79	19	19	19	5.951143133	1.696082546	0	19	19	19	96.81858803	94.01966041	95.59012937	7.015905862	1.271878808	2.798927614	95.06769437	95.73279714	96.23882931	176	94	141.4166667	826.4469697	28.74799071	82	125.25	151	164.5	118	51	86.16666667	671.0606061
1161213	35	34.7	34.86	0.013	0.114017543	0.3	34.8	34.9	34.9	85	75	79.14285714	18.80952381	4.33699479	10	76	76	83	19	2	13.33333333	96.33333333	9.814954576	17	10.5	19	19	96.81858803	94.01966041	95.59012937	7.015905862	1.271878808	2.798927614	95.06769437	95.73279714	96.23882931	176	94	143.25	1081.928571	32.89268264	82	110.25	162	166.25	118	43	85.75	965.3571429
1161213	35	34.9	34.96666667	0.002666667	0.051639778	0.1	34.925	35	35	85	78	81.16666667	8.966666667	2.994439291	7	78.5	81	83.5	19	2	10.5	144.5	12.02081528	17	6.25	10.5	14.75	99	99	99	0	0	0	99	99	99	108	94	102	29.2	5.403702434	14	98.5	103.5	105.5	51	42	44.83333333	14.16666667
1162325	39.2	33.5	36.66666667	8.423333333	2.90229794	5.7	35.4	37.3	38.25	102	91	96.42857143	15.61904762	3.95209408	11	94	96	99	21	18	19.71428571	1.571428571	1.253566341	3	19	20	20.5	95	92	94.14285714	1.476190476	1.214985793	3	93.5	95	95	85	81	83	8	2.828427125	4	82	83	84	66	64	65	2
1162325	39.2	31.85	35.54	8.59175	2.931168709	7.35	33.5	35.85	37.3	103	96	99.71428571	6.571428571	2.563479778	7	98	100	101.5	21	18	20	1.333333333	1.154700538	3	19.5	20	21	99	91	94.85714286	6.80952381	2.60950643	8	93.5	95	96	85	43	69.66666667	537.3333333	23.18045153	42	62	81	83	64	35	52	229
1162325	35.52112998	33.66283475	34.91586692	2.166306026	0.783905929	1.858295232	34.73740202	35.11743958	35.34345199	98	91	94	5.2	2.28035085	7	93.25	94	94	23	18	20	3.6	1.897366596	5	18.5	20	20.75	96	92	95	2.4	1.549193338	4	95	95.5	96	85	85	85	116.0687189	7.839159887	0	85	85	85	66	66	66	61.2539947
1162451	34.9	33.65	34.41428571	0.213928571	0.462524131	1.25	34.125	34.6	34.75	67	64	65.14285714	1.142857143	1.069044968	3	64.5	65	65.5	24	24	24	0	0	0	24	24	24	99	98	98.66666667	0.266666667	0.516397779	1	98.25	99	99	216	193	206.8888889	47.36111111	6.881940941	23	206	206	212	72	62	67.66666667	7.25
1162451	34.1	33.6	33.85	0.035	0.187082869	0.5	33.725	33.85	33.975	65	63	64.16666667	0.566666667	0.752772653	2	64	64	64.75	24	24	24	0	0	0	24	24	24	96.81858803	94.01966041	95.59012937	7.015905862	1.271878808	2.798927614	95.06769437	95.73279714	96.23882931	210	180	193.75	98.78571429	9.939100275	30	187	191.5	200.75	70	62	66.125	10.125
1162451	34.6	33.65	34.07142857	0.088214286	0.297008898	0.95	33.95	34	34.175	67	63	64.71428571	1.904761905	1.380131119	4	64	64	65.5	24	24	24	0	0	0	24	24	24	99	99	99	0	0	0	99	99	99	216	187	204.5555556	96.52777778	9.824855102	29	200	206	212	72	67	69	2
1164088	34.9	34.9	34.9	0	0	0	34.9	34.9	34.9	82	80	80.71428571	0.571428571	0.755928946	2	80	81	81	17	16	16.14285714	0.142857143	0.377964473	1	16	16	16	97	96	96.42857143	0.285714286	0.534522484	1	96	96	97	153	139	147.75	18.5	4.301162634	14	146.75	147.5	151	69	56	59.875	16.69642857
1164088	34.9	34.9	34.9	0	0	0	34.9	34.9	34.9	81	80	80.83333333	0.166666667	0.40824829	1	81	81	81	23	18	20.16666667	3.766666667	1.940790217	5	18.5	20.5	21	98	97	97.33333333	0.266666667	0.516397779	1	97	97	97.75	144	134	138.5	16.7	4.086563348	10	136	137	141.75	55	50	52.83333333	3.766666667
1164088	34.9	34.9	34.9	0	0	0	34.9	34.9	34.9	82	80	81	0.333333333	0.577350269	2	81	81	81	20	16	17.28571429	2.238095238	1.496026483	4	16	17	18	97	96	96.71428571	0.238095238	0.487950036	1	96.5	97	97	153	138	145.4285714	20.95238095	4.577377082	15	143.5	146	147	59	53	56	3.666666667
1164364	35.52112998	33.66283475	34.91586692	2.166306026	0.783905929	1.858295232	34.73740202	35.11743958	35.34345199	96	93	94.42857143	0.952380952	0.975900073	3	94	94	95	30	24	26.85714286	3.80952381	1.951800146	6	26	26	28	96.81858803	94.01966041	95.59012937	7.015905862	1.271878808	2.798927614	95.06769437	95.73279714	96.23882931	151	151	151	116.0687189	7.839159887	0	151	151	151	80	80	80	61.2539947
1164364	35.52112998	33.66283475	34.91586692	2.166306026	0.783905929	1.858295232	34.73740202	35.11743958	35.34345199	99	94	95.66666667	3.466666667	1.861898673	5	94.25	95.5	96	28	24	26.33333333	3.466666667	1.861898673	4	25	26.5	28	96.81858803	94.01966041	95.59012937	7.015905862	1.271878808	2.798927614	95.06769437	95.73279714	96.23882931	127.4161575	112.3360489	119.7788205	116.0687189	7.839159887	15.08010862	116.5794297	119.6958588	122.9648676	70.95112016	61.57569586	65.86726047	61.2539947
1164364	33.25	25.95	29.6	26.645	5.161879503	7.3	27.775	29.6	31.425	107	93	96.83333333	26.56666667	5.154286242	14	94.25	95	96.5	30	26	27	4	2	4	26	26	27	99	99	99	7.015905862	1.271878808	0	99	99	99	174	151	162.5	264.5	16.26345597	23	156.75	162.5	168.25	114	80	97	578
1165962	36.8	25.35	34.99285714	18.09702381	4.254059686	11.45	36.45	36.6	36.65	116	106	111	15.66666667	3.958114029	10	108.5	110	114	22	16	18.71428571	3.904761905	1.97604704	6	17.5	19	19.5	96.81858803	94.01966041	95.59012937	7.015905862	1.271878808	2.798927614	95.06769437	95.73279714	96.23882931	111	105	108	18	4.242640687	6	106.5	108	109.5	91	74	82.5	144.5
1165962	37.8	36.9	37.31666667	0.121666667	0.348807492	0.9	37.05	37.3	37.55	126	116	121	14.4	3.794733192	10	119.25	120	123.75	37	20	30.5	34.7	5.89067059	17	29.25	31.5	33.75	96.81858803	94.01966041	95.59012937	7.015905862	1.271878808	2.798927614	95.06769437	95.73279714	96.23882931	110	99	104.5	60.5	7.778174593	11	101.75	104.5	107.25	90	84	87	18
1165962	37.2	36.6	36.82857143	0.049047619	0.221466971	0.6	36.65	36.8	36.95	120	110	115.5714286	12.61904762	3.552329886	10	114	116	117.5	34	18	23.14285714	36.14285714	6.011892975	16	19.5	20	25.5	96.81858803	94.01966041	95.59012937	7.015905862	1.271878808	2.798927614	95.06769437	95.73279714	96.23882931	110	105	107.5	12.5	3.535533906	5	106.25	107.5	108.75	91	90	90.5	0.5
1167246	35.2	34.9	35.08571429	0.014761905	0.121498579	0.3	35	35.1	35.2	89	72	77.28571429	35.57142857	5.964178784	17	73.5	75	79	18	15	16	1	1	3	15.5	16	16	98	98	98	7.015905862	1.271878808	0	98	98	98	108	108	108	116.0687189	7.839159887	0	108	108	108	69	69	69	61.2539947
1167246	35.3	35.2	35.28333333	0.001666667	0.040824829	0.1	35.3	35.3	35.3	73	70	71.5	1.1	1.048808848	3	71	71.5	72	17	16	16.5	0.3	0.547722558	1	16	16.5	17	96.81858803	94.01966041	95.59012937	7.015905862	1.271878808	2.798927614	95.06769437	95.73279714	96.23882931	127.4161575	112.3360489	119.7788205	116.0687189	7.839159887	15.08010862	116.5794297	119.6958588	122.9648676	70.95112016	61.57569586	65.86726047	61.2539947
1167246	35.3	35.1	35.21428571	0.004761905	0.069006556	0.2	35.2	35.2	35.25	75	72	73	1.333333333	1.154700538	3	72	73	73.5	16	15	15.85714286	0.142857143	0.377964473	1	16	16	16	96.81858803	94.01966041	95.59012937	7.015905862	1.271878808	2.798927614	95.06769437	95.73279714	96.23882931	108	108	108	116.0687189	7.839159887	0	108	108	108	69	69	69	61.2539947
1168048	37.5	37.5	37.5	2.166306026	0.783905929	0	37.5	37.5	37.5	88	87	87.85714286	0.142857143	0.377964473	1	88	88	88	24	22	22.85714286	0.80952381	0.899735411	2	22	23	23.5	99	97	98.28571429	0.571428571	0.755928946	2	98	98	99	195	149	159.75	213.6428571	14.61652685	46	152.75	156	158.25	90	72	77	32.28571429
1168048	33.2	27.9	30.11666667	7.585833333	2.754239157	5.3	28.575	29.25	31.225	89	87	88	0.333333333	0.577350269	2	88	88	88	25	23	23.57142857	0.619047619	0.786795792	2	23	23	24	99	96	97.71428571	0.904761905	0.951189731	3	97.5	98	98	195	149	159.125	222.9821429	14.93258661	46	151.5	155	158.25	90	75	79	23.14285714
1168048	37.5	37.5	37.5	0	0	0	37.5	37.5	37.5	89	88	88.33333333	0.266666667	0.516397779	1	88	88	88.75	23	21	22	0.4	0.632455532	2	22	22	22	99	96	98.2	1.7	1.303840481	3	98	99	99	156	145	151	14	3.741657387	11	149.5	151.5	152.75	75	67	71	7.2
1168884	34.9	34.9	34.9	0	0	0	34.9	34.9	34.9	136	128	131	14	3.741657387	8	128	129	134	29	21	24.6	9.3	3.049590136	8	23	24	26	97	94	95.28571429	1.238095238	1.112697281	3	94.5	95	96	121	115	118	18	4.242640687	6	116.5	118	119.5	66	62	64	8
1168884	35	34.9	34.91428571	0.001428571	0.037796447	0.1	34.9	34.9	34.9	134	127	129	8	2.828427125	7	128	128	128	28	21	25.4	7.3	2.701851217	7	25	26	27	96	94	95	0.333333333	0.577350269	2	95	95	95	117	115	116	2	1.414213562	2	115.5	116	116.5	66	66	66	0
1168884	35.1	34.9	34.98333333	0.005666667	0.075277265	0.2	34.925	35	35	128	125	126.8333333	1.366666667	1.169045194	3	126.25	127	127.75	28	25	26.83333333	0.966666667	0.98319208	3	27	27	27	96	95	95.33333333	0.266666667	0.516397779	1	95	95	95.75	117	116	116.5	0.5	0.707106781	1	116.25	116.5	116.75	67	66	66.5	0.5
1171041	35.52112998	33.66283475	34.91586692	2.166306026	0.783905929	1.858295232	34.73740202	35.11743958	35.34345199	62	61	61.5	0.3	0.547722558	1	61	61.5	62	23	20	21.33333333	1.066666667	1.032795559	3	21	21	21.75	98	97	97.83333333	0.166666667	0.40824829	1	98	98	98	127.4161575	112.3360489	119.7788205	116.0687189	7.839159887	15.08010862	116.5794297	119.6958588	122.9648676	70.95112016	61.57569586	65.86726047	61.2539947
1171041	33.5	32.6	33	0.104166667	0.322748612	0.9	32.775	32.95	33.2	62	61	61.57142857	0.285714286	0.534522484	1	61	62	62	21	20	20.71428571	0.238095238	0.487950036	1	20.5	21	21	97	97	97	0	0	0	97	97	97	118	118	118	116.0687189	7.839159887	0	118	118	118	53	53	53	61.2539947
1171041	33.5	32.95	33.2125	0.057291667	0.239356777	0.55	33.0625	33.2	33.35	62	61	61.42857143	0.285714286	0.534522484	1	61	61	62	21	20	20.85714286	0.142857143	0.377964473	1	21	21	21	98	97	97.28571429	0.238095238	0.487950036	1	97	97	97.5	118	118	118	116.0687189	7.839159887	0	118	118	118	53	53	53	61.2539947
1171346	33.7	33.7	33.7	0	0	0	33.7	33.7	33.7	64	62	63.14285714	0.80952381	0.899735411	2	62.5	63	64	19	18	18.14285714	0.142857143	0.377964473	1	18	18	18	83	71	75.33333333	44.33333333	6.658328118	12	71.5	72	77.5	108	82	95	338	18.38477631	26	88.5	95	101.5	45	30	37.5	112.5
1171346	33.7	33.7	33.7	0	0	0	33.7	33.7	33.7	63	62	62.5	0.3	0.547722558	1	62	62.5	63	18	17	17.83333333	0.166666667	0.40824829	1	18	18	18	83	70	76.5	37.1	6.090976933	13	71.25	76.5	81.75	92	82	87	50	7.071067812	10	84.5	87	89.5	57	45	51	72
1171346	33.7	33.7	33.7	0	0	0	33.7	33.7	33.7	64	63	63.85714286	0.142857143	0.377964473	1	64	64	64	19	18	18.42857143	0.285714286	0.534522484	1	18	18	19	96.81858803	94.01966041	95.59012937	7.015905862	1.271878808	2.798927614	95.06769437	95.73279714	96.23882931	108	102	105	18	4.242640687	6	103.5	105	106.5	46	30	38	128
1171602	31.3	30.1	30.76428571	0.250595238	0.500594884	1.2	30.375	30.9	31.15	90	82	85.85714286	5.80952381	2.410295378	8	85	86	86.5	24	22	22.85714286	0.80952381	0.899735411	2	22	23	23.5	99	82	95.14285714	35.80952381	5.984105932	17	95.5	97	98.5	130	108	116.75	107.5833333	10.37223859	22	108.75	114.5	122.5	114	52	88.75	712.9166667
1171602	32.6	30	31.21666667	1.337666667	1.156575405	2.6	30.175	31.15	32.2	97	85	90.83333333	18.96666667	4.355073669	12	88.25	90.5	93.5	24	22	23	0.4	0.632455532	2	23	23	23	98	98	98	7.015905862	1.271878808	0	98	98	98	118	72	89	403.3333333	20.08316044	46	78.75	83	93.25	58	47	52.75	20.25
1171602	31.2	30	30.42857143	0.245714286	0.495695759	1.2	30.05	30.1	30.8	97	82	87.71428571	23.23809524	4.820590756	15	85	87	89	24	22	22.71428571	0.904761905	0.951189731	2	22	22	23.5	99	95	97	2.5	1.58113883	4	96	97	98	118	108	111.6666667	30.33333333	5.507570547	10	108.5	109	113.5	88	52	66	372
1171732	29.8	29.8	29.8	2.166306026	0.783905929	0	29.8	29.8	29.8	84	82	83.42857143	0.619047619	0.786795792	2	83	84	84	19	16	16.85714286	1.142857143	1.069044968	3	16	17	17	96.81858803	94.01966041	95.59012937	7.015905862	1.271878808	2.798927614	95.06769437	95.73279714	96.23882931	172	169	170.5	4.5	2.121320344	3	169.75	170.5	171.25	91	89	90	2
1171732	35.52112998	33.66283475	34.91586692	2.166306026	0.783905929	1.858295232	34.73740202	35.11743958	35.34345199	87	83	84.28571429	1.571428571	1.253566341	4	84	84	84	17	14	15.71428571	0.904761905	0.951189731	3	15.5	16	16	96.81858803	94.01966041	95.59012937	7.015905862	1.271878808	2.798927614	95.06769437	95.73279714	96.23882931	175	172	173.5	4.5	2.121320344	3	172.75	173.5	174.25	90	89	89.5	0.5
1171732	35.52112998	33.66283475	34.91586692	2.166306026	0.783905929	1.858295232	34.73740202	35.11743958	35.34345199	87	84	84.83333333	1.366666667	1.169045194	3	84	84.5	85	16	14	15.33333333	0.666666667	0.816496581	2	15	15.5	16	96.81858803	94.01966041	95.59012937	7.015905862	1.271878808	2.798927614	95.06769437	95.73279714	96.23882931	178	175	176.5	4.5	2.121320344	3	175.75	176.5	177.25	90	85	87.5	12.5
1172400	35.1	34.9	35.05	0.007	0.083666003	0.2	35.025	35.1	35.1	85	83	84	0.4	0.632455532	2	84	84	84	15	14	14.66666667	0.266666667	0.516397779	1	14.25	15	15	95	95	95	0	0	0	95	95	95	138	138	138	116.0687189	7.839159887	0	138	138	138	68	68	68	61.2539947
1172400	34.75	32.45	34.01428571	0.692261905	0.832022779	2.3	33.7	34.3	34.6	96	85	89.57142857	16.95238095	4.117326918	11	86.5	89	92	21	15	17.42857143	4.952380952	2.225394561	6	15.5	18	18.5	95	94	94.71428571	0.238095238	0.487950036	1	94.5	95	95	127.4161575	112.3360489	119.7788205	116.0687189	7.839159887	15.08010862	116.5794297	119.6958588	122.9648676	70.95112016	61.57569586	65.86726047	61.2539947
1172400	35.1	34.3	34.75	0.079166667	0.281365717	0.8	34.6	34.75	34.95	89	84	85.57142857	3.619047619	1.902379462	5	84	85	86.5	18	14	15.28571429	1.904761905	1.380131119	4	14.5	15	15.5	95	94	94.85714286	0.142857143	0.377964473	1	95	95	95	127.4161575	112.3360489	119.7788205	116.0687189	7.839159887	15.08010862	116.5794297	119.6958588	122.9648676	70.95112016	61.57569586	65.86726047	61.2539947
1173436	34.9	34.7	34.79285714	0.005357143	0.073192505	0.2	34.75	34.8	34.825	115	108	112.5714286	5.285714286	2.299068134	7	112	113	114	40	29	33.14285714	13.80952381	3.716116765	11	31	32	34.5	95	93	94.42857143	0.619047619	0.786795792	2	94	95	95	92	86	89	18	4.242640687	6	87.5	89	90.5	62	57	59.5	12.5
1173436	34.85	34.5	34.70833333	0.018416667	0.13570802	0.35	34.625	34.75	34.8	115	108	112.3333333	7.066666667	2.658320272	7	111.25	112.5	114.5	40	24	34	29.2	5.403702434	16	33.5	35.5	36	95	93	94	0.4	0.632455532	2	94	94	94	92	81	86.5	60.5	7.778174593	11	83.75	86.5	89.25	57	39	48	162
1173436	34.9	34.7	34.83571429	0.005595238	0.074801324	0.2	34.8	34.85	34.9	114	112	113.1428571	0.80952381	0.899735411	2	112.5	113	114	32	24	29	7.666666667	2.768874621	8	28	29	31	95	94	94.85714286	0.142857143	0.377964473	1	95	95	95	86	85	85.5	0.5	0.707106781	1	85.25	85.5	85.75	62	39	50.5	264.5
1173936	37.8	37.8	37.8	0	0	0	37.8	37.8	37.8	117	113	115.1666667	2.166666667	1.471960144	4	114.25	115.5	116	26	21	23.5	3.5	1.870828693	5	22.25	23.5	24.75	96	92	94.33333333	1.866666667	1.366260102	4	94	94.5	95	127.4161575	112.3360489	119.7788205	116.0687189	7.839159887	15.08010862	116.5794297	119.6958588	122.9648676	70.95112016	61.57569586	65.86726047	61.2539947
1173936	37.8	34.6	37.24166667	1.676416667	1.294765101	3.2	37.7125	37.775	37.8	117	113	115.6666667	3.066666667	1.751190072	4	114.5	116.5	117	25	20	22.83333333	4.566666667	2.136976057	5	21.25	23	24.75	95	92	93.16666667	1.366666667	1.169045194	3	92.25	93	93.75	126	126	126	116.0687189	7.839159887	0	126	126	126	79	79	79	61.2539947
1173936	37.75	27.55	34.04	17.91675	4.23281821	10.2	32.6	34.6	37.7	120	112	116.4	8.3	2.880972058	8	116	117	117	26	20	23.6	5.3	2.302172887	6	23	24	25	96	92	93.6	2.3	1.516575089	4	93	93	94	126	126	126	116.0687189	7.839159887	0	126	126	126	79	79	79	61.2539947
1174427	35.1	34.8	34.91428571	0.011428571	0.106904497	0.3	34.85	34.9	34.95	73	67	69.28571429	5.571428571	2.360387377	6	67.5	69	70.5	23	15	19.8	19.2	4.38178046	8	15	23	23	99	99	99	0	0	0	99	99	99	196	161	178.7777778	96.69444444	9.833333333	35	175	177	184	111	99	104	12.5
1174427	35.3	34.9	35.07857143	0.023214286	0.15236235	0.4	34.95	35.1	35.175	103	67	72.71428571	178.9047619	13.37552847	36	67	68	68.5	21	5	14.4	33.8	5.813776741	16	15	15	16	96.81858803	94.01966041	95.59012937	7.015905862	1.271878808	2.798927614	95.06769437	95.73279714	96.23882931	178	107	164	552	23.49468025	71	171	174	176	104	73	97.77777778	91.94444444
1174427	35.6	35.15	35.35833333	0.030416667	0.174403746	0.45	35.225	35.35	35.475	103	67	82.33333333	243.4666667	15.60341843	36	70.5	78	94.5	21	5	14.33333333	30.66666667	5.537749242	16	12.5	15	17.5	96.81858803	94.01966041	95.59012937	7.015905862	1.271878808	2.798927614	95.06769437	95.73279714	96.23882931	172	106	133.8571429	835.8095238	28.91037052	66	112	118	158.5	104	71	84	220
1175506	36.4	34.8	35.85	0.409166667	0.639661369	1.6	35.425	36.2	36.35	102	100	100.8571429	0.80952381	0.899735411	2	100	101	101.5	21	20	20.14285714	0.142857143	0.377964473	1	20	20	20	99	98	98.42857143	0.285714286	0.534522484	1	98	98	99	127.4161575	112.3360489	119.7788205	116.0687189	7.839159887	15.08010862	116.5794297	119.6958588	122.9648676	70.95112016	61.57569586	65.86726047	61.2539947
1175506	36.4	34.95	35.92857143	0.324880952	0.569983291	1.45	35.575	36.2	36.4	102	100	101.2857143	0.904761905	0.951189731	2	100.5	102	102	21	19	20.28571429	0.571428571	0.755928946	2	20	20	21	98	98	98	0	0	0	98	98	98	109	109	109	116.0687189	7.839159887	0	109	109	109	67	67	67	61.2539947
1175506	36.3	33.75	35.31666667	0.938666667	0.968848113	2.55	34.9125	35.375	36.1	102	100	100.6666667	0.666666667	0.816496581	2	100	100.5	101	20	19	19.83333333	0.166666667	0.40824829	1	20	20	20	99	99	99	0	0	0	99	99	99	127.4161575	112.3360489	119.7788205	116.0687189	7.839159887	15.08010862	116.5794297	119.6958588	122.9648676	70.95112016	61.57569586	65.86726047	61.2539947
1175725	34.9	34.3	34.59285714	0.053690476	0.231712054	0.6	34.4	34.6	34.775	96	86	92.14285714	15.14285714	3.891382421	10	89.5	93	95.5	27	12	17.85714286	36.47619048	6.039552175	15	14.5	15	21	96.81858803	94.01966041	95.59012937	7.015905862	1.271878808	2.798927614	95.06769437	95.73279714	96.23882931	150	132	144.5	34	5.830951895	18	143.5	145	148.5	132	73	83	401.1428571
1175725	34.4	33.9	34.13333333	0.030666667	0.175119007	0.5	34.025	34.15	34.2	92	71	81	72.4	8.508818954	21	74	81.5	86.75	25	9	16	44.4	6.6633325	16	10.5	15	21	96.81858803	94.01966041	95.59012937	7.015905862	1.271878808	2.798927614	95.06769437	95.73279714	96.23882931	223	121	141.4285714	1328.952381	36.45479915	102	123.5	128	135.5	187	58	79.28571429	2264.571429
1175725	34.6	34.1	34.34285714	0.026190476	0.161834719	0.5	34.25	34.4	34.4	96	86	90.14285714	17.80952381	4.220133151	10	86.5	89	93.5	25	10	16.28571429	28.9047619	5.3763149	15	13	15	19	96.81858803	94.01966041	95.59012937	7.015905862	1.271878808	2.798927614	95.06769437	95.73279714	96.23882931	223	128	150.2222222	794.6944444	28.19032537	95	137	144	148	187	62	89.88888889	1771.861111
1175888	37.9	36.05	37.58333333	0.564666667	0.751443056	1.85	37.8625	37.9	37.9	101	88	96.83333333	22.96666667	4.792355023	13	95.75	98.5	99.75	27	23	25.16666667	2.166666667	1.471960144	4	24.25	25.5	26	96.81858803	94.01966041	95.59012937	7.015905862	1.271878808	2.798927614	95.06769437	95.73279714	96.23882931	137	137	137	116.0687189	7.839159887	0	137	137	137	73	73	73	61.2539947
1175888	37.9	34.35	37.15	1.798333333	1.341019513	3.55	37.125	37.8	37.875	105	97	100.8571429	7.476190476	2.734262328	8	99	101	102.5	26	24	25.14285714	0.80952381	0.899735411	2	24.5	25	26	96.81858803	94.01966041	95.59012937	7.015905862	1.271878808	2.798927614	95.06769437	95.73279714	96.23882931	118	118	118	116.0687189	7.839159887	0	118	118	118	69	69	69	61.2539947
1175888	37.9	37.8	37.87142857	0.001547619	0.03933979	0.1	37.85	37.9	37.9	105	99	101.1428571	4.80952381	2.193062655	6	99.5	101	102	27	24	25.42857143	1.285714286	1.133893419	3	24.5	26	26	96.81858803	94.01966041	95.59012937	7.015905862	1.271878808	2.798927614	95.06769437	95.73279714	96.23882931	118	118	118	116.0687189	7.839159887	0	118	118	118	69	69	69	61.2539947
1176776	33.7	30.35	33.06428571	1.487261905	1.219533478	3.35	33.3	33.6	33.6	70	70	70	0	0	0	70	70	70	23	23	23	0	0	0	23	23	23	90	74	78.28571429	45.9047619	6.7753053	16	74	74	81	84	82	83	1.333333333	1.154700538	2	82	83	84	62	56	58.75	10.25
1176776	33.7	33.5	33.58571429	0.004761905	0.069006556	0.2	33.55	33.6	33.6	70	70	70	0	0	0	70	70	70	23	23	23	0	0	0	23	23	23	92	74	86	61.33333333	7.831560083	18	81	90	92	92	82	86	18.66666667	4.320493799	10	83.5	85	87.5	62	56	59.25	6.25
1176776	33.6	33.4	33.48333333	0.005666667	0.075277265	0.2	33.425	33.5	33.5	70	70	70	0	0	0	70	70	70	23	23	23	0	0	0	23	23	23	92	92	92	0	0	0	92	92	92	92	86	88	12	3.464101615	6	86	86	89	60	59	59.66666667	0.333333333
1176792	35.52112998	33.66283475	34.91586692	2.166306026	0.783905929	1.858295232	34.73740202	35.11743958	35.34345199	73	69	70.33333333	2.266666667	1.505545305	4	69.25	70	70.75	13	12	12.16666667	0.166666667	0.40824829	1	12	12	12	97	80	87.66666667	51.46666667	7.174027228	17	82	87	92.75	121	116	118.5	12.5	3.535533906	5	117.25	118.5	119.75	47	46	46.5	0.5
1176792	34.5	32.5	33.95833333	0.612416667	0.782570551	2	33.7875	34.3	34.475	84	70	75.71428571	40.23809524	6.343350474	14	70.5	72	81.5	15	12	12.42857143	1.285714286	1.133893419	3	12	12	12	99	88	92.66666667	19.06666667	4.366539438	11	89.25	92	95.5	99	50	77.6	369.3	19.21717981	49	68	81	90	55	29	39.8	110.7
1176792	34.5	34.4	34.46666667	0.003333333	0.057735027	0.1	34.45	34.5	34.5	73	69	70.71428571	1.904761905	1.380131119	4	70	70	71.5	13	12	12.14285714	0.142857143	0.377964473	1	12	12	12	96	80	87.28571429	38.9047619	6.237368187	16	82	88	91.5	116	81	98.66666667	306.3333333	17.50238079	35	90	99	107.5	55	40	47.33333333	56.33333333
1176992	34.8	34.4	34.62857143	0.022380952	0.149602648	0.4	34.55	34.6	34.75	108	95	100.2857143	22.23809524	4.715728495	13	97	99	103	19	15	16.28571429	2.238095238	1.496026483	4	15	16	17	96.81858803	94.01966041	95.59012937	7.015905862	1.271878808	2.798927614	95.06769437	95.73279714	96.23882931	149	143	145.5714286	3.619047619	1.902379462	6	144.5	146	146	96	93	94.28571429	1.238095238
1176992	34.6	34.4	34.47142857	0.009047619	0.095118973	0.2	34.4	34.4	34.55	99	94	96.14285714	2.80952381	1.67616342	5	95	96	97	33	15	19.28571429	49.9047619	7.064330252	18	15	15	21	96.81858803	94.01966041	95.59012937	7.015905862	1.271878808	2.798927614	95.06769437	95.73279714	96.23882931	146	139	142.5714286	8.952380952	2.992052966	7	140	143	145	94	91	92.57142857	1.619047619
1176992	34.4	34.1	34.3	0.016	0.126491106	0.3	34.225	34.35	34.4	96	93	94.33333333	1.066666667	1.032795559	3	94	94	94.75	35	15	27.33333333	64.26666667	8.016649342	20	22.75	29	33.75	93	92	92.5	0.5	0.707106781	1	92.25	92.5	92.75	141	119	131.6666667	90.26666667	9.500877152	22	124	134.5	139	92	78	85.66666667	41.46666667
1177029	33.9	33.7	33.78571429	0.008095238	0.089973541	0.2	33.7	33.8	33.85	76	67	72	8.333333333	2.886751346	9	71	72	73.5	18	18	18	0	0	0	18	18	18	98	97	97.42857143	0.285714286	0.534522484	1	97	97	98	95	88	92.66666667	16.33333333	4.041451884	7	91.5	95	95	71	64	68	13
1177029	33.8	33.7	33.71428571	0.001428571	0.037796447	0.1	33.7	33.7	33.7	76	56	68.14285714	57.80952381	7.603257447	20	64	72	72.5	18	18	18	0	0	0	18	18	18	98	97	97.28571429	0.238095238	0.487950036	1	97	97	97.5	95	88	91.33333333	12.33333333	3.511884584	7	89.5	91	93	71	63	66	19
1177029	33.9	33.7	33.76666667	0.006666667	0.081649658	0.2	33.7	33.75	33.8	69	56	62.66666667	22.26666667	4.718756898	13	59.75	63	65.5	18	18	18	0	0	0	18	18	18	98	97	97.33333333	0.266666667	0.516397779	1	97	97	97.75	91	87	89	8	2.828427125	4	88	89	90	63	57	60	18
1177111	35.52112998	33.66283475	34.91586692	2.166306026	0.783905929	1.858295232	34.73740202	35.11743958	35.34345199	98	93	95.66666667	3.066666667	1.751190072	5	95	95.5	96.75	21	17	19.33333333	1.866666667	1.366260102	4	19	19.5	20	96.81858803	94.01966041	95.59012937	7.015905862	1.271878808	2.798927614	95.06769437	95.73279714	96.23882931	154	138	146.3333333	43.46666667	6.592925501	16	141.25	146.5	151.75	73	69	71.33333333	3.466666667
1177111	34.7	31.1	32.9	6.48	2.545584412	3.6	32	32.9	33.8	101	95	97	4	2	6	96	96	97.5	23	17	19.57142857	3.285714286	1.812653934	6	19	19	20	96.81858803	94.01966041	95.59012937	7.015905862	1.271878808	2.798927614	95.06769437	95.73279714	96.23882931	163	138	150.8571429	109.1428571	10.44714589	25	142.5	149	160.5	77	69	73	13
1177111	35.2	26.9	31.975	14.7825	3.844801685	8.3	30.05	32.9	34.825	101	94	96	6.8	2.607680962	7	94.25	95.5	96	23	18	19.66666667	3.066666667	1.751190072	5	19	19	19.75	96.81858803	94.01966041	95.59012937	7.015905862	1.271878808	2.798927614	95.06769437	95.73279714	96.23882931	167	115	152.5	373.5	19.32614809	52	151.75	160.5	162.5	81	59	73.5	60.7
1177374	34.5	34.2	34.31666667	0.013666667	0.116904519	0.3	34.225	34.3	34.375	65	62	63.33333333	1.066666667	1.032795559	3	63	63	63.75	20	20	20	0	0	0	20	20	20	98	98	98	7.015905862	1.271878808	0	98	98	98	111	106	109.2857143	2.571428571	1.603567451	5	109	110	110	62	60	60.42857143	0.619047619
1177374	34.8	34.3	34.54285714	0.02952381	0.171824939	0.5	34.45	34.5	34.65	67	63	65.28571429	1.904761905	1.380131119	4	64.5	66	66	20	20	20	0	0	0	20	20	20	98	98	98	7.015905862	1.271878808	0	98	98	98	113	110	111.2857143	1.238095238	1.112697281	3	110.5	111	112	61	60	60.28571429	0.238095238
1177374	34.9	34.5	34.73571429	0.020595238	0.143510411	0.4	34.65	34.8	34.825	68	66	66.85714286	0.80952381	0.899735411	2	66	67	67.5	20	20	20	0	0	0	20	20	20	96.81858803	94.01966041	95.59012937	7.015905862	1.271878808	2.798927614	95.06769437	95.73279714	96.23882931	116	111	113.1428571	2.80952381	1.67616342	5	112	113	114	61	60	60.14285714	0.142857143
1178264	33.9	33.3	33.75	0.0425	0.206155281	0.6	33.775	33.8	33.85	76	57	70.42857143	40.61904762	6.373307432	19	70	72	74	21	12	15.85714286	12.47619048	3.532165126	9	13	16	18	99	98	98.71428571	0.238095238	0.487950036	1	98.5	99	99	93	81	85.16666667	18.96666667	4.355073669	12	82.5	84	86.25	76	51	58.5	83.5
1178264	33.9	33.8	33.825	0.0025	0.05	0.1	33.8	33.8	33.825	72	57	64.71428571	36.23809524	6.019808572	15	60	64	70	21	13	18.28571429	7.904761905	2.811540842	8	17.5	19	20	99	98	98.71428571	0.238095238	0.487950036	1	98.5	99	99	121	76	93.33333333	245.0666667	15.65460529	45	84.75	90	97.5	88	54	68.33333333	171.8666667
1178264	35.52112998	33.66283475	34.91586692	2.166306026	0.783905929	1.858295232	34.73740202	35.11743958	35.34345199	64	59	60.83333333	2.966666667	1.722401424	5	60	60.5	61	20	15	18.33333333	3.866666667	1.966384161	5	17.5	19	19.75	99	97	98.16666667	0.566666667	0.752772653	2	98	98	98.75	127	76	109.3333333	358.6666667	18.93849695	51	102.5	116.5	120.75	88	58	74.66666667	115.0666667
1178555	35.52112998	33.66283475	34.91586692	2.166306026	0.783905929	1.858295232	34.73740202	35.11743958	35.34345199	89.98442368	82.95140187	86.147668	18.18132017	2.741670868	7.033021807	84.47305296	85.89439252	87.61028037	21.90408017	17.57623479	19.62456795	5.951143133	1.696082546	4.327845383	18.69792412	19.54831782	20.47995705	96.81858803	94.01966041	95.59012937	7.015905862	1.271878808	2.798927614	95.06769437	95.73279714	96.23882931	98	98	98	116.0687189	7.839159887	0	98	98	98	55	55	55	61.2539947
1178555	25.2	25.2	25.2	2.166306026	0.783905929	0	25.2	25.2	25.2	81	81	81	18.18132017	2.741670868	0	81	81	81	21.90408017	17.57623479	19.62456795	5.951143133	1.696082546	4.327845383	18.69792412	19.54831782	20.47995705	98	98	98	7.015905862	1.271878808	0	98	98	98	98	98	98	116.0687189	7.839159887	0	98	98	98	55	55	55	61.2539947
1178555	35.52112998	33.66283475	34.91586692	2.166306026	0.783905929	1.858295232	34.73740202	35.11743958	35.34345199	89.98442368	82.95140187	86.147668	18.18132017	2.741670868	7.033021807	84.47305296	85.89439252	87.61028037	21.90408017	17.57623479	19.62456795	5.951143133	1.696082546	4.327845383	18.69792412	19.54831782	20.47995705	96.81858803	94.01966041	95.59012937	7.015905862	1.271878808	2.798927614	95.06769437	95.73279714	96.23882931	94	94	94	116.0687189	7.839159887	0	94	94	94	51	51	51	61.2539947
1178559	34.8	34.7	34.73571429	0.002261905	0.047559487	0.1	34.7	34.7	34.775	98	90	93.71428571	8.238095238	2.870208222	8	91.5	94	95.5	18	18	18	0	0	0	18	18	18	96.81858803	94.01966041	95.59012937	7.015905862	1.271878808	2.798927614	95.06769437	95.73279714	96.23882931	89	88	88.5	0.5	0.707106781	1	88.25	88.5	88.75	71	68	69.5	4.5
1178559	34.7	34.6	34.675	0.00175	0.041833001	0.1	34.6625	34.7	34.7	92	90	91	0.4	0.632455532	2	91	91	91	18	18	18	0	0	0	18	18	18	96.81858803	94.01966041	95.59012937	7.015905862	1.271878808	2.798927614	95.06769437	95.73279714	96.23882931	93	88	90.5	12.5	3.535533906	5	89.25	90.5	91.75	68	68	68	0
1178559	34.9	34.7	34.80714286	0.005357143	0.073192505	0.2	34.775	34.8	34.85	99	94	96.42857143	3.619047619	1.902379462	5	95	96	98	19	18	18.14285714	0.142857143	0.377964473	1	18	18	18	96.81858803	94.01966041	95.59012937	7.015905862	1.271878808	2.798927614	95.06769437	95.73279714	96.23882931	105	89	97	128	11.3137085	16	93	97	101	71	67	69	8
1178722	34.4	33.8	34.1	0.046666667	0.21602469	0.6	33.95	34.1	34.25	70	66	67.85714286	1.80952381	1.345185418	4	67	68	68.5	12	12	12	0	0	0	12	12	12	96.81858803	94.01966041	95.59012937	7.015905862	1.271878808	2.798927614	95.06769437	95.73279714	96.23882931	139	123	131.6666667	31	5.567764363	16	128	133	135	78	68	73.66666667	8.25
1178722	34.1	33.8	33.88571429	0.014761905	0.121498579	0.3	33.8	33.8	33.95	80	68	71.57142857	19.61904762	4.429339411	12	68.5	70	73	13	12	12.2	0.2	0.447213595	1	12	12	12	96.81858803	94.01966041	95.59012937	7.015905862	1.271878808	2.798927614	95.06769437	95.73279714	96.23882931	134	117	125.375	52.83928571	7.269063606	17	118.5	125.5	132.25	78	66	71.25	13.92857143
1178722	34.65	34.2	34.44166667	0.030416667	0.174403746	0.45	34.325	34.45	34.575	67	64	65.5	1.9	1.378404875	3	64.25	65.5	66.75	12	12	12	0	0	0	12	12	12	96.81858803	94.01966041	95.59012937	7.015905862	1.271878808	2.798927614	95.06769437	95.73279714	96.23882931	147	124	138.2857143	56.57142857	7.521398046	23	136	139	143	78	73	75.71428571	2.571428571
1179541	32.3	29.7	31	3.38	1.838477631	2.6	30.35	31	31.65	131	129	130.1666667	0.966666667	0.98319208	2	129.25	130.5	131	37	30	34.33333333	8.266666667	2.875181154	7	32.5	35	36.75	98	98	98	0	0	0	98	98	98	174	174	174	116.0687189	7.839159887	0	174	174	174	97	97	97	61.2539947
1179541	35.52112998	33.66283475	34.91586692	2.166306026	0.783905929	1.858295232	34.73740202	35.11743958	35.34345199	124	117	119.6666667	10.26666667	3.204163958	7	117	118.5	122.25	37	34	35.83333333	1.366666667	1.169045194	3	35.25	36	36.75	99	98	98.16666667	0.166666667	0.40824829	1	98	98	98	108	108	108	116.0687189	7.839159887	0	108	108	108	70	70	70	61.2539947
1179541	35.52112998	33.66283475	34.91586692	2.166306026	0.783905929	1.858295232	34.73740202	35.11743958	35.34345199	131	120	126.8571429	19.80952381	4.450789122	11	123.5	129	130.5	37	34	36	2	1.414213562	3	35	37	37	99	98	98.14285714	0.142857143	0.377964473	1	98	98	98	108	108	108	116.0687189	7.839159887	0	108	108	108	70	70	70	61.2539947
1179968	34.8	34.8	34.8	0	0	0	34.8	34.8	34.8	63	61	61.66666667	0.666666667	0.816496581	2	61	61.5	62	16	12	13.33333333	2.266666667	1.505545305	4	12.25	13	13.75	98	97	97.83333333	0.166666667	0.40824829	1	98	98	98	127.4161575	112.3360489	119.7788205	116.0687189	7.839159887	15.08010862	116.5794297	119.6958588	122.9648676	70.95112016	61.57569586	65.86726047	61.2539947
1179968	34.9	34.8	34.82857143	0.002380952	0.048795004	0.1	34.8	34.8	34.85	63	61	61.57142857	0.619047619	0.786795792	2	61	61	62	16	12	12.57142857	2.285714286	1.511857892	4	12	12	12	98	97	97.85714286	0.142857143	0.377964473	1	98	98	98	116	116	116	116.0687189	7.839159887	0	116	116	116	73	73	73	61.2539947
1179968	34.9	34.8	34.87142857	0.002380952	0.048795004	0.1	34.85	34.9	34.9	63	61	61.85714286	0.476190476	0.690065559	2	61.5	62	62	12	12	12	0	0	0	12	12	12	98	98	98	0	0	0	98	98	98	116	116	116	116.0687189	7.839159887	0	116	116	116	73	73	73	61.2539947
1180066	36.7	25.75	33.65	16.61	4.075536774	10.95	33.6125	34.825	36.15	113	93	103.3333333	74.26666667	8.617811014	20	97	103	110.5	22	19	21	1.2	1.095445115	3	21	21	21.75	97	90	93.16666667	5.366666667	2.316606714	7	92.25	93	93.75	173	171	172	2	1.414213562	2	171.5	172	172.5	83	81	82	2
1180066	36.8	35.7	36.48333333	0.177666667	0.421505239	1.1	36.4	36.7	36.7	113	99	107.1666667	24.96666667	4.996665555	14	105.25	107.5	110.5	22	19	21.16666667	1.366666667	1.169045194	3	21	21.5	22	97	90	93.75	10.91666667	3.304037934	7	91.5	94	96.25	171	171	171	116.0687189	7.839159887	0	171	171	171	81	81	81	61.2539947
1180066	36.8	36.7	36.76666667	0.002666667	0.051639778	0.1	36.725	36.8	36.8	112	95	104.3333333	39.86666667	6.314005596	17	100.5	105.5	108.25	22	19	20.83333333	2.166666667	1.471960144	3	19.5	21.5	22	96	96	96	7.015905862	1.271878808	0	96	96	96	177	177	177	116.0687189	7.839159887	0	177	177	177	103	103	103	61.2539947
1180179	36.9	33.3	35.95	1.698333333	1.303201187	3.6	35.675	36.5	36.8	103	96	99.28571429	6.571428571	2.563479778	7	97.5	99	101	16	16	16	0	0	0	16	16	16	99	98	98.66666667	0.333333333	0.577350269	1	98.5	99	99	136	130	132	5	2.236067977	6	130.5	131	133	69	62	64.42857143	5.285714286
1180179	37.1	36.5	36.87142857	0.039880952	0.199702159	0.6	36.8	36.9	37	99	96	97.71428571	0.904761905	0.951189731	3	97.5	98	98	16	16	16	0	0	0	16	16	16	99	97	98	1	1	2	97.5	98	98.5	134	130	132.2857143	2.238095238	1.496026483	4	131.5	132	133.5	71	63	67.14285714	9.476190476
1180179	37.2	37	37.08333333	0.005666667	0.075277265	0.2	37.025	37.1	37.1	101	98	99.16666667	1.766666667	1.329160136	3	98	99	100	16	16	16	0	0	0	16	16	16	98	97	97.5	0.5	0.707106781	1	97.25	97.5	97.75	136	132	134	2	1.414213562	4	133.25	134	134.75	71	68	69.33333333	1.066666667
1180319	38	33	36.80714286	4.37702381	2.092133793	5	36.325	38	38	139	97	117	369	19.20937271	42	97	124	132.5	25	22	23.14285714	1.80952381	1.345185418	3	22	23	24	96	94	94.85714286	0.80952381	0.899735411	2	94	95	95.5	115	98	110.125	33.83928571	5.817154434	17	109.5	112	113.5	78	53	58.125	80.69642857
1180319	38.1	38	38.01666667	0.001666667	0.040824829	0.1	38	38	38	130	121	125.1666667	10.96666667	3.311595789	9	122.75	125.5	126.75	24	23	23.66666667	0.266666667	0.516397779	1	23.25	24	24	96	96	96	0	0	0	96	96	96	122	103	107.4285714	43.95238095	6.629659188	19	104	105	107	85	55	60.57142857	118.952381
1180319	38	38	38	0	0	0	38	38	38	139	121	128.1428571	44.47619048	6.669047194	18	123	126	132.5	25	23	23.85714286	0.80952381	0.899735411	2	23	24	24.5	96	94	95.57142857	0.619047619	0.786795792	2	95.5	96	96	122	98	108.5	55.71428571	7.464200273	24	104.5	107	112	85	53	60.5	113.7142857
1181129	37.8	33.8	36.21428571	3.408095238	1.846102716	4	34.5	37.3	37.8	87	82	84.42857143	2.619047619	1.618347187	5	84	84	85	18	16	17.57142857	0.619047619	0.786795792	2	17.5	18	18	96.81858803	94.01966041	95.59012937	7.015905862	1.271878808	2.798927614	95.06769437	95.73279714	96.23882931	127.4161575	112.3360489	119.7788205	116.0687189	7.839159887	15.08010862	116.5794297	119.6958588	122.9648676	70.95112016	61.57569586	65.86726047	61.2539947
1181129	37.8	37.7	37.71666667	0.001666667	0.040824829	0.1	37.7	37.7	37.7	91	83	86.33333333	8.666666667	2.943920289	8	84.25	86	87.75	19	17	18	0.4	0.632455532	2	18	18	18	96.81858803	94.01966041	95.59012937	7.015905862	1.271878808	2.798927614	95.06769437	95.73279714	96.23882931	144	144	144	116.0687189	7.839159887	0	144	144	144	63	63	63	61.2539947
1181129	37.8	37.3	37.7	0.033333333	0.182574186	0.5	37.7	37.8	37.8	87	84	85.28571429	1.904761905	1.380131119	3	84	85	86.5	19	18	18.14285714	0.142857143	0.377964473	1	18	18	18	96.81858803	94.01966041	95.59012937	7.015905862	1.271878808	2.798927614	95.06769437	95.73279714	96.23882931	127.4161575	112.3360489	119.7788205	116.0687189	7.839159887	15.08010862	116.5794297	119.6958588	122.9648676	70.95112016	61.57569586	65.86726047	61.2539947
1181130	33.7	33	33.3	0.06	0.244948974	0.7	33.15	33.2	33.45	118	105	108.7142857	28.23809524	5.313952883	13	105	105	111.5	28	22	24	4	2	6	23	23	24.5	97	95	96	0.333333333	0.577350269	2	96	96	96	143	143	143	116.0687189	7.839159887	0	143	143	143	66	66	66	61.2539947
1181130	34.75	33	33.61428571	0.382261905	0.618273325	1.75	33.2	33.4	33.875	113	105	107.4285714	14.61904762	3.823486317	8	105	105	109.5	26	22	23.42857143	1.619047619	1.272418021	4	23	23	23.5	97	96	96.14285714	0.142857143	0.377964473	1	96	96	96	143	143	143	116.0687189	7.839159887	0	143	143	143	66	66	66	61.2539947
1181130	33.9	33.1	33.55	0.116666667	0.341565026	0.8	33.4	33.6	33.75	119	109	114.8333333	13.36666667	3.656045222	10	113.25	115	117.5	28	24	26	2.8	1.673320053	4	25	25.5	27.5	96	95	95.33333333	0.266666667	0.516397779	1	95	95	95.75	145	145	145	116.0687189	7.839159887	0	145	145	145	70	70	70	61.2539947
1181300	34.6	34.6	34.6	0	0	0	34.6	34.6	34.6	58	55	56	1.333333333	1.154700538	3	55	56	56.5	13	13	13	0	0	0	13	13	13	97	96	96.42857143	0.285714286	0.534522484	1	96	96	97	86	86	86	116.0687189	7.839159887	0	86	86	86	54	54	54	61.2539947
1181300	34.6	34.55	34.59285714	0.000357143	0.018898224	0.05	34.6	34.6	34.6	62	56	58.42857143	5.619047619	2.370453041	6	56.5	58	60	14	13	13.42857143	0.285714286	0.534522484	1	13	13	14	97	92	95.85714286	3.476190476	1.864454471	5	95.5	97	97	114	114	114	116.0687189	7.839159887	0	114	114	114	68	68	68	61.2539947
1181300	34.6	34.6	34.6	0	0	0	34.6	34.6	34.6	55	55	55	0	0	0	55	55	55	13	13	13	0	0	0	13	13	13	97	96	96.33333333	0.266666667	0.516397779	1	96	96	96.75	86	86	86	116.0687189	7.839159887	0	86	86	86	54	54	54	61.2539947
1182291	37.8	26.3	34.24285714	21.76952381	4.665782229	11.5	31.6	37.3	37.55	86	81	83.14285714	3.80952381	1.951800146	5	81.5	83	84.5	20	14	17.28571429	4.904761905	2.214669706	6	16	17	19	98	97	97.42857143	0.285714286	0.534522484	1	97	97	98	127.4161575	112.3360489	119.7788205	116.0687189	7.839159887	15.08010862	116.5794297	119.6958588	122.9648676	70.95112016	61.57569586	65.86726047	61.2539947
1182291	37.9	32.5	36.32	4.897	2.212916627	5.4	36.6	36.8	37.8	92	81	84.4	20.3	4.50555213	11	81	84	84	20	15	18.6	4.8	2.19089023	5	18	20	20	97	96	96.8	0.2	0.447213595	1	97	97	97	120	120	120	116.0687189	7.839159887	0	120	120	120	79	79	79	61.2539947
1182291	37.9	26.3	34.81428571	18.99809524	4.358680447	11.6	33.15	37.6	37.8	85	81	82.71428571	2.904761905	1.704336206	4	81	83	84	20	14	17.57142857	5.619047619	2.370453041	6	16	18	19.5	98	96	97.14285714	0.476190476	0.690065559	2	97	97	97.5	127.4161575	112.3360489	119.7788205	116.0687189	7.839159887	15.08010862	116.5794297	119.6958588	122.9648676	70.95112016	61.57569586	65.86726047	61.2539947
1182629	38	34.55	37.14166667	1.929416667	1.389034437	3.45	36.85	37.875	38	126	119	122.1666667	7.766666667	2.786873995	7	120.25	121.5	124.25	26	21	23.33333333	3.066666667	1.751190072	5	22.25	23.5	24	99	98	98.16666667	0.166666667	0.40824829	1	98	98	98	159	159	159	116.0687189	7.839159887	0	159	159	159	80	80	80	61.2539947
1182629	37.75	28.95	34.7	11.7025	3.420891697	8.8	34.55	35.7	36.55	126	122	124.4	2.3	1.516575089	4	124	125	125	26	21	23.8	5.2	2.28035085	5	22	24	26	98	98	98	0	0	0	98	98	98	188	159	173.5	420.5	20.50609665	29	166.25	173.5	180.75	97	80	88.5	144.5
1182629	37	28.95	34.22	9.55325	3.090833221	8.05	34.65	34.8	35.7	125	123	124.2	0.7	0.836660027	2	124	124	125	26	24	25.4	0.8	0.894427191	2	25	26	26	98	97	97.8	0.2	0.447213595	1	98	98	98	188	188	188	116.0687189	7.839159887	0	188	188	188	97	97	97	61.2539947
1183045	36.3	26.6	34.81428571	13.1247619	3.622811326	9.7	36.1	36.2	36.2	105	93	99.57142857	14.28571429	3.77964473	12	98	100	101.5	26	22	23.42857143	1.952380952	1.397276262	4	22.5	23	24	99	96	97.71428571	1.238095238	1.112697281	3	97	98	98.5	112	105	108.5	24.5	4.949747468	7	106.75	108.5	110.25	74	66	70	32
1183045	36.3	36.2	36.25714286	0.002857143	0.053452248	0.1	36.2	36.3	36.3	105	90	95.42857143	35.61904762	5.968169537	15	90.5	93	99.5	24	21	22.42857143	1.285714286	1.133893419	3	22	22	23	98	96	96.57142857	0.619047619	0.786795792	2	96	96	97	105	105	105	116.0687189	7.839159887	0	105	105	105	66	66	66	61.2539947
1183045	36.3	36.3	36.3	0	0	0	36.3	36.3	36.3	91	90	90.16666667	0.166666667	0.40824829	1	90	90	90	22	21	21.66666667	0.266666667	0.516397779	1	21.25	22	22	96	95	95.66666667	0.266666667	0.516397779	1	95.25	96	96	101	101	101	116.0687189	7.839159887	0	101	101	101	60	60	60	61.2539947
1183250	35.3	33.5	34.60714286	0.483690476	0.695478595	1.8	34.225	34.8	35.1	126	113	117.8571429	23.80952381	4.879500365	13	113.5	118	120.5	22	17	18.85714286	4.476190476	2.115700942	5	17	18	20.5	96.81858803	94.01966041	95.59012937	7.015905862	1.271878808	2.798927614	95.06769437	95.73279714	96.23882931	198	132	173.6666667	623.75	24.97498749	66	149	183	194	116	84	91.22222222	97.69444444
1183250	35.4	34.65	35.17142857	0.069880952	0.264350057	0.75	35.1	35.3	35.325	135	113	124.4285714	66.28571429	8.141603914	22	119	125	130	21	17	19	2	1.414213562	4	18	19	20	96.81858803	94.01966041	95.59012937	7.015905862	1.271878808	2.798927614	95.06769437	95.73279714	96.23882931	198	132	176	422.5	20.55480479	66	181	183	185	116	84	93.88888889	88.86111111
1183250	35.6	35.3	35.45833333	0.016416667	0.128127541	0.3	35.3625	35.45	35.575	145	122	133.3333333	73.86666667	8.59457193	23	127.25	134.5	138	23	13	18.5	10.7	3.271085447	10	18	18.5	19.75	96.81858803	94.01966041	95.59012937	7.015905862	1.271878808	2.798927614	95.06769437	95.73279714	96.23882931	204	130	176.125	567.8392857	23.82937863	74	172.25	182.5	187.25	109	75	92.875	89.55357143
1184434	37.2	33.5	36.5	1.764166667	1.328219359	3.7	36.875	36.95	37.05	77	69	71.71428571	10.9047619	3.302235895	8	70	70	73	16	13	14.42857143	1.285714286	1.133893419	3	13.5	15	15	96.81858803	94.01966041	95.59012937	7.015905862	1.271878808	2.798927614	95.06769437	95.73279714	96.23882931	136	136	136	116.0687189	7.839159887	0	136	136	136	65	65	65	61.2539947
1184434	37.1	36.85	36.99166667	0.010416667	0.102062073	0.25	36.925	37	37.075	70	69	69.5	0.3	0.547722558	1	69	69.5	70	17	15	15.66666667	0.666666667	0.816496581	2	15	15.5	16	96.81858803	94.01966041	95.59012937	7.015905862	1.271878808	2.798927614	95.06769437	95.73279714	96.23882931	134	134	134	116.0687189	7.839159887	0	134	134	134	76	76	76	61.2539947
1184434	37.2	33.5	35.35	2.715833333	1.64797856	3.7	34.15	34.4	37.025	77	70	73.71428571	7.571428571	2.751622898	7	72	74	75.5	15	13	14.14285714	0.80952381	0.899735411	2	13.5	14	15	96.81858803	94.01966041	95.59012937	7.015905862	1.271878808	2.798927614	95.06769437	95.73279714	96.23882931	136	136	136	116.0687189	7.839159887	0	136	136	136	65	65	65	61.2539947
1186129	36	33.95	35.35714286	0.56202381	0.749682472	2.05	35.075	35.7	35.85	82	75	79.42857143	8.952380952	2.992052966	7	77	81	82	12	5	7.714285714	8.904761905	2.984084768	7	6	6	9.5	96.81858803	94.01966041	95.59012937	7.015905862	1.271878808	2.798927614	95.06769437	95.73279714	96.23882931	105	93	99	72	8.485281374	12	96	99	102	66	57	61.5	40.5
1186129	36.1	36	36.06666667	0.002666667	0.051639778	0.1	36.025	36.1	36.1	88	82	84.66666667	3.866666667	1.966384161	6	84	84.5	85	13	11	11.66666667	0.666666667	0.816496581	2	11	11.5	12	96.81858803	94.01966041	95.59012937	7.015905862	1.271878808	2.798927614	95.06769437	95.73279714	96.23882931	95	88	91.5	24.5	4.949747468	7	89.75	91.5	93.25	61	59	60	2
1186129	36.1	35.7	35.92857143	0.019047619	0.138013112	0.4	35.85	36	36	84	81	82.42857143	1.285714286	1.133893419	3	82	82	83	12	5	8.285714286	8.571428571	2.927700219	7	6	7	11	96.81858803	94.01966041	95.59012937	7.015905862	1.271878808	2.798927614	95.06769437	95.73279714	96.23882931	95	93	94	2	1.414213562	2	93.5	94	94.5	61	57	59	8
1186948	36.75	36.35	36.64166667	0.021416667	0.146344343	0.4	36.6625	36.7	36.7	88	75	78.16666667	26.96666667	5.192943931	13	75	75.5	79	16	12	14.16666667	4.166666667	2.041241452	4	12.25	14.5	16	97	95	95.83333333	0.566666667	0.752772653	2	95.25	96	96	127.4161575	112.3360489	119.7788205	116.0687189	7.839159887	15.08010862	116.5794297	119.6958588	122.9648676	70.95112016	61.57569586	65.86726047	61.2539947
1186948	36.8	34.45	36.36428571	0.743928571	0.86251294	2.35	36.5	36.7	36.8	77	71	74.42857143	5.619047619	2.370453041	6	72.5	76	76	14	12	13.28571429	0.571428571	0.755928946	2	13	13	14	96	95	95.85714286	0.142857143	0.377964473	1	96	96	96	113	113	113	116.0687189	7.839159887	0	113	113	113	73	73	73	61.2539947
1186948	36.8	36.3	36.65	0.025833333	0.160727513	0.5	36.675	36.7	36.7	76	73	75.28571429	1.238095238	1.112697281	3	75	76	76	13	12	12.57142857	0.285714286	0.534522484	1	12	13	13	97	96	96.14285714	0.142857143	0.377964473	1	96	96	96	127.4161575	112.3360489	119.7788205	116.0687189	7.839159887	15.08010862	116.5794297	119.6958588	122.9648676	70.95112016	61.57569586	65.86726047	61.2539947
1187541	35.1	34.8	34.9	0.013333333	0.115470054	0.3	34.8	34.9	34.95	92	59	79.28571429	148.2380952	12.17530678	33	72.5	81	89	14	11	12.71428571	1.238095238	1.112697281	3	12	13	13.5	97	96	96.14285714	0.142857143	0.377964473	1	96	96	96	99	86	94	49	7	13	91.5	97	98	42	42	42	0
1187541	35.4	34.9	35.15	0.035	0.187082869	0.5	35.025	35.15	35.275	95	87	92.33333333	9.466666667	3.076794869	8	91.25	93	94.75	14	13	13.5	0.3	0.547722558	1	13	13.5	14	97	96	96.33333333	0.266666667	0.516397779	1	96	96	96.75	99	92	96	13	3.605551275	7	94.5	97	98	45	42	43	3
1187541	34.9	34.7	34.77142857	0.005714286	0.075592895	0.2	34.7	34.8	34.8	81	56	65.14285714	103.8095238	10.18869588	25	57.5	59	72.5	14	10	12	1.666666667	1.290994449	4	11.5	12	12.5	99	93	96.42857143	3.619047619	1.902379462	6	96	96	97.5	86	67	79.66666667	120.3333333	10.96965511	19	76.5	86	86	55	38	45	79
1188755	35.52112998	33.66283475	34.91586692	2.166306026	0.783905929	1.858295232	34.73740202	35.11743958	35.34345199	62	58	60	2	1.414213562	4	59.25	60	60.75	12	12	12	0	0	0	12	12	12	96.81858803	94.01966041	95.59012937	7.015905862	1.271878808	2.798927614	95.06769437	95.73279714	96.23882931	94	94	94	116.0687189	7.839159887	0	94	94	94	59	59	59	61.2539947
1188755	33	33	33	2.166306026	0.783905929	0	33	33	33	65	62	63.85714286	1.476190476	1.214985793	3	63	64	65	12	12	12	0	0	0	12	12	12	96.81858803	94.01966041	95.59012937	7.015905862	1.271878808	2.798927614	95.06769437	95.73279714	96.23882931	127.4161575	112.3360489	119.7788205	116.0687189	7.839159887	15.08010862	116.5794297	119.6958588	122.9648676	70.95112016	61.57569586	65.86726047	61.2539947
1188755	35.52112998	33.66283475	34.91586692	2.166306026	0.783905929	1.858295232	34.73740202	35.11743958	35.34345199	65	60	62.42857143	2.952380952	1.718249386	5	61.5	62	63.5	12	12	12	0	0	0	12	12	12	96.81858803	94.01966041	95.59012937	7.015905862	1.271878808	2.798927614	95.06769437	95.73279714	96.23882931	127.4161575	112.3360489	119.7788205	116.0687189	7.839159887	15.08010862	116.5794297	119.6958588	122.9648676	70.95112016	61.57569586	65.86726047	61.2539947
1188812	34.7	34.5	34.57142857	0.005714286	0.075592895	0.2	34.5	34.6	34.6	136	100	106.1428571	174.1428571	13.19631983	36	100.5	102	102	30	27	28.71428571	1.571428571	1.253566341	3	28	28	30	98	92	95	18	4.242640687	6	93.5	95	96.5	110	38	71.85714286	617.1428571	24.84236014	72	61.5	65	83.5	86	15	47.57142857	799.952381
1188812	34.9	34.6	34.7	0.013333333	0.115470054	0.3	34.6	34.7	34.75	106	100	102.5714286	6.619047619	2.572750983	6	100.5	102	104.5	30	27	28.28571429	2.571428571	1.603567451	3	27	27	30	96.81858803	94.01966041	95.59012937	7.015905862	1.271878808	2.798927614	95.06769437	95.73279714	96.23882931	140	38	77.75	1186.785714	34.44975637	102	59.75	66	97.25	85	15	42.25	633.6428571
1188812	34.5	34.5	34.5	0	0	0	34.5	34.5	34.5	136	102	122.1666667	252.9666667	15.90492586	34	108.5	129	133.75	29	26	28	1.2	1.095445115	3	28	28	28.75	98	91	93.6	8.3	2.880972058	7	92	92	95	100	28	62.14285714	562.4761905	23.7165805	72	48.5	58	76	86	16	40.42857143	602.6190476
1189262	34.4	34.4	34.4	0	0	0	34.4	34.4	34.4	94	92	93.57142857	0.619047619	0.786795792	2	93.5	94	94	13	12	12.57142857	0.285714286	0.534522484	1	12	13	13	99	95	96.75	2.916666667	1.707825128	4	95.75	96.5	97.5	117	109	113	32	5.656854249	8	111	113	115	64	60	62	8
1189262	34.4	32.3	33.9	0.688	0.829457654	2.1	33.825	34.3	34.4	96	93	94.14285714	0.80952381	0.899735411	3	94	94	94	13	12	12.71428571	0.238095238	0.487950036	1	12.5	13	13	98	95	96.4	1.3	1.140175425	3	96	96	97	117	114	115.5	4.5	2.121320344	3	114.75	115.5	116.25	64	64	64	0
1189262	35.52112998	33.66283475	34.91586692	2.166306026	0.783905929	1.858295232	34.73740202	35.11743958	35.34345199	94	91	93	1.6	1.264911064	3	92.25	93.5	94	14	12	12.83333333	0.566666667	0.752772653	2	12.25	13	13	99	93	96.5	6.333333333	2.516611478	6	96	97	97.5	112	109	110.5	4.5	2.121320344	3	109.75	110.5	111.25	64	60	62	8
1189314	32.3	32	32.2	0.03	0.173205081	0.3	32.15	32.3	32.3	121	116	119	4	2	5	117.75	120	120	19	16	17.16666667	1.366666667	1.169045194	3	16.25	17	17.75	96	72	86.2	136.7	11.69187752	24	75	93	95	94	71	82.16666667	60.16666667	7.756717519	23	78.5	83	84.5	62	50	55.33333333	30.26666667
1189314	31.9	31.5	31.82857143	0.022380952	0.149602648	0.4	31.85	31.9	31.9	116	113	114.2857143	1.238095238	1.112697281	3	113.5	114	115	20	14	17.42857143	5.285714286	2.299068134	6	16	17	19.5	90	90	90	7.015905862	1.271878808	0	90	90	90	95	74	85.71428571	59.57142857	7.718252948	21	82	88	89.5	63	47	55	33
1189314	32	31.9	31.92	0.002	0.04472136	0.1	31.9	31.9	31.9	120	114	116	4.333333333	2.081665999	6	114.5	116	116.5	19	14	16.57142857	2.619047619	1.618347187	5	16	16	17.5	95	75	88.25	82.25	9.069178574	20	86.25	91.5	93.5	95	74	86.71428571	53.9047619	7.341986237	21	83	88	92	63	47	56.85714286	41.14285714
1189917	32.6	32.5	32.54285714	0.002857143	0.053452248	0.1	32.5	32.5	32.6	67	65	66.14285714	0.476190476	0.690065559	2	66	66	66.5	21.90408017	17.57623479	19.62456795	5.951143133	1.696082546	4.327845383	18.69792412	19.54831782	20.47995705	98	96	97	0.333333333	0.577350269	2	97	97	97	110	92	101.3333333	83.86666667	9.157874571	18	93.25	101.5	109.75	62	48	53.66666667	33.86666667
1189917	32.7	32.6	32.61666667	0.001666667	0.040824829	0.1	32.6	32.6	32.6	67	64	65.5	1.1	1.048808848	3	65	65.5	66	21.90408017	17.57623479	19.62456795	5.951143133	1.696082546	4.327845383	18.69792412	19.54831782	20.47995705	97	96	96.5	0.3	0.547722558	1	96	96.5	97	111	95	104.625	34.83928571	5.902481318	16	102.75	107	108	61	48	51.75	22.21428571
1189917	32.6	32.5	32.54285714	0.002857143	0.053452248	0.1	32.5	32.5	32.6	67	65	66	0.333333333	0.577350269	2	66	66	66	21.90408017	17.57623479	19.62456795	5.951143133	1.696082546	4.327845383	18.69792412	19.54831782	20.47995705	98	96	96.71428571	0.571428571	0.755928946	2	96	97	97	110	93	104.5	45.42857143	6.740072064	17	102.5	107	109.25	62	48	51.25	27.92857143
1190120	34.7	34.6	34.65714286	0.002857143	0.053452248	0.1	34.6	34.7	34.7	79	71	74.14285714	8.80952381	2.968084199	8	72	73	76	19	14	16.42857143	3.619047619	1.902379462	5	15.5	16	17.5	98	98	98	7.015905862	1.271878808	0	98	98	98	132	100	112.8888889	84.86111111	9.21200907	32	107	111	118	88	66	72.44444444	50.27777778
1190120	34.7	33.25	34.39166667	0.314416667	0.560728693	1.45	34.6	34.6	34.6	95	73	81	70.4	8.390470785	22	75.5	78	85	37	14	21.16666667	70.56666667	8.400396816	23	16	19	22	98	92	95	18	4.242640687	6	93.5	95	96.5	181	107	132.8571429	753.4761905	27.44952077	74	116	118	146	108	68	83.14285714	234.1428571
1190120	34.7	34.7	34.7	0	0	0	34.7	34.7	34.7	72	70	70.83333333	0.966666667	0.98319208	2	70	70.5	71.75	16	16	16	0	0	0	16	16	16	96.81858803	94.01966041	95.59012937	7.015905862	1.271878808	2.798927614	95.06769437	95.73279714	96.23882931	111	99	105.25	17.64285714	4.200340122	12	103.75	105.5	107	78	66	69	24.85714286
1190121	35.52112998	33.66283475	34.91586692	2.166306026	0.783905929	1.858295232	34.73740202	35.11743958	35.34345199	103	99	101	2	1.414213562	4	100.25	101	101.75	31	26	28.33333333	3.466666667	1.861898673	5	27.25	28	29.5	97	96	96.83333333	0.166666667	0.40824829	1	97	97	97	138	138	138	116.0687189	7.839159887	0	138	138	138	85	85	85	61.2539947
1190121	32.7	28.6	30.26666667	4.643333333	2.154839515	4.1	29.05	29.5	31.1	103	98	100	3.666666667	1.914854216	5	98.5	100	101	30	27	28.42857143	0.952380952	0.975900073	3	28	28	29	97	96	96.71428571	0.238095238	0.487950036	1	96.5	97	97	138	138	138	116.0687189	7.839159887	0	138	138	138	85	85	85	61.2539947
1190121	32.7	28.6	30.55	3.416666667	1.848422751	4.1	29.275	30.45	31.725	103	98	99.6	4.3	2.073644135	5	98	99	100	30	22	27.6	10.3	3.209361307	8	28	29	29	99	96	97.2	1.2	1.095445115	3	97	97	97	127.4161575	112.3360489	119.7788205	116.0687189	7.839159887	15.08010862	116.5794297	119.6958588	122.9648676	70.95112016	61.57569586	65.86726047	61.2539947
1190337	37.35	32.6	36.375	3.43775	1.854117041	4.75	37	37.05	37.175	128	125	126	1.333333333	1.154700538	3	125	126	126.5	31	24	27.14285714	7.80952381	2.794552524	7	25	26	29.5	99	99	99	0	0	0	99	99	99	181	181	181	116.0687189	7.839159887	0	181	181	181	136	136	136	61.2539947
1190337	37.45	37	37.19166667	0.035416667	0.188193163	0.45	37.025	37.175	37.325	128	125	126.1428571	1.142857143	1.069044968	3	125.5	126	126.5	31	24	26.57142857	6.952380952	2.6367368	7	24.5	26	28	99	99	99	0	0	0	99	99	99	181	181	181	116.0687189	7.839159887	0	181	181	181	136	136	136	61.2539947
1190337	37.45	37.25	37.35	0.02	0.141421356	0.2	37.3	37.35	37.4	126	107	118.8333333	68.56666667	8.28049918	19	112.75	121.5	125.75	27	23	24.66666667	2.266666667	1.505545305	4	24	24	25.5	99	98	98.75	0.25	0.5	1	98.75	99	99	144	144	144	116.0687189	7.839159887	0	144	144	144	93	93	93	61.2539947
1190987	37.3	37.3	37.3	0	0	0	37.3	37.3	37.3	121	119	119.8333333	0.966666667	0.98319208	2	119	119.5	120.75	28	25	26.5	1.9	1.378404875	3	25.25	26.5	27.75	92	91	91.83333333	0.166666667	0.40824829	1	92	92	92	120	106	113	98	9.899494937	14	109.5	113	116.5	78	78	78	0
1190987	37.3	31.9	36.22	5.832	2.414953416	5.4	37.3	37.3	37.3	119	117	118	0.8	0.894427191	2	117.25	118	118.75	28	22	24.16666667	5.366666667	2.316606714	6	23	23	25.25	94	92	92.83333333	0.566666667	0.752772653	2	92.25	93	93	121	111	116.6666667	26.33333333	5.131601439	10	114.5	118	119.5	82	73	76.66666667	22.33333333
1190987	37.3	37.3	37.3	0	0	0	37.3	37.3	37.3	121	117	119	3	1.732050808	4	117.5	119	120.5	28	22	25.28571429	6.571428571	2.563479778	6	23	26	27.5	93	91	92.28571429	0.571428571	0.755928946	2	92	92	93	121	120	120.5	0.5	0.707106781	1	120.25	120.5	120.75	82	78	80	8
1191131	36.4	33.6	35.34285714	1.40702381	1.186180344	2.8	34.375	36.1	36.275	84	66	70.85714286	42.14285714	6.49175301	18	66.5	68	72.5	16	12	12.85714286	2.142857143	1.463850109	4	12	12	13	96.81858803	94.01966041	95.59012937	7.015905862	1.271878808	2.798927614	95.06769437	95.73279714	96.23882931	117	101	109	128	11.3137085	16	105	109	113	61	57	59	8
1191131	36.5	36.1	36.32142857	0.016547619	0.128637549	0.4	36.275	36.3	36.4	84	67	71.42857143	36.61904762	6.051367417	17	68	68	72.5	16	12	12.85714286	2.142857143	1.463850109	4	12	12	13	96.81858803	94.01966041	95.59012937	7.015905862	1.271878808	2.798927614	95.06769437	95.73279714	96.23882931	117	99	108	162	12.72792206	18	103.5	108	112.5	61	51	56	50
1191131	36.6	36.3	36.48333333	0.013666667	0.116904519	0.3	36.425	36.5	36.575	69	67	68.16666667	0.566666667	0.752772653	2	68	68	68.75	12	12	12	0	0	0	12	12	12	96.81858803	94.01966041	95.59012937	7.015905862	1.271878808	2.798927614	95.06769437	95.73279714	96.23882931	102	99	101	3	1.732050808	3	100.5	102	102	61	51	57.66666667	33.33333333
1191261	36.2	34.55	35.61428571	0.483928571	0.695649748	1.65	35.075	36.1	36.15	83	75	78.14285714	9.476190476	3.078342164	8	75.5	78	80	20	20	20	0	0	0	20	20	20	96.81858803	94.01966041	95.59012937	7.015905862	1.271878808	2.798927614	95.06769437	95.73279714	96.23882931	177	152	160.125	59.55357143	7.717096049	25	155.5	159	162	89	75	78.625	19.125
1191261	36.4	36.2	36.31666667	0.005666667	0.075277265	0.2	36.3	36.3	36.375	85	77	81.33333333	13.06666667	3.614784456	8	78.25	82	84.25	20	20	20	0	0	0	20	20	20	96.81858803	94.01966041	95.59012937	7.015905862	1.271878808	2.798927614	95.06769437	95.73279714	96.23882931	164	161	162.6666667	1.066666667	1.032795559	3	162.25	163	163	79	78	78.83333333	0.166666667
1191261	36.3	36.1	36.2	0.006666667	0.081649658	0.2	36.15	36.2	36.25	85	75	78.85714286	19.47619048	4.413183712	10	75.5	77	82	20	20	20	0	0	0	20	20	20	96.81858803	94.01966041	95.59012937	7.015905862	1.271878808	2.798927614	95.06769437	95.73279714	96.23882931	177	158	163.125	33.83928571	5.817154434	19	160.75	162	162.25	89	77	79.625	14.83928571
1191672	37.2	33.7	35.86428571	2.742261905	1.655977628	3.5	34.325	37.1	37.2	121	62	77.28571429	411.9047619	20.29543697	59	66	71	77.5	24	19	22.85714286	4.142857143	2.035400978	5	22.5	24	24	99	92	96.5	5.9	2.42899156	7	96.25	97	97.75	127.4161575	112.3360489	119.7788205	116.0687189	7.839159887	15.08010862	116.5794297	119.6958588	122.9648676	70.95112016	61.57569586	65.86726047	61.2539947
1191672	37.2	37.1	37.13333333	0.002666667	0.051639778	0.1	37.1	37.1	37.175	68	57	62.33333333	15.46666667	3.932768321	11	59.75	63	64	24	24	24	0	0	0	24	24	24	98	97	97.5	0.3	0.547722558	1	97	97.5	98	127.4161575	112.3360489	119.7788205	116.0687189	7.839159887	15.08010862	116.5794297	119.6958588	122.9648676	70.95112016	61.57569586	65.86726047	61.2539947
1191672	37.2	33.7	34.66428571	1.352261905	1.162867965	3.5	34.075	34.5	34.55	121	69	80	341.3333333	18.47520861	52	71.5	72	77.5	24	19	22.71428571	3.904761905	1.97604704	5	22	24	24	99	92	96.33333333	5.466666667	2.338090389	7	96.25	97	97	92	92	92	116.0687189	7.839159887	0	92	92	92	51	51	51	61.2539947
1192880	35.1	34.9	34.98571429	0.004761905	0.069006556	0.2	34.95	35	35	80	75	78.42857143	3.285714286	1.812653934	5	78	79	79.5	13	9	11.28571429	1.904761905	1.380131119	4	10.5	12	12	96.81858803	94.01966041	95.59012937	7.015905862	1.271878808	2.798927614	95.06769437	95.73279714	96.23882931	138	123	130.5	112.5	10.60660172	15	126.75	130.5	134.25	91	81	86	50
1192880	35.4	35	35.14285714	0.026190476	0.161834719	0.4	35	35.1	35.25	82	79	80.14285714	1.476190476	1.214985793	3	79	80	81	12	10	11.28571429	0.571428571	0.755928946	2	11	11	12	96.81858803	94.01966041	95.59012937	7.015905862	1.271878808	2.798927614	95.06769437	95.73279714	96.23882931	142	138	140	8	2.828427125	4	139	140	141	92	91	91.5	0.5
1192880	35.6	35.2	35.4	0.02	0.141421356	0.4	35.325	35.4	35.475	87	80	82.33333333	6.266666667	2.503331114	7	81	81.5	82.75	18	10	13	10.4	3.224903099	8	11	11.5	15	99	99	99	7.015905862	1.271878808	0	99	99	99	142	139	140	3	1.732050808	3	139	139	140.5	94	88	91.33333333	9.333333333
1193086	34.5	33.6	34.03571429	0.097261905	0.311868409	0.9	33.85	34	34.225	99	77	87.14285714	65.14285714	8.07111251	22	82	84	93	22	22	22	0	0	0	22	22	22	99	99	99	0	0	0	99	99	99	166	66	153.2307692	697.1923077	26.4043994	100	159	160	163	89	19	78	332.8333333
1193086	34.6	34	34.39285714	0.063690476	0.252369721	0.6	34.225	34.5	34.6	88	77	83.71428571	15.57142857	3.946064948	11	82	84	86.5	22	22	22	0	0	0	22	22	22	96.81858803	94.01966041	95.59012937	7.015905862	1.271878808	2.798927614	95.06769437	95.73279714	96.23882931	166	66	148.8571429	1340.809524	36.61706602	100	159.5	163	164	86	19	73	586
1193086	33.9	33.3	33.58333333	0.053666667	0.231660671	0.6	33.425	33.55	33.75	99	73	89	99.2	9.959919678	26	83.5	93	95	22	22	22	0	0	0	22	22	22	99	98	98.75	0.25	0.5	1	98.75	99	99	161	135	153.8888889	83.11111111	9.116529554	26	154	158	159	89	78	83.22222222	22.44444444
1193488	35.4	34.8	35.1	0.046666667	0.21602469	0.6	34.95	35.1	35.25	96	88	92	9.333333333	3.055050463	8	90	91	94.5	21	19	19.71428571	0.571428571	0.755928946	2	19	20	20	96.81858803	94.01966041	95.59012937	7.015905862	1.271878808	2.798927614	95.06769437	95.73279714	96.23882931	103	69	93.25	101.4772727	10.07359284	34	92.5	96.5	100	53	33	43.83333333	44.51515152
1193488	35.6	35.2	35.43333333	0.026666667	0.163299316	0.4	35.325	35.45	35.575	99	94	96.66666667	4.266666667	2.065591118	5	95.25	96.5	98.5	23	19	20.66666667	1.866666667	1.366260102	4	20	20.5	21	99	97	98	2	1.414213562	2	97.5	98	98.5	103	69	94.14285714	138.1428571	11.75341896	34	93.5	99	100.5	53	33	43.71428571	59.23809524
1193488	35.1	34.7	34.87142857	0.022380952	0.149602648	0.4	34.75	34.9	34.95	91	85	88.14285714	5.476190476	2.340126167	6	86.5	88	90	20	18	19	0.666666667	0.816496581	2	18.5	19	19.5	96.81858803	94.01966041	95.59012937	7.015905862	1.271878808	2.798927614	95.06769437	95.73279714	96.23882931	106	78	92.2	73.88571429	8.595679978	28	85	93	99	50	33	41.66666667	27.95238095
1193496	38.4	29.5	36.79285714	10.67202381	3.266806362	8.9	37.275	38.3	38.4	104	93	98.14285714	19.47619048	4.413183712	11	95	97	101.5	30	16	20.71428571	24.57142857	4.956957592	14	18	19	22	96.81858803	94.01966041	95.59012937	7.015905862	1.271878808	2.798927614	95.06769437	95.73279714	96.23882931	127.4161575	112.3360489	119.7788205	116.0687189	7.839159887	15.08010862	116.5794297	119.6958588	122.9648676	70.95112016	61.57569586	65.86726047	61.2539947
1193496	38.4	26.5	33.72857143	19.97154762	4.46895375	11.9	31	34.65	37.275	104	93	97.42857143	23.95238095	4.894116974	11	94	94	101.5	30	18	21.28571429	20.57142857	4.535573676	12	18.5	19	22.5	96.81858803	94.01966041	95.59012937	7.015905862	1.271878808	2.798927614	95.06769437	95.73279714	96.23882931	127.4161575	112.3360489	119.7788205	116.0687189	7.839159887	15.08010862	116.5794297	119.6958588	122.9648676	70.95112016	61.57569586	65.86726047	61.2539947
1193496	38.4	38.3	38.33333333	0.002666667	0.051639778	0.1	38.3	38.3	38.375	99	94	96.16666667	3.366666667	1.834847859	5	95	96	97	20	16	18.66666667	2.266666667	1.505545305	4	18.25	19	19.75	99	99	99	7.015905862	1.271878808	0	99	99	99	114	114	114	116.0687189	7.839159887	0	114	114	114	43	43	43	61.2539947
1194015	30.4	30.3	30.32857143	0.002380952	0.048795004	0.1	30.3	30.3	30.35	79	78	78.42857143	0.285714286	0.534522484	1	78	78	79	24	12	18.28571429	27.57142857	5.250850271	12	13.5	20	22.5	96.81858803	94.01966041	95.59012937	7.015905862	1.271878808	2.798927614	95.06769437	95.73279714	96.23882931	126	88	98	187	13.67479433	38	91	91	96	50	35	45.88888889	35.11111111
1194015	30.4	30.3	30.33333333	0.002666667	0.051639778	0.1	30.3	30.3	30.375	82	79	80.66666667	1.066666667	1.032795559	3	80.25	81	81	24	12	21	25.2	5.019960159	12	19.5	24	24	96.81858803	94.01966041	95.59012937	7.015905862	1.271878808	2.798927614	95.06769437	95.73279714	96.23882931	127	84	98.25	275.3571429	16.59388872	43	88.25	92	101	50	27	45.875	62.69642857
1194015	30.3	30.3	30.3	0	0	0	30.3	30.3	30.3	81	78	79.28571429	0.904761905	0.951189731	3	79	79	79.5	24	12	20.14285714	32.14285714	5.669467095	12	16.5	24	24	96.81858803	94.01966041	95.59012937	7.015905862	1.271878808	2.798927614	95.06769437	95.73279714	96.23882931	126	90	99.44444444	198.0277778	14.07223429	36	91	93	96	50	35	47.11111111	24.11111111
1194300	33.8	33.7	33.75714286	0.002857143	0.053452248	0.1	33.7	33.8	33.8	63	61	61.57142857	0.619047619	0.786795792	2	61	61	62	15	11	13.28571429	1.904761905	1.380131119	4	12.5	14	14	99	99	99	7.015905862	1.271878808	0	99	99	99	98	81	90.625	48.26785714	6.947507261	17	86.25	92	96.25	56	45	50.875	17.83928571
1194300	33.8	33.7	33.78333333	0.001666667	0.040824829	0.1	33.8	33.8	33.8	62	60	60.66666667	0.666666667	0.816496581	2	60	60.5	61	14	12	13.16666667	0.566666667	0.752772653	2	13	13	13.75	99	99	99	7.015905862	1.271878808	0	99	99	99	95	88	91.16666667	8.166666667	2.857738033	7	89	91	93	52	48	50.16666667	2.966666667
1194300	33.9	33.7	33.8	0.006666667	0.081649658	0.2	33.75	33.8	33.85	63	61	62	0.666666667	0.816496581	2	61.5	62	62.5	20	11	15.42857143	9.619047619	3.10145895	9	14	15	17	96.81858803	94.01966041	95.59012937	7.015905862	1.271878808	2.798927614	95.06769437	95.73279714	96.23882931	117	81	100.6666667	190.5	13.80217374	36	96	98	114	64	45	56.44444444	48.02777778
1194412	36.3	35.05	35.72857143	0.170714286	0.413175853	1.25	35.55	35.7	35.975	84	82	83.42857143	0.619047619	0.786795792	2	83	84	84	11	10	10.57142857	0.285714286	0.534522484	1	10	11	11	96	95	95.14285714	0.142857143	0.377964473	1	95	95	95	127.4161575	112.3360489	119.7788205	116.0687189	7.839159887	15.08010862	116.5794297	119.6958588	122.9648676	70.95112016	61.57569586	65.86726047	61.2539947
1194412	36.8	35.85	36.425	0.16175	0.402181551	0.95	36.15	36.5	36.775	83	81	82	0.8	0.894427191	2	81.25	82	82.75	13	11	11.83333333	0.966666667	0.98319208	2	11	11.5	12.75	97	95	96.16666667	0.966666667	0.98319208	2	95.25	96.5	97	110	110	110	116.0687189	7.839159887	0	110	110	110	60	60	60	61.2539947
1194412	35.7	29	34.52142857	5.985714286	2.446571946	6.7	35.125	35.45	35.625	84	84	84	0	0	0	84	84	84	13	10	11	1.333333333	1.154700538	3	10	11	11.5	95	95	95	0	0	0	95	95	95	127.4161575	112.3360489	119.7788205	116.0687189	7.839159887	15.08010862	116.5794297	119.6958588	122.9648676	70.95112016	61.57569586	65.86726047	61.2539947
1196887	36.4	36.3	36.37142857	0.002380952	0.048795004	0.1	36.35	36.4	36.4	53	50	51.28571429	1.571428571	1.253566341	3	50.5	51	52	26	26	26	0	0	0	26	26	26	96.81858803	94.01966041	95.59012937	7.015905862	1.271878808	2.798927614	95.06769437	95.73279714	96.23882931	117	117	117	116.0687189	7.839159887	0	117	117	117	75	75	75	61.2539947
1196887	36.4	36.2	36.3	0.004	0.063245553	0.2	36.3	36.3	36.3	52	50	51.33333333	0.666666667	0.816496581	2	51	51.5	52	26	26	26	0	0	0	26	26	26	96.81858803	94.01966041	95.59012937	7.015905862	1.271878808	2.798927614	95.06769437	95.73279714	96.23882931	127.4161575	112.3360489	119.7788205	116.0687189	7.839159887	15.08010862	116.5794297	119.6958588	122.9648676	70.95112016	61.57569586	65.86726047	61.2539947
1196887	36.4	34.15	35.85714286	0.900357143	0.94887151	2.25	35.625	36.4	36.4	54	50	52.42857143	2.285714286	1.511857892	4	51.5	53	53.5	26	26	26	0	0	0	26	26	26	96.81858803	94.01966041	95.59012937	7.015905862	1.271878808	2.798927614	95.06769437	95.73279714	96.23882931	117	117	117	116.0687189	7.839159887	0	117	117	117	75	75	75	61.2539947
1197703	40	31.5	38.5	11.8	3.435112807	8.5	39.625	40	40	106	102	103.3333333	3.066666667	1.751190072	4	102	102.5	104.5	24	20	21.16666667	2.166666667	1.471960144	4	20.25	21	21	98	98	98	0	0	0	98	98	98	162	162	162	116.0687189	7.839159887	0	162	162	162	71	71	71	61.2539947
1197703	40	27.5	38.16428571	22.1222619	4.703430865	12.5	39.825	40	40	105	100	102.7142857	4.904761905	2.214669706	5	101	102	105	22	19	20.42857143	0.952380952	0.975900073	3	20	20	21	96.81858803	94.01966041	95.59012937	7.015905862	1.271878808	2.798927614	95.06769437	95.73279714	96.23882931	127.4161575	112.3360489	119.7788205	116.0687189	7.839159887	15.08010862	116.5794297	119.6958588	122.9648676	70.95112016	61.57569586	65.86726047	61.2539947
1197703	40	40	40	0	0	0	40	40	40	102	100	101.4285714	0.619047619	0.786795792	2	101	102	102	21	19	20.28571429	0.571428571	0.755928946	2	20	20	21	98	98	98	7.015905862	1.271878808	0	98	98	98	127.4161575	112.3360489	119.7788205	116.0687189	7.839159887	15.08010862	116.5794297	119.6958588	122.9648676	70.95112016	61.57569586	65.86726047	61.2539947
1199475	36	27.35	33.37857143	11.58404762	3.403534577	8.65	31.925	35.25	35.6	116	114	115.2857143	0.571428571	0.755928946	2	115	115	116	22	20	21	0.666666667	0.816496581	2	20.5	21	21.5	96.81858803	94.01966041	95.59012937	7.015905862	1.271878808	2.798927614	95.06769437	95.73279714	96.23882931	127	118	122.5	40.5	6.363961031	9	120.25	122.5	124.75	81	80	80.5	0.5
1199475	35.8	34	35.20714286	0.35452381	0.59541902	1.8	35.1	35.4	35.525	116	115	115.4285714	0.285714286	0.534522484	1	115	115	116	24	20	21	2.333333333	1.527525232	4	20	20	21.5	96.81858803	94.01966041	95.59012937	7.015905862	1.271878808	2.798927614	95.06769437	95.73279714	96.23882931	127	102	114.5	312.5	17.67766953	25	108.25	114.5	120.75	80	69	74.5	60.5
1199475	36.2	27.35	33.20833333	14.29741667	3.781192493	8.85	30.8	34.825	36.15	116	114	114.8333333	0.566666667	0.752772653	2	114.25	115	115	22	21	21.33333333	0.266666667	0.516397779	1	21	21	21.75	96.81858803	94.01966041	95.59012937	7.015905862	1.271878808	2.798927614	95.06769437	95.73279714	96.23882931	119	118	118.5	0.5	0.707106781	1	118.25	118.5	118.75	88	81	84.5	24.5
1200488	35.1	34.95	35.00833333	0.002416667	0.049159604	0.15	35	35	35	63	62	62.66666667	0.266666667	0.516397779	1	62.25	63	63	18	6	16	24	4.898979486	12	18	18	18	96.81858803	94.01966041	95.59012937	7.015905862	1.271878808	2.798927614	95.06769437	95.73279714	96.23882931	127	87	112.7142857	169.2380952	13.00915429	40	109.5	116	120	55	46	50.42857143	11.28571429
1200488	34.9	34.65	34.83571429	0.008928571	0.094491118	0.25	34.8	34.9	34.9	74	63	68.71428571	13.57142857	3.683941988	11	67	68	71	18	18	18	5.951143133	1.696082546	0	18	18	18	99	65	87.66666667	385.3333333	19.62990915	34	82	99	99	174	111	142.4	439.1555556	20.95603864	63	130	142.5	156.25	79	54	66.4	64.04444444
1200488	35	34.9	34.93571429	0.002261905	0.047559487	0.1	34.9	34.9	34.975	68	63	64.85714286	5.80952381	2.410295378	5	63	63	67	18	6	15	36	6	12	15	18	18	99	65	82	578	24.04163056	34	73.5	82	90.5	154	111	129.1111111	224.1111111	14.97034105	43	120	127	134	69	53	59.11111111	44.11111111
1200794	36.1	34.75	35.85	0.2375	0.487339717	1.35	36	36	36.05	68	62	65.14285714	3.142857143	1.772810521	6	65	65	65.5	14	11	12.42857143	1.285714286	1.133893419	3	12	12	13	96.81858803	94.01966041	95.59012937	7.015905862	1.271878808	2.798927614	95.06769437	95.73279714	96.23882931	115	115	115	116.0687189	7.839159887	0	115	115	115	57	57	57	61.2539947
1200794	36.1	35.45	35.93333333	0.059666667	0.244267613	0.65	35.9625	36	36.075	69	60	65	13.6	3.687817783	9	62.25	66	67.5	15	12	13.16666667	1.766666667	1.329160136	3	12	13	14	96.81858803	94.01966041	95.59012937	7.015905862	1.271878808	2.798927614	95.06769437	95.73279714	96.23882931	104	104	104	116.0687189	7.839159887	0	104	104	104	62	62	62	61.2539947
1200794	36.1	36	36.02857143	0.002380952	0.048795004	0.1	36	36	36.05	68	60	63.85714286	8.476190476	2.911389784	8	61.5	65	65.5	14	12	12.28571429	0.571428571	0.755928946	2	12	12	12	96.81858803	94.01966041	95.59012937	7.015905862	1.271878808	2.798927614	95.06769437	95.73279714	96.23882931	104	104	104	116.0687189	7.839159887	0	104	104	104	62	62	62	61.2539947
1201012	26.55	25.75	26.17142857	0.092380952	0.30394235	0.8	25.925	26.3	26.375	136	131	132.5714286	2.619047619	1.618347187	5	132	132	132.5	33	29	30.71428571	2.238095238	1.496026483	4	29.5	31	31.5	97	91	94.57142857	4.285714286	2.070196678	6	93.5	95	96	127.4161575	112.3360489	119.7788205	116.0687189	7.839159887	15.08010862	116.5794297	119.6958588	122.9648676	70.95112016	61.57569586	65.86726047	61.2539947
1201012	27	25.95	26.5	0.2775	0.526782688	1.05	26.25	26.55	26.775	144	132	136	48	6.92820323	12	132	132	138	34	30	31.33333333	5.333333333	2.309401077	4	30	30	32	93	88	90.66666667	6.333333333	2.516611478	5	89.5	91	92	104	104	104	116.0687189	7.839159887	0	104	104	104	67	67	67	61.2539947
1201012	27	25.75	26.20714286	0.20202381	0.449470588	1.25	25.9	26	26.45	144	131	133.7142857	20.9047619	4.572172559	13	132	132	132.5	34	29	30.85714286	2.80952381	1.67616342	5	30	30	31.5	96	88	92.85714286	7.142857143	2.672612419	8	92	93	94.5	127.4161575	112.3360489	119.7788205	116.0687189	7.839159887	15.08010862	116.5794297	119.6958588	122.9648676	70.95112016	61.57569586	65.86726047	61.2539947
1201956	37.7	37.1	37.43333333	0.063666667	0.252322545	0.6	37.2375	37.475	37.6375	87	85	86.16666667	0.566666667	0.752772653	2	86	86	86.75	11	11	11	0	0	0	11	11	11	96.81858803	94.01966041	95.59012937	7.015905862	1.271878808	2.798927614	95.06769437	95.73279714	96.23882931	107	107	107	116.0687189	7.839159887	0	107	107	107	51	51	51	61.2539947
1201956	37.7	34.05	37.07142857	1.804880952	1.343458579	3.65	37.4	37.6	37.675	88	76	82.71428571	24.23809524	4.923220007	12	79	85	86	13	11	11.42857143	0.619047619	0.786795792	2	11	11	11.5	96.81858803	94.01966041	95.59012937	7.015905862	1.271878808	2.798927614	95.06769437	95.73279714	96.23882931	127.4161575	112.3360489	119.7788205	116.0687189	7.839159887	15.08010862	116.5794297	119.6958588	122.9648676	70.95112016	61.57569586	65.86726047	61.2539947
1201956	37.7	34.05	36.45	2.521666667	1.587975651	3.65	35.525	37.2	37.575	89	76	81	30.33333333	5.507570547	13	77	78	85	14	11	12.14285714	1.142857143	1.069044968	3	11.5	12	12.5	96.81858803	94.01966041	95.59012937	7.015905862	1.271878808	2.798927614	95.06769437	95.73279714	96.23882931	127.4161575	112.3360489	119.7788205	116.0687189	7.839159887	15.08010862	116.5794297	119.6958588	122.9648676	70.95112016	61.57569586	65.86726047	61.2539947
1202098	35.5	34.65	35.26428571	0.092261905	0.303746448	0.85	35.2	35.4	35.45	86	78	82	9	3	8	79.5	83	84	37	30	33.28571429	7.904761905	2.811540842	7	31.5	32	35.5	95	93	94.57142857	0.619047619	0.786795792	2	94.5	95	95	120	120	120	116.0687189	7.839159887	0	120	120	120	61	61	61	61.2539947
1202098	35.4	35.4	35.4	0	0	0	35.4	35.4	35.4	83	76	78.83333333	6.166666667	2.483277404	7	77.25	78.5	79.75	32	29	30.33333333	1.866666667	1.366260102	3	29.25	30	31.5	96	95	95.66666667	0.266666667	0.516397779	1	95.25	96	96	117	117	117	116.0687189	7.839159887	0	117	117	117	63	63	63	61.2539947
1202098	35.5	35.4	35.42857143	0.002380952	0.048795004	0.1	35.4	35.4	35.45	84	76	78.85714286	6.80952381	2.60950643	8	77.5	78	79.5	32	29	30.42857143	1.619047619	1.272418021	3	29.5	30	31.5	96	94	95.14285714	0.476190476	0.690065559	2	95	95	95.5	120	120	120	116.0687189	7.839159887	0	120	120	120	61	61	61	61.2539947
1202394	33.75	33.6	33.69285714	0.00202381	0.044986771	0.15	33.7	33.7	33.7	106	98	101.2857143	10.57142857	3.251373336	8	98.5	101	103.5	21.90408017	17.57623479	19.62456795	5.951143133	1.696082546	4.327845383	18.69792412	19.54831782	20.47995705	98	95	95.85714286	1.476190476	1.214985793	3	95	95	96.5	166	146	157.2222222	47.19444444	6.869821282	20	154	159	162	110	94	102	23
1202394	33.8	33.7	33.75833333	0.002416667	0.049159604	0.1	33.7125	33.775	33.8	102	98	99.5	3.1	1.760681686	4	98	99	100.75	21.90408017	17.57623479	19.62456795	5.951143133	1.696082546	4.327845383	18.69792412	19.54831782	20.47995705	97	94	95.33333333	1.066666667	1.032795559	3	95	95	95.75	162	146	154.375	38.55357143	6.209152231	16	150.75	153.5	159.75	110	95	101.25	29.64285714
1202394	33.7	33.5	33.61428571	0.008095238	0.089973541	0.2	33.55	33.6	33.7	111	99	106	19.33333333	4.396968653	12	103.5	106	109.5	21.90408017	17.57623479	19.62456795	5.951143133	1.696082546	4.327845383	18.69792412	19.54831782	20.47995705	98	93	96.14285714	3.476190476	1.864454471	5	95	97	97.5	166	151	157.7142857	27.9047619	5.282495803	15	153.5	159	160.5	103	94	99.14285714	9.476190476
1202814	37.1	36.7	36.99285714	0.028690476	0.169382632	0.4	36.925	37.1	37.1	61	60	60.57142857	0.285714286	0.534522484	1	60	61	61	21	18	20.14285714	1.142857143	1.069044968	3	20	20	21	99	97	98.42857143	0.952380952	0.975900073	2	98	99	99	148	148	148	116.0687189	7.839159887	0	148	148	148	98	98	98	61.2539947
1202814	37.2	37.1	37.15	0.003	0.054772256	0.1	37.1	37.15	37.2	61	60	60.66666667	0.266666667	0.516397779	1	60.25	61	61	22	18	20.16666667	1.766666667	1.329160136	4	20	20	20.75	99	97	98	0.8	0.894427191	2	97.25	98	98.75	148	148	148	116.0687189	7.839159887	0	148	148	148	98	98	98	61.2539947
1202814	37.1	34.95	36.38571429	0.668095238	0.817370931	2.15	36.05	36.7	36.925	61	60	60.71428571	0.238095238	0.487950036	1	60.5	61	61	21	20	20.57142857	0.285714286	0.534522484	1	20	21	21	99	98	98.83333333	0.166666667	0.40824829	1	99	99	99	127.4161575	112.3360489	119.7788205	116.0687189	7.839159887	15.08010862	116.5794297	119.6958588	122.9648676	70.95112016	61.57569586	65.86726047	61.2539947
1203527	31.4	30.7	31	0.06	0.244948974	0.7	30.85	31	31.075	104	100	102	2	1.414213562	4	101.25	102	102.75	27	21	24.66666667	4.266666667	2.065591118	6	24.25	25	25.75	99	98	98.83333333	0.166666667	0.40824829	1	99	99	99	147	137	142	50	7.071067812	10	139.5	142	144.5	86	85	85.5	0.5
1203527	31	29.7	30.52857143	0.179047619	0.423140188	1.3	30.45	30.6	30.75	106	101	103	2.666666667	1.632993162	5	102	103	103.5	27	19	23.14285714	9.80952381	3.132015934	8	20.5	24	25.5	99	99	99	0	0	0	99	99	99	145	137	141	32	5.656854249	8	139	141	143	85	79	82	18
1203527	34.6	29.7	31.31428571	2.628095238	1.621140104	4.9	30.45	30.6	31.7	106	102	103.1428571	1.80952381	1.345185418	4	102.5	103	103	25	19	21.42857143	4.952380952	2.225394561	6	20	21	22.5	99	99	99	0	0	0	99	99	99	145	136	140.5	40.5	6.363961031	9	138.25	140.5	142.75	79	78	78.5	0.5
1203690	37.2	37.1	37.11666667	0.001666667	0.040824829	0.1	37.1	37.1	37.1	113	112	112.1666667	0.166666667	0.40824829	1	112	112	112	17	15	16	0.4	0.632455532	2	16	16	16	99	99	99	7.015905862	1.271878808	0	99	99	99	112	106	109	18	4.242640687	6	107.5	109	110.5	57	52	54.5	12.5
1203690	37.1	28.1	35.81428571	11.57142857	3.401680257	9	37.1	37.1	37.1	113	112	112.7142857	0.238095238	0.487950036	1	112.5	113	113	16	15	15.71428571	0.238095238	0.487950036	1	15.5	16	16	96.81858803	94.01966041	95.59012937	7.015905862	1.271878808	2.798927614	95.06769437	95.73279714	96.23882931	112	104	108	32	5.656854249	8	106	108	110	55	52	53.5	4.5
1203690	37.1	37.1	37.1	0	0	0	37.1	37.1	37.1	113	112	112.5714286	0.285714286	0.534522484	1	112	113	113	16	15	15.71428571	0.238095238	0.487950036	1	15.5	16	16	96.81858803	94.01966041	95.59012937	7.015905862	1.271878808	2.798927614	95.06769437	95.73279714	96.23882931	106	104	105	2	1.414213562	2	104.5	105	105.5	55	52	53.5	4.5
1204519	35	34.75	34.93571429	0.008928571	0.094491118	0.25	34.9	35	35	69	67	68	0.333333333	0.577350269	2	68	68	68	34	28	29.28571429	4.571428571	2.138089935	6	28	29	29	96	75	88.71428571	91.9047619	9.586697132	21	81.5	95	96	93	90	91.66666667	2.333333333	1.527525232	3	91	92	92.5	51	49	50	1
1204519	35.3	35.1	35.16666667	0.006666667	0.081649658	0.2	35.1	35.15	35.2	68	67	67.66666667	0.266666667	0.516397779	1	67.25	68	68	28	28	28	0	0	0	28	28	28	95	94	94.66666667	0.266666667	0.516397779	1	94.25	95	95	89	88	88.5	0.5	0.707106781	1	88.25	88.5	88.75	48	45	46.5	4.5
1204519	35.1	35	35.04285714	0.002857143	0.053452248	0.1	35	35	35.1	68	67	67.57142857	0.285714286	0.534522484	1	67	68	68	29	28	28.14285714	0.142857143	0.377964473	1	28	28	28	96	95	95.42857143	0.285714286	0.534522484	1	95	95	96	90	88	89	2	1.414213562	2	88.5	89	89.5	50	48	49	2
1205357	37.4	32	35.28571429	5.242261905	2.289598634	5.4	33.425	36.35	37.2	113	111	111.5714286	0.619047619	0.786795792	2	111	111	112	21	18	19.57142857	1.285714286	1.133893419	3	19	19	20.5	99	99	99	7.015905862	1.271878808	0	99	99	99	153	137	148.375	29.41071429	5.423164601	16	147	150.5	152	78	70	76	6.857142857
1205357	37.5	32	36.17142857	4.974880952	2.230444116	5.5	35.675	37.4	37.475	114	111	112.1428571	1.476190476	1.214985793	3	111	112	113	22	18	19.71428571	1.571428571	1.253566341	4	19	20	20	99	99	99	0	0	0	99	99	99	154	144	150.875	11.83928571	3.440826313	10	149.5	152	153.25	78	75	77.125	1.267857143
1205357	37.7	37.45	37.55833333	0.008416667	0.091742393	0.25	37.5	37.55	37.6	114	113	113.1666667	0.166666667	0.40824829	1	113	113	113	22	19	20	1.2	1.095445115	3	19.25	20	20	99	99	99	7.015905862	1.271878808	0	99	99	99	154	150	152.3333333	2.666666667	1.632993162	4	151.25	152.5	153.75	78	76	77.16666667	0.966666667
1205951	35.9	35.8	35.88333333	0.001666667	0.040824829	0.1	35.9	35.9	35.9	91	85	87.5	4.7	2.167948339	6	86.25	87	88.5	18	17	17.16666667	0.166666667	0.40824829	1	17	17	17	96.81858803	94.01966041	95.59012937	7.015905862	1.271878808	2.798927614	95.06769437	95.73279714	96.23882931	127.4161575	112.3360489	119.7788205	116.0687189	7.839159887	15.08010862	116.5794297	119.6958588	122.9648676	70.95112016	61.57569586	65.86726047	61.2539947
1205951	35.9	35.55	35.76428571	0.015595238	0.124880896	0.35	35.7	35.8	35.85	91	86	87.71428571	3.238095238	1.799470822	5	86.5	87	88.5	18	17	17.57142857	0.285714286	0.534522484	1	17	18	18	96.81858803	94.01966041	95.59012937	7.015905862	1.271878808	2.798927614	95.06769437	95.73279714	96.23882931	95	95	95	116.0687189	7.839159887	0	95	95	95	55	55	55	61.2539947
1205951	35.8	34.65	35.41428571	0.168928571	0.411009211	1.15	35.25	35.55	35.7	88	86	86.71428571	0.571428571	0.755928946	2	86	87	87	18	17	17.85714286	0.142857143	0.377964473	1	18	18	18	96.81858803	94.01966041	95.59012937	7.015905862	1.271878808	2.798927614	95.06769437	95.73279714	96.23882931	95	95	95	116.0687189	7.839159887	0	95	95	95	55	55	55	61.2539947
1207162	37.2	35.75	36.525	0.32075	0.56634795	1.45	36.1	36.675	36.875	79	75	77.16666667	3.366666667	1.834847859	4	75.5	77.5	78.75	16	14	15.16666667	0.566666667	0.752772653	2	15	15	15.75	98	98	98	0	0	0	98	98	98	133	113	125.8571429	46.80952381	6.841748593	20	123	129	130	69	62	65.28571429	9.571428571
1207162	37.4	35.75	36.91428571	0.350595238	0.592110833	1.65	36.725	37.2	37.3	79	73	76.14285714	3.80952381	1.951800146	6	75	77	77	17	14	15.42857143	0.952380952	0.975900073	3	15	15	16	98	96	97.28571429	0.571428571	0.755928946	2	97	97	98	144	129	134.4285714	23.28571429	4.825527358	15	132	133	135.5	69	63	67	4.333333333
1207162	37.4	30.2	36.07857143	6.824880952	2.612447311	7.2	36.675	37	37.3	111	73	83	181.6666667	13.47837775	38	76.5	77	83.5	17	15	15.85714286	0.476190476	0.690065559	2	15.5	16	16	97	96	96.85714286	0.142857143	0.377964473	1	97	97	97	167	133	141	144.6666667	12.0277457	34	134.5	136	141	83	63	68.85714286	41.80952381
1207326	36.6	31.45	33.51666667	7.405833333	2.721366079	5.15	31.975	32.5	34.55	78	67	72.5	19.5	4.415880433	11	69.25	72.5	75.75	13	12	12.5	0.3	0.547722558	1	12	12.5	13	99	99	99	7.015905862	1.271878808	0	99	99	99	111	87	101.5	104.3	10.21273715	24	94.75	103.5	110	50	41	46	12
1207326	36.2	36.1	36.16666667	0.003333333	0.057735027	0.1	36.15	36.2	36.2	83	75	78.66666667	9.066666667	3.011090611	8	76.5	78.5	80.5	13	12	12.83333333	0.166666667	0.40824829	1	13	13	13	99	99	99	7.015905862	1.271878808	0	99	99	99	111	97	107.2857143	25.9047619	5.089672082	14	106.5	110	110	50	46	47.42857143	2.285714286
1207326	36.2	36	36.1	0.008	0.089442719	0.2	36.025	36.1	36.175	87	79	83.5	9.5	3.082207001	8	81.5	84	85.75	13	13	13	0	0	0	13	13	13	96.81858803	94.01966041	95.59012937	7.015905862	1.271878808	2.798927614	95.06769437	95.73279714	96.23882931	120	97	110.7142857	69.23809524	8.32094317	23	106.5	110	117.5	49	46	47.57142857	1.952380952
1207700	36.9	36.8	36.87142857	0.002380952	0.048795004	0.1	36.85	36.9	36.9	73	71	72.57142857	0.619047619	0.786795792	2	72.5	73	73	15	14	14.71428571	0.238095238	0.487950036	1	14.5	15	15	96.81858803	94.01966041	95.59012937	7.015905862	1.271878808	2.798927614	95.06769437	95.73279714	96.23882931	97	97	97	116.0687189	7.839159887	0	97	97	97	53	53	53	61.2539947
1207700	36.9	36.7	36.8	0.005	0.070710678	0.2	36.8	36.8	36.8	81	73	75	9.6	3.098386677	8	73	74	75	20	15	15.83333333	4.166666667	2.041241452	5	15	15	15	96.81858803	94.01966041	95.59012937	7.015905862	1.271878808	2.798927614	95.06769437	95.73279714	96.23882931	106	97	102	21	4.582575695	9	100	103	104.5	59	53	56	9
1207700	36.9	33.05	36.35	2.1175	1.455163221	3.85	36.9	36.9	36.9	73	71	72.42857143	0.619047619	0.786795792	2	72	73	73	18	14	15.14285714	1.80952381	1.345185418	4	14.5	15	15	96.81858803	94.01966041	95.59012937	7.015905862	1.271878808	2.798927614	95.06769437	95.73279714	96.23882931	127.4161575	112.3360489	119.7788205	116.0687189	7.839159887	15.08010862	116.5794297	119.6958588	122.9648676	70.95112016	61.57569586	65.86726047	61.2539947
1207726	36.3	34.45	35.55	0.545	0.738241153	1.85	35.025	35.8	36.125	132	131	131.2857143	0.238095238	0.487950036	1	131	131	131.5	24	22	23.14285714	0.476190476	0.690065559	2	23	23	23.5	91	81	83.71428571	11.23809524	3.352326839	10	82	83	83.5	93	88	90	7	2.645751311	5	88.5	89	91	71	63	67.33333333	16.33333333
1207726	36.3	36.3	36.3	0	0	0	36.3	36.3	36.3	131	127	128.1666667	2.166666667	1.471960144	4	127.25	128	128	22	20	20.83333333	0.566666667	0.752772653	2	20.25	21	21	88	77	82.33333333	15.86666667	3.983298466	11	79.75	82.5	84.5	90	87	88.66666667	2.333333333	1.527525232	3	88	89	89.5	66	59	62.33333333	12.33333333
1207726	36.3	35.8	36.17857143	0.036547619	0.191174316	0.5	36.125	36.3	36.3	132	127	130.1428571	3.476190476	1.864454471	5	129.5	131	131	23	21	22.14285714	0.80952381	0.899735411	2	21.5	22	23	88	77	82.71428571	11.57142857	3.401680257	11	81.5	83	84	90	88	89	1	1	2	88.5	89	89.5	71	62	67	21
1208100	34.3	34.2	34.23333333	0.002666667	0.051639778	0.1	34.2	34.2	34.275	88	84	85.33333333	2.266666667	1.505545305	4	84.25	85	85.75	20	19	19.83333333	0.166666667	0.40824829	1	20	20	20	99	97	98.5	0.7	0.836660027	2	98.25	99	99	149	107	135.625	321.6964286	17.93589776	42	128.25	145	148	88	71	81	36.28571429
1208100	34.2	34	34.08571429	0.004761905	0.069006556	0.2	34.05	34.1	34.1	110	80	94.14285714	208.4761905	14.4387046	30	81.5	88	109	17	14	15.14285714	0.80952381	0.899735411	3	15	15	15	99	96	98.14285714	1.142857143	1.069044968	3	98	98	99	193	83	139.25	1240.5	35.22073253	110	120.25	136.5	159.5	100	69	84.75	136.2142857
1208100	34.2	34.1	34.15714286	0.002857143	0.053452248	0.1	34.1	34.2	34.2	88	80	83.42857143	7.285714286	2.699206233	8	81.5	84	84.5	20	15	17.28571429	5.571428571	2.360387377	5	15	17	19.5	99	96	97.85714286	1.142857143	1.069044968	3	97.5	98	98.5	154	83	129.5555556	596.2777778	24.41879968	71	112	141	148	91	69	80.33333333	76.25
1208396	34.7	34.3	34.49285714	0.015357143	0.12392394	0.4	34.45	34.5	34.525	88	68	79.57142857	72.61904762	8.521681032	20	73	79	88	17	10	12.85714286	8.476190476	2.911389784	7	10	13	15	96.81858803	94.01966041	95.59012937	7.015905862	1.271878808	2.798927614	95.06769437	95.73279714	96.23882931	181	146	163.7142857	203.9047619	14.27952247	35	152	163	176	107	89	98.42857143	62.28571429
1208396	35	34.5	34.725	0.03475	0.186413519	0.5	34.5875	34.725	34.825	95	84	88.33333333	13.06666667	3.614784456	11	87.25	88	88	19	15	16	2.8	1.673320053	4	15	15	16.5	96.81858803	94.01966041	95.59012937	7.015905862	1.271878808	2.798927614	95.06769437	95.73279714	96.23882931	181	123	162.7142857	465.5714286	21.57710427	58	152	175	178	108	93	103.1428571	36.14285714
1208396	34.5	33.4	34.15	0.175833333	0.419324854	1.1	33.975	34.3	34.45	79	68	71.71428571	15.57142857	3.946064948	11	68.5	72	73	13	10	10.57142857	1.285714286	1.133893419	3	10	10	10.5	96.81858803	94.01966041	95.59012937	7.015905862	1.271878808	2.798927614	95.06769437	95.73279714	96.23882931	163	133	148.1428571	92.47619048	9.616454153	30	144	148	152.5	98	81	88.85714286	34.47619048
1208604	38.3	33	36.82857143	5.009047619	2.238090172	5.3	36	38.1	38.2	90	79	86.71428571	12.9047619	3.59231985	11	87	87	88.5	17	14	15.57142857	0.952380952	0.975900073	3	15	16	16	96	92	94.42857143	1.952380952	1.397276262	4	94	94	95.5	114	97	105.5	144.5	12.02081528	17	101.25	105.5	109.75	82	63	72.5	180.5
1208604	38.6	32.55	36.975	5.22975	2.286864666	6.05	36.95	37.6	38.475	100	87	90.83333333	23.36666667	4.833908012	13	87.5	90	91	18	15	16.5	1.1	1.048808848	3	16	16.5	17	93	91	92.33333333	0.666666667	0.816496581	2	92	92.5	93	155	103	129	1352	36.76955262	52	116	129	142	102	55	78.5	1104.5
1208604	38.3	36.9	37.84285714	0.33952381	0.582686716	1.4	37.6	38.1	38.2	91	87	88.57142857	2.619047619	1.618347187	4	87	89	89.5	16	14	15.42857143	0.619047619	0.786795792	2	15	16	16	96	92	93.42857143	1.952380952	1.397276262	4	92.5	93	94	114	103	108.5	60.5	7.778174593	11	105.75	108.5	111.25	63	55	59	32
1209218	36.8	32.7	35.87	3.1845	1.784516741	4.1	36.3	36.75	36.8	109	105	107.5	1.9	1.378404875	4	107.25	108	108	23	21	22.2	0.7	0.836660027	2	22	22	23	97	96	96.83333333	0.166666667	0.40824829	1	97	97	97	127.4161575	112.3360489	119.7788205	116.0687189	7.839159887	15.08010862	116.5794297	119.6958588	122.9648676	70.95112016	61.57569586	65.86726047	61.2539947
1209218	36.8	36.3	36.56666667	0.050666667	0.225092574	0.5	36.4	36.55	36.775	115	105	109.5714286	10.61904762	3.258688021	10	108	109	111	25	20	21.57142857	2.952380952	1.718249386	5	20.5	21	22	98	96	96.71428571	0.571428571	0.755928946	2	96	97	97	127.4161575	112.3360489	119.7788205	116.0687189	7.839159887	15.08010862	116.5794297	119.6958588	122.9648676	70.95112016	61.57569586	65.86726047	61.2539947
1209218	36.7	34.75	36.25	0.556	0.745654075	1.95	36.4	36.5	36.6375	116	109	112.2857143	7.571428571	2.751622898	7	110	112	114.5	26	20	22.57142857	5.952380952	2.439750182	6	20.5	22	24.5	98	96	96.57142857	0.619047619	0.786795792	2	96	96	97	125	125	125	116.0687189	7.839159887	0	125	125	125	65	65	65	61.2539947
1210520	27.1	27.1	27.1	2.166306026	0.783905929	0	27.1	27.1	27.1	85	82	83.5	1.1	1.048808848	3	83	83.5	84	15	14	14.33333333	0.266666667	0.516397779	1	14	14	14.75	96.81858803	94.01966041	95.59012937	7.015905862	1.271878808	2.798927614	95.06769437	95.73279714	96.23882931	190	138	180.2857143	354.9047619	18.83891616	52	184	188	189	77	73	75.28571429	1.904761905
1210520	26.7	25	26.22857143	0.328214286	0.572899892	1.7	26.225	26.4	26.525	83	80	81.57142857	0.952380952	0.975900073	3	81	82	82	14	13	13.57142857	0.285714286	0.534522484	1	13	14	14	96.81858803	94.01966041	95.59012937	7.015905862	1.271878808	2.798927614	95.06769437	95.73279714	96.23882931	188	140	178.125	241.2678571	15.5327994	48	182.5	183	183.25	75	73	73.75	0.785714286
1210520	27.1	26.35	26.64	0.08175	0.285919569	0.75	26.5	26.55	26.7	85	81	82.57142857	1.619047619	1.272418021	4	82	82	83	14	14	14	0	0	0	14	14	14	96.81858803	94.01966041	95.59012937	7.015905862	1.271878808	2.798927614	95.06769437	95.73279714	96.23882931	188	140	178.5	246	15.68438714	48	182.75	183	183.75	77	73	74.375	1.696428571
1210719	36	27.2	33.1	10.409	3.226298188	8.8	32.5625	33.7	35.2875	47	42	43.16666667	3.766666667	1.940790217	5	42	42.5	43	19	17	18	0.4	0.632455532	2	18	18	18	99	96	97.83333333	2.166666667	1.471960144	3	96.5	98.5	99	127.4161575	112.3360489	119.7788205	116.0687189	7.839159887	15.08010862	116.5794297	119.6958588	122.9648676	70.95112016	61.57569586	65.86726047	61.2539947
1210719	36	32.2	34.08333333	1.561666667	1.249666622	3.8	33.675	34.05	34.5	47	42	43.5	3.1	1.760681686	5	43	43	43	19	17	18	0.4	0.632455532	2	18	18	18	98	96	97.33333333	1.066666667	1.032795559	2	96.5	98	98	108	108	108	116.0687189	7.839159887	0	108	108	108	71	71	71	61.2539947
1210719	36.6	27.2	34.25	13.094	3.618563251	9.4	34.15	35.725	36.4	50	42	44.66666667	9.466666667	3.076794869	8	42.25	44	45.75	20	18	18.66666667	0.666666667	0.816496581	2	18	18.5	19	99	97	98.66666667	0.666666667	0.816496581	2	99	99	99	127.4161575	112.3360489	119.7788205	116.0687189	7.839159887	15.08010862	116.5794297	119.6958588	122.9648676	70.95112016	61.57569586	65.86726047	61.2539947
1211113	34.8	34.5	34.66666667	0.010666667	0.103279556	0.3	34.625	34.7	34.7	116	106	109	12.8	3.577708764	10	107.25	108	108.75	24	24	24	0	0	0	24	24	24	96.81858803	94.01966041	95.59012937	7.015905862	1.271878808	2.798927614	95.06769437	95.73279714	96.23882931	123	109	116	98	9.899494937	14	112.5	116	119.5	73	69	71	8
1211113	34.7	34.2	34.42857143	0.032380952	0.179947082	0.5	34.3	34.4	34.55	108	106	107.2857143	0.904761905	0.951189731	2	106.5	108	108	24	24	24	0	0	0	24	24	24	96.81858803	94.01966041	95.59012937	7.015905862	1.271878808	2.798927614	95.06769437	95.73279714	96.23882931	113	109	111	8	2.828427125	4	110	111	112	69	62	65.5	24.5
1211113	34.4	34.2	34.25714286	0.006190476	0.078679579	0.2	34.2	34.2	34.3	108	106	107	1	1	2	106	107	108	24	24	24	0	0	0	24	24	24	96.81858803	94.01966041	95.59012937	7.015905862	1.271878808	2.798927614	95.06769437	95.73279714	96.23882931	113	111	112	2	1.414213562	2	111.5	112	112.5	71	62	66.5	40.5
1211324	38.4	38.3	38.35714286	0.002857143	0.053452248	0.1	38.3	38.4	38.4	117	115	116.2857143	0.571428571	0.755928946	2	116	116	117	17	16	16.14285714	0.142857143	0.377964473	1	16	16	16	99	99	99	0	0	0	99	99	99	127.4161575	112.3360489	119.7788205	116.0687189	7.839159887	15.08010862	116.5794297	119.6958588	122.9648676	70.95112016	61.57569586	65.86726047	61.2539947
1211324	38.4	37.3	38.15833333	0.182416667	0.427102642	1.1	38.225	38.325	38.3875	116	115	115.5	0.3	0.547722558	1	115	115.5	116	16	16	16	0	0	0	16	16	16	99	99	99	0	0	0	99	99	99	122	122	122	116.0687189	7.839159887	0	122	122	122	84	84	84	61.2539947
1211324	38.4	34.35	37.46428571	2.523928571	1.588687688	4.05	37.25	38.3	38.35	117	116	116.8571429	0.142857143	0.377964473	1	117	117	117	17	15	16	0.333333333	0.577350269	2	16	16	16	99	99	99	0	0	0	99	99	99	127.4161575	112.3360489	119.7788205	116.0687189	7.839159887	15.08010862	116.5794297	119.6958588	122.9648676	70.95112016	61.57569586	65.86726047	61.2539947
1211498	37.7	37.3	37.52857143	0.035714286	0.188982237	0.4	37.35	37.6	37.7	101	96	97.57142857	3.285714286	1.812653934	5	96.5	97	98	32	29	30.57142857	0.952380952	0.975900073	3	30	31	31	98	97	97.28571429	0.238095238	0.487950036	1	97	97	97.5	92	92	92	116.0687189	7.839159887	0	92	92	92	57	57	57	61.2539947
1211498	37.7	34.65	37.21428571	1.283928571	1.133105719	3.05	37.55	37.65	37.7	105	95	98.28571429	13.57142857	3.683941988	10	95.5	97	100	32	29	30.57142857	0.952380952	0.975900073	3	30	31	31	98	95	97	1	1	3	97	97	97.5	100	100	100	116.0687189	7.839159887	0	100	100	100	65	65	65	61.2539947
1211498	37.4	37.25	37.30833333	0.002416667	0.049159604	0.15	37.3	37.3	37.3	99	96	97.5	1.1	1.048808848	3	97	97.5	98	30	29	29.33333333	0.266666667	0.516397779	1	29	29	29.75	97	96	96.66666667	0.266666667	0.516397779	1	96.25	97	97	92	92	92	116.0687189	7.839159887	0	92	92	92	57	57	57	61.2539947
1212007	37.5	34.15	36.77857143	1.744880952	1.32093942	3.35	36.65	37.5	37.5	73	71	71.57142857	0.619047619	0.786795792	2	71	71	72	24	24	24	0	0	0	24	24	24	97	96	96.14285714	0.142857143	0.377964473	1	96	96	96	144	133	138.5	60.5	7.778174593	11	135.75	138.5	141.25	71	63	67	32
1212007	37.5	37.5	37.5	0	0	0	37.5	37.5	37.5	84	72	76	20.4	4.516635916	12	73	74.5	77.5	24	24	24	0	0	0	24	24	24	97	95	96.5	0.7	0.836660027	2	96.25	97	97	189	158	173.5	480.5	21.92031022	31	165.75	173.5	181.25	97	82	89.5	112.5
1212007	37.5	37.5	37.5	0	0	0	37.5	37.5	37.5	73	71	72.28571429	0.571428571	0.755928946	2	72	72	73	24	24	24	0	0	0	24	24	24	97	96	96.42857143	0.285714286	0.534522484	1	96	96	97	158	144	151	98	9.899494937	14	147.5	151	154.5	82	71	76.5	60.5
1213583	28.4	28.4	28.4	2.166306026	0.783905929	0	28.4	28.4	28.4	117	82	103.2857143	209.5714286	14.47658207	35	94	106	115	32	19	25.85714286	25.47619048	5.047394424	13	22.5	27	29	97	84	93.42857143	18.61904762	4.314979446	13	94	95	95	161	161	161	116.0687189	7.839159887	0	161	161	161	95	95	95	61.2539947
1213583	33.35	28.4	30.3375	4.468958333	2.113991091	4.95	29.45	29.8	30.6875	115	82	98	171	13.07669683	33	88.5	94	109	31	18	23.71428571	28.23809524	5.313952883	13	19	23	28	97	95	95.57142857	0.619047619	0.786795792	2	95	95	96	161	161	161	116.0687189	7.839159887	0	161	161	161	95	95	95	61.2539947
1213583	35.52112998	33.66283475	34.91586692	2.166306026	0.783905929	1.858295232	34.73740202	35.11743958	35.34345199	120	103	115.3333333	39.46666667	6.282250128	17	115.5	117.5	118.75	33	26	30.5	6.7	2.588435821	7	29.5	31.5	32	97	84	89.5	22.3	4.722287581	13	87	88	92	127.4161575	112.3360489	119.7788205	116.0687189	7.839159887	15.08010862	116.5794297	119.6958588	122.9648676	70.95112016	61.57569586	65.86726047	61.2539947
1213803	36.3	34.55	35.68571429	0.362261905	0.601881969	1.75	35.55	35.9	35.975	85	76	80.85714286	10.80952381	3.287784027	9	78.5	82	83	23	18	20.57142857	2.619047619	1.618347187	5	20	20	21.5	99	99	99	0	0	0	99	99	99	117	117	117	116.0687189	7.839159887	0	117	117	117	68	68	68	61.2539947
1213803	36.9	34.85	36.49166667	0.648416667	0.805243234	2.05	36.8	36.8	36.8	81	72	76.66666667	13.46666667	3.669695719	9	73.75	77	79.5	22	19	20.5	1.1	1.048808848	3	20	20.5	21	99	99	99	7.015905862	1.271878808	0	99	99	99	111	111	111	116.0687189	7.839159887	0	111	111	111	85	85	85	61.2539947
1213803	36.8	34.85	35.90714286	0.535357143	0.731681039	1.95	35.55	35.9	36.35	85	73	79	15.33333333	3.915780041	12	77	79	81	21	18	19.85714286	1.142857143	1.069044968	3	19.5	20	20.5	99	99	99	0	0	0	99	99	99	117	117	117	116.0687189	7.839159887	0	117	117	117	68	68	68	61.2539947
1213807	35.4	35.1	35.21666667	0.009666667	0.098319208	0.3	35.2	35.2	35.2	102	97	99.66666667	4.666666667	2.160246899	5	97.75	100.5	101	20	20	20	0	0	0	20	20	20	96.81858803	94.01966041	95.59012937	7.015905862	1.271878808	2.798927614	95.06769437	95.73279714	96.23882931	85	75	79	28	5.291502622	10	76	77	81	47	32	41	63
1213807	35.3	34.95	35.19285714	0.023690476	0.153917108	0.35	35.1	35.3	35.3	118	101	107.4285714	46.95238095	6.852180744	17	102.5	105	111.5	22	18	19.14285714	2.476190476	1.573591585	4	18	18	20	96	96	96	7.015905862	1.271878808	0	96	96	96	75	57	67.66666667	89.33333333	9.451631253	18	64	71	73	43	34	39.33333333	22.33333333
1213807	35.4	35	35.22857143	0.015714286	0.125356634	0.4	35.2	35.2	35.3	118	100	107	52.66666667	7.257180352	18	101.5	105	111.5	22	18	20	1.333333333	1.154700538	4	20	20	20	96.81858803	94.01966041	95.59012937	7.015905862	1.271878808	2.798927614	95.06769437	95.73279714	96.23882931	77	71	74.33333333	9.333333333	3.055050463	6	73	75	76	47	32	40.66666667	60.33333333
1213809	34.7	34.6	34.65714286	0.002857143	0.053452248	0.1	34.6	34.7	34.7	70	60	65.28571429	19.23809524	4.38612531	10	61.5	65	69.5	15	10	13.28571429	2.571428571	1.603567451	5	13	14	14	96.81858803	94.01966041	95.59012937	7.015905862	1.271878808	2.798927614	95.06769437	95.73279714	96.23882931	155	115	140.5714286	174.2857143	13.20173149	40	136.5	144	148.5	79	62	73.28571429	28.57142857
1213809	34.9	34.7	34.80833333	0.006416667	0.080104099	0.2	34.7625	34.8	34.875	79	71	74.5	8.7	2.949576241	8	73	73.5	76.25	19	7	13.5	20.7	4.549725266	12	11	13.5	16.75	38	38	38	7.015905862	1.271878808	0	38	38	38	109	105	107.1666667	1.766666667	1.329160136	4	107	107	107.75	63	56	59.5	6.7
1213809	34.8	34.6	34.69285714	0.005357143	0.073192505	0.2	34.65	34.7	34.725	73	60	68.71428571	22.23809524	4.715728495	13	67	70	72	19	7	12.71428571	14.9047619	3.860668583	12	10.5	13	14.5	38	38	38	7.015905862	1.271878808	0	38	38	38	151	107	124.5714286	377.2857143	19.42384396	44	108	115	141.5	76	61	67.14285714	46.47619048
1214020	37.1	36.8	36.93333333	0.010666667	0.103279556	0.3	36.9	36.9	36.975	127	125	125.6666667	0.666666667	0.816496581	2	125	125.5	126	20	19	19.16666667	0.166666667	0.40824829	1	19	19	19	97	96	96.5	0.3	0.547722558	1	96	96.5	97	148	148	148	116.0687189	7.839159887	0	148	148	148	63	63	63	61.2539947
1214020	36.9	36.7	36.79285714	0.00702381	0.083808171	0.2	36.725	36.8	36.85	125	123	124.5714286	0.619047619	0.786795792	2	124.5	125	125	19	18	18.57142857	0.285714286	0.534522484	1	18	19	19	96	95	95.57142857	0.285714286	0.534522484	1	95	96	96	148	148	148	116.0687189	7.839159887	0	148	148	148	63	63	63	61.2539947
1214020	37	34.2	36.45	1.000833333	1.00041658	2.8	36.7	36.75	36.9	125	123	124.1428571	0.476190476	0.690065559	2	124	124	124.5	20	18	18.42857143	0.619047619	0.786795792	2	18	18	18.5	98	95	96.28571429	1.904761905	1.380131119	3	95	96	97.5	107	107	107	116.0687189	7.839159887	0	107	107	107	61	61	61	61.2539947
3034312	32.6	32.4	32.46666667	0.006666667	0.081649658	0.2	32.4	32.45	32.5	67	62	64.83333333	3.366666667	1.834847859	5	64	65	66	16	11	13.66666667	3.466666667	1.861898673	5	12.5	14	14.75	96	94	95	0.8	0.894427191	2	94.25	95	95.75	88	74	80	34.66666667	5.887840578	14	77	79	82	56	46	50.25	25.58333333
3034312	32.3	32.2	32.27142857	0.002380952	0.048795004	0.1	32.25	32.3	32.3	65	59	62	4.333333333	2.081665999	6	60.5	63	63	17	12	13.85714286	3.476190476	1.864454471	5	13	13	14.5	99	94	96.83333333	2.966666667	1.722401424	5	96.25	97	97.75	82	69	74.2	29.7	5.449770637	13	69	75	76	53	47	48.8	7.2
3034312	32.4	32.3	32.34285714	0.002857143	0.053452248	0.1	32.3	32.3	32.4	64	59	62.14285714	3.80952381	1.951800146	5	61	63	63.5	17	11	13.57142857	3.285714286	1.812653934	6	13	13	14	99	95	96.66666667	2.266666667	1.505545305	4	96	96	97.5	78	74	76	4	2	4	75	76	77	53	46	49.66666667	12.33333333
3035079	28.5	25.5	27.05714286	1.062857143	1.030949632	3	26.45	27.2	27.65	82	74	77.85714286	7.142857143	2.672612419	8	76.5	77	79.5	22	19	20.28571429	0.904761905	0.951189731	3	20	20	20.5	96.81858803	94.01966041	95.59012937	7.015905862	1.271878808	2.798927614	95.06769437	95.73279714	96.23882931	151	111	135.5	294.3333333	17.15614564	40	132	140	143.5	77	68	72.75	19.58333333
3035079	38.6	38.5	38.53333333	0.002666667	0.051639778	0.1	38.5	38.5	38.575	76	59	67.83333333	37.36666667	6.112828042	17	64.75	67.5	71.75	20	19	19.66666667	0.266666667	0.516397779	1	19.25	20	20	96.81858803	94.01966041	95.59012937	7.015905862	1.271878808	2.798927614	95.06769437	95.73279714	96.23882931	152	116	142.4285714	142.6190476	11.9423217	36	144.5	146	147	76	68	72.71428571	9.238095238
3035079	38.6	27.2	32.38571429	33.57809524	5.794660925	11.4	27.65	28.5	38.55	80	68	75.28571429	16.57142857	4.070801957	12	73.5	76	78	20	19	19.85714286	0.142857143	0.377964473	1	20	20	20	96.81858803	94.01966041	95.59012937	7.015905862	1.271878808	2.798927614	95.06769437	95.73279714	96.23882931	151	116	140.7142857	135.2380952	11.62919151	35	140	144	147	77	68	73	9.333333333
3036868	31.7	31.4	31.52857143	0.012380952	0.111269728	0.3	31.45	31.5	31.6	95	90	92.57142857	4.952380952	2.225394561	5	90.5	93	94.5	20	20	20	0	0	0	20	20	20	79	79	79	7.015905862	1.271878808	0	79	79	79	108	101	105	13	3.605551275	7	103.5	106	107	57	48	53	21
3036868	31.5	31.3	31.41428571	0.004761905	0.069006556	0.2	31.4	31.4	31.45	95	86	89.85714286	7.80952381	2.794552524	9	88.5	90	90.5	20	20	20	0	0	0	20	20	20	96.81858803	94.01966041	95.59012937	7.015905862	1.271878808	2.798927614	95.06769437	95.73279714	96.23882931	106	101	103.3333333	6.333333333	2.516611478	5	102	103	104.5	57	49	53.33333333	16.33333333
3036868	31.8	31.6	31.68333333	0.005666667	0.075277265	0.2	31.625	31.7	31.7	95	93	94.33333333	0.666666667	0.816496581	2	94	94.5	95	24	20	21.33333333	4.266666667	2.065591118	4	20	20	23	81	79	80	2	1.414213562	2	79.5	80	80.5	108	97	103	31	5.567764363	11	100.5	104	106	57	48	52	21
3037288	28.5	28.4	28.4375	0.002291667	0.047871355	0.1	28.4	28.425	28.4625	64	43	57.25	98.25	9.912113801	21	54.25	61	64	16	14	15.5	1	1	2	15.5	16	16	88	88	88	7.015905862	1.271878808	0	88	88	88	170	114	143.75	630.9166667	25.1180546	56	128.25	145.5	161	93	55	75.25	262.9166667
3037288	28.6	28.45	28.55	0.0075	0.08660254	0.15	28.525	28.6	28.6	64	64	64	0	0	0	64	64	64	24	16	21.33333333	21.33333333	4.618802154	8	20	24	24	81	81	81	7.015905862	1.271878808	0	81	81	81	170	170	170	116.0687189	7.839159887	0	170	170	170	93	93	93	61.2539947
3037288	28.7	28.6	28.64	0.003	0.054772256	0.1	28.6	28.6	28.7	64	63	63.4	0.3	0.547722558	1	63	63	64	24	24	24	0	0	0	24	24	24	81	81	81	7.015905862	1.271878808	0	81	81	81	172	162	167.3333333	25.33333333	5.033222957	10	165	168	170	93	88	90.66666667	6.333333333
3037328	38.1	33.85	36.0125	4.512291667	2.124215541	4.25	34.375	36.05	37.6875	118	111	113.3333333	6.266666667	2.503331114	7	112	112.5	113.75	24	20	21.66666667	1.866666667	1.366260102	4	21	21.5	22	94	92	92.83333333	0.566666667	0.752772653	2	92.25	93	93	108	108	108	116.0687189	7.839159887	0	108	108	108	79	79	79	61.2539947
3037328	37.55	33.85	35.63333333	3.435833333	1.853600101	3.7	34.675	35.5	36.525	116	111	113.1428571	3.142857143	1.772810521	5	112	113	114	23	20	20.85714286	1.476190476	1.214985793	3	20	20	21.5	94	92	93.28571429	0.904761905	0.951189731	2	92.5	94	94	127.4161575	112.3360489	119.7788205	116.0687189	7.839159887	15.08010862	116.5794297	119.6958588	122.9648676	70.95112016	61.57569586	65.86726047	61.2539947
3037328	35.5	30.6	32.93333333	6.043333333	2.458319209	4.9	31.65	32.7	34.1	116	112	114.2857143	2.238095238	1.496026483	4	113.5	114	115.5	23	19	20.28571429	1.571428571	1.253566341	4	20	20	20	96	92	94.14285714	1.476190476	1.214985793	4	94	94	94.5	127.4161575	112.3360489	119.7788205	116.0687189	7.839159887	15.08010862	116.5794297	119.6958588	122.9648676	70.95112016	61.57569586	65.86726047	61.2539947
3037858	36.2	36.2	36.2	0	0	0	36.2	36.2	36.2	36	33	34.14285714	1.476190476	1.214985793	3	33	34	35	14	13	13.85714286	0.142857143	0.377964473	1	14	14	14	96.81858803	94.01966041	95.59012937	7.015905862	1.271878808	2.798927614	95.06769437	95.73279714	96.23882931	140	123	131.7142857	68.9047619	8.300889224	17	123	135	139	83	76	80	7.333333333
3037858	36.2	36.1	36.16666667	0.002666667	0.051639778	0.1	36.125	36.2	36.2	37	33	34.16666667	2.566666667	1.602081979	4	33	33.5	34.75	14	13	13.83333333	0.166666667	0.40824829	1	14	14	14	96.81858803	94.01966041	95.59012937	7.015905862	1.271878808	2.798927614	95.06769437	95.73279714	96.23882931	123	110	118.8571429	29.80952381	5.459809869	13	115	123	123	79	64	72.28571429	31.57142857
3037858	36.2	29.4	35.15714286	6.45952381	2.541559326	6.8	35.95	36.2	36.2	36	31	34.14285714	3.80952381	1.951800146	5	33	35	35.5	15	14	14.14285714	0.142857143	0.377964473	1	14	14	14	96.81858803	94.01966041	95.59012937	7.015905862	1.271878808	2.798927614	95.06769437	95.73279714	96.23882931	140	116	130.1428571	107.8095238	10.38313651	24	121	135	139	83	64	76.57142857	53.61904762
3038044	33.8	33.7	33.76666667	0.002666667	0.051639778	0.1	33.725	33.8	33.8	79	75	76.66666667	1.866666667	1.366260102	4	76	76.5	77	24	20	21.5	1.9	1.378404875	4	21	21	21.75	99	96	97.83333333	0.966666667	0.98319208	3	98	98	98	108	108	108	116.0687189	7.839159887	0	108	108	108	61	61	61	61.2539947
3038044	33.8	33.7	33.71428571	0.001428571	0.037796447	0.1	33.7	33.7	33.7	77	74	75.42857143	0.952380952	0.975900073	3	75	75	76	24	19	20.42857143	3.952380952	1.988059595	5	19	19	21.5	98	98	98	0	0	0	98	98	98	133	108	120.5	312.5	17.67766953	25	114.25	120.5	126.75	78	61	69.5	144.5
3038044	33.7	33.6	33.68571429	0.001428571	0.037796447	0.1	33.7	33.7	33.7	79	74	75.85714286	2.476190476	1.573591585	5	75	76	76	21	19	19.57142857	0.619047619	0.786795792	2	19	19	20	98	96	97.5	1	1	2	97.5	98	98	137	133	135	8	2.828427125	4	134	135	136	78	77	77.5	0.5
3038196	33.1	33.1	33.1	0	0	0	33.1	33.1	33.1	65	64	64.83333333	0.166666667	0.40824829	1	65	65	65	28	25	26.66666667	1.066666667	1.032795559	3	26.25	27	27	97	95	96.5	0.7	0.836660027	2	96.25	97	97	127.4161575	112.3360489	119.7788205	116.0687189	7.839159887	15.08010862	116.5794297	119.6958588	122.9648676	70.95112016	61.57569586	65.86726047	61.2539947
3038196	33.1	32.5	32.91428571	0.038095238	0.195180015	0.6	32.9	33	33	70	64	66.28571429	4.571428571	2.138089935	6	65	65	67.5	28	22	25.28571429	4.904761905	2.214669706	6	24	25	27	99	96	97.28571429	1.238095238	1.112697281	3	96.5	97	98	88	88	88	116.0687189	7.839159887	0	88	88	88	44	44	44	61.2539947
3038196	33.1	32.5	32.98571429	0.048095238	0.219306266	0.6	33	33.1	33.1	68	64	65.14285714	1.80952381	1.345185418	4	64.5	65	65	28	25	26.57142857	1.285714286	1.133893419	3	26	27	27	97	95	96.28571429	0.571428571	0.755928946	2	96	96	97	127.4161575	112.3360489	119.7788205	116.0687189	7.839159887	15.08010862	116.5794297	119.6958588	122.9648676	70.95112016	61.57569586	65.86726047	61.2539947
3039242	35.4	33.9	34.71428571	0.384761905	0.62029179	1.5	34.15	35.1	35.15	64	62	63	0.333333333	0.577350269	2	63	63	63	13	13	13	0	0	0	13	13	13	94	92	93.28571429	0.571428571	0.755928946	2	93	93	94	127.4161575	112.3360489	119.7788205	116.0687189	7.839159887	15.08010862	116.5794297	119.6958588	122.9648676	70.95112016	61.57569586	65.86726047	61.2539947
3039242	35.4	35.1	35.24285714	0.016190476	0.127241802	0.3	35.15	35.2	35.35	63	62	62.57142857	0.285714286	0.534522484	1	62	63	63	13	13	13	0	0	0	13	13	13	94	93	93.85714286	0.142857143	0.377964473	1	94	94	94	159	159	159	116.0687189	7.839159887	0	159	159	159	67	67	67	61.2539947
3039242	35.4	35.2	35.3	0.004	0.063245553	0.2	35.3	35.3	35.3	63	62	62.16666667	0.166666667	0.40824829	1	62	62	62	13	13	13	0	0	0	13	13	13	94	94	94	0	0	0	94	94	94	159	159	159	116.0687189	7.839159887	0	159	159	159	67	67	67	61.2539947
3042700	32.45	32.45	32.45	2.166306026	0.783905929	0	32.45	32.45	32.45	64	62	63.14285714	0.476190476	0.690065559	2	63	63	63.5	20	20	20	0	0	0	20	20	20	96.81858803	94.01966041	95.59012937	7.015905862	1.271878808	2.798927614	95.06769437	95.73279714	96.23882931	142	128	131.8571429	31.47619048	5.610364558	14	128	128	134.5	74	66	68.28571429	7.238095238
3042700	35.52112998	33.66283475	34.91586692	2.166306026	0.783905929	1.858295232	34.73740202	35.11743958	35.34345199	64	63	63.71428571	0.238095238	0.487950036	1	63.5	64	64	20	20	20	0	0	0	20	20	20	96.81858803	94.01966041	95.59012937	7.015905862	1.271878808	2.798927614	95.06769437	95.73279714	96.23882931	128	127	127.8571429	0.142857143	0.377964473	1	128	128	128	68	66	67.14285714	0.476190476
3042700	35.52112998	33.66283475	34.91586692	2.166306026	0.783905929	1.858295232	34.73740202	35.11743958	35.34345199	64	62	63.16666667	0.966666667	0.98319208	2	62.25	63.5	64	20	20	20	0	0	0	20	20	20	96.81858803	94.01966041	95.59012937	7.015905862	1.271878808	2.798927614	95.06769437	95.73279714	96.23882931	130	127	128.1666667	1.366666667	1.169045194	3	127.25	128	128.75	70	67	68.33333333	1.066666667
3042779	38.9	38.8	38.81428571	0.001428571	0.037796447	0.1	38.8	38.8	38.8	124	120	121.7142857	2.904761905	1.704336206	4	120	122	123	39	33	36.57142857	5.619047619	2.370453041	6	35	37	38.5	98	94	96.42857143	2.952380952	1.718249386	4	95.5	97	97.5	129	124	126.5	12.5	3.535533906	5	125.25	126.5	127.75	92	84	88	32
3042779	38.9	25.8	36.98571429	24.33142857	4.932689791	13.1	38.8	38.8	38.9	122	120	120.5714286	0.619047619	0.786795792	2	120	120	121	39	28	34.14285714	25.14285714	5.014265364	11	29.5	36	38.5	98	95	96.57142857	0.952380952	0.975900073	3	96	97	97	129	121	125	32	5.656854249	8	123	125	127	92	88	90	8
3042779	38.8	38.8	38.8	0	0	0	38.8	38.8	38.8	124	121	122.3333333	1.466666667	1.211060142	3	121.25	122.5	123	38	30	34	9.2	3.033150178	8	32.25	33.5	36.25	98	94	95	2.4	1.549193338	4	94	94.5	95	124	124	124	116.0687189	7.839159887	0	124	124	124	84	84	84	61.2539947
3044613	35	34.9	34.91428571	0.001428571	0.037796447	0.1	34.9	34.9	34.9	142	64	82.85714286	843.4761905	29.04266156	78	64	65	90.5	24	1	15.25	122.25	11.05667219	23	9.25	18	24	99	96	98.14285714	1.142857143	1.069044968	3	98	98	99	137	128	131.7142857	15.57142857	3.946064948	9	129	129	135	97	87	90.42857143	14.28571429
3044613	35.1	34.9	34.98333333	0.005666667	0.075277265	0.2	34.925	35	35	142	77	95.66666667	571.4666667	23.90536899	65	81.25	89.5	95.5	24	8	15.5	48.7	6.978538529	16	10.5	13.5	21.75	98	94	96.5	2.3	1.516575089	4	96	96.5	97.75	137	131	134.5	9	3	6	132.5	135	137	97	86	92	22
3044613	35	34.9	34.92857143	0.002380952	0.048795004	0.1	34.9	34.9	34.95	69	64	66	5.333333333	2.309401077	5	64	65	68	9	1	3.75	12.91666667	3.593976442	8	1.75	2.5	4.5	99	98	98.42857143	0.285714286	0.534522484	1	98	98	99	134	122	129	11.42857143	3.380617019	12	128.75	129	130.25	90	82	87.25	7.071428571
3045552	34.9	34.8	34.87142857	0.002380952	0.048795004	0.1	34.85	34.9	34.9	96	95	95.85714286	0.142857143	0.377964473	1	96	96	96	20	20	20	0	0	0	20	20	20	98	98	98	0	0	0	98	98	98	129	120	126.7142857	9.238095238	3.039423504	9	127	128	128	71	68	70	1
3045552	35.1	34.8	34.94285714	0.016190476	0.127241802	0.3	34.85	34.9	35.05	98	95	96.14285714	1.142857143	1.069044968	3	95.5	96	96.5	21	20	20.28571429	0.238095238	0.487950036	1	20	20	20.5	98	97	97.57142857	0.285714286	0.534522484	1	97	98	98	129	85	114.4285714	319.2857143	17.86856777	44	102	127	128	71	47	63.28571429	92.57142857
3045552	35.1	35	35.03333333	0.002666667	0.051639778	0.1	35	35	35.075	98	95	96.5	1.1	1.048808848	3	96	96.5	97	21	20	20.83333333	0.166666667	0.40824829	1	21	21	21	98	97	97.5	0.3	0.547722558	1	97	97.5	98	118	85	104.1666667	133.3666667	11.54844867	33	101.5	103.5	111.5	67	47	58.66666667	50.66666667
3046769	37	28.5	34.9	11.82	3.438022688	8.5	34	36.9	36.95	84	73	76.42857143	16.95238095	4.117326918	11	73.5	74	78.5	20	18	18.28571429	0.571428571	0.755928946	2	18	18	18	99	99	99	0	0	0	99	99	99	92	92	92	116.0687189	7.839159887	0	92	92	92	62	62	62	61.2539947
3046769	36.9	28.5	33.90714286	9.998690476	3.162070599	8.4	32	35.45	36.25	77	73	74.28571429	1.904761905	1.380131119	4	73.5	74	74.5	18	18	18	0	0	0	18	18	18	99	99	99	0	0	0	99	99	99	127.4161575	112.3360489	119.7788205	116.0687189	7.839159887	15.08010862	116.5794297	119.6958588	122.9648676	70.95112016	61.57569586	65.86726047	61.2539947
3046769	37	36.4	36.85	0.051	0.225831796	0.6	36.9	36.9	36.975	84	77	79	6.4	2.529822128	7	78	78	78.75	20	18	18.33333333	0.666666667	0.816496581	2	18	18	18	99	99	99	7.015905862	1.271878808	0	99	99	99	92	92	92	116.0687189	7.839159887	0	92	92	92	62	62	62	61.2539947
3046957	36.3	34.6	35.75714286	0.366190476	0.605136742	1.7	35.55	35.9	36.2	108	92	102.4285714	24.95238095	4.995235826	16	102.5	103	104.5	33	25	29.71428571	7.904761905	2.811540842	8	28	31	31.5	96	94	94.85714286	0.476190476	0.690065559	2	94.5	95	95	112	112	112	116.0687189	7.839159887	0	112	112	112	92	92	92	61.2539947
3046957	38.2	37.9	38.03333333	0.014666667	0.121106014	0.3	37.925	38.05	38.1	94	85	87	12.4	3.521363372	9	85	85.5	86.75	26	23	25	1.6	1.264911064	3	24.25	25.5	26	95	91	93	3.6	1.897366596	4	91.25	93	94.75	117	117	117	116.0687189	7.839159887	0	117	117	117	53	53	53	61.2539947
3046957	38.2	35.9	37	1.143333333	1.069267662	2.3	36.2	36.3	38.1	108	86	97.85714286	78.47619048	8.858678822	22	90.5	102	104	33	26	28.85714286	9.476190476	3.078342164	7	26	28	31.5	95	91	93.28571429	3.571428571	1.889822365	4	91.5	94	95	112	112	112	116.0687189	7.839159887	0	112	112	112	92	92	92	61.2539947
3047917	34.05	33.5	33.75833333	0.040416667	0.201038968	0.55	33.625	33.75	33.875	97	94	95.5	1.1	1.048808848	3	95	95.5	96	26	26	26	0	0	0	26	26	26	98	97	97.83333333	0.166666667	0.40824829	1	98	98	98	90	89	89.5	0.3	0.547722558	1	89	89.5	90	57	56	56.16666667	0.166666667
3047917	34.5	33.8	34.16428571	0.067261905	0.259349002	0.7	33.975	34.2	34.35	99	96	97.28571429	1.238095238	1.112697281	3	96.5	97	98	27	26	26.57142857	0.285714286	0.534522484	1	26	27	27	98	97	97.42857143	0.285714286	0.534522484	1	97	97	98	91	86	89.57142857	2.952380952	1.718249386	5	89.5	90	90.5	57	54	56.14285714	1.142857143
3047917	34.9	34.2	34.52857143	0.065714286	0.256347978	0.7	34.35	34.5	34.7	100	97	98.71428571	1.238095238	1.112697281	3	98	99	99.5	27	27	27	0	0	0	27	27	27	98	97	97.14285714	0.142857143	0.377964473	1	97	97	97	91	84	87.71428571	8.571428571	2.927700219	7	85.5	87	90.5	57	51	54.14285714	6.476190476
3048015	36.8	36.7	36.71666667	0.001666667	0.040824829	0.1	36.7	36.7	36.7	97	94	95.16666667	2.166666667	1.471960144	3	94	94.5	96.5	29	27	28	0.4	0.632455532	2	28	28	28	94	92	93	1.2	1.095445115	2	92	93	94	95	91	92.5	2.7	1.643167673	4	91.25	92	93.5	73	67	69.83333333	4.566666667
3048015	36.7	33.3	36.15714286	1.58952381	1.260763185	3.4	36.6	36.6	36.65	94	82	90.85714286	16.80952381	4.099941928	12	91	92	93	30	25	28.57142857	2.619047619	1.618347187	5	29	29	29	92	91	91.83333333	0.166666667	0.40824829	1	92	92	92	102	96	97.71428571	5.571428571	2.360387377	6	96	97	98.5	72	68	69.57142857	1.952380952
3048015	36.7	36.6	36.67142857	0.002380952	0.048795004	0.1	36.65	36.7	36.7	94	92	93.28571429	0.904761905	0.951189731	2	92.5	94	94	29	28	28.71428571	0.238095238	0.487950036	1	28.5	29	29	92	91	91.85714286	0.142857143	0.377964473	1	92	92	92	97	92	95.14285714	2.80952381	1.67616342	5	94.5	96	96	73	67	69	3.666666667
3048740	38.2	38.1	38.12857143	0.002380952	0.048795004	0.1	38.1	38.1	38.15	97	89	92.42857143	6.952380952	2.6367368	8	91	92	93.5	28	28	28	0	0	0	28	28	28	94	88	89.28571429	5.571428571	2.360387377	6	88	88	89.5	103	85	94.71428571	51.57142857	7.181324987	18	90	92	101.5	78	65	71.14285714	25.80952381
3048740	38.1	38.1	38.1	0	0	0	38.1	38.1	38.1	92	85	87.83333333	8.566666667	2.926886856	7	85.25	87.5	89.75	28	26	27.66666667	0.666666667	0.816496581	2	28	28	28	92	88	89	2.8	1.673320053	4	88	88	89.5	94	82	87.33333333	22.66666667	4.760952286	12	83.5	87	90.5	68	63	65	4.4
3048740	38.3	25.2	35.01428571	30.43809524	5.517073068	13.1	33.55	38.1	38.2	97	82	92.28571429	25.9047619	5.089672082	15	91.5	93	95.5	28	19	25.57142857	12.28571429	3.505098328	9	24	28	28	98	88	91.14285714	13.47619048	3.670993119	10	88.5	90	92.5	103	92	99.71428571	15.23809524	3.903600292	11	99	101	102	85	69	77.57142857	30.28571429
3050756	35.2	34.3	34.92857143	0.098214286	0.313391585	0.9	34.85	35.1	35.1	118	111	114.2857143	10.57142857	3.251373336	7	111.5	113	117.5	23	19	20.42857143	1.952380952	1.397276262	4	19.5	20	21	98	97	97.85714286	0.142857143	0.377964473	1	98	98	98	108	92	100.8571429	36.80952381	6.067085281	16	97	102	105	48	43	45.57142857	4.619047619
3050756	35.3	35.2	35.24166667	0.002416667	0.049159604	0.1	35.2	35.225	35.2875	112	109	110.3333333	1.066666667	1.032795559	3	110	110	110.75	21	18	19.66666667	1.066666667	1.032795559	3	19.25	20	20	98	98	98	0	0	0	98	98	98	107	104	104.8333333	1.766666667	1.329160136	3	104	104	105.5	49	47	47.5	0.7
3050756	35.2	35.1	35.15714286	0.002857143	0.053452248	0.1	35.1	35.2	35.2	113	109	110.8571429	1.80952381	1.345185418	4	110	111	111.5	23	19	20.28571429	2.238095238	1.496026483	4	19	20	21	98	98	98	0	0	0	98	98	98	108	100	104.1428571	7.476190476	2.734262328	8	103	104	105.5	48	45	46.71428571	1.571428571
3050794	26.45	26.45	26.45	2.166306026	0.783905929	0	26.45	26.45	26.45	47	44	45.85714286	1.142857143	1.069044968	3	45.5	46	46.5	18	11	13.85714286	5.80952381	2.410295378	7	12	14	15	98	97	97.14285714	0.142857143	0.377964473	1	97	97	97	82	82	82	116.0687189	7.839159887	0	82	82	82	47	47	47	61.2539947
3050794	35.52112998	33.66283475	34.91586692	2.166306026	0.783905929	1.858295232	34.73740202	35.11743958	35.34345199	47	46	46.5	0.3	0.547722558	1	46	46.5	47	18	12	14.33333333	4.266666667	2.065591118	6	13.25	14	14.75	97	97	97	0	0	0	97	97	97	82	82	82	116.0687189	7.839159887	0	82	82	82	47	47	47	61.2539947
3050794	35.1	26.45	32.11666667	24.10583333	4.909769173	8.65	30.625	34.8	34.95	47	44	45.66666667	1.066666667	1.032795559	3	45.25	46	46	16	11	13	4	2	5	12	12	14.25	98	96	97	0.4	0.632455532	2	97	97	97	93	93	93	116.0687189	7.839159887	0	93	93	93	65	65	65	61.2539947
3050974	37	27.3	35.60714286	13.41869048	3.663153078	9.7	36.975	37	37	132	115	126.8571429	48.47619048	6.962484505	17	123.5	131	131.5	32	27	29.71428571	2.904761905	1.704336206	5	29	29	31	96	95	95.57142857	0.285714286	0.534522484	1	95	96	96	110	104	106.2857143	6.904761905	2.627691364	6	104	105	108.5	57	52	54	4.333333333
3050974	37.1	37	37.01428571	0.001428571	0.037796447	0.1	37	37	37	132	127	130.1428571	3.80952381	1.951800146	5	129	131	131.5	32	29	31	1	1	3	31	31	31.5	96	95	95.71428571	0.238095238	0.487950036	1	95.5	96	96	109	104	106	5	2.236067977	5	104	105	108	56	52	53.71428571	3.571428571
3050974	37.1	37	37.06666667	0.002666667	0.051639778	0.1	37.025	37.1	37.1	130	122	126.1666667	8.166666667	2.857738033	8	124.5	126.5	127.75	32	31	31.5	0.3	0.547722558	1	31	31.5	32	97	96	96.16666667	0.166666667	0.40824829	1	96	96	96	115	105	109.5	11.1	3.33166625	10	108.25	109	110.5	59	53	56.33333333	3.866666667
3051518	34.8	34.7	34.76666667	0.002666667	0.051639778	0.1	34.725	34.8	34.8	61	40	49.66666667	99.06666667	9.953223933	21	41	49	57.75	14	13	13.83333333	0.166666667	0.40824829	1	14	14	14	95	95	95	0	0	0	95	95	95	135	79	108.8333333	524.5666667	22.90342041	56	90.5	117.5	121.25	99	65	85.83333333	252.9666667
3051518	34.8	34.7	34.71428571	0.001428571	0.037796447	0.1	34.7	34.7	34.7	60	40	53.85714286	84.47619048	9.191092997	20	49	59	60	14	14	14	0	0	0	14	14	14	95	94	94.57142857	0.285714286	0.534522484	1	94	95	95	119	82	105.4285714	225.6190476	15.02062075	37	94	116	116.5	99	52	70.57142857	397.6190476
3051518	34.7	34.7	34.7	0	0	0	34.7	34.7	34.7	64	59	60.85714286	2.80952381	1.67616342	5	60	60	61.5	14	13	13.57142857	0.285714286	0.534522484	1	13	14	14	95	94	94.28571429	0.238095238	0.487950036	1	94	94	94.5	117	93	102.7142857	107.2380952	10.35558281	24	94.5	98	111	78	52	64.71428571	114.5714286
3052381	35.52112998	33.66283475	34.91586692	2.166306026	0.783905929	1.858295232	34.73740202	35.11743958	35.34345199	84	82	83.14285714	0.476190476	0.690065559	2	83	83	83.5	16	16	16	0	0	0	16	16	16	98	98	98	0	0	0	98	98	98	115	115	115	116.0687189	7.839159887	0	115	115	115	63	63	63	61.2539947
3052381	35.52112998	33.66283475	34.91586692	2.166306026	0.783905929	1.858295232	34.73740202	35.11743958	35.34345199	84	82	83	0.8	0.894427191	2	82.25	83	83.75	16	15	15.83333333	0.166666667	0.40824829	1	16	16	16	99	98	98.16666667	0.166666667	0.40824829	1	98	98	98	127.4161575	112.3360489	119.7788205	116.0687189	7.839159887	15.08010862	116.5794297	119.6958588	122.9648676	70.95112016	61.57569586	65.86726047	61.2539947
3052381	32.7	32.7	32.7	2.166306026	0.783905929	0	32.7	32.7	32.7	86	83	83.57142857	1.285714286	1.133893419	3	83	83	83.5	16	15	15.85714286	0.142857143	0.377964473	1	16	16	16	99	98	98.14285714	0.142857143	0.377964473	1	98	98	98	115	115	115	116.0687189	7.839159887	0	115	115	115	63	63	63	61.2539947
3052815	34.4	34	34.18333333	0.021666667	0.147196014	0.4	34.1	34.15	34.275	85	84	84.5	0.3	0.547722558	1	84	84.5	85	31	22	25.66666667	9.866666667	3.141125064	9	24	25	26.75	96.81858803	94.01966041	95.59012937	7.015905862	1.271878808	2.798927614	95.06769437	95.73279714	96.23882931	138	138	138	116.0687189	7.839159887	0	138	138	138	64	64	64	61.2539947
3052815	34.9	34.5	34.71428571	0.024761905	0.157359158	0.4	34.6	34.7	34.85	86	84	84.85714286	0.80952381	0.899735411	2	84	85	85.5	33	21	26.57142857	19.28571429	4.391550328	12	23	28	29	96.81858803	94.01966041	95.59012937	7.015905862	1.271878808	2.798927614	95.06769437	95.73279714	96.23882931	127.4161575	112.3360489	119.7788205	116.0687189	7.839159887	15.08010862	116.5794297	119.6958588	122.9648676	70.95112016	61.57569586	65.86726047	61.2539947
3052815	34.7	34.2	34.47142857	0.032380952	0.179947082	0.5	34.35	34.5	34.6	86	84	84.85714286	0.476190476	0.690065559	2	84.5	85	85	28	21	24.42857143	7.285714286	2.699206233	7	23	24	26	96.81858803	94.01966041	95.59012937	7.015905862	1.271878808	2.798927614	95.06769437	95.73279714	96.23882931	127.4161575	112.3360489	119.7788205	116.0687189	7.839159887	15.08010862	116.5794297	119.6958588	122.9648676	70.95112016	61.57569586	65.86726047	61.2539947
3052830	37.5	37.2	37.32857143	0.012380952	0.111269728	0.3	37.25	37.3	37.4	77	74	75.42857143	0.952380952	0.975900073	3	75	75	76	20	16	19.42857143	2.285714286	1.511857892	4	20	20	20	96	95	95.28571429	0.238095238	0.487950036	1	95	95	95.5	111	98	106.2857143	21.9047619	4.680252333	13	104	108	109.5	59	54	56.85714286	3.80952381
3052830	37.5	30.5	36.43571429	6.855595238	2.618319163	7	37.35	37.4	37.475	81	75	77.14285714	3.80952381	1.951800146	6	76	77	77.5	24	16	19.71428571	5.904761905	2.429971585	8	19	20	20	96	80	93	33	5.744562647	16	95	95	95	112	98	105.2857143	28.57142857	5.345224838	14	101.5	105	109.5	67	54	58.42857143	27.95238095
3052830	37.3	37.1	37.16666667	0.006666667	0.081649658	0.2	37.1	37.15	37.2	75	74	74.33333333	0.266666667	0.516397779	1	74	74	74.75	20	20	20	0	0	0	20	20	20	96	95	95.83333333	0.166666667	0.40824829	1	96	96	96	119	108	113.3333333	18.66666667	4.320493799	11	111	112	116.75	62	58	60	2.8
3053294	37.2	37.1	37.12857143	0.002380952	0.048795004	0.1	37.1	37.1	37.15	94	90	91.71428571	1.904761905	1.380131119	4	91	92	92	11	7	9.428571429	1.952380952	1.397276262	4	9	9	10.5	99	88	93	31	5.567764363	11	90	92	95.5	133	113	122.5714286	47.61904762	6.900655593	20	117.5	124	126.5	63	59	60.71428571	2.238095238
3053294	37.1	37	37.06666667	0.002666667	0.051639778	0.1	37.025	37.1	37.1	93	90	91.33333333	1.466666667	1.211060142	3	90.25	91.5	92	16	7	10.33333333	11.86666667	3.444802849	9	7.5	10	11.75	99	99	99	0	0	0	99	99	99	136	113	119	72.4	8.508818954	23	115	116	117.75	69	59	61.83333333	15.76666667
3053294	37.2	34.7	36.81428571	0.871428571	0.933503386	2.5	37.1	37.2	37.2	100	92	94.57142857	9.285714286	3.047247001	8	92	94	96	22	9	13.28571429	23.9047619	4.889249626	13	9.5	11	16	99	88	94.8	21.7	4.65832588	11	92	97	98	199	124	143.2857143	698.5714286	26.43050186	75	126.5	133	147	108	61	70.42857143	286.6190476
3054923	37.6	34.7	36.81428571	1.231428571	1.109697513	2.9	36.45	37.4	37.55	89	84	85	3.333333333	1.825741858	5	84	84	85	18	17	17.71428571	0.238095238	0.487950036	1	17.5	18	18	95	92	93.28571429	1.904761905	1.380131119	3	92	93	94.5	126	119	120.2857143	6.571428571	2.563479778	7	119	119	120	71	64	65.28571429	6.571428571
3054923	37.7	37.4	37.57142857	0.009047619	0.095118973	0.3	37.55	37.6	37.6	85	84	84.14285714	0.142857143	0.377964473	1	84	84	84	19	17	18	0.333333333	0.577350269	2	18	18	18	93	92	92.14285714	0.142857143	0.377964473	1	92	92	92	121	119	119.8571429	0.80952381	0.899735411	2	119	120	120.5	66	64	64.85714286	0.80952381
3054923	37.7	37.6	37.66666667	0.002666667	0.051639778	0.1	37.625	37.7	37.7	85	83	83.83333333	0.566666667	0.752772653	2	83.25	84	84	19	17	17.66666667	0.666666667	0.816496581	2	17	17.5	18	92	92	92	0	0	0	92	92	92	121	119	120.3333333	0.666666667	0.816496581	2	120	120.5	121	66	64	65	0.8
3054937	26.5	25.3	26.17142857	0.172380952	0.415187852	1.2	26.15	26.3	26.4	119	112	117	5.333333333	2.309401077	7	117	118	118	21	20	20.28571429	0.238095238	0.487950036	1	20	20	20.5	95	78	88.8	55.7	7.463243263	17	84	93	94	117	106	111.7142857	18.57142857	4.309458037	11	108.5	112	115	72	66	69	6
3054937	26.1	26	26.05	0.003	0.054772256	0.1	26	26.05	26.1	117	115	115.8333333	0.566666667	0.752772653	2	115.25	116	116	20	20	20	0	0	0	20	20	20	95	95	95	0	0	0	95	95	95	108	101	102.1666667	8.166666667	2.857738033	7	101	101	101	66	62	63.16666667	2.166666667
3054937	26.5	26	26.24285714	0.032857143	0.181265393	0.5	26.1	26.3	26.35	119	116	117.4285714	1.285714286	1.133893419	3	116.5	118	118	21	20	20.14285714	0.142857143	0.377964473	1	20	20	20	95	93	94.25	0.916666667	0.957427108	2	93.75	94.5	95	113	101	106	27.33333333	5.228129047	12	101	106	110	70	62	65.57142857	10.95238095
3055003	37.7	37.5	37.61666667	0.005666667	0.075277265	0.2	37.6	37.6	37.675	79	75	77.16666667	1.766666667	1.329160136	4	77	77	77.75	19	16	17.66666667	1.466666667	1.211060142	3	17	17.5	18.75	99	98	98.83333333	0.166666667	0.40824829	1	99	99	99	127.4161575	112.3360489	119.7788205	116.0687189	7.839159887	15.08010862	116.5794297	119.6958588	122.9648676	70.95112016	61.57569586	65.86726047	61.2539947
3055003	37.4	34.9	36.6	0.766666667	0.875595036	2.5	36.35	36.9	37.15	91	75	80.28571429	25.9047619	5.089672082	16	78	80	80	31	16	19.42857143	32.61904762	5.711308748	15	16	16	20.5	99	98	98.83333333	0.166666667	0.40824829	1	99	99	99	122	122	122	116.0687189	7.839159887	0	122	122	122	66	66	66	61.2539947
3055003	37.6	36.9	37.32857143	0.072380952	0.269037084	0.7	37.15	37.4	37.55	80	75	77.85714286	3.476190476	1.864454471	5	77	77	79.5	17	16	16.28571429	0.238095238	0.487950036	1	16	16	16.5	99	98	98.85714286	0.142857143	0.377964473	1	99	99	99	122	122	122	116.0687189	7.839159887	0	122	122	122	66	66	66	61.2539947
3055220	33.6	33.5	33.52857143	0.002380952	0.048795004	0.1	33.5	33.5	33.55	81	67	72.42857143	18.61904762	4.314979446	14	70.5	72	73	28	19	22.71428571	11.9047619	3.450327797	9	20	22	25	96.81858803	94.01966041	95.59012937	7.015905862	1.271878808	2.798927614	95.06769437	95.73279714	96.23882931	110	84	97	338	18.38477631	26	90.5	97	103.5	63	47	55	128
3055220	33.5	33.5	33.5	0	0	0	33.5	33.5	33.5	73	67	69	5.2	2.28035085	6	67.25	68.5	69.75	28	16	20.83333333	24.16666667	4.915960401	12	18	18.5	24.25	97	94	95.5	4.5	2.121320344	3	94.75	95.5	96.25	96	60	83	260	16.1245155	36	78	88	93	81	30	52	451.3333333
[truncated: 385 more rows]
[truncated: 20 more columns]
