# Supplementary material for: A machine learning approach for predicting 72-hour mortality of hypothermic patients only using non-invasive parameters: A multi-center retrospective cohort study
Source: PLoS One. 2025 Oct 22;20(10):e0334526. doi: 10.1371/journal.pone.0334526 (PMC12543198; doi:10.1371/journal.pone.0334526)
Supplement: S1 Data — (ZIP) [file pone.0334526.s002.zip › Appendix DATA/1h/train_1 - 24h.csv]

anon_id	temper_max_1	temper_min_1	temper_mean_1	temper_var_1	temper_stddev_1	temper_range_1	temper_perc25_1	temper_perc50_1	temper_perc75_1	hrate_max_1	hrate_min_1	hrate_mean_1	hrate_var_1	hrate_stddev_1	hrate_range_1	hrate_perc25_1	hrate_perc50_1	hrate_perc75_1	rration_max_1	rration_min_1	rration_mean_1	rration_var_1	rration_stddev_1	rration_range_1	rration_perc25_1	rration_perc50_1	rration_perc75_1	sao2_max_1	sao2_min_1	sao2_mean_1	sao2_var_1	sao2_stddev_1	sao2_range_1	sao2_perc25_1	sao2_perc50_1	sao2_perc75_1	systolic_max_1	systolic_min_1	systolic_mean_1	systolic_var_1	systolic_stddev_1	systolic_range_1	systolic_perc25_1	systolic_perc50_1	systolic_perc75_1	diastolic_max_1	diastolic_min_1	diastolic_mean_1	diastolic_var_1
141276	35.9	33.7	35.28571429	0.644761905	0.802970675	2.2	35.05	35.6	35.85	75	73	74	0.666666667	0.816496581	2	73.5	74	74.5	26	18	19.85714286	8.142857143	2.853569194	8	18	19	20	96.45439663	93.41347053	95.09263998	9.686296363	1.411117898	3.040926099	94.48222638	95.23094013	95.81571562	173	157	165.4285714	50.28571429	7.091242083	16	159	166	172	97	85	91	18.33333333
141276	35.9	35.6	35.8	0.02	0.141421356	0.3	35.75	35.85	35.9	75	72	73.28571429	0.904761905	0.951189731	3	73	73	73.5	26	18	19.42857143	8.952380952	2.992052966	8	18	18	19	96.45439663	93.41347053	95.09263998	9.686296363	1.411117898	3.040926099	94.48222638	95.23094013	95.81571562	171	151	158.5714286	59.61904762	7.721337165	20	152	158	163	96	83	87.85714286	22.14285714
141276	35.27656646	33.79583486	34.77188357	1.499325951	0.609137142	1.480731602	34.59152249	34.92866202	35.12098717	73	72	72.33333333	0.266666667	0.516397779	1	72	72	72.75	18	18	18	0	0	0	18	18	18	96.45439663	93.41347053	95.09263998	9.686296363	1.411117898	3.040926099	94.48222638	95.23094013	95.81571562	153	150	151.1666667	1.366666667	1.169045194	3	150.25	151	151.75	85	82	83	1.2
141751	31.1	31	31.05	0.003	0.054772256	0.1	31	31.05	31.1	102	97	100	3.6	1.897366596	5	99.25	100	101.5	26	20	22	6	2.449489743	6	20.25	21	23.25	95	93	94.16666667	0.566666667	0.752772653	2	94	94	94.75	99	84	92	21	4.582575695	15	91	91	94	60	47	55.14285714	18.47619048
141751	31.2	31.1	31.14285714	0.002857143	0.053452248	0.1	31.1	31.1	31.2	100	93	96.85714286	5.476190476	2.340126167	7	96	97	98	26	20	21.85714286	4.476190476	2.115700942	6	20.5	21	22.5	95	94	94.14285714	0.142857143	0.377964473	1	94	94	94	91	73	83.28571429	60.57142857	7.782764841	18	77	83	91	60	42	48.28571429	46.9047619
141751	31.4	31.1	31.24285714	0.00952381	0.097590007	0.3	31.2	31.2	31.3	97	93	95.42857143	1.952380952	1.397276262	4	95	95	96.5	23	20	21.57142857	1.619047619	1.272418021	3	20.5	22	22.5	96	94	94.57142857	0.619047619	0.786795792	2	94	94	95	83	73	76	13	3.605551275	10	73	76	77	50	38	44.71428571	19.57142857
142539	32.7	28.3	29.28571429	2.351428571	1.53343685	4.4	28.5	29	29	37	36	36.85714286	0.142857143	0.377964473	1	37	37	37	19	18	18.14285714	0.142857143	0.377964473	1	18	18	18	95	94	94.57142857	0.285714286	0.534522484	1	94	95	95	96	90	92.85714286	4.476190476	2.115700942	6	91.5	93	94	57	53	55.42857143	1.619047619
142539	29.1	28.2	28.78571429	0.138095238	0.371611676	0.9	28.6	29	29	38	37	37.14285714	0.142857143	0.377964473	1	37	37	37	19	18	18.14285714	0.142857143	0.377964473	1	18	18	18	98	94	95	2	1.414213562	4	94	95	95	98	90	92.57142857	6.619047619	2.572750983	8	91.5	92	92.5	58	53	55.14285714	2.476190476
142539	32.7	28.5	31.3	4.704	2.168870674	4.2	29.55	32.7	32.7	37	36	36.33333333	0.266666667	0.516397779	1	36	36	36.75	18	18	18	0	0	0	18	18	18	95	94	94.83333333	0.166666667	0.40824829	1	95	95	95	96	93	94	1.6	1.264911064	3	93	93.5	94.75	57	55	55.83333333	0.566666667
144156	35	34.9	34.95	0.003	0.054772256	0.1	34.9	34.95	35	87	85	86	0.8	0.894427191	2	85.25	86	86.75	21	18	19.33333333	1.466666667	1.211060142	3	18.25	19.5	20	96.45439663	93.41347053	95.09263998	9.686296363	1.411117898	3.040926099	94.48222638	95.23094013	95.81571562	97	95	96	2	1.414213562	2	95.5	96	96.5	54	53	53.5	0.5
144156	34.9	34.9	34.9	0	0	0	34.9	34.9	34.9	87	81	84.71428571	4.238095238	2.058663459	6	84	85	86	25	20	23.14285714	5.476190476	2.340126167	5	21	25	25	96.45439663	93.41347053	95.09263998	9.686296363	1.411117898	3.040926099	94.48222638	95.23094013	95.81571562	107	105	106	2	1.414213562	2	105.5	106	106.5	58	55	56.5	4.5
144156	34.9	34.9	34.9	0	0	0	34.9	34.9	34.9	87	85	85.71428571	0.904761905	0.951189731	2	85	85	86.5	25	18	21.71428571	10.57142857	3.251373336	7	19	21	25	96.45439663	93.41347053	95.09263998	9.686296363	1.411117898	3.040926099	94.48222638	95.23094013	95.81571562	105	97	101	32	5.656854249	8	99	101	103	55	54	54.5	0.5
145164	32.6	32.55	32.5875	0.000625	0.025	0.05	32.5875	32.6	32.6	71	70	70.4	0.3	0.547722558	1	70	70	71	21.98007154	17.37812979	19.57012231	7.964633176	1.823897041	4.601941748	18.56374553	19.49463464	20.49659343	99	99	99	0	0	0	99	99	99	150	150	150	142.2985767	8.054930884	0	150	150	150	87	87	87	77.69346361
145164	32.6	32.6	32.6	1.499325951	0.609137142	0	32.6	32.6	32.6	70	70	70	0	0	0	70	70	70	21.98007154	17.37812979	19.57012231	7.964633176	1.823897041	4.601941748	18.56374553	19.49463464	20.49659343	99	99	99	0	0	0	99	99	99	124.7845589	109.125396	116.7666055	142.2985767	8.054930884	15.65916291	113.4646073	116.6725863	119.9292146	71.30148408	61.13706853	65.8083733	77.69346361
145164	35.27656646	33.79583486	34.77188357	1.499325951	0.609137142	1.480731602	34.59152249	34.92866202	35.12098717	90.04129794	83.61915852	86.6485857	14.3384437	2.476141615	6.422139419	85.18607359	86.52258966	87.98117528	21.98007154	17.37812979	19.57012231	7.964633176	1.823897041	4.601941748	18.56374553	19.49463464	20.49659343	96.45439663	93.41347053	95.09263998	9.686296363	1.411117898	3.040926099	94.48222638	95.23094013	95.81571562	124.7845589	109.125396	116.7666055	142.2985767	8.054930884	15.65916291	113.4646073	116.6725863	119.9292146	71.30148408	61.13706853	65.8083733	77.69346361
145998	35.27656646	33.79583486	34.77188357	1.499325951	0.609137142	1.480731602	34.59152249	34.92866202	35.12098717	96	93	93.5	1.5	1.224744871	3	93	93	93	21.98007154	17.37812979	19.57012231	7.964633176	1.823897041	4.601941748	18.56374553	19.49463464	20.49659343	99	98	98.83333333	0.166666667	0.40824829	1	99	99	99	130	116	125.2857143	22.23809524	4.715728495	14	124	126	128.5	65	50	53.57142857	26.95238095
145998	35.27656646	33.79583486	34.77188357	1.499325951	0.609137142	1.480731602	34.59152249	34.92866202	35.12098717	93	92	92.85714286	0.142857143	0.377964473	1	93	93	93	21.98007154	17.37812979	19.57012231	7.964633176	1.823897041	4.601941748	18.56374553	19.49463464	20.49659343	99	98	98.85714286	0.142857143	0.377964473	1	99	99	99	126	116	121	17.33333333	4.163331999	10	117	123	124	51	47	49.14285714	3.142857143
145998	34.1	34.1	34.1	1.499325951	0.609137142	0	34.1	34.1	34.1	93	92	92.71428571	0.238095238	0.487950036	1	92.5	93	93	21.98007154	17.37812979	19.57012231	7.964633176	1.823897041	4.601941748	18.56374553	19.49463464	20.49659343	99	99	99	0	0	0	99	99	99	123	116	118.5714286	6.619047619	2.572750983	7	117	117	120	50	46	47.85714286	2.476190476
146133	34.4	34.1	34.18571429	0.011428571	0.106904497	0.3	34.1	34.2	34.2	87	83	85	3.666666667	1.914854216	4	83.5	84	87	42	23	36.28571429	38.57142857	6.210590034	19	36.5	37	39.5	99	87	95.28571429	17.9047619	4.231401884	12	94	96	98.5	128	74	104.8571429	548.8095238	23.42668401	54	84.5	119	122	58	48	54.71428571	16.23809524
146133	34.5	34.2	34.33333333	0.022666667	0.150554531	0.3	34.2	34.3	34.475	87	83	85.71428571	2.571428571	1.603567451	4	85	86	87	42	23	30.57142857	74.95238095	8.657504314	19	23.5	25	38.5	99	87	96	19.33333333	4.396968653	12	95	98	99	124	74	91.77777778	213.4444444	14.609738	50	85	92	95	56	44	49.11111111	18.86111111
146133	34.5	34.5	34.5	0	0	0	34.5	34.5	34.5	88	84	86	1.6	1.264911064	4	86	86	86	27	23	25.5	3.1	1.760681686	4	24.25	26	27	99	98	98.66666667	0.266666667	0.516397779	1	98.25	99	99	113	85	98.25	92.21428571	9.602826965	28	92	95	107	58	44	49.625	24.26785714
146291	37.4	34.7	35.48333333	0.941666667	0.970395109	2.7	35.025	35.2	35.375	64	56	59.16666667	7.366666667	2.714160398	8	58	58.5	59.75	21.98007154	17.37812979	19.57012231	7.964633176	1.823897041	4.601941748	18.56374553	19.49463464	20.49659343	97	96	96.5	0.3	0.547722558	1	96	96.5	97	142	125	134.1666667	33.96969697	5.828352852	17	129.5	134	138.5	86	69	75.66666667	19.87878788
146291	37.4	34.7	35.87142857	0.985714286	0.992831449	2.7	35	36.2	36.4	64	54	57.42857143	13.95238095	3.735288604	10	54.5	56	59.5	21.98007154	17.37812979	19.57012231	7.964633176	1.823897041	4.601941748	18.56374553	19.49463464	20.49659343	98	96	96.71428571	0.571428571	0.755928946	2	96	97	97	140	121	131.3846154	26.08974359	5.107812016	19	129	132	134	113	67	76.92307692	148.0769231
146291	36.4	34	35.32857143	0.969047619	0.984402163	2.4	34.7	34.9	36.3	56	52	54.14285714	1.476190476	1.214985793	4	54	54	54.5	21.98007154	17.37812979	19.57012231	7.964633176	1.823897041	4.601941748	18.56374553	19.49463464	20.49659343	98	96	96.57142857	0.619047619	0.786795792	2	96	96	97	134	121	127.6923077	17.73076923	4.210791996	13	125	129	130	113	67	72.69230769	150.5641026
146544	35.27656646	33.79583486	34.77188357	1.499325951	0.609137142	1.480731602	34.59152249	34.92866202	35.12098717	61	54	57	8.666666667	2.943920289	7	54.5	56	59.5	12	12	12	0	0	0	12	12	12	96.45439663	93.41347053	95.09263998	9.686296363	1.411117898	3.040926099	94.48222638	95.23094013	95.81571562	124.7845589	109.125396	116.7666055	142.2985767	8.054930884	15.65916291	113.4646073	116.6725863	119.9292146	71.30148408	61.13706853	65.8083733	77.69346361
146544	34.8	34.8	34.8	0	0	0	34.8	34.8	34.8	61	56	59	3.666666667	1.914854216	5	58	59	60.5	12	12	12	0	0	0	12	12	12	96.45439663	93.41347053	95.09263998	9.686296363	1.411117898	3.040926099	94.48222638	95.23094013	95.81571562	124.7845589	109.125396	116.7666055	142.2985767	8.054930884	15.65916291	113.4646073	116.6725863	119.9292146	71.30148408	61.13706853	65.8083733	77.69346361
146544	35.27656646	33.79583486	34.77188357	1.499325951	0.609137142	1.480731602	34.59152249	34.92866202	35.12098717	55	51	52.66666667	3.466666667	1.861898673	4	51	52.5	54	12	12	12	0	0	0	12	12	12	96.45439663	93.41347053	95.09263998	9.686296363	1.411117898	3.040926099	94.48222638	95.23094013	95.81571562	124.7845589	109.125396	116.7666055	142.2985767	8.054930884	15.65916291	113.4646073	116.6725863	119.9292146	71.30148408	61.13706853	65.8083733	77.69346361
146961	37.3	37.2	37.23333333	0.002666667	0.051639778	0.1	37.2	37.2	37.275	81	78	79.5	1.9	1.378404875	3	78.25	79.5	80.75	22	19	20.66666667	1.066666667	1.032795559	3	20.25	21	21	99	99	99	0	0	0	99	99	99	124.7845589	109.125396	116.7666055	142.2985767	8.054930884	15.65916291	113.4646073	116.6725863	119.9292146	71.30148408	61.13706853	65.8083733	77.69346361
146961	37.4	33.2	36.30714286	3.418690476	1.848970112	4.2	35.675	37.4	37.4	101	82	89	45.66666667	6.757711644	19	84	87	92.5	24	19	20.28571429	3.571428571	1.889822365	5	19	19	21	99	99	99	0	0	0	99	99	99	169	169	169	142.2985767	8.054930884	0	169	169	169	73	73	73	77.69346361
146961	37.4	37.2	37.32857143	0.005714286	0.075592895	0.2	37.3	37.3	37.4	87	80	82.71428571	6.238095238	2.497617913	7	81	82	84	21	19	19.42857143	0.619047619	0.786795792	2	19	19	19.5	99	99	99	0	0	0	99	99	99	124.7845589	109.125396	116.7666055	142.2985767	8.054930884	15.65916291	113.4646073	116.6725863	119.9292146	71.30148408	61.13706853	65.8083733	77.69346361
147009	34.6	34.4	34.57142857	0.005714286	0.075592895	0.2	34.6	34.6	34.6	104	92	99.71428571	21.9047619	4.680252333	12	98	102	102	19	14	15.42857143	2.619047619	1.618347187	5	15	15	15	96.45439663	93.41347053	95.09263998	9.686296363	1.411117898	3.040926099	94.48222638	95.23094013	95.81571562	150	140	143.4285714	12.95238095	3.598941643	10	141	142	145	80	76	76.57142857	2.285714286
147009	34.8	34.6	34.68571429	0.011428571	0.106904497	0.2	34.6	34.6	34.8	102	86	93.42857143	43.61904762	6.60447179	16	89	92	98	19	15	15.57142857	2.285714286	1.511857892	4	15	15	15	96.45439663	93.41347053	95.09263998	9.686296363	1.411117898	3.040926099	94.48222638	95.23094013	95.81571562	144	136	139.4285714	8.952380952	2.992052966	8	137	140	141	76	74	75.42857143	0.952380952
147009	34.8	34.8	34.8	0	0	0	34.8	34.8	34.8	92	82	86	11.2	3.346640106	10	84.5	86	86	15	15	15	0	0	0	15	15	15	96.45439663	93.41347053	95.09263998	9.686296363	1.411117898	3.040926099	94.48222638	95.23094013	95.81571562	138	134	136	1.6	1.264911064	4	136	136	136	76	72	74	1.6
148954	38.45	37.2	37.50833333	0.218416667	0.467350689	1.25	37.3	37.35	37.4	57	55	55.66666667	0.666666667	0.816496581	2	55	55.5	56	21.98007154	17.37812979	19.57012231	7.964633176	1.823897041	4.601941748	18.56374553	19.49463464	20.49659343	98	98	98	0	0	0	98	98	98	121	121	121	142.2985767	8.054930884	0	121	121	121	77	77	77	77.69346361
148954	38.45	37.3	37.51428571	0.172261905	0.415044461	1.15	37.325	37.4	37.4	57	51	55.14285714	3.80952381	1.951800146	6	55	56	56	21.98007154	17.37812979	19.57012231	7.964633176	1.823897041	4.601941748	18.56374553	19.49463464	20.49659343	98	97	97.57142857	0.285714286	0.534522484	1	97	98	98	124.7845589	109.125396	116.7666055	142.2985767	8.054930884	15.65916291	113.4646073	116.6725863	119.9292146	71.30148408	61.13706853	65.8083733	77.69346361
148954	37.4	33.5	36.66428571	2.020595238	1.421476429	3.9	36.9	37.3	37.325	60	46	53.14285714	22.47619048	4.740906082	14	50	55	55.5	21.98007154	17.37812979	19.57012231	7.964633176	1.823897041	4.601941748	18.56374553	19.49463464	20.49659343	99	97	97.66666667	0.666666667	0.816496581	2	97	97.5	98	124.7845589	109.125396	116.7666055	142.2985767	8.054930884	15.65916291	113.4646073	116.6725863	119.9292146	71.30148408	61.13706853	65.8083733	77.69346361
149040	35.7	32.4	33.68571429	2.098095238	1.44848032	3.3	32.55	32.7	34.95	87	85	86	0.666666667	0.816496581	2	85.5	86	86.5	21.98007154	17.37812979	19.57012231	7.964633176	1.823897041	4.601941748	18.56374553	19.49463464	20.49659343	99	99	99	0	0	0	99	99	99	114	111	112.8571429	0.80952381	0.899735411	3	113	113	113	59	58	58.42857143	0.285714286
149040	35.2	26.6	32.51428571	8.004761905	2.829268793	8.6	32.45	32.7	34.1	87	85	86.28571429	0.571428571	0.755928946	2	86	86	87	21.98007154	17.37812979	19.57012231	7.964633176	1.823897041	4.601941748	18.56374553	19.49463464	20.49659343	99	98	98.57142857	0.285714286	0.534522484	1	98	99	99	123	111	115.1428571	16.47619048	4.059087395	12	113	114	116	62	58	59.57142857	1.952380952
149040	35.7	29.3	31.92	6.662	2.581085043	6.4	29.7	32.4	32.5	89	85	86.2	2.7	1.643167673	4	85	86	86	21.98007154	17.37812979	19.57012231	7.964633176	1.823897041	4.601941748	18.56374553	19.49463464	20.49659343	99	99	99	9.686296363	1.411117898	0	99	99	99	116	113	113.6	1.8	1.341640786	3	113	113	113	59	58	58.4	0.3
149333	37.5	37.3	37.42	0.012	0.109544512	0.2	37.3	37.5	37.5	76	72	74.2	2.7	1.643167673	4	73	75	75	21.98007154	17.37812979	19.57012231	7.964633176	1.823897041	4.601941748	18.56374553	19.49463464	20.49659343	96.45439663	93.41347053	95.09263998	9.686296363	1.411117898	3.040926099	94.48222638	95.23094013	95.81571562	137	137	137	142.2985767	8.054930884	0	137	137	137	63	63	63	77.69346361
149333	37.4	29.5	36.05714286	8.416190476	2.901067127	7.9	36.85	37.1	37.35	83	69	72.57142857	22.28571429	4.720774755	14	70.5	71	72	21.98007154	17.37812979	19.57012231	7.964633176	1.823897041	4.601941748	18.56374553	19.49463464	20.49659343	99	99	99	0	0	0	99	99	99	146	146	146	142.2985767	8.054930884	0	146	146	146	67	67	67	77.69346361
149333	37.5	36.9	37.27142857	0.042380952	0.205866346	0.6	37.2	37.3	37.4	76	71	72.71428571	3.904761905	1.97604704	5	71.5	72	73.5	21.98007154	17.37812979	19.57012231	7.964633176	1.823897041	4.601941748	18.56374553	19.49463464	20.49659343	99	99	99	0	0	0	99	99	99	124.7845589	109.125396	116.7666055	142.2985767	8.054930884	15.65916291	113.4646073	116.6725863	119.9292146	71.30148408	61.13706853	65.8083733	77.69346361
149334	31.8	26.6	29.12857143	3.825714286	1.955943324	5.2	27.7	29.2	30.45	75	70	72.85714286	3.142857143	1.772810521	5	72	73	74	21.98007154	17.37812979	19.57012231	7.964633176	1.823897041	4.601941748	18.56374553	19.49463464	20.49659343	96.45439663	93.41347053	95.09263998	9.686296363	1.411117898	3.040926099	94.48222638	95.23094013	95.81571562	124.7845589	109.125396	116.7666055	142.2985767	8.054930884	15.65916291	113.4646073	116.6725863	119.9292146	71.30148408	61.13706853	65.8083733	77.69346361
149334	29.7	26.6	28.45	1.856666667	1.362595562	3.1	27.875	28.75	29.325	75	72	73	2	1.414213562	3	72	72.5	73.5	21.98007154	17.37812979	19.57012231	7.964633176	1.823897041	4.601941748	18.56374553	19.49463464	20.49659343	96.45439663	93.41347053	95.09263998	9.686296363	1.411117898	3.040926099	94.48222638	95.23094013	95.81571562	124.7845589	109.125396	116.7666055	142.2985767	8.054930884	15.65916291	113.4646073	116.6725863	119.9292146	71.30148408	61.13706853	65.8083733	77.69346361
149334	35.27656646	33.79583486	34.77188357	1.499325951	0.609137142	1.480731602	34.59152249	34.92866202	35.12098717	74	74	74	0	0	0	74	74	74	21.98007154	17.37812979	19.57012231	7.964633176	1.823897041	4.601941748	18.56374553	19.49463464	20.49659343	96.45439663	93.41347053	95.09263998	9.686296363	1.411117898	3.040926099	94.48222638	95.23094013	95.81571562	124.7845589	109.125396	116.7666055	142.2985767	8.054930884	15.65916291	113.4646073	116.6725863	119.9292146	71.30148408	61.13706853	65.8083733	77.69346361
151179	36.4	35.8	36.08333333	0.081666667	0.285773803	0.6	35.825	36.05	36.35	100	97	98.16666667	1.366666667	1.169045194	3	97.25	98	98.75	31	25	27.5	5.9	2.42899156	6	26	26.5	29.25	99	98	98.83333333	0.166666667	0.40824829	1	99	99	99	90	77	83.4	24.71111111	4.971027169	13	79.5	83	88.25	57	50	52.9	4.544444444
151179	35.85	25.6	31.1	15.309	3.912671721	10.25	28.6875	31.1	34.075	114	99	107.1428571	40.47619048	6.362090103	15	101.5	109	112.5	40	30	34.28571429	12.23809524	3.498298906	10	32	35	35.5	98	96	97.71428571	0.571428571	0.755928946	2	98	98	98	77	54	67.88888889	79.61111111	8.922505876	23	58	72	73	47	34	41.55555556	18.77777778
151179	36.2	29.7	34.36428571	5.880595238	2.424993864	6.5	33.55	35.8	35.875	109	98	101.1428571	14.47619048	3.804758925	11	99	100	101.5	40	25	31.14285714	32.14285714	5.669467095	15	26.5	30	35	99	98	98.28571429	0.238095238	0.487950036	1	98	98	98.5	82	71	76.18181818	13.16363636	3.628172593	11	73	77	78	54	42	47.54545455	17.87272727
151226	37.5	36.2	37.02857143	0.205714286	0.453557368	1.3	36.85	37.1	37.35	102	100	101.2857143	0.904761905	0.951189731	2	100.5	102	102	19	18	18.71428571	0.238095238	0.487950036	1	18.5	19	19	97	95	96	0.666666667	0.816496581	2	95.5	96	96.5	98	79	89.88888889	43.11111111	6.565905201	19	84	92	95	65	43	49.88888889	71.86111111
151226	37.1	32.5	35.64285714	2.802857143	1.67417357	4.6	35	36.2	36.85	104	102	102.4285714	0.619047619	0.786795792	2	102	102	102.5	21	19	19.57142857	0.619047619	0.786795792	2	19	19	20	96	94	94.85714286	0.80952381	0.899735411	2	94	95	95.5	96	81	88.3	37.78888889	6.147266782	15	83	88	93.75	65	43	50.6	84.04444444
151226	37.6	37.3	37.46666667	0.010666667	0.103279556	0.3	37.425	37.5	37.5	102	100	100.6666667	0.666666667	0.816496581	2	100	100.5	101	19	17	18	0.4	0.632455532	2	18	18	18	98	96	97	0.4	0.632455532	2	97	97	97	111	79	100	144.6666667	12.0277457	32	93.5	106	108.5	72	43	51.71428571	89.23809524
151730	35.7	35.5	35.63333333	0.006666667	0.081649658	0.2	35.6	35.65	35.7	97	92	94	2.8	1.673320053	5	93.25	94	94	20	9	11.66666667	17.86666667	4.226897996	11	9.25	10	11.5	97	96	96.66666667	0.266666667	0.516397779	1	96.25	97	97	101	101	101	142.2985767	8.054930884	0	101	101	101	46	46	46	77.69346361
151730	35.4	33.9	35	0.293333333	0.54160256	1.5	34.85	35.3	35.35	94	90	92	2.333333333	1.527525232	4	91	92	93	13	11	11.85714286	0.80952381	0.899735411	2	11	12	12.5	98	97	97.85714286	0.142857143	0.377964473	1	98	98	98	112	5	58.5	5724.5	75.66042559	107	31.75	58.5	85.25	52	52	52	77.69346361
151730	35.6	34.8	35.37142857	0.075714286	0.27516229	0.8	35.35	35.4	35.55	94	90	92	2.333333333	1.527525232	4	91	92	93	12	9	10.85714286	1.142857143	1.069044968	3	10.5	11	11.5	98	97	97.42857143	0.285714286	0.534522484	1	97	97	98	112	101	106.5	60.5	7.778174593	11	103.75	106.5	109.25	52	46	49	18
152738	31.1	30.5	30.8	0.046666667	0.21602469	0.6	30.65	30.8	30.95	114	113	113.4285714	0.285714286	0.534522484	1	113	113	114	21.98007154	17.37812979	19.57012231	7.964633176	1.823897041	4.601941748	18.56374553	19.49463464	20.49659343	99	99	99	0	0	0	99	99	99	102	95	99	6.666666667	2.581988897	7	97.5	99	101	65	63	64.14285714	0.80952381
152738	31.3	28.4	30.6	1.006666667	1.003327796	2.9	30.65	30.9	31.15	114	111	112.5714286	0.952380952	0.975900073	3	112	113	113	21.98007154	17.37812979	19.57012231	7.964633176	1.823897041	4.601941748	18.56374553	19.49463464	20.49659343	96.45439663	93.41347053	95.09263998	9.686296363	1.411117898	3.040926099	94.48222638	95.23094013	95.81571562	99	84	93.71428571	27.23809524	5.219012861	15	91.5	95	97.5	65	61	62.85714286	2.142857143
152738	31	29.9	30.46666667	0.170666667	0.413118224	1.1	30.2	30.5	30.725	114	112	113.1666667	0.966666667	0.98319208	2	112.25	113.5	114	21.98007154	17.37812979	19.57012231	7.964633176	1.823897041	4.601941748	18.56374553	19.49463464	20.49659343	99	99	99	0	0	0	99	99	99	104	80	98	80	8.94427191	24	100	101	102	66	53	63	24.4
153409	33.8	33.4	33.63333333	0.026666667	0.163299316	0.4	33.525	33.65	33.775	79	75	77.16666667	2.166666667	1.471960144	4	76.25	77.5	78	31	22	27.33333333	12.66666667	3.559026084	9	25	28.5	29.75	95	90	92.5	5.9	2.42899156	5	90.25	92.5	94.75	138	112	125	338	18.38477631	26	118.5	125	131.5	61	52	56.5	40.5
153409	34.2	33.9	34.04285714	0.012857143	0.113389342	0.3	33.95	34.1	34.1	85	79	81.42857143	4.285714286	2.070196678	6	80	81	82.5	30	23	27.33333333	5.466666667	2.338090389	7	27.25	28	28	96	90	92.42857143	4.285714286	2.070196678	6	91	92	93.5	124	115	119.5	40.5	6.363961031	9	117.25	119.5	121.75	58	46	52	72
153409	34.1	33.7	33.88571429	0.018095238	0.134518542	0.4	33.8	33.9	33.95	81	76	79	2.666666667	1.632993162	5	78.5	79	80	30	22	27.57142857	7.285714286	2.699206233	8	27.5	28	29	92	90	90.71428571	0.571428571	0.755928946	2	90	91	91	124	112	118	72	8.485281374	12	115	118	121	58	52	55	18
154409	37.5	36.8	37.24285714	0.06952381	0.26367368	0.7	37.1	37.3	37.45	87	82	83.85714286	2.80952381	1.67616342	5	83	83	84.5	8	1	4	13	3.605551275	7	2	3	5.5	96.45439663	93.41347053	95.09263998	9.686296363	1.411117898	3.040926099	94.48222638	95.23094013	95.81571562	103	103	103	142.2985767	8.054930884	0	103	103	103	60	60	60	77.69346361
154409	37.4	34.5	36.59285714	0.973690476	0.986757557	2.9	36.575	36.8	37.15	87	83	85.14285714	2.476190476	1.573591585	4	84	85	86.5	3	1	2	2	1.414213562	2	1.5	2	2.5	96.45439663	93.41347053	95.09263998	9.686296363	1.411117898	3.040926099	94.48222638	95.23094013	95.81571562	112	112	112	142.2985767	8.054930884	0	112	112	112	62	62	62	77.69346361
154409	37.5	37.2	37.45	0.015	0.122474487	0.3	37.5	37.5	37.5	84	82	83	0.4	0.632455532	2	83	83	83	8	1	4.5	24.5	4.949747468	7	2.75	4.5	6.25	96.45439663	93.41347053	95.09263998	9.686296363	1.411117898	3.040926099	94.48222638	95.23094013	95.81571562	103	103	103	142.2985767	8.054930884	0	103	103	103	60	60	60	77.69346361
154900	36.8	36.5	36.66666667	0.023333333	0.152752523	0.3	36.6	36.7	36.75	90	80	86.33333333	12.26666667	3.502380143	10	86	86.5	88.5	21.98007154	17.37812979	19.57012231	7.964633176	1.823897041	4.601941748	18.56374553	19.49463464	20.49659343	96.45439663	93.41347053	95.09263998	9.686296363	1.411117898	3.040926099	94.48222638	95.23094013	95.81571562	139	126	130.8333333	21.36666667	4.622409184	13	127.75	130.5	131.75	67	60	63.66666667	6.266666667
154900	36	31.5	34.2	5.67	2.38117618	4.5	33.3	35.1	35.55	92	85	88.85714286	5.142857143	2.267786838	7	88	89	90	21.98007154	17.37812979	19.57012231	7.964633176	1.823897041	4.601941748	18.56374553	19.49463464	20.49659343	99	99	99	9.686296363	1.411117898	0	99	99	99	141	107	129.625	114.2678571	10.68961445	34	127	131.5	136	68	59	64.125	9.267857143
154900	36	36	36	1.499325951	0.609137142	0	36	36	36	90	85	87.57142857	2.952380952	1.718249386	5	86.5	88	88.5	21.98007154	17.37812979	19.57012231	7.964633176	1.823897041	4.601941748	18.56374553	19.49463464	20.49659343	96.45439663	93.41347053	95.09263998	9.686296363	1.411117898	3.040926099	94.48222638	95.23094013	95.81571562	139	107	128.625	91.125	9.545941546	32	127.75	130.5	132.75	67	59	63.375	7.125
155918	37	30.9	35.02857143	7.842380952	2.800425138	6.1	33.6	36.4	36.85	71	66	68	4.666666667	2.160246899	5	66.5	67	69.5	3	3	3	7.964633176	1.823897041	0	3	3	3	96.45439663	93.41347053	95.09263998	9.686296363	1.411117898	3.040926099	94.48222638	95.23094013	95.81571562	118	99	105.2857143	42.57142857	6.524678427	19	101	104	107	56	43	47.42857143	20.61904762
155918	37	34.4	36.05714286	0.81952381	0.905275543	2.6	35.75	36.2	36.65	67	66	66.28571429	0.238095238	0.487950036	1	66	66	66.5	21.98007154	17.37812979	19.57012231	7.964633176	1.823897041	4.601941748	18.56374553	19.49463464	20.49659343	96.45439663	93.41347053	95.09263998	9.686296363	1.411117898	3.040926099	94.48222638	95.23094013	95.81571562	105	89	100.375	26.26785714	5.125217765	16	99.75	101	103.5	51	43	45.375	6.553571429
155918	37.3	30.9	34.86666667	9.370666667	3.061154466	6.4	32.275	36.45	37.025	71	66	68.33333333	4.666666667	2.160246899	5	67	67.5	70.25	3	3	3	7.964633176	1.823897041	0	3	3	3	96.45439663	93.41347053	95.09263998	9.686296363	1.411117898	3.040926099	94.48222638	95.23094013	95.81571562	118	102	107	35.2	5.93295879	16	103.25	105	108.25	56	44	48.5	17.5
156476	35.5	35.3	35.43333333	0.006666667	0.081649658	0.2	35.4	35.45	35.5	78	77	77.66666667	0.266666667	0.516397779	1	77.25	78	78	21.98007154	17.37812979	19.57012231	7.964633176	1.823897041	4.601941748	18.56374553	19.49463464	20.49659343	95	94	94.66666667	0.266666667	0.516397779	1	94.25	95	95	107	106	106.5	0.3	0.547722558	1	106	106.5	107	53	51	52.33333333	0.666666667
156476	35.4	35.1	35.25714286	0.012857143	0.113389342	0.3	35.2	35.2	35.35	78	76	77.14285714	0.476190476	0.690065559	2	77	77	77.5	21.98007154	17.37812979	19.57012231	7.964633176	1.823897041	4.601941748	18.56374553	19.49463464	20.49659343	96	95	95.42857143	0.285714286	0.534522484	1	95	95	96	107	106	106.5714286	0.285714286	0.534522484	1	106	107	107	53	53	53	0
156476	35.2	34.6	35.04285714	0.04952381	0.222539456	0.6	35	35.1	35.2	79	76	77.14285714	0.80952381	0.899735411	3	77	77	77	21.98007154	17.37812979	19.57012231	7.964633176	1.823897041	4.601941748	18.56374553	19.49463464	20.49659343	98	90	95.28571429	6.238095238	2.497617913	8	95.5	96	96	107	106	106.2857143	0.238095238	0.487950036	1	106	106	106.5	54	53	53.14285714	0.142857143
156818	36.8	36.3	36.64285714	0.02952381	0.171824939	0.5	36.6	36.7	36.75	139	79	102.7142857	619.9047619	24.8978867	60	84	90	121.5	19	2	11.85714286	49.47619048	7.033931367	17	7	16	16	96.45439663	93.41347053	95.09263998	9.686296363	1.411117898	3.040926099	94.48222638	95.23094013	95.81571562	138	88	110.3333333	646.3333333	25.42308662	50	96.5	105	121.5	90	58	71.33333333	277.3333333
156818	36.8	34.7	36.12857143	0.559047619	0.74769487	2.1	35.9	36.3	36.65	102	78	86.85714286	70.14285714	8.375133261	24	80.5	86	90.5	20	12	16	8.333333333	2.886751346	8	14.5	16	17.5	96.45439663	93.41347053	95.09263998	9.686296363	1.411117898	3.040926099	94.48222638	95.23094013	95.81571562	105	75	86.2	131.7	11.47606204	30	81	82	88	66	49	55.8	42.7
156818	36.8	36.6	36.65	0.007	0.083666003	0.2	36.6	36.6	36.675	139	110	131.8333333	118.1666667	10.87044924	29	133.75	136	136.75	16	2	7.666666667	43.46666667	6.592925501	14	2.75	5	13.25	96.45439663	93.41347053	95.09263998	9.686296363	1.411117898	3.040926099	94.48222638	95.23094013	95.81571562	138	114	125.6666667	144.3333333	12.01388086	24	119.5	125	131.5	90	68	79.33333333	121.3333333
157475	36.1	33.5	34.41666667	0.777666667	0.881854107	2.6	34.1	34.2	34.375	84	64	71	65.6	8.099382693	20	64.5	68.5	75.5	17	12	13	4	2	5	12	12	12.75	96.45439663	93.41347053	95.09263998	9.686296363	1.411117898	3.040926099	94.48222638	95.23094013	95.81571562	126	126	126	142.2985767	8.054930884	0	126	126	126	75	75	75	77.69346361
157475	36.1	33.5	35	1.09	1.044030651	2.6	34.35	34.7	36	84	64	72.57142857	58.61904762	7.656307701	20	66	72	78	17	12	12.85714286	3.476190476	1.864454471	5	12	12	12.5	96.45439663	93.41347053	95.09263998	9.686296363	1.411117898	3.040926099	94.48222638	95.23094013	95.81571562	124.7845589	109.125396	116.7666055	142.2985767	8.054930884	15.65916291	113.4646073	116.6725863	119.9292146	71.30148408	61.13706853	65.8083733	77.69346361
157475	36.1	30.3	34.15	4.109166667	2.027107956	5.8	33.65	34.7	35.325	80	66	73.85714286	35.47619048	5.956189258	14	69	76	78.5	17	12	12.71428571	3.571428571	1.889822365	5	12	12	12	96.45439663	93.41347053	95.09263998	9.686296363	1.411117898	3.040926099	94.48222638	95.23094013	95.81571562	140	140	140	142.2985767	8.054930884	0	140	140	140	78	78	78	77.69346361
158449	33.1	33	33.03333333	0.002666667	0.051639778	0.1	33	33	33.075	107	103	104.8571429	1.80952381	1.345185418	4	104	105	105.5	37	24	28.57142857	27.61904762	5.255382728	13	25	26	31.5	99	98	98.57142857	0.285714286	0.534522484	1	98	99	99	102	83	90.75	54.21428571	7.363035088	19	85.75	87	97.5	60	50	54.25	14.78571429
158449	33	33	33	0	0	0	33	33	33	109	104	106.5714286	2.952380952	1.718249386	5	105.5	107	107.5	40	25	34.42857143	32.28571429	5.682051943	15	31.5	37	38	99	96	98	1.333333333	1.154700538	3	97.5	98	99	107	86	99	61.14285714	7.819389819	21	96.25	101.5	104.25	67	52	59.75	26.21428571
158449	35.27656646	33.79583486	34.77188357	1.499325951	0.609137142	1.480731602	34.59152249	34.92866202	35.12098717	112	107	109.5	3.5	1.870828693	5	108.25	109.5	110.75	42	33	38.66666667	10.26666667	3.204163958	9	38	39	40.75	98	96	96.66666667	0.666666667	0.816496581	2	96	96.5	97	119	101	109.7142857	51.9047619	7.204495951	18	104.5	107	116	71	61	66.57142857	18.28571429
158856	33.5	32.8	33.11666667	0.069666667	0.263944439	0.7	32.925	33.1	33.275	92	91	91.5	0.3	0.547722558	1	91	91.5	92	16	13	14.66666667	1.066666667	1.032795559	3	14.25	15	15	96.45439663	93.41347053	95.09263998	9.686296363	1.411117898	3.040926099	94.48222638	95.23094013	95.81571562	193	179	186.25	40.91666667	6.396613687	14	182	186.5	190.75	114	95	102.25	66.91666667
158856	34.2	33.2	33.67142857	0.132380952	0.363841933	1	33.4	33.7	33.9	93	85	91	7.333333333	2.708012802	8	91.5	92	92	16	11	13	3.333333333	1.825741858	5	11.5	13	14	96.45439663	93.41347053	95.09263998	9.686296363	1.411117898	3.040926099	94.48222638	95.23094013	95.81571562	190	169	177	95.33333333	9.763879011	21	169.75	174.5	181.75	114	84	99.5	153
158856	34.8	33.7	34.21428571	0.168095238	0.409994193	1.1	33.9	34.2	34.5	94	85	91.42857143	8.952380952	2.992052966	9	91.5	92	93	17	11	13.57142857	5.285714286	2.299068134	6	11.5	14	15	96.45439663	93.41347053	95.09263998	9.686296363	1.411117898	3.040926099	94.48222638	95.23094013	95.81571562	192	169	179.4	103.3	10.16366076	23	170	179	187	102	84	94.2	48.2
159510	35.2	34.7	35.01428571	0.044761905	0.211570094	0.5	34.85	35.1	35.2	93	62	75.85714286	156.4761905	12.50904435	31	65	74	86	19	2	13.42857143	28.95238095	5.380741673	17	13.5	15	15.5	99	98	98.5	0.3	0.547722558	1	98	98.5	99	150	87	118.5	520.5714286	22.81603446	63	102	115	136.75	70	40	55.875	108.9821429
159510	35.4	35.1	35.25714286	0.012857143	0.113389342	0.3	35.2	35.2	35.35	74	62	67.85714286	24.47619048	4.947341759	12	64	67	72	18	13	15.57142857	2.619047619	1.618347187	5	15	15	16.5	99	98	98.57142857	0.285714286	0.534522484	1	98	99	99	142	87	116.875	372.125	19.29054172	55	102	119	131	64	40	54.25	71.35714286
159510	35.5	35.3	35.43333333	0.006666667	0.081649658	0.2	35.4	35.45	35.5	80	65	73.83333333	30.56666667	5.52871293	15	71	75	77.5	18	12	15.66666667	4.666666667	2.160246899	6	15	16	17	99	98	98.75	0.25	0.5	1	98.75	99	99	144	117	136	97.33333333	9.865765725	27	133	139	143	64	58	62	5
159655	36.8	36.6	36.65	0.007	0.083666003	0.2	36.6	36.6	36.675	90	88	88.66666667	1.066666667	1.032795559	2	88	88	89.5	21.98007154	17.37812979	19.57012231	7.964633176	1.823897041	4.601941748	18.56374553	19.49463464	20.49659343	96.45439663	93.41347053	95.09263998	9.686296363	1.411117898	3.040926099	94.48222638	95.23094013	95.81571562	114	93	102.6666667	70.26666667	8.382521498	21	96	102.5	108.25	70	55	60.16666667	32.56666667
159655	36.6	27.2	32.56666667	23.42333333	4.839765835	9.4	30.55	33.9	35.25	88	85	86.25	2.25	1.5	3	85	86	87.25	21.98007154	17.37812979	19.57012231	7.964633176	1.823897041	4.601941748	18.56374553	19.49463464	20.49659343	99	99	99	0	0	0	99	99	99	101	82	93.4	50.3	7.092249291	19	93	94	97	57	44	51.4	22.3
159655	36.6	36.6	36.6	0	0	0	36.6	36.6	36.6	88	87	87.8	0.2	0.447213595	1	88	88	88	21.98007154	17.37812979	19.57012231	7.964633176	1.823897041	4.601941748	18.56374553	19.49463464	20.49659343	99	99	99	9.686296363	1.411117898	0	99	99	99	110	93	101.8	36.7	6.058052492	17	101	102	103	63	53	58.2	13.7
160084	37.4	37.2	37.32857143	0.005714286	0.075592895	0.2	37.3	37.3	37.4	74	63	69	13	3.605551275	11	67.5	69	71	27	17	20.71428571	10.9047619	3.302235895	10	19	20	21.5	98	95	96.42857143	1.285714286	1.133893419	3	96	96	97	118	101	110	41.66666667	6.454972244	17	105	111	115	54	44	49.14285714	15.80952381
160084	37.4	33.9	36.78571429	1.628095238	1.275968353	3.5	37.15	37.3	37.3	77	63	70	24	4.898979486	14	67	69	73.5	23	19	20.57142857	3.285714286	1.812653934	4	19	20	22	96	93	95.14285714	1.476190476	1.214985793	3	94.5	96	96	125	111	116.1428571	21.80952381	4.670066789	14	113	116	117.5	56	47	51.28571429	10.23809524
160084	37.4	37.3	37.33333333	0.002666667	0.051639778	0.1	37.3	37.3	37.375	72	65	69.33333333	6.666666667	2.581988897	7	68.25	70	71	27	16	20.16666667	22.96666667	4.792355023	11	16.25	18.5	23.75	99	96	98	1.2	1.095445115	3	98	98	98.75	112	101	107.3333333	19.06666667	4.366539438	11	104.5	108	110.75	48	44	45.66666667	2.666666667
160141	37.6	37.5	37.58333333	0.001666667	0.040824829	0.1	37.6	37.6	37.6	63	55	58	8	2.828427125	8	56.25	57.5	58.75	16	15	15.16666667	0.166666667	0.40824829	1	15	15	15	96	93	94	1.6	1.264911064	3	93	93.5	94.75	158	147	152	16.4	4.049691346	11	149	152.5	153.75	71	64	66.83333333	6.166666667
160141	37.6	37.5	37.57142857	0.002380952	0.048795004	0.1	37.55	37.6	37.6	68	54	58.28571429	27.9047619	5.282495803	14	54.5	57	60	16	8	13.14285714	8.476190476	2.911389784	8	11.5	15	15	99	93	96.28571429	3.571428571	1.889822365	6	95.5	97	97	159	153	156.1428571	5.142857143	2.267786838	6	154.5	156	158	75	67	70.57142857	6.952380952
160141	37.6	33.1	36.94285714	2.872857143	1.694950484	4.5	37.55	37.6	37.6	68	54	58.85714286	25.47619048	5.047394424	14	55.5	58	60.5	20	8	14	17.66666667	4.203173404	12	11.5	13	17	99	97	97.8	1.2	1.095445115	2	97	97	99	166	155	160	18	4.242640687	11	157	159	163	75	70	72.71428571	3.238095238
160349	36.4	29	35.34285714	7.822857143	2.7969371	7.4	36.4	36.4	36.4	124	112	118.2857143	19.9047619	4.461475306	12	115.5	117	122	21.98007154	17.37812979	19.57012231	7.964633176	1.823897041	4.601941748	18.56374553	19.49463464	20.49659343	96.45439663	93.41347053	95.09263998	9.686296363	1.411117898	3.040926099	94.48222638	95.23094013	95.81571562	118	118	118	142.2985767	8.054930884	0	118	118	118	63	63	63	77.69346361
160349	36.4	27.5	33.3	16.32	4.039801975	8.9	30.275	35.25	36.4	126	116	122.7142857	11.23809524	3.352326839	10	122	124	124.5	21.98007154	17.37812979	19.57012231	7.964633176	1.823897041	4.601941748	18.56374553	19.49463464	20.49659343	96.45439663	93.41347053	95.09263998	9.686296363	1.411117898	3.040926099	94.48222638	95.23094013	95.81571562	101	101	101	142.2985767	8.054930884	0	101	101	101	61	61	61	77.69346361
160349	36.4	36.4	36.4	0	0	0	36.4	36.4	36.4	123	112	117.3333333	18.66666667	4.320493799	11	115	116	120.75	21.98007154	17.37812979	19.57012231	7.964633176	1.823897041	4.601941748	18.56374553	19.49463464	20.49659343	96.45439663	93.41347053	95.09263998	9.686296363	1.411117898	3.040926099	94.48222638	95.23094013	95.81571562	118	118	118	142.2985767	8.054930884	0	118	118	118	63	63	63	77.69346361
160578	36.8	27.2	34.41666667	14.43766667	3.79969297	9.6	33.9	36.35	36.625	77	76	76.66666667	0.266666667	0.516397779	1	76.25	77	77	12	8	9.666666667	2.666666667	1.632993162	4	8.25	9.5	10.75	96	95	95.16666667	0.166666667	0.40824829	1	95	95	95	114	109	111.5	12.5	3.535533906	5	110.25	111.5	112.75	56	56	56	0
160578	36.3	34.5	35.57857143	0.443214286	0.665743408	1.8	35.175	35.8	36.05	80	77	78.42857143	0.952380952	0.975900073	3	78	78	79	15	9	12.28571429	4.238095238	2.058663459	6	11	13	13.5	96	93	94.28571429	0.904761905	0.951189731	3	94	94	94.5	115	114	114.5	0.5	0.707106781	1	114.25	114.5	114.75	58	57	57.5	0.5
160578	36.3	27.2	34.12142857	10.64654762	3.262904782	9.1	33.8	35.45	36.15	79	76	77.57142857	1.285714286	1.133893419	3	77	77	78.5	13	8	9.857142857	3.476190476	1.864454471	5	8.5	9	11	96	94	95	0.666666667	0.816496581	2	94.5	95	95.5	114	109	111.5	12.5	3.535533906	5	110.25	111.5	112.75	57	56	56.5	0.5
162054	36.7	32.1	33.6	4.163333333	2.040424792	4.6	32.2	32.6	34.7	67	61	63.28571429	3.904761905	1.97604704	6	62	63	64	16	16	16	0	0	0	16	16	16	96.45439663	93.41347053	95.09263998	9.686296363	1.411117898	3.040926099	94.48222638	95.23094013	95.81571562	150	138	142.1428571	15.47619048	3.933978962	12	140	141	143	70	63	65.57142857	4.952380952
162054	36.7	32.1	35.01428571	4.561428571	2.135750119	4.6	33.25	36.4	36.7	67	63	64.85714286	1.80952381	1.345185418	4	64	65	65.5	16	16	16	0	0	0	16	16	16	96.45439663	93.41347053	95.09263998	9.686296363	1.411117898	3.040926099	94.48222638	95.23094013	95.81571562	150	140	143.4285714	11.95238095	3.457221565	10	141	143	144.5	70	63	65.14285714	6.142857143
162054	34.8	32.2	33.06666667	0.806666667	0.898146239	2.6	32.675	32.9	32.975	62	60	61	0.8	0.894427191	2	60.25	61	61.75	16	16	16	0	0	0	16	16	16	96.45439663	93.41347053	95.09263998	9.686296363	1.411117898	3.040926099	94.48222638	95.23094013	95.81571562	143	138	140.1666667	2.966666667	1.722401424	5	139.25	140	140.75	66	64	65	0.4
163084	37.4	37.4	37.4	0	0	0	37.4	37.4	37.4	80	77	78.83333333	1.366666667	1.169045194	3	78.25	79	79.75	17	15	16.33333333	0.666666667	0.816496581	2	16	16.5	17	98	92	96	4.8	2.19089023	6	95.5	97	97	124.7845589	109.125396	116.7666055	142.2985767	8.054930884	15.65916291	113.4646073	116.6725863	119.9292146	71.30148408	61.13706853	65.8083733	77.69346361
163084	37.5	37.3	37.41428571	0.004761905	0.069006556	0.2	37.4	37.4	37.45	82	79	80.42857143	0.952380952	0.975900073	3	80	80	81	17	15	16.28571429	0.571428571	0.755928946	2	16	16	17	97	92	95.85714286	3.476190476	1.864454471	5	95.5	97	97	92	92	92	142.2985767	8.054930884	0	92	92	92	55	55	55	77.69346361
163084	37.5	26.8	35.92857143	16.20904762	4.026046152	10.7	37.35	37.5	37.5	85	80	82.28571429	3.904761905	1.97604704	5	81	82	83.5	17	15	16.42857143	0.619047619	0.786795792	2	16	17	17	99	95	97.28571429	2.238095238	1.496026483	4	96.5	97	98.5	92	92	92	142.2985767	8.054930884	0	92	92	92	55	55	55	77.69346361
164416	37.4	36	36.97142857	0.259047619	0.508967208	1.4	36.8	37.2	37.3	78	78	78	0	0	0	78	78	78	14	13	13.57142857	0.285714286	0.534522484	1	13	14	14	95	94	94.85714286	0.142857143	0.377964473	1	95	95	95	136	135	135.5	0.5	0.707106781	1	135.25	135.5	135.75	60	60	60	0
164416	37.2	32.4	35.57142857	2.819047619	1.679001971	4.8	34.9	36	36.8	80	78	78.28571429	0.571428571	0.755928946	2	78	78	78	18	13	14.57142857	2.619047619	1.618347187	5	14	14	14.5	95	93	94.28571429	0.571428571	0.755928946	2	94	94	95	136	136	136	0	0	0	136	136	136	60	56	58	8
164416	37.6	37.2	37.4	0.016	0.126491106	0.4	37.4	37.4	37.4	78	78	78	0	0	0	78	78	78	14	13	13.5	0.3	0.547722558	1	13	13.5	14	96	95	95.5	0.3	0.547722558	1	95	95.5	96	137	135	136	2	1.414213562	2	135.5	136	136.5	60	59	59.5	0.5
165002	35.27656646	33.79583486	34.77188357	1.499325951	0.609137142	1.480731602	34.59152249	34.92866202	35.12098717	55	50	52.33333333	3.866666667	1.966384161	5	51	52	53.75	21.98007154	17.37812979	19.57012231	7.964633176	1.823897041	4.601941748	18.56374553	19.49463464	20.49659343	98	98	98	0	0	0	98	98	98	101	100	100.3333333	0.266666667	0.516397779	1	100	100	100.75	71	24	62.66666667	359.4666667
165002	32.6	31.2	31.96666667	0.503333333	0.709459888	1.4	31.65	32.1	32.35	66	56	61.42857143	18.28571429	4.276179871	10	58	61	65.5	19	5	13	52	7.211102551	14	10	15	17	98	96	97.71428571	0.571428571	0.755928946	2	98	98	98	106	101	102.7142857	4.238095238	2.058663459	5	101	102	104	72	67	69.85714286	3.80952381
165002	35.27656646	33.79583486	34.77188357	1.499325951	0.609137142	1.480731602	34.59152249	34.92866202	35.12098717	61	53	56.42857143	7.952380952	2.819996623	8	54.5	56	58	21.98007154	17.37812979	19.57012231	7.964633176	1.823897041	4.601941748	18.56374553	19.49463464	20.49659343	98	98	98	0	0	0	98	98	98	106	100	102.1428571	5.80952381	2.410295378	6	100.5	101	103.5	72	24	64	312.3333333
165437	35.5	33.3	34.89166667	0.798416667	0.893541642	2.2	34.5875	35.35	35.475	85	59	79	79.33333333	8.906926144	26	81.5	82	82	21.98007154	17.37812979	19.57012231	7.964633176	1.823897041	4.601941748	18.56374553	19.49463464	20.49659343	90	89	89.83333333	0.166666667	0.40824829	1	90	90	90	102	83	86.88888889	36.36111111	6.030017505	19	83	85	87	66	46	53.66666667	29
165437	35.5	35.3	35.45714286	0.006190476	0.078679579	0.2	35.45	35.5	35.5	83	58	78.71428571	83.57142857	9.141741003	25	82	82	82	21.98007154	17.37812979	19.57012231	7.964633176	1.823897041	4.601941748	18.56374553	19.49463464	20.49659343	90	89	89.85714286	0.142857143	0.377964473	1	90	90	90	87	83	84.44444444	2.277777778	1.509230856	4	83	84	86	55	45	51.33333333	12
165437	35.5	35.5	35.5	0	0	0	35.5	35.5	35.5	83	58	78.5	101.1	10.05484958	25	82	82.5	83	21.98007154	17.37812979	19.57012231	7.964633176	1.823897041	4.601941748	18.56374553	19.49463464	20.49659343	91	90	90.16666667	0.166666667	0.40824829	1	90	90	90	87	84	85.25	1.071428571	1.035098339	3	84.75	85	86	55	45	52.125	11.55357143
165548	39	39	39	0	0	0	39	39	39	102	101	101.1666667	0.166666667	0.40824829	1	101	101	101	21	17	18.33333333	1.866666667	1.366260102	4	18	18	18	95	91	92.5	3.9	1.974841766	4	91	91.5	94.25	106	106	106	142.2985767	8.054930884	0	106	106	106	58	58	58	77.69346361
165548	39	39	39	0	0	0	39	39	39	105	101	102.2857143	2.904761905	1.704336206	4	101	101	103.5	22	15	18.42857143	5.619047619	2.370453041	7	17.5	18	19.5	95	91	94.28571429	2.238095238	1.496026483	4	94.5	95	95	106	106	106	142.2985767	8.054930884	0	106	106	106	58	58	58	77.69346361
165548	39	33.3	38.17142857	4.615714286	2.148421347	5.7	38.95	39	39	105	101	103.1428571	1.80952381	1.345185418	4	102.5	103	104	26	15	20.85714286	12.47619048	3.532165126	11	19.5	21	22.5	99	94	96.42857143	4.619047619	2.149196971	5	95	95	98.5	122	115	118.5	12.33333333	3.511884584	7	115.75	118.5	121.25	69	68	68.5	0.333333333
166724	36.1	34.4	35.4	0.35	0.591607978	1.7	35.1	35.5	35.8	129	121	124.4285714	8.952380952	2.992052966	8	122	125	126	39	31	35.28571429	8.571428571	2.927700219	8	33.5	36	37	99	99	99	0	0	0	99	99	99	144	144	144	142.2985767	8.054930884	0	144	144	144	67	67	67	77.69346361
166724	36.5	35.5	36.05714286	0.13952381	0.37352886	1	35.8	36.1	36.35	125	115	120.4285714	10.28571429	3.207134903	10	119	121	122	38	29	33.71428571	10.23809524	3.199702367	9	31.5	34	36	99	99	99	0	0	0	99	99	99	144	144	144	142.2985767	8.054930884	0	144	144	144	67	67	67	77.69346361
166724	36.9	36.3	36.6	0.056	0.236643191	0.6	36.425	36.6	36.775	119	114	116.6666667	4.266666667	2.065591118	5	115.25	116.5	118.5	36	29	31.33333333	9.066666667	3.011090611	7	29	30	33.25	96.45439663	93.41347053	95.09263998	9.686296363	1.411117898	3.040926099	94.48222638	95.23094013	95.81571562	124.7845589	109.125396	116.7666055	142.2985767	8.054930884	15.65916291	113.4646073	116.6725863	119.9292146	71.30148408	61.13706853	65.8083733	77.69346361
168303	34.1	34.1	34.1	1.499325951	0.609137142	0	34.1	34.1	34.1	68	68	68	14.3384437	2.476141615	0	68	68	68	22	22	22	7.964633176	1.823897041	0	22	22	22	99	99	99	9.686296363	1.411117898	0	99	99	99	131	131	131	142.2985767	8.054930884	0	131	131	131	63	63	63	77.69346361
168303	37.9	34.1	36.7	2.725	1.650757402	3.8	36	37.7	37.8	68	68	68	0	0	0	68	68	68	24	22	22.8	1.2	1.095445115	2	22	22	24	99	97	97.8	0.7	0.836660027	2	97	98	98	131	88	110.6	423.3	20.57425576	43	91	113	130	63	50	57.2	34.7
168303	37.9	31.2	36.35714286	5.682857143	2.383874397	6.7	36.25	37.4	37.75	70	68	68.57142857	0.619047619	0.786795792	2	68	68	69	24	21	22.28571429	1.571428571	1.253566341	3	21.5	22	23	98	96	97.14285714	0.476190476	0.690065559	2	97	97	97.5	130	86	99.14285714	264.1428571	16.25247234	44	89.5	92	103.5	62	49	53.85714286	23.14285714
168797	36.7	29.9	32.5125	9.617291667	3.101175852	6.8	30.3125	31.725	33.925	66	58	61.71428571	12.57142857	3.545621042	8	59	60	65	21.98007154	17.37812979	19.57012231	7.964633176	1.823897041	4.601941748	18.56374553	19.49463464	20.49659343	98	97	97.57142857	0.285714286	0.534522484	1	97	98	98	105	91	96.28571429	37.9047619	6.156684327	14	91.5	92	101.5	47	37	41	19.33333333
168797	36.7	30.45	35.37	7.5945	2.75581204	6.25	36.3	36.7	36.7	66	60	63.57142857	4.285714286	2.070196678	6	63	63	65	21.98007154	17.37812979	19.57012231	7.964633176	1.823897041	4.601941748	18.56374553	19.49463464	20.49659343	98	97	97.85714286	0.142857143	0.377964473	1	98	98	98	109	91	102	32.33333333	5.686240703	18	100.5	103	105	52	38	46	21.33333333
168797	36.7	36.3	36.6	0.024	0.154919334	0.4	36.6	36.65	36.7	63	59	62.33333333	2.666666667	1.632993162	4	63	63	63	21.98007154	17.37812979	19.57012231	7.964633176	1.823897041	4.601941748	18.56374553	19.49463464	20.49659343	98	97	97.83333333	0.166666667	0.40824829	1	98	98	98	109	101	105.3333333	6.666666667	2.581988897	8	105	105.5	106	52	47	49.16666667	2.566666667
169663	36.8	36.5	36.63333333	0.010666667	0.103279556	0.3	36.6	36.6	36.675	80	75	78.33333333	3.866666667	1.966384161	5	77.5	79	79.75	21	8	14.33333333	25.46666667	5.046450898	13	10.25	15.5	17	97	97	97	0	0	0	97	97	97	183	183	183	142.2985767	8.054930884	0	183	183	183	91	91	91	77.69346361
169663	36.7	36.5	36.62	0.007	0.083666003	0.2	36.6	36.6	36.7	79	75	76.85714286	3.476190476	1.864454471	4	75	77	78.5	17	8	13.57142857	10.28571429	3.207134903	9	12	14	16	97	97	97	0	0	0	97	97	97	183	183	183	142.2985767	8.054930884	0	183	183	183	91	91	91	77.69346361
169663	36.7	34.9	36.06666667	1.023333333	1.011599394	1.8	35.75	36.6	36.65	78	75	76.42857143	1.952380952	1.397276262	3	75	77	77.5	22	12	17	17.33333333	4.163331999	10	13.5	17	20.5	97	97	97	0	0	0	97	97	97	124.7845589	109.125396	116.7666055	142.2985767	8.054930884	15.65916291	113.4646073	116.6725863	119.9292146	71.30148408	61.13706853	65.8083733	77.69346361
170833	36.8	31.5	36.02857143	3.989047619	1.997260028	5.3	36.75	36.8	36.8	137	126	132.2857143	12.9047619	3.59231985	11	130.5	134	134	27	17	20.42857143	14.28571429	3.77964473	10	17	21	22	99	98	98.16666667	0.166666667	0.40824829	1	98	98	98	134	119	126.5	112.5	10.60660172	15	122.75	126.5	130.25	88	58	73	450
170833	36.8	29.3	34.31666667	10.26966667	3.204632064	7.5	32.325	35.75	36.775	134	126	130.8333333	10.56666667	3.250640962	8	128.75	131.5	133.5	23	17	19	7.6	2.75680975	6	17	17.5	21	99	97	98	0.4	0.632455532	2	98	98	98	148	119	136.6666667	240.3333333	15.50268794	29	131	143	145.5	112	58	79.66666667	814.3333333
170833	36.9	36.8	36.85	0.003	0.054772256	0.1	36.8	36.85	36.9	140	130	135.6666667	13.86666667	3.723797345	10	134	135.5	138.5	27	21	22.83333333	5.366666667	2.316606714	6	21.25	22	23.5	98	97	97.8	0.2	0.447213595	1	98	98	98	134	134	134	142.2985767	8.054930884	0	134	134	134	88	88	88	77.69346361
173207	35.27656646	33.79583486	34.77188357	1.499325951	0.609137142	1.480731602	34.59152249	34.92866202	35.12098717	90.04129794	83.61915852	86.6485857	14.3384437	2.476141615	6.422139419	85.18607359	86.52258966	87.98117528	21.98007154	17.37812979	19.57012231	7.964633176	1.823897041	4.601941748	18.56374553	19.49463464	20.49659343	96.45439663	93.41347053	95.09263998	9.686296363	1.411117898	3.040926099	94.48222638	95.23094013	95.81571562	149	149	149	142.2985767	8.054930884	0	149	149	149	59	59	59	77.69346361
173207	33	29.4	31.625	2.4825	1.575595126	3.6	31.125	32.05	32.55	98	96	96.75	0.916666667	0.957427108	2	96	96.5	97.25	21.98007154	17.37812979	19.57012231	7.964633176	1.823897041	4.601941748	18.56374553	19.49463464	20.49659343	96	94	94.75	0.916666667	0.957427108	2	94	94.5	95.25	149	149	149	142.2985767	8.054930884	0	149	149	149	59	59	59	77.69346361
173207	34.6	29.4	32.65714286	3.11952381	1.766217373	5.2	32.05	33	33.75	98	92	95.42857143	4.619047619	2.149196971	6	94.5	96	96.5	21.98007154	17.37812979	19.57012231	7.964633176	1.823897041	4.601941748	18.56374553	19.49463464	20.49659343	96	94	95	0.666666667	0.816496581	2	94.5	95	95.5	124.7845589	109.125396	116.7666055	142.2985767	8.054930884	15.65916291	113.4646073	116.6725863	119.9292146	71.30148408	61.13706853	65.8083733	77.69346361
173209	38	32	36.51428571	5.398095238	2.323380132	6	36.15	37.7	37.8	82	78	79.71428571	2.571428571	1.603567451	4	78.5	79	81	21.98007154	17.37812979	19.57012231	7.964633176	1.823897041	4.601941748	18.56374553	19.49463464	20.49659343	96.45439663	93.41347053	95.09263998	9.686296363	1.411117898	3.040926099	94.48222638	95.23094013	95.81571562	213	182	194.3333333	270.3333333	16.44181661	31	185	188	200.5	87	77	81.66666667	25.33333333
173209	38	36.6	37.64285714	0.226190476	0.475594866	1.4	37.7	37.7	37.9	82	79	80.85714286	0.80952381	0.899735411	3	81	81	81	21.98007154	17.37812979	19.57012231	7.964633176	1.823897041	4.601941748	18.56374553	19.49463464	20.49659343	96.45439663	93.41347053	95.09263998	9.686296363	1.411117898	3.040926099	94.48222638	95.23094013	95.81571562	188	169	179.6666667	94.33333333	9.712534856	19	175.5	182	185	81	67	75	52
173209	37.9	36.6	37.34166667	0.294416667	0.542601757	1.3	36.9125	37.55	37.7	82	81	81.33333333	0.266666667	0.516397779	1	81	81	81.75	21.98007154	17.37812979	19.57012231	7.964633176	1.823897041	4.601941748	18.56374553	19.49463464	20.49659343	96.45439663	93.41347053	95.09263998	9.686296363	1.411117898	3.040926099	94.48222638	95.23094013	95.81571562	179	169	174	50	7.071067812	10	171.5	174	176.5	81	67	74	98
173816	33.1	29.65	31.77	3.3245	1.823321146	3.45	29.9	33.1	33.1	63	59	61.8	2.7	1.643167673	4	62	62	63	69	1	37.66666667	1177.333333	34.31229129	68	22	43	56	97	96	96.4	0.3	0.547722558	1	96	96	97	115	79	90.83333333	188.9666667	13.74651471	36	81	87.5	94.75	64	48	53.83333333	44.56666667
173816	31.9	29.65	30.625	0.97775	0.988812419	2.25	29.925	30.25	31.475	62	56	58.16666667	4.566666667	2.136976057	6	57	57.5	58.75	43	1	22	882	29.69848481	42	11.5	22	32.5	97	96	96.5	0.3	0.547722558	1	96	96.5	97	115	95	109.8333333	57.76666667	7.600438584	20	109.75	112.5	114.5	65	59	63.33333333	4.666666667
173816	32.5	30	31.55714286	0.86952381	0.932482605	2.5	31.15	31.9	32.1	58	55	56.42857143	0.952380952	0.975900073	3	56	56	57	21.98007154	17.37812979	19.57012231	7.964633176	1.823897041	4.601941748	18.56374553	19.49463464	20.49659343	97	96	96.28571429	0.238095238	0.487950036	1	96	96	96.5	115	99	107.7142857	38.23809524	6.183695921	16	103	109	112.5	65	59	62.42857143	6.285714286
173966	34.6	34.4	34.52857143	0.005714286	0.075592895	0.2	34.5	34.5	34.6	48	43	44.57142857	2.619047619	1.618347187	5	44	44	44.5	16	10	13.71428571	4.571428571	2.138089935	6	12.5	15	15	96.45439663	93.41347053	95.09263998	9.686296363	1.411117898	3.040926099	94.48222638	95.23094013	95.81571562	111	88	102	151	12.28820573	23	97.5	107	109	60	52	57	19
173966	34.7	34.5	34.61428571	0.004761905	0.069006556	0.2	34.6	34.6	34.65	47	44	45	1.333333333	1.154700538	3	44	45	45.5	16	8	11.71428571	9.904761905	3.14718317	8	9	12	14	96.45439663	93.41347053	95.09263998	9.686296363	1.411117898	3.040926099	94.48222638	95.23094013	95.81571562	107	88	96.66666667	92.33333333	9.609023537	19	91.5	95	101	59	52	54.66666667	14.33333333
173966	34.8	34.6	34.71666667	0.005666667	0.075277265	0.2	34.7	34.7	34.775	49	45	47.16666667	2.166666667	1.471960144	4	46.25	47.5	48	9	8	8.833333333	0.166666667	0.40824829	1	9	9	9	96.45439663	93.41347053	95.09263998	9.686296363	1.411117898	3.040926099	94.48222638	95.23094013	95.81571562	95	84	89.5	60.5	7.778174593	11	86.75	89.5	92.25	53	52	52.5	0.5
175580	35	34.9	34.96666667	0.002666667	0.051639778	0.1	34.925	35	35	55	53	54	0.4	0.632455532	2	54	54	54	21.98007154	17.37812979	19.57012231	7.964633176	1.823897041	4.601941748	18.56374553	19.49463464	20.49659343	96.45439663	93.41347053	95.09263998	9.686296363	1.411117898	3.040926099	94.48222638	95.23094013	95.81571562	111	93	101.6666667	47.87878788	6.919449969	18	94.75	102	108	61	50	56	11.63636364
175580	34.9	34.5	34.72857143	0.019047619	0.138013112	0.4	34.65	34.8	34.8	62	54	57.85714286	10.47619048	3.236694375	8	55	59	60	21.98007154	17.37812979	19.57012231	7.964633176	1.823897041	4.601941748	18.56374553	19.49463464	20.49659343	96.45439663	93.41347053	95.09263998	9.686296363	1.411117898	3.040926099	94.48222638	95.23094013	95.81571562	113	87	103.7692308	63.85897436	7.991181037	26	101	102	110	62	46	55.23076923	27.85897436
175580	35	34.8	34.87142857	0.005714286	0.075592895	0.2	34.8	34.9	34.9	59	53	54.85714286	4.142857143	2.035400978	6	54	54	55	21.98007154	17.37812979	19.57012231	7.964633176	1.823897041	4.601941748	18.56374553	19.49463464	20.49659343	96.45439663	93.41347053	95.09263998	9.686296363	1.411117898	3.040926099	94.48222638	95.23094013	95.81571562	113	94	104.3846154	52.08974359	7.217322467	19	97	108	110	62	50	56	23.33333333
175916	37.4	37.4	37.4	0	0	0	37.4	37.4	37.4	93	92	92.42857143	0.285714286	0.534522484	1	92	92	93	16	15	15.57142857	0.285714286	0.534522484	1	15	16	16	96	96	96	0	0	0	96	96	96	109	101	103.125	8.982142857	2.997022332	8	101	101.5	104.5	63	58	59	3.142857143
175916	37.4	27.55	35.99285714	13.86035714	3.722950059	9.85	37.4	37.4	37.4	94	92	92.71428571	0.571428571	0.755928946	2	92	93	93	17	15	15.57142857	0.619047619	0.786795792	2	15	15	16	98	96	96.28571429	0.571428571	0.755928946	2	96	96	96	119	101	104.875	38.125	6.174544518	18	101	102	106.25	67	58	60.375	11.125
175916	37.4	37.4	37.4	0	0	0	37.4	37.4	37.4	95	92	93.5	1.1	1.048808848	3	93	93.5	94	16	16	16	0	0	0	16	16	16	96	96	96	0	0	0	96	96	96	109	101	104.1666667	7.366666667	2.714160398	8	103	103.5	104.75	60	58	59.16666667	0.566666667
176194	37.8	37.8	37.8	0	0	0	37.8	37.8	37.8	84	83	83.33333333	0.266666667	0.516397779	1	83	83	83.75	21.98007154	17.37812979	19.57012231	7.964633176	1.823897041	4.601941748	18.56374553	19.49463464	20.49659343	96	95	95.33333333	0.266666667	0.516397779	1	95	95	95.75	100	92	96.5	7.1	2.664582519	8	96	96.5	97.75	50	46	47.83333333	1.766666667
176194	37.8	37.8	37.8	0	0	0	37.8	37.8	37.8	84	82	83	0.333333333	0.577350269	2	83	83	83	21.98007154	17.37812979	19.57012231	7.964633176	1.823897041	4.601941748	18.56374553	19.49463464	20.49659343	96	94	95.57142857	0.619047619	0.786795792	2	95.5	96	96	108	92	101.5714286	35.61904762	5.968169537	16	97.5	104	106	52	46	49.28571429	4.571428571
176194	37.8	34	37.22857143	2.029047619	1.424446425	3.8	37.7	37.8	37.8	87	82	84.14285714	3.142857143	1.772810521	5	83	84	85	21.98007154	17.37812979	19.57012231	7.964633176	1.823897041	4.601941748	18.56374553	19.49463464	20.49659343	96	93	94.85714286	1.476190476	1.214985793	3	94	95	96	108	94	103.4285714	20.95238095	4.577377082	14	103	104	106	52	44	49.28571429	6.571428571
178229	37.6	34.8	37.04285714	0.98952381	0.994748114	2.8	37.3	37.4	37.45	101	91	93.57142857	11.61904762	3.408672413	10	92	92	93.5	18	9	12.14285714	9.142857143	3.023715784	9	10	12	13	99	97	97.5	0.7	0.836660027	2	97	97	97.75	119	85	99.33333333	109.25	10.45227248	34	92	97	104	64	50	57.33333333	23
178229	37.6	33.75	36.43571429	2.163928571	1.471029766	3.85	35.8	37.3	37.4	102	92	96.28571429	15.23809524	3.903600292	10	93.5	95	99	19	10	15.28571429	17.23809524	4.151878519	9	11.5	18	18.5	99	97	98.5	0.7	0.836660027	2	98.25	99	99	119	85	103.7142857	123.2380952	11.10126548	34	98.5	104	110.5	85	50	63.42857143	120.952381
178229	36.5	27.4	31.61666667	15.65266667	3.956345115	9.1	28.3125	31.275	34.7625	102	86	95.66666667	27.86666667	5.278888772	16	95.5	97	97	20	16	18.16666667	2.166666667	1.471960144	4	17.25	18.5	19	99	98	98.6	0.3	0.547722558	1	98	99	99	112	100	106	36	6	12	103	106	109	85	65	72.33333333	121.3333333
179161	35.1	35	35.08333333	0.001666667	0.040824829	0.1	35.1	35.1	35.1	78	78	78	0	0	0	78	78	78	17	14	16	1.6	1.264911064	3	15.25	16.5	17	99	97	98.16666667	0.966666667	0.98319208	2	97.25	98.5	99	125	125	125	0	0	0	125	125	125	60	59	59.33333333	0.266666667
179161	35	25.1	33.51428571	13.77142857	3.710987547	9.9	34.85	34.9	34.95	78	78	78	0	0	0	78	78	78	25	19	21	6.333333333	2.516611478	6	19	20	22.5	99	96	98.42857143	1.285714286	1.133893419	3	98.5	99	99	130	126	128	2	1.414213562	4	127	128	129	62	60	61.14285714	0.80952381
179161	35.1	34.9	35	0.006666667	0.081649658	0.2	34.95	35	35.05	78	78	78	0	0	0	78	78	78	21	15	18.14285714	4.80952381	2.193062655	6	16.5	19	19.5	99	96	97.85714286	1.476190476	1.214985793	3	97	98	99	129	125	126.5714286	2.619047619	1.618347187	4	125	127	127.5	62	59	60.42857143	0.952380952
182143	36.9	36.6	36.78571429	0.018095238	0.134518542	0.3	36.7	36.8	36.9	75	72	73.14285714	1.142857143	1.069044968	3	72.5	73	73.5	21.98007154	17.37812979	19.57012231	7.964633176	1.823897041	4.601941748	18.56374553	19.49463464	20.49659343	96	96	96	0	0	0	96	96	96	108	95	101.2222222	13.69444444	3.700600552	13	100	101	103	61	52	54.77777778	6.694444444
182143	36.9	34.95	36.375	0.67375	0.820822758	1.95	36.05	36.85	36.9	74	71	72.28571429	1.238095238	1.112697281	3	71.5	72	73	21.98007154	17.37812979	19.57012231	7.964633176	1.823897041	4.601941748	18.56374553	19.49463464	20.49659343	97	94	95.85714286	0.80952381	0.899735411	3	96	96	96	112	79	96.6	80.48888889	8.971560003	33	95	97	100	59	49	53.7	8.011111111
182143	36.8	36.3	36.58333333	0.025666667	0.160208198	0.5	36.6	36.6	36.6	76	72	74.16666667	2.166666667	1.471960144	4	73.25	74.5	75	21.98007154	17.37812979	19.57012231	7.964633176	1.823897041	4.601941748	18.56374553	19.49463464	20.49659343	96	96	96	0	0	0	96	96	96	112	101	105.375	13.125	3.622844187	11	102.75	105	107.25	61	54	56	5.714285714
182495	38	37.4	37.73333333	0.046666667	0.21602469	0.6	37.625	37.75	37.875	88	86	87	0.4	0.632455532	2	87	87	87	21.98007154	17.37812979	19.57012231	7.964633176	1.823897041	4.601941748	18.56374553	19.49463464	20.49659343	96	95	95.33333333	0.266666667	0.516397779	1	95	95	95.75	96	91	93.5	12.5	3.535533906	5	92.25	93.5	94.75	63	63	63	0
182495	37.2	32.7	35.28571429	2.984761905	1.727646348	4.5	34.05	35.8	36.6	86	85	85.14285714	0.142857143	0.377964473	1	85	85	85	20	18	19	1	1	2	18.5	19	19.5	95	92	93.14285714	1.142857143	1.069044968	3	92.5	93	93.5	99	90	94.5	40.5	6.363961031	9	92.25	94.5	96.75	73	60	66.5	84.5
182495	37.7	35.8	36.98571429	0.498095238	0.705758626	1.9	36.6	37.2	37.5	87	85	85.85714286	0.80952381	0.899735411	2	85	86	86.5	21.98007154	17.37812979	19.57012231	7.964633176	1.823897041	4.601941748	18.56374553	19.49463464	20.49659343	95	93	94.28571429	0.904761905	0.951189731	2	93.5	95	95	96	90	93	18	4.242640687	6	91.5	93	94.5	63	60	61.5	4.5
182533	37	32.9	34.52857143	1.599047619	1.264534546	4.1	34.05	34.2	34.75	61	60	60.42857143	0.285714286	0.534522484	1	60	60	61	22	20	21	0.333333333	0.577350269	2	21	21	21	97	96	96.42857143	0.285714286	0.534522484	1	96	96	97	97	96	96.5	0.5	0.707106781	1	96.25	96.5	96.75	55	54	54.5	0.5
182533	37.4	32.9	35.77142857	3.042380952	1.744242229	4.5	34.6	36.9	37	62	60	60.71428571	0.571428571	0.755928946	2	60	61	61	22	20	21.14285714	0.476190476	0.690065559	2	21	21	21.5	97	96	96.57142857	0.285714286	0.534522484	1	96	97	97	97	89	93	32	5.656854249	8	91	93	95	54	50	52	8
182533	37.4	36.9	37.25	0.055	0.234520788	0.5	37.1	37.4	37.4	62	60	61	0.8	0.894427191	2	60.25	61	61.75	22	20	21.33333333	0.666666667	0.816496581	2	21	21.5	22	97	96	96.83333333	0.166666667	0.40824829	1	97	97	97	96	89	92.5	24.5	4.949747468	7	90.75	92.5	94.25	53	50	51.5	4.5
183017	39.5	37	38.23333333	0.822666667	0.907009739	2.5	37.725	38.15	38.8	120	117	118.3333333	1.466666667	1.211060142	3	117.25	118.5	119	48	32	36.16666667	37.36666667	6.112828042	16	32.25	34	36.5	94	90	92.5	2.7	1.643167673	4	91.5	93	93.75	158	126	140.8333333	115.3666667	10.74088761	32	135.75	141	144	93	61	76.83333333	123.3666667
183017	39.7	32.75	37.5875	10.52729167	3.244578812	6.95	37.3625	38.95	39.175	121	115	117.7142857	3.904761905	1.97604704	6	116.5	118	118.5	48	42	44.42857143	5.285714286	2.299068134	6	43	44	45.5	96	88	92.85714286	7.80952381	2.794552524	8	91.5	93	95	162	123	140.7142857	219.9047619	14.82918615	39	129.5	140	150.5	69	52	60.85714286	43.14285714
183017	39.7	37	38.35	1.019	1.009455299	2.7	37.725	38.35	38.975	121	117	118.5714286	2.285714286	1.511857892	4	117.5	118	119.5	48	35	42.42857143	23.61904762	4.85994317	13	39.5	44	45.5	96	88	92.71428571	9.238095238	3.039423504	8	90.5	94	95	144	123	135.4285714	70.61904762	8.403514004	21	129.5	138	142	84	61	70.42857143	73.95238095
183415	37	26.4	33.14	27.538	5.247666148	10.6	28.5	36.8	37	114	96	107.3333333	47.46666667	6.889605697	18	104	110	111.5	66	29	38.42857143	153.952381	12.40775487	37	33.5	35	36	96	94	95.33333333	1.333333333	1.154700538	2	95	96	96	124.7845589	109.125396	116.7666055	142.2985767	8.054930884	15.65916291	113.4646073	116.6725863	119.9292146	71.30148408	61.13706853	65.8083733	77.69346361
183415	37	37	37	0	0	0	37	37	37	114	106	111.2	11.2	3.346640106	8	110	112	114	66	26	39.5	190.7	13.80941708	40	33.5	36	39.25	96.45439663	93.41347053	95.09263998	9.686296363	1.411117898	3.040926099	94.48222638	95.23094013	95.81571562	124.7845589	109.125396	116.7666055	142.2985767	8.054930884	15.65916291	113.4646073	116.6725863	119.9292146	71.30148408	61.13706853	65.8083733	77.69346361
183415	35.27656646	33.79583486	34.77188357	1.499325951	0.609137142	1.480731602	34.59152249	34.92866202	35.12098717	114	92	99.4	101.8	10.0895986	22	92	93	106	40	17	24.2	89.7	9.471008394	23	19	19	26	96.45439663	93.41347053	95.09263998	9.686296363	1.411117898	3.040926099	94.48222638	95.23094013	95.81571562	124.7845589	109.125396	116.7666055	142.2985767	8.054930884	15.65916291	113.4646073	116.6725863	119.9292146	71.30148408	61.13706853	65.8083733	77.69346361
183650	35.4	35.3	35.35	0.003	0.054772256	0.1	35.3	35.35	35.4	63	62	62.5	0.3	0.547722558	1	62	62.5	63	33	26	29.66666667	9.866666667	3.141125064	7	26.75	30.5	32	99	92	93.5	7.9	2.810693865	7	92	92	93.5	117	109	113	32	5.656854249	8	111	113	115	59	55	57	8
183650	35.2	33.3	34.54285714	0.496190476	0.70440789	1.9	34.2	34.8	35.05	66	62	63	2	1.414213562	4	62	63	63	32	27	29.85714286	3.142857143	1.772810521	5	29	30	31	96.45439663	93.41347053	95.09263998	9.686296363	1.411117898	3.040926099	94.48222638	95.23094013	95.81571562	133	112	122.3333333	110.3333333	10.5039675	21	117	122	127.5	79	73	76.33333333	9.333333333
183650	35.3	34.8	35.14285714	0.036190476	0.190237946	0.5	35.05	35.2	35.3	63	62	62.28571429	0.238095238	0.487950036	1	62	62	62.5	33	30	31.28571429	1.238095238	1.112697281	3	30.5	31	32	99	92	95	13	3.605551275	7	93	94	96.5	133	109	121.3333333	144.3333333	12.01388086	24	115.5	122	127.5	77	59	69.66666667	89.33333333
183867	37.2	36.5	37.1	0.07	0.264575131	0.7	37.2	37.2	37.2	66	63	64.42857143	1.619047619	1.272418021	3	63.5	64	65.5	15	3	11.14285714	24.47619048	4.947341759	12	8	14	15	97	96	96.57142857	0.285714286	0.534522484	1	96	97	97	124.7845589	109.125396	116.7666055	142.2985767	8.054930884	15.65916291	113.4646073	116.6725863	119.9292146	71.30148408	61.13706853	65.8083733	77.69346361
183867	37.2	30.7	35.9	6.592	2.567489046	6.5	36.525	36.9	37.2	68	63	65.28571429	2.904761905	1.704336206	5	64	66	66	17	10	14.57142857	4.619047619	2.149196971	7	15	15	15	97	95	96.57142857	0.619047619	0.786795792	2	96.5	97	97	124.7845589	109.125396	116.7666055	142.2985767	8.054930884	15.65916291	113.4646073	116.6725863	119.9292146	71.30148408	61.13706853	65.8083733	77.69346361
183867	37.2	37.2	37.2	0	0	0	37.2	37.2	37.2	66	63	65	1.6	1.264911064	3	64.25	65.5	66	15	3	11	26.4	5.138093031	12	8	14	14	97	96	96.16666667	0.166666667	0.40824829	1	96	96	96	110	110	110	142.2985767	8.054930884	0	110	110	110	63	63	63	77.69346361
183974	35.9	35.4	35.71666667	0.037666667	0.194079022	0.5	35.625	35.75	35.875	80	61	68.83333333	76.56666667	8.750238092	19	63.25	64.5	76.25	21.98007154	17.37812979	19.57012231	7.964633176	1.823897041	4.601941748	18.56374553	19.49463464	20.49659343	96	88	93.33333333	9.866666667	3.141125064	8	92	95	95	89	68	77	75.6	8.694826048	21	70.5	75	83.25	56	46	48.5	14.7
183974	35.2	34.6	34.82857143	0.039047619	0.197604704	0.6	34.7	34.8	34.9	89	79	82.66666667	30.33333333	5.507570547	10	79.5	80	84.5	21.98007154	17.37812979	19.57012231	7.964633176	1.823897041	4.601941748	18.56374553	19.49463464	20.49659343	76	55	64	54.66666667	7.393691004	21	60	62	67.5	60	46	54.14285714	21.80952381	4.670066789	14	52.5	55	56.5	60	45	52.28571429	32.9047619
183974	35.7	34.7	35.18571429	0.158095238	0.397611919	1	34.85	35.2	35.5	89	64	78.66666667	65.46666667	8.091147426	25	79.25	80	80	21.98007154	17.37812979	19.57012231	7.964633176	1.823897041	4.601941748	18.56374553	19.49463464	20.49659343	96	61	79.71428571	239.2380952	15.46732347	35	67.5	76	95	75	46	59.85714286	117.8095238	10.85400957	29	52.5	56	68.5	56	45	49.14285714	18.14285714
184951	35.27656646	33.79583486	34.77188357	1.499325951	0.609137142	1.480731602	34.59152249	34.92866202	35.12098717	100	92	96.57142857	7.619047619	2.760262237	8	95	98	98	24	21	22.71428571	1.238095238	1.112697281	3	22	23	23.5	96	95	95.71428571	0.238095238	0.487950036	1	95.5	96	96	127	127	127	142.2985767	8.054930884	0	127	127	127	74	74	74	77.69346361
184951	34.2	34.2	34.2	1.499325951	0.609137142	0	34.2	34.2	34.2	98	92	95.66666667	5.466666667	2.338090389	6	94.5	96	97.5	28	21	23.33333333	6.266666667	2.503331114	7	22	22.5	23.75	96	95	95.83333333	0.166666667	0.40824829	1	96	96	96	124.7845589	109.125396	116.7666055	142.2985767	8.054930884	15.65916291	113.4646073	116.6725863	119.9292146	71.30148408	61.13706853	65.8083733	77.69346361
184951	35.27656646	33.79583486	34.77188357	1.499325951	0.609137142	1.480731602	34.59152249	34.92866202	35.12098717	100	94	97.66666667	5.466666667	2.338090389	6	96.5	98	99.5	29	20	23.5	9.1	3.016620626	9	22.25	23	23.75	97	95	96.16666667	0.566666667	0.752772653	2	96	96	96.75	127	127	127	142.2985767	8.054930884	0	127	127	127	74	74	74	77.69346361
186247	35.27656646	33.79583486	34.77188357	1.499325951	0.609137142	1.480731602	34.59152249	34.92866202	35.12098717	71	70	70.16666667	0.166666667	0.40824829	1	70	70	70	18	18	18	0	0	0	18	18	18	96.45439663	93.41347053	95.09263998	9.686296363	1.411117898	3.040926099	94.48222638	95.23094013	95.81571562	124	114	119.3333333	19.86666667	4.457203907	10	116	119.5	123	51	49	50	0.8
186247	35.3	32.3	34.29	1.543	1.242175511	3	33.9	34.75	35.2	70	70	70	0	0	0	70	70	70	18	15	17.28571429	1.571428571	1.253566341	3	17	18	18	96.45439663	93.41347053	95.09263998	9.686296363	1.411117898	3.040926099	94.48222638	95.23094013	95.81571562	123	116	120.1428571	6.142857143	2.478478796	7	119	120	122	51	47	49.85714286	2.142857143
186247	35.2	34.75	34.975	0.10125	0.318198052	0.45	34.8625	34.975	35.0875	70	70	70	0	0	0	70	70	70	18	18	18	0	0	0	18	18	18	96.45439663	93.41347053	95.09263998	9.686296363	1.411117898	3.040926099	94.48222638	95.23094013	95.81571562	124	119	121.2857143	4.238095238	2.058663459	5	119.5	121	123	51	49	50.28571429	0.571428571
189466	36.7	36.3	36.58571429	0.021428571	0.146385011	0.4	36.55	36.6	36.7	118	117	117.8571429	0.142857143	0.377964473	1	118	118	118	30	29	29.85714286	0.142857143	0.377964473	1	30	30	30	96.45439663	93.41347053	95.09263998	9.686296363	1.411117898	3.040926099	94.48222638	95.23094013	95.81571562	102	92	98.77777778	9.694444444	3.113590282	10	98	100	101	47	31	35.33333333	40.5
189466	36.6	32.9	35.7	1.81	1.345362405	3.7	35.5	36.3	36.55	120	117	118.5714286	1.285714286	1.133893419	3	118	118	119.5	30	29	29.85714286	0.142857143	0.377964473	1	30	30	30	96.45439663	93.41347053	95.09263998	9.686296363	1.411117898	3.040926099	94.48222638	95.23094013	95.81571562	106	92	100.7777778	18.19444444	4.265494631	14	99	101	104	51	32	36.11111111	51.11111111
189466	36.7	36.6	36.65	0.003	0.054772256	0.1	36.6	36.65	36.7	118	117	117.8333333	0.166666667	0.40824829	1	118	118	118	30	29	29.83333333	0.166666667	0.40824829	1	30	30	30	96.45439663	93.41347053	95.09263998	9.686296363	1.411117898	3.040926099	94.48222638	95.23094013	95.81571562	101	96	99.44444444	3.277777778	1.810463415	5	99	100	101	49	31	37.55555556	55.02777778
192794	35.6	33.4	34.68333333	0.685666667	0.828049918	2.2	34.5	34.5	35.325	70	68	69.33333333	0.666666667	0.816496581	2	69	69.5	70	29	27	27.83333333	0.566666667	0.752772653	2	27.25	28	28	96	95	95.33333333	0.266666667	0.516397779	1	95	95	95.75	137	121	130.1428571	44.47619048	6.669047194	16	125	130	136.5	60	46	53	28
192794	35.6	33.4	35.14285714	0.612857143	0.782851929	2.2	35.25	35.4	35.55	69	64	67.42857143	3.619047619	1.902379462	5	66.5	68	69	28	24	26.28571429	2.571428571	1.603567451	4	25	27	27.5	96	95	95.71428571	0.238095238	0.487950036	1	95.5	96	96	144	124	134.875	34.41071429	5.866064634	20	133	136.5	137	60	55	56.75	3.642857143
192794	35.5	34.1	35.1	0.23	0.479583152	1.4	35.05	35.3	35.35	69	60	64.57142857	10.28571429	3.207134903	9	62.5	65	66.5	40	21	26.42857143	40.95238095	6.399404734	19	23	25	26.5	97	80	93.5	43.9	6.625707509	17	96	96	96	145	130	137.375	27.125	5.208166664	15	133.75	137	140.25	70	55	59.75	25.92857143
193915	34.6	34.2	34.37142857	0.032380952	0.179947082	0.4	34.2	34.4	34.5	54	52	53.14285714	1.142857143	1.069044968	2	52	54	54	20	13	14.57142857	6.285714286	2.507132682	7	13	14	14.5	96.45439663	93.41347053	95.09263998	9.686296363	1.411117898	3.040926099	94.48222638	95.23094013	95.81571562	114	83	105.8888889	126.6111111	11.25216029	31	108	112	112	66	54	61.66666667	15.5
193915	34.8	33.6	34.42857143	0.179047619	0.423140188	1.2	34.3	34.6	34.7	60	50	54	10.66666667	3.265986324	10	52	54	55	28	13	15.85714286	29.14285714	5.398412465	15	13.5	14	14.5	96.45439663	93.41347053	95.09263998	9.686296363	1.411117898	3.040926099	94.48222638	95.23094013	95.81571562	122	90	109	123.5	11.11305539	32	110	112	114	80	55	64.22222222	53.69444444
193915	34.4	34	34.2	0.016	0.126491106	0.4	34.2	34.2	34.2	56	52	54	1.6	1.264911064	4	54	54	54	20	13	14.5	7.5	2.738612788	7	13	13.5	14	96.45439663	93.41347053	95.09263998	9.686296363	1.411117898	3.040926099	94.48222638	95.23094013	95.81571562	112	83	102.25	131.0714286	11.44864309	29	100.75	107	108.5	66	54	59.5	15.71428571
194242	32.8	30.8	31.8	2	1.414213562	2	31.3	31.8	32.3	109	89	100.1666667	41.76666667	6.462713568	20	99.5	101	101.75	25	14	17.5	20.3	4.50555213	11	14.25	15.5	19.75	98	95	96.66666667	2.266666667	1.505545305	3	95.25	97	98	150	126	134.6666667	86.26666667	9.28798507	24	127.75	132	139.25	75	62	68.66666667	24.26666667
194242	32.8	25.6	29.73333333	13.81333333	3.716629297	7.2	28.2	30.8	31.8	109	94	101.5	37.66666667	6.137317547	15	99.25	101.5	103.75	15	14	14.25	0.25	0.5	1	14	14	14.25	98	95	96.5	1.666666667	1.290994449	3	95.75	96.5	97.25	150	130	141.5	72.33333333	8.504900548	20	138.25	143	146.25	76	65	72.25	24.91666667
194242	31.4	25.6	28.98333333	9.110833333	3.018415699	5.8	27.775	29.95	30.675	97	94	95.66666667	2.333333333	1.527525232	3	95	96	96.5	16	14	15	1	1	2	14.5	15	15.5	99	97	98	2	1.414213562	2	97.5	98	98.5	147	145	145.6666667	1.333333333	1.154700538	2	145	145	146	81	76	77.66666667	8.333333333
196368	34.2	34	34.1	0.006666667	0.081649658	0.2	34.05	34.1	34.15	58	53	54.85714286	2.80952381	1.67616342	5	54	54	55.5	19	13	16.42857143	3.619047619	1.902379462	6	16	16	17.5	96.45439663	93.41347053	95.09263998	9.686296363	1.411117898	3.040926099	94.48222638	95.23094013	95.81571562	158	102	130.8	276.8857143	16.63988324	56	123.5	130	138.5	101	60	76.46666667	91.6952381
196368	34.2	34.1	34.17142857	0.002380952	0.048795004	0.1	34.15	34.2	34.2	58	48	53.14285714	13.47619048	3.670993119	10	50.5	54	55.5	19	10	15.28571429	9.238095238	3.039423504	9	14	16	17	96.45439663	93.41347053	95.09263998	9.686296363	1.411117898	3.040926099	94.48222638	95.23094013	95.81571562	151	102	131.375	210.25	14.5	49	128.25	132	142.5	86	60	78.1875	72.9625
196368	34.3	34.2	34.25	0.003	0.054772256	0.1	34.2	34.25	34.3	83	46	55.16666667	192.5666667	13.87683922	37	48.25	50.5	52.75	18	10	15.16666667	7.366666667	2.714160398	8	15.25	16	16	96.45439663	93.41347053	95.09263998	9.686296363	1.411117898	3.040926099	94.48222638	95.23094013	95.81571562	228	131	159.4375	1001.4625	31.64589231	97	138.75	145	177.75	132	80	95.8125	360.2958333
199144	33.2	33.2	33.2	0	0	0	33.2	33.2	33.2	66	65	65.83333333	0.166666667	0.40824829	1	66	66	66	24	20	22	2	1.414213562	4	21.25	22	22.75	95	95	95	0	0	0	95	95	95	124.7845589	109.125396	116.7666055	142.2985767	8.054930884	15.65916291	113.4646073	116.6725863	119.9292146	71.30148408	61.13706853	65.8083733	77.69346361
199144	33.3	33.2	33.25714286	0.002857143	0.053452248	0.1	33.2	33.3	33.3	66	66	66	0	0	0	66	66	66	24	22	23.14285714	0.476190476	0.690065559	2	23	23	23.5	95	95	95	0	0	0	95	95	95	124.7845589	109.125396	116.7666055	142.2985767	8.054930884	15.65916291	113.4646073	116.6725863	119.9292146	71.30148408	61.13706853	65.8083733	77.69346361
199144	33.4	33.3	33.32857143	0.002380952	0.048795004	0.1	33.3	33.3	33.35	68	66	66.57142857	0.619047619	0.786795792	2	66	66	67	27	23	24.14285714	2.142857143	1.463850109	4	23	24	24.5	96	95	95.42857143	0.285714286	0.534522484	1	95	95	96	124.7845589	109.125396	116.7666055	142.2985767	8.054930884	15.65916291	113.4646073	116.6725863	119.9292146	71.30148408	61.13706853	65.8083733	77.69346361
200082	36.5	36.2	36.42857143	0.012380952	0.111269728	0.3	36.4	36.5	36.5	85	79	82.14285714	4.80952381	2.193062655	6	80.5	83	83.5	39	14	23.33333333	186.3333333	13.65039682	25	15.5	17	28	99	99	99	0	0	0	99	99	99	128	128	128	142.2985767	8.054930884	0	128	128	128	81	81	81	77.69346361
200082	36.5	34.2	35.87142857	0.719047619	0.847966756	2.3	35.65	36.2	36.45	83	77	79.85714286	3.476190476	1.864454471	6	79	80	80.5	56	38	47	162	12.72792206	18	42.5	47	51.5	99	98	98.66666667	0.333333333	0.577350269	1	98.5	99	99	128	117	122.5	60.5	7.778174593	11	119.75	122.5	125.25	81	71	76	50
200082	36.6	36.4	36.51666667	0.005666667	0.075277265	0.2	36.5	36.5	36.575	87	82	84.5	3.5	1.870828693	5	83.25	84.5	85.75	39	14	23.33333333	186.3333333	13.65039682	25	15.5	17	28	99	94	97.83333333	4.166666667	2.041241452	5	97.5	99	99	121	121	121	142.2985767	8.054930884	0	121	121	121	76	76	76	77.69346361
201478	33.2	32.4	32.8	0.08	0.282842712	0.8	32.65	32.8	32.95	56	54	54.66666667	1.066666667	1.032795559	2	54	54	55.5	21.98007154	17.37812979	19.57012231	7.964633176	1.823897041	4.601941748	18.56374553	19.49463464	20.49659343	98	95	96.5	1.1	1.048808848	3	96	96.5	97	100	90	95	50	7.071067812	10	92.5	95	97.5	64	60	62	8
201478	33	32.4	32.68571429	0.064761905	0.254483604	0.6	32.5	32.6	32.9	56	54	54.57142857	0.952380952	0.975900073	2	54	54	55	21.98007154	17.37812979	19.57012231	7.964633176	1.823897041	4.601941748	18.56374553	19.49463464	20.49659343	98	95	96.71428571	0.904761905	0.951189731	3	96.5	97	97	100	88	94	72	8.485281374	12	91	94	97	64	63	63.5	0.5
201478	33	32.4	32.62857143	0.072380952	0.269037084	0.6	32.4	32.6	32.8	56	52	54	2.666666667	1.632993162	4	53	54	55	21.98007154	17.37812979	19.57012231	7.964633176	1.823897041	4.601941748	18.56374553	19.49463464	20.49659343	98	97	97.42857143	0.285714286	0.534522484	1	97	97	98	88	88	88	142.2985767	8.054930884	0	88	88	88	63	63	63	77.69346361
203500	32.35	31.9	31.96428571	0.028928571	0.170084013	0.45	31.9	31.9	31.9	95	91	93.42857143	2.285714286	1.511857892	4	92.5	94	94.5	16	16	16	0	0	0	16	16	16	99	95	97.28571429	2.904761905	1.704336206	4	96	97	99	105	87	98.4	37.6	6.131883887	18	95.25	99.5	103	55	52	53.1	0.988888889
203500	32	31.9	31.94285714	0.002857143	0.053452248	0.1	31.9	31.9	32	97	91	93.85714286	4.142857143	2.035400978	6	92.5	94	95	18	16	16.42857143	0.619047619	0.786795792	2	16	16	16.5	97	95	96.16666667	0.566666667	0.752772653	2	96	96	96.75	116	101	107.7	29.56666667	5.437523946	15	103.5	106	112.5	56	53	54.4	0.933333333
203500	32	32	32	0	0	0	32	32	32	104	92	98.66666667	22.66666667	4.760952286	12	95.5	99	102.5	21	16	17.66666667	3.066666667	1.751190072	5	17	17	17.75	99	96	98	2	1.414213562	3	97	99	99	125	107	115.2727273	22.81818182	4.776838057	18	114.5	116	117	59	54	55.36363636	2.054545455
203656	38.1	30.1	35.15	14.155	3.762313118	8	32.075	37.15	37.8	110	97	103.1666667	22.96666667	4.792355023	13	99.75	103.5	105.75	28	16	21.33333333	16.66666667	4.082482905	12	19.25	21	22.75	99	99	99	9.686296363	1.411117898	0	99	99	99	216	178	197	722	26.87005769	38	187.5	197	206.5	101	93	97	32
203656	38.1	36.3	37.67142857	0.379047619	0.615668433	1.8	37.8	37.8	37.95	102	92	96.57142857	10.28571429	3.207134903	10	95	96	98	22	16	19.71428571	4.238095238	2.058663459	6	19	20	21	96.45439663	93.41347053	95.09263998	9.686296363	1.411117898	3.040926099	94.48222638	95.23094013	95.81571562	216	212	214	8	2.828427125	4	213	214	215	102	101	101.5	0.5
203656	38	29.9	35.38571429	14.1247619	3.758292419	8.1	33.15	37.8	37.85	96	89	92.57142857	7.619047619	2.760262237	7	90.5	92	95	26	18	20.42857143	7.619047619	2.760262237	8	19	19	21	96.45439663	93.41347053	95.09263998	9.686296363	1.411117898	3.040926099	94.48222638	95.23094013	95.81571562	212	212	212	142.2985767	8.054930884	0	212	212	212	102	102	102	77.69346361
204519	35	34.9	34.92857143	0.002380952	0.048795004	0.1	34.9	34.9	34.95	78	72	74.42857143	3.619047619	1.902379462	6	73.5	74	75	26	17	22.57142857	9.619047619	3.10145895	9	21	24	24.5	95	94	94.28571429	0.238095238	0.487950036	1	94	94	94.5	124	114	119	50	7.071067812	10	116.5	119	121.5	58	55	56.5	4.5
204519	34.9	34.9	34.9	0	0	0	34.9	34.9	34.9	78	74	74.85714286	2.142857143	1.463850109	4	74	74	75	32	21	26	20	4.472135955	11	22.5	25	29.5	95	94	94.42857143	0.285714286	0.534522484	1	94	94	95	124	113	118.5	60.5	7.778174593	11	115.75	118.5	121.25	58	56	57	2
204519	35	34.9	34.98333333	0.001666667	0.040824829	0.1	35	35	35	76	72	74.33333333	2.666666667	1.632993162	4	73.25	74.5	75.75	26	16	21.16666667	15.76666667	3.970726214	10	18	22	23.75	94	92	93.33333333	0.666666667	0.816496581	2	93	93.5	94	122	114	118	32	5.656854249	8	116	118	120	58	55	56.5	4.5
204943	33.3	32.4	32.93333333	0.150666667	0.388158043	0.9	32.625	33.1	33.2	47	45	45.83333333	0.566666667	0.752772653	2	45.25	46	46	16	15	15.16666667	0.166666667	0.40824829	1	15	15	15	98	97	97.16666667	0.166666667	0.40824829	1	97	97	97	121	116	118	2.8	1.673320053	5	117.25	118	118	72	69	70	1.2
204943	33.3	33.3	33.3	0	0	0	33.3	33.3	33.3	52	46	47.85714286	4.142857143	2.035400978	6	47	47	48	17	15	15.71428571	0.571428571	0.755928946	2	15	16	16	98	97	97.57142857	0.285714286	0.534522484	1	97	98	98	123	122	122.5714286	0.285714286	0.534522484	1	122	123	123	75	72	73.28571429	1.571428571
204943	33.3	32.4	33.05714286	0.172857143	0.41576092	0.9	32.9	33.3	33.3	47	46	46.57142857	0.285714286	0.534522484	1	46	47	47	16	15	15.28571429	0.238095238	0.487950036	1	15	15	15.5	98	97	97.71428571	0.238095238	0.487950036	1	97.5	98	98	123	118	121	4.666666667	2.160246899	5	119.5	122	122.5	73	70	71.71428571	1.571428571
207557	35.8	34.7	35.54285714	0.152857143	0.390969491	1.1	35.55	35.6	35.8	98	90	94.42857143	10.95238095	3.309438163	8	92	94	97.5	20	16	17.28571429	1.904761905	1.380131119	4	16.5	17	17.5	99	79	93.33333333	61.06666667	7.814516406	20	91.25	96.5	98.75	144	140	142	8	2.828427125	4	141	142	143	81	78	79.5	4.5
207557	35.8	34.5	35.08571429	0.284761905	0.533630869	1.3	34.65	34.9	35.55	94	80	87.14285714	38.47619048	6.2029179	14	81	90	92	29	16	21.57142857	36.95238095	6.078847008	13	16.5	18	27.5	99	96	97.8	1.7	1.303840481	3	97	98	99	146	144	145	2	1.414213562	2	144.5	145	145.5	78	63	70.5	112.5
207557	35.8	35.5	35.66666667	0.014666667	0.121106014	0.3	35.6	35.65	35.775	100	97	98.5	1.1	1.048808848	3	98	98.5	99	27	17	19.83333333	15.36666667	3.920034013	10	17	18.5	20.75	99	78	89.33333333	78.66666667	8.86942313	21	81.75	92.5	95	140	133	136.5	24.5	4.949747468	7	134.75	136.5	138.25	81	66	73.5	112.5
208938	37.3	33.6	36.25	2.115	1.454303957	3.7	35.85	36.95	37.15	81	80	80.83333333	0.166666667	0.40824829	1	81	81	81	13	10	12.16666667	1.366666667	1.169045194	3	12	12.5	13	96.45439663	93.41347053	95.09263998	9.686296363	1.411117898	3.040926099	94.48222638	95.23094013	95.81571562	116	98	106.8333333	54.56666667	7.386925387	18	100.5	108.5	111.25	73	57	64	39.2
208938	37.3	34.55	36.80833333	1.226416667	1.107436981	2.75	37.2	37.25	37.3	87	85	86.28571429	0.904761905	0.951189731	2	85.5	87	87	19	12	14.14285714	5.476190476	2.340126167	7	13	13	14.5	96.45439663	93.41347053	95.09263998	9.686296363	1.411117898	3.040926099	94.48222638	95.23094013	95.81571562	104	86	96.57142857	39.61904762	6.29436634	18	93.5	97	101	63	53	57.71428571	13.23809524
208938	37.3	33.6	36.5	2.076666667	1.441064421	3.7	36.35	37.3	37.3	87	80	83.57142857	7.952380952	2.819996623	7	81	85	85.5	15	10	13	2.333333333	1.527525232	5	13	13	13.5	96.45439663	93.41347053	95.09263998	9.686296363	1.411117898	3.040926099	94.48222638	95.23094013	95.81571562	116	86	103.8571429	101.1428571	10.05698052	30	100	104	110.5	73	53	63.14285714	42.47619048
210041	35.4	35.2	35.32857143	0.005714286	0.075592895	0.2	35.3	35.3	35.4	77	75	75.85714286	0.476190476	0.690065559	2	75.5	76	76	10	10	10	0	0	0	10	10	10	96.45439663	93.41347053	95.09263998	9.686296363	1.411117898	3.040926099	94.48222638	95.23094013	95.81571562	162	136	143.375	78.83928571	8.87914893	26	137	140	146.75	71	67	68.625	3.125
210041	35.4	34.9	35.17142857	0.065714286	0.256347978	0.5	34.9	35.3	35.4	77	75	76.28571429	0.571428571	0.755928946	2	76	76	77	10	10	10	0	0	0	10	10	10	96.45439663	93.41347053	95.09263998	9.686296363	1.411117898	3.040926099	94.48222638	95.23094013	95.81571562	162	96	138.125	364.4107143	19.08954463	66	136.5	140	146.75	71	52	66.5	38.57142857
210041	35.3	35.1	35.2	0.008	0.089442719	0.2	35.125	35.2	35.275	76	75	75.16666667	0.166666667	0.40824829	1	75	75	75	10	10	10	0	0	0	10	10	10	96.45439663	93.41347053	95.09263998	9.686296363	1.411117898	3.040926099	94.48222638	95.23094013	95.81571562	139	136	137.5	1.1	1.048808848	3	137	137.5	138	69	67	67.83333333	0.566666667
210983	33.8	33.8	33.8	0	0	0	33.8	33.8	33.8	63	59	60.83333333	4.166666667	2.041241452	4	59	60.5	62.75	21.98007154	17.37812979	19.57012231	7.964633176	1.823897041	4.601941748	18.56374553	19.49463464	20.49659343	97	97	97	0	0	0	97	97	97	100	100	100	142.2985767	8.054930884	0	100	100	100	59	59	59	77.69346361
210983	33.8	33.8	33.8	0	0	0	33.8	33.8	33.8	64	62	62.85714286	0.80952381	0.899735411	2	62	63	63.5	21.98007154	17.37812979	19.57012231	7.964633176	1.823897041	4.601941748	18.56374553	19.49463464	20.49659343	99	95	97.14285714	1.476190476	1.214985793	4	97	97	97.5	103	103	103	142.2985767	8.054930884	0	103	103	103	59	59	59	77.69346361
210983	33.8	33.6	33.75714286	0.006190476	0.078679579	0.2	33.75	33.8	33.8	70	62	64.28571429	7.571428571	2.751622898	8	62.5	64	64.5	21.98007154	17.37812979	19.57012231	7.964633176	1.823897041	4.601941748	18.56374553	19.49463464	20.49659343	99	95	96.71428571	2.238095238	1.496026483	4	95.5	97	97.5	103	103	103	142.2985767	8.054930884	0	103	103	103	59	59	59	77.69346361
211611	36.2	34.1	35.45714286	0.65952381	0.812110713	2.1	35	35.8	36.05	104	98	101.2857143	3.238095238	1.799470822	6	101	101	102	21.98007154	17.37812979	19.57012231	7.964633176	1.823897041	4.601941748	18.56374553	19.49463464	20.49659343	99	97	97.57142857	0.619047619	0.786795792	2	97	97	98	107	98	105	10	3.16227766	9	105.5	106	106.5	50	47	49.28571429	1.238095238
211611	36.3	35.8	36.14285714	0.036190476	0.190237946	0.5	36.05	36.2	36.3	103	98	101.2857143	2.571428571	1.603567451	5	101	102	102	21.98007154	17.37812979	19.57012231	7.964633176	1.823897041	4.601941748	18.56374553	19.49463464	20.49659343	97	96	96.57142857	0.285714286	0.534522484	1	96	97	97	125	105	111.75	48.78571429	6.984677107	20	106	111	115	61	49	52.25	16.5
211611	36.3	36.3	36.3	0	0	0	36.3	36.3	36.3	103	99	101.1666667	1.766666667	1.329160136	4	101	101	101.75	21.98007154	17.37812979	19.57012231	7.964633176	1.823897041	4.601941748	18.56374553	19.49463464	20.49659343	96	96	96	0	0	0	96	96	96	125	115	118.5714286	18.61904762	4.314979446	10	115	116	122	61	52	54.85714286	9.80952381
211820	37.8	37.5	37.64	0.013	0.114017543	0.3	37.6	37.6	37.7	80	64	71.6	47.3	6.877499546	16	66	71	77	16	13	14.6	1.3	1.140175425	3	14	15	15	95	93	94.4	0.8	0.894427191	2	94	95	95	155	143	148.2	24.7	4.969909456	12	144	148	151	77	66	71	20.5
211820	32.9	28.2	29.9	6.79	2.605762844	4.7	28.4	28.6	30.75	80	60	72.66666667	121.3333333	11.01514109	20	69	78	79	15	12	14	3	1.732050808	3	13.5	15	15	94	93	93.66666667	0.333333333	0.577350269	1	93.5	94	94	148	130	141	70	8.366600265	18	136.75	143	147.25	70	63	66.25	8.916666667
211820	37.8	28.6	34.7	27.91	5.282991577	9.2	33.15	37.7	37.75	71	60	65.66666667	30.33333333	5.507570547	11	63	66	68.5	15	12	13.66666667	2.333333333	1.527525232	3	13	14	14.5	95	93	94	1	1	2	93.5	94	94.5	155	139	146	67	8.185352772	16	141.5	144	149.5	77	65	69.66666667	41.33333333
214975	37.8	34	36.87142857	2.045714286	1.430284687	3.8	36.65	37.5	37.75	92	74	79.28571429	36.9047619	6.074928963	18	75.5	78	80	22	18	19.85714286	2.476190476	1.573591585	4	19	19	21	96.45439663	93.41347053	95.09263998	9.686296363	1.411117898	3.040926099	94.48222638	95.23094013	95.81571562	136	114	123.5	64	8	22	115.5	126	128	121	77	90.5	206.2857143
214975	37.9	37.5	37.78571429	0.021428571	0.146385011	0.4	37.75	37.8	37.9	78	68	73.42857143	11.28571429	3.359421719	10	71.5	74	75.5	24	19	21	3.333333333	1.825741858	5	19.5	21	22	96.45439663	93.41347053	95.09263998	9.686296363	1.411117898	3.040926099	94.48222638	95.23094013	95.81571562	136	99	121.625	121.4107143	11.01865302	37	118.25	123.5	128	104	76	84.875	78.41071429
214975	38	37.9	37.91666667	0.001666667	0.040824829	0.1	37.9	37.9	37.9	72	66	68.66666667	5.466666667	2.338090389	6	67.25	68	70.25	24	20	21.16666667	2.566666667	1.602081979	4	20	20.5	21.75	96.45439663	93.41347053	95.09263998	9.686296363	1.411117898	3.040926099	94.48222638	95.23094013	95.81571562	122	99	113.3333333	85.06666667	9.223159256	23	109	114	121.25	104	76	86	104.4
215628	38.3	38.2	38.28	0.002	0.04472136	0.1	38.3	38.3	38.3	94	88	91.2	4.7	2.167948339	6	91	91	92	21.98007154	17.37812979	19.57012231	7.964633176	1.823897041	4.601941748	18.56374553	19.49463464	20.49659343	96	95	95.2	0.2	0.447213595	1	95	95	95	173	151	161.6	62.8	7.924645102	22	159	162	163	67	61	63.4	5.3
215628	37.3	27	32.45	22.0175	4.692280895	10.3	27.825	34.2	36.5	89	87	88.57142857	0.619047619	0.786795792	2	88.5	89	89	21.98007154	17.37812979	19.57012231	7.964633176	1.823897041	4.601941748	18.56374553	19.49463464	20.49659343	96	95	95.71428571	0.238095238	0.487950036	1	95.5	96	96	158	149	152.8571429	10.47619048	3.236694375	9	150.5	152	155	64	61	61.85714286	1.142857143
215628	38.3	27	33.59166667	26.21241667	5.119806311	11.3	29.2125	35.25	37.725	91	88	89.16666667	0.966666667	0.98319208	3	89	89	89	21.98007154	17.37812979	19.57012231	7.964633176	1.823897041	4.601941748	18.56374553	19.49463464	20.49659343	96	95	95.83333333	0.166666667	0.40824829	1	96	96	96	162	151	155.5	16.3	4.037325848	11	152.75	155	157.25	64	61	62.33333333	1.866666667
216155	36	32.6	34.82857143	1.849047619	1.359796904	3.4	34.15	35.1	35.9	73	72	72.57142857	0.285714286	0.534522484	1	72	73	73	21.98007154	17.37812979	19.57012231	7.964633176	1.823897041	4.601941748	18.56374553	19.49463464	20.49659343	99	97	97.85714286	0.476190476	0.690065559	2	97.5	98	98	139	139	139	142.2985767	8.054930884	0	139	139	139	87	87	87	77.69346361
216155	36	33.6	34.81428571	0.861428571	0.928131764	2.4	34.1	35	35.45	73	65	70	10.66666667	3.265986324	8	67.5	72	72.5	21.98007154	17.37812979	19.57012231	7.964633176	1.823897041	4.601941748	18.56374553	19.49463464	20.49659343	99	97	97.85714286	0.476190476	0.690065559	2	97.5	98	98	124.7845589	109.125396	116.7666055	142.2985767	8.054930884	15.65916291	113.4646073	116.6725863	119.9292146	71.30148408	61.13706853	65.8083733	77.69346361
216155	35.2	33	34.03333333	0.566666667	0.752772653	2.2	33.65	34	34.35	78	65	70.33333333	31.86666667	5.645056835	13	67	67.5	74.75	21.98007154	17.37812979	19.57012231	7.964633176	1.823897041	4.601941748	18.56374553	19.49463464	20.49659343	98	96	97.33333333	0.666666667	0.816496581	2	97	97.5	98	124.7845589	109.125396	116.7666055	142.2985767	8.054930884	15.65916291	113.4646073	116.6725863	119.9292146	71.30148408	61.13706853	65.8083733	77.69346361
216156	36.8	35.6	36.1	0.275	0.524404424	1.2	35.7	35.9	36.5	82	75	80.16666667	6.966666667	2.639444386	7	80.25	81	81.75	30	26	28	2	1.414213562	4	27.25	28	28.75	93	91	91.83333333	0.966666667	0.98319208	2	91	91.5	92.75	139	139	139	142.2985767	8.054930884	0	139	139	139	90	90	90	77.69346361
216156	35.9	34.4	35.68571429	0.321428571	0.56694671	1.5	35.9	35.9	35.9	85	75	80	11.33333333	3.366501646	10	78	80	82	27	25	25.71428571	0.571428571	0.755928946	2	25	26	26	96	90	93.42857143	7.285714286	2.699206233	6	91	94	96	124.7845589	109.125396	116.7666055	142.2985767	8.054930884	15.65916291	113.4646073	116.6725863	119.9292146	71.30148408	61.13706853	65.8083733	77.69346361
216156	35.9	35.6	35.82857143	0.015714286	0.125356634	0.3	35.8	35.9	35.9	85	80	81.85714286	3.142857143	1.772810521	5	80.5	82	82.5	29	26	26.85714286	1.476190476	1.214985793	3	26	26	27.5	94	90	91.42857143	1.619047619	1.272418021	4	91	91	91.5	139	139	139	142.2985767	8.054930884	0	139	139	139	90	90	90	77.69346361
217539	33.8	33.4	33.6	0.026666667	0.163299316	0.4	33.5	33.6	33.7	102	94	98.28571429	7.238095238	2.690370837	8	97	98	100	34	34	34	0	0	0	34	34	34	96	95	95.71428571	0.238095238	0.487950036	1	95.5	96	96	112	74	92	280	16.73320053	38	75	98	105	74	56	65.14285714	65.14285714
217539	34	33.6	33.82857143	0.032380952	0.179947082	0.4	33.7	33.8	34	102	82	95.71428571	51.23809524	7.158079019	20	94	98	100	34	33	33.85714286	0.142857143	0.377964473	1	34	34	34	96	94	95.28571429	0.904761905	0.951189731	2	94.5	96	96	112	82	101.1428571	91.80952381	9.581728644	30	99	104	106	74	56	67.85714286	38.80952381
217539	33.6	33.4	33.43333333	0.006666667	0.081649658	0.2	33.4	33.4	33.4	98	92	94.66666667	4.266666667	2.065591118	6	94	94	95.5	34	34	34	0	0	0	34	34	34	97	95	96.16666667	0.566666667	0.752772653	2	96	96	96.75	78	74	75.5	3.1	1.760681686	4	74	75	76.75	60	56	57.33333333	2.666666667
217966	37.7	30.5	35.03333333	15.57333333	3.94630629	7.2	33.7	36.9	37.3	85	81	83.16666667	2.566666667	1.602081979	4	82.25	83	84.5	34	25	29.5	11.5	3.391164992	9	28	28.5	32	96	75	89.83333333	82.16666667	9.064583094	21	85.25	95	95.75	87	72	79.5	112.5	10.60660172	15	75.75	79.5	83.25	49	40	44.5	40.5
217966	35.3	30.6	33.63333333	2.734666667	1.653682759	4.7	33.3	34.15	34.475	85	79	80.85714286	3.80952381	1.951800146	6	80	80	81	33	23	26.28571429	11.57142857	3.401680257	10	24	26	27	99	93	96.14285714	7.476190476	2.734262328	6	93.5	97	98.5	81	80	80.5	0.5	0.707106781	1	80.25	80.5	80.75	49	47	48	2
217966	36.9	33.9	35.125	1.735833333	1.317510278	3	34.275	34.85	35.7	85	80	82	3	1.732050808	5	81	81	83	33	23	27.14285714	10.80952381	3.287784027	10	25	27	28.5	99	94	96.42857143	3.952380952	1.988059595	5	95	96	98	87	80	83.5	24.5	4.949747468	7	81.75	83.5	85.25	49	47	48	2
218291	36.8	34.6	36.45714286	0.672857143	0.820278698	2.2	36.7	36.8	36.8	74	60	71.28571429	25.23809524	5.023753103	14	72.5	73	73.5	21.98007154	17.37812979	19.57012231	7.964633176	1.823897041	4.601941748	18.56374553	19.49463464	20.49659343	98	92	94.28571429	3.571428571	1.889822365	6	93.5	94	94.5	125	108	116.5	144.5	12.02081528	17	112.25	116.5	120.75	60	53	56.5	24.5
218291	36.8	36.7	36.75714286	0.002857143	0.053452248	0.1	36.7	36.8	36.8	74	60	71.42857143	25.61904762	5.061526214	14	73	73	73.5	21.98007154	17.37812979	19.57012231	7.964633176	1.823897041	4.601941748	18.56374553	19.49463464	20.49659343	94	90	92.57142857	1.952380952	1.397276262	4	92	93	93.5	126	125	125.5	0.5	0.707106781	1	125.25	125.5	125.75	60	57	58.5	4.5
218291	36.8	31.25	35.61	5.9455	2.438339599	5.55	36.6	36.7	36.7	73	72	72.6	0.3	0.547722558	1	72	73	73	21.98007154	17.37812979	19.57012231	7.964633176	1.823897041	4.601941748	18.56374553	19.49463464	20.49659343	94	90	92.6	2.8	1.673320053	4	92	93	94	126	126	126	142.2985767	8.054930884	0	126	126	126	57	57	57	77.69346361
218292	36.7	34.3	35.21666667	0.753666667	0.868139774	2.4	34.675	35	35.55	62	54	56.5	8.7	2.949576241	8	54.5	56	56.75	18	6	11	28.4	5.329165038	12	7	9	15.5	98	97	97.33333333	0.266666667	0.516397779	1	97	97	97.75	111	108	109.5	4.5	2.121320344	3	108.75	109.5	110.25	58	58	58	0
218292	37.4	34.9	36.91428571	0.811428571	0.900793301	2.5	37.05	37.3	37.35	57	49	52	7.333333333	2.708012802	8	50.5	51	53	15	8	11.14285714	6.80952381	2.60950643	7	9.5	10	13	97	93	94.28571429	1.571428571	1.253566341	4	94	94	94	97	96	96.5	0.5	0.707106781	1	96.25	96.5	96.75	52	51	51.5	0.5
218292	37.4	34.3	36.55714286	1.352857143	1.163123873	3.1	36.2	37.1	37.35	62	49	54.42857143	20.95238095	4.577377082	13	51	54	57	14	6	9.285714286	7.238095238	2.690370837	8	7.5	9	10.5	98	94	96	3.666666667	1.914854216	4	94	97	97.5	108	96	102	72	8.485281374	12	99	102	105	58	51	54.5	24.5
218295	38.9	38.9	38.9	0	0	0	38.9	38.9	38.9	89	87	88.14285714	0.80952381	0.899735411	2	87.5	88	89	21.98007154	17.37812979	19.57012231	7.964633176	1.823897041	4.601941748	18.56374553	19.49463464	20.49659343	98	97	97.71428571	0.238095238	0.487950036	1	97.5	98	98	103	94	97.85714286	9.80952381	3.132015934	9	95.5	98	99.5	53	48	50	3
218295	38.9	28.2	34.74285714	27.29619048	5.224575626	10.7	29.7	38.9	38.9	92	88	89.42857143	2.285714286	1.511857892	4	88.5	89	90	21.98007154	17.37812979	19.57012231	7.964633176	1.823897041	4.601941748	18.56374553	19.49463464	20.49659343	98	98	98	0	0	0	98	98	98	103	89	96.71428571	19.57142857	4.423960733	14	95	97	99	53	43	48.57142857	9.285714286
218295	38.9	38.8	38.85	0.003	0.054772256	0.1	38.8	38.85	38.9	89	86	87.16666667	0.966666667	0.98319208	3	87	87	87	21.98007154	17.37812979	19.57012231	7.964633176	1.823897041	4.601941748	18.56374553	19.49463464	20.49659343	98	97	97.66666667	0.266666667	0.516397779	1	97.25	98	98	107	94	100.6666667	27.86666667	5.278888772	13	96.75	100.5	105	54	48	51.5	5.5
219067	37	37	37	0	0	0	37	37	37	52	52	52	0	0	0	52	52	52	17	12	14.16666667	3.766666667	1.940790217	5	13	13.5	15.5	98	98	98	0	0	0	98	98	98	124.7845589	109.125396	116.7666055	142.2985767	8.054930884	15.65916291	113.4646073	116.6725863	119.9292146	71.30148408	61.13706853	65.8083733	77.69346361
219067	37	29.4	35.48571429	8.091428571	2.844543649	7.6	35.6	36.8	37	62	50	55.71428571	20.57142857	4.535573676	12	52	56	59	22	13	18.71428571	8.571428571	2.927700219	9	18	19	20.5	98	96	96.85714286	1.142857143	1.069044968	2	96	96	98	165	165	165	142.2985767	8.054930884	0	165	165	165	77	77	77	77.69346361
219067	37	36.8	36.97142857	0.005714286	0.075592895	0.2	37	37	37	56	50	52.28571429	3.238095238	1.799470822	6	52	52	52	20	13	16.14285714	7.80952381	2.794552524	7	13.5	17	18	98	96	97.71428571	0.571428571	0.755928946	2	98	98	98	165	165	165	142.2985767	8.054930884	0	165	165	165	77	77	77	77.69346361
221017	35.4	34.9	35.24285714	0.036190476	0.190237946	0.5	35.15	35.3	35.4	104	98	100.5714286	3.285714286	1.812653934	6	100	100	101	34	28	30.28571429	4.238095238	2.058663459	6	29	30	31	99	96	97.5	1.5	1.224744871	3	96.5	98	98	98	96	97	1	1	2	96.5	97	97.5	65	63	64.33333333	1.333333333
221017	35.3	33.1	34.62857143	0.599047619	0.773981666	2.2	34.4	34.9	35.15	104	100	101.2857143	2.571428571	1.603567451	4	100	101	102	39	28	32.71428571	15.9047619	3.98807747	11	30	32	35	99	96	97.33333333	1.466666667	1.211060142	3	96.25	97.5	98	98	92	95.66666667	10.33333333	3.214550254	6	94.5	97	97.5	65	60	63.33333333	8.333333333
221017	35.5	35.4	35.45	0.003	0.054772256	0.1	35.4	35.45	35.5	104	97	100.1666667	6.166666667	2.483277404	7	98.5	100.5	101	34	28	29.66666667	4.666666667	2.160246899	6	29	29	29	99	96	98	1.6	1.264911064	3	97.25	98.5	99	96	92	94	8	2.828427125	4	93	94	95	63	61	62	2
221086	38	37.6	37.85	0.027	0.164316767	0.4	37.75	37.9	37.975	98	96	97.16666667	0.566666667	0.752772653	2	97	97	97.75	26	26	26	0	0	0	26	26	26	97	95	95.5	0.7	0.836660027	2	95	95	95.75	113	99	108	25.33333333	5.033222957	14	105.5	110	111.5	57	50	53.71428571	5.238095238
221086	38	37.6	37.87142857	0.025714286	0.160356745	0.4	37.8	37.9	38	101	97	98.42857143	2.285714286	1.511857892	4	97.5	98	99	26	26	26	0	0	0	26	26	26	96	95	95.57142857	0.285714286	0.534522484	1	95	96	96	113	107	110	4.285714286	2.070196678	6	108.75	110	111.25	57	53	54.75	1.357142857
221086	38	31.4	37	6.11	2.471841419	6.6	37.8	38	38	104	98	101.1428571	6.80952381	2.60950643	6	99	101	103.5	26	26	26	0	0	0	26	26	26	96	95	95.85714286	0.142857143	0.377964473	1	96	96	96	111	99	106	22	4.69041576	12	103	108	109	55	50	53.14285714	3.80952381
223886	39.3	39.2	39.21428571	0.001428571	0.037796447	0.1	39.2	39.2	39.2	78	69	70.85714286	10.47619048	3.236694375	9	69	70	70.5	21.98007154	17.37812979	19.57012231	7.964633176	1.823897041	4.601941748	18.56374553	19.49463464	20.49659343	96.45439663	93.41347053	95.09263998	9.686296363	1.411117898	3.040926099	94.48222638	95.23094013	95.81571562	124.7845589	109.125396	116.7666055	142.2985767	8.054930884	15.65916291	113.4646073	116.6725863	119.9292146	71.30148408	61.13706853	65.8083733	77.69346361
223886	39.2	33.8	38.42857143	4.165714286	2.041008154	5.4	39.2	39.2	39.2	86	69	74.42857143	37.28571429	6.106202935	17	70	72	77	21.98007154	17.37812979	19.57012231	7.964633176	1.823897041	4.601941748	18.56374553	19.49463464	20.49659343	96.45439663	93.41347053	95.09263998	9.686296363	1.411117898	3.040926099	94.48222638	95.23094013	95.81571562	124.7845589	109.125396	116.7666055	142.2985767	8.054930884	15.65916291	113.4646073	116.6725863	119.9292146	71.30148408	61.13706853	65.8083733	77.69346361
223886	39.3	39.2	39.26666667	0.002666667	0.051639778	0.1	39.225	39.3	39.3	77	69	71.83333333	8.966666667	2.994439291	8	69.5	71.5	72.75	21.98007154	17.37812979	19.57012231	7.964633176	1.823897041	4.601941748	18.56374553	19.49463464	20.49659343	96.45439663	93.41347053	95.09263998	9.686296363	1.411117898	3.040926099	94.48222638	95.23094013	95.81571562	181	181	181	142.2985767	8.054930884	0	181	181	181	86	86	86	77.69346361
224391	37	25	34.56666667	22.94666667	4.790267912	12	35.1	36.95	37	69	64	66	4	2	5	65	65	67.25	19	18	18.16666667	0.166666667	0.40824829	1	18	18	18	93	93	93	0	0	0	93	93	93	120	120	120	142.2985767	8.054930884	0	120	120	120	64	64	64	77.69346361
224391	37	30.7	35.45	5.899	2.428785705	6.3	35.525	36.25	36.975	69	63	65.33333333	6.666666667	2.581988897	6	63.25	64.5	67.25	19	17	18.16666667	0.566666667	0.752772653	2	18	18	18.75	94	93	93.16666667	0.166666667	0.40824829	1	93	93	93	120	120	120	142.2985767	8.054930884	0	120	120	120	64	64	64	77.69346361
224391	35.6	29.7	33.1	6.572	2.563591231	5.9	31.1	33.55	35.325	65	60	63	2.8	1.673320053	5	63	63	63.75	19	17	18.16666667	0.966666667	0.98319208	2	17.25	18.5	19	94	93	93.5	0.3	0.547722558	1	93	93.5	94	124.7845589	109.125396	116.7666055	142.2985767	8.054930884	15.65916291	113.4646073	116.6725863	119.9292146	71.30148408	61.13706853	65.8083733	77.69346361
228245	33.1	32.8	32.9	0.013333333	0.115470054	0.3	32.8	32.9	32.95	62	55	57.85714286	6.142857143	2.478478796	7	56	58	59	24	24	24	0	0	0	24	24	24	96.45439663	93.41347053	95.09263998	9.686296363	1.411117898	3.040926099	94.48222638	95.23094013	95.81571562	196	130	166.5	935	30.5777697	66	147.25	170	189.25	87	60	75.25	158.25
228245	32.9	32.2	32.68571429	0.074761905	0.273426233	0.7	32.6	32.8	32.85	66	58	61.85714286	11.47619048	3.38765265	8	59	62	64.5	24	24	24	0	0	0	24	24	24	99	98	98.5	0.5	0.707106781	1	98.25	98.5	98.75	215	186	196	180.6666667	13.4412301	29	186.75	191.5	200.75	95	81	86.75	36.25
228245	33.5	32.8	33.15	0.067	0.258843582	0.7	33.025	33.1	33.325	56	54	55.33333333	0.666666667	0.816496581	2	55	55.5	56	24	24	24	0	0	0	24	24	24	99	99	99	0	0	0	99	99	99	153	86	127.75	862.9166667	29.37544326	67	119	136	144.75	70	53	62	52.66666667
228693	38.3	38.2	38.23333333	0.002666667	0.051639778	0.1	38.2	38.2	38.275	83	73	77	20.4	4.516635916	10	73.25	75.5	80.75	21.98007154	17.37812979	19.57012231	7.964633176	1.823897041	4.601941748	18.56374553	19.49463464	20.49659343	98	94	95.66666667	1.866666667	1.366260102	4	95	95.5	96	163	146	154.3333333	42.66666667	6.531972647	17	150.5	153	159.25	87	78	82.16666667	13.36666667
228693	38.3	37.5	38.14285714	0.082857143	0.287849167	0.8	38.2	38.2	38.3	84	73	79	19.33333333	4.396968653	11	75.5	80	82.5	21.98007154	17.37812979	19.57012231	7.964633176	1.823897041	4.601941748	18.56374553	19.49463464	20.49659343	97	94	95.28571429	1.238095238	1.112697281	3	94.5	95	96	165	146	157.8571429	50.47619048	7.104659772	19	153.5	160	163.5	87	79	83.28571429	10.57142857
228693	38.3	34.1	37.57142857	2.429047619	1.558540221	4.2	37.85	38.3	38.3	84	73	78.57142857	20.61904762	4.540820148	11	74.5	80	82	21.98007154	17.37812979	19.57012231	7.964633176	1.823897041	4.601941748	18.56374553	19.49463464	20.49659343	98	94	96.42857143	2.285714286	1.511857892	4	95.5	97	97.5	177	155	164.2857143	46.57142857	6.824326236	22	161	164	166	90	80	84.42857143	11.95238095
228732	34	33.4	33.6	0.053333333	0.230940108	0.6	33.4	33.6	33.7	64	62	62.57142857	0.952380952	0.975900073	2	62	62	63	28	18	24.42857143	13.61904762	3.690399385	10	23	25	27	99	99	99	0	0	0	99	99	99	226	206	216.5714286	52.95238095	7.276838665	20	211	220	221	108	96	103.1428571	19.80952381
228732	34.8	33.6	34.05714286	0.196190476	0.442933941	1.2	33.7	34	34.3	72	62	65.14285714	17.14285714	4.140393356	10	62	64	67	28	25	26.71428571	1.904761905	1.380131119	3	25.5	27	28	99	95	98.33333333	2.666666667	1.632993162	4	99	99	99	246	206	222	244	15.62049935	40	209	220	232	110	96	102.2857143	31.23809524
228732	33.4	33.4	33.4	0	0	0	33.4	33.4	33.4	64	62	62.66666667	1.066666667	1.032795559	2	62	62	63.5	30	18	23.5	20.7	4.549725266	12	21.25	22	26.5	96.45439663	93.41347053	95.09263998	9.686296363	1.411117898	3.040926099	94.48222638	95.23094013	95.81571562	224	210	218.6666667	37.86666667	6.153589738	14	214	221	223.5	110	104	107	4.4
228904	38.6	38.4	38.48333333	0.005666667	0.075277265	0.2	38.425	38.5	38.5	91	90	90.16666667	0.166666667	0.40824829	1	90	90	90	18	18	18	0	0	0	18	18	18	98	97	97.33333333	0.266666667	0.516397779	1	97	97	97.75	111	109	110	2	1.414213562	2	109.5	110	110.5	61	61	61	0
228904	38.3	32.4	36.77142857	4.765714286	2.183051599	5.9	36.25	37.8	38.2	91	90	90.42857143	0.285714286	0.534522484	1	90	90	91	18	13	17.16666667	4.166666667	2.041241452	5	18	18	18	97	96	96.71428571	0.238095238	0.487950036	1	96.5	97	97	118	112	115	18	4.242640687	6	113.5	115	116.5	71	58	64.5	84.5
228904	38.5	37.8	38.25714286	0.056190476	0.237045304	0.7	38.2	38.3	38.4	90	90	90	0	0	0	90	90	90	18	18	18	0	0	0	18	18	18	97	97	97	0	0	0	97	97	97	112	109	110.5	4.5	2.121320344	3	109.75	110.5	111.25	61	58	59.5	4.5
229054	37	25.1	33.30833333	23.91241667	4.890032379	11.9	30.9125	35.425	36.975	85	79	81.83333333	4.966666667	2.228601953	6	80.25	82	83	18	15	15.66666667	1.466666667	1.211060142	3	15	15	15.75	99	98	98.66666667	0.266666667	0.516397779	1	98.25	99	99	124.7845589	109.125396	116.7666055	142.2985767	8.054930884	15.65916291	113.4646073	116.6725863	119.9292146	71.30148408	61.13706853	65.8083733	77.69346361
229054	35.5	25.1	32.34166667	16.80641667	4.099562985	10.4	30.9125	34.025	35.15	83	74	79.83333333	10.16666667	3.188521078	9	79.25	80.5	81.75	16	15	15.16666667	0.166666667	0.40824829	1	15	15	15	99	99	99	0	0	0	99	99	99	124.7845589	109.125396	116.7666055	142.2985767	8.054930884	15.65916291	113.4646073	116.6725863	119.9292146	71.30148408	61.13706853	65.8083733	77.69346361
229054	37	36.8	36.9	0.008	0.089442719	0.2	36.825	36.9	36.975	90	80	84.5	13.1	3.619392214	10	82.25	84	86.5	19	15	17.16666667	2.966666667	1.722401424	4	16	17	18.75	99	98	98.33333333	0.266666667	0.516397779	1	98	98	98.75	116	116	116	142.2985767	8.054930884	0	116	116	116	60	60	60	77.69346361
230695	36.8	36.8	36.8	0	0	0	36.8	36.8	36.8	64	62	63.66666667	0.666666667	0.816496581	2	64	64	64	25	14	19.16666667	14.96666667	3.868677638	11	16.75	19.5	20.75	98	95	96.5	1.5	1.224744871	3	95.5	97	97	148	148	148	142.2985767	8.054930884	0	148	148	148	76	76	76	77.69346361
230695	36	28.4	34.21428571	7.181428571	2.679818757	7.6	34.25	35.4	35.6	66	62	64	1.333333333	1.154700538	4	64	64	64	21	18	19.85714286	1.476190476	1.214985793	3	19	20	21	98	92	95.6	5.3	2.302172887	6	95	96	97	124.7845589	109.125396	116.7666055	142.2985767	8.054930884	15.65916291	113.4646073	116.6725863	119.9292146	71.30148408	61.13706853	65.8083733	77.69346361
230695	36.8	33.6	35.61666667	1.505666667	1.227056098	3.2	35.075	35.8	36.6	66	64	64.28571429	0.571428571	0.755928946	2	64	64	64	25	14	19.71428571	11.23809524	3.352326839	11	18.5	20	21	98	92	96.14285714	4.476190476	2.115700942	6	95.5	97	97.5	148	148	148	142.2985767	8.054930884	0	148	148	148	76	76	76	77.69346361
231835	35.6	25.9	33.36	17.498	4.18306108	9.7	34.9	34.9	35.5	94	90	91.8	2.7	1.643167673	4	91	91	93	21	18	18.8	1.7	1.303840481	3	18	18	19	98	98	98	9.686296363	1.411117898	0	98	98	98	117	102	109.8	46.7	6.833739825	15	103	113	114	61	52	56	16.5
231835	34.9	30	33.78	4.497	2.120613119	4.9	34.5	34.6	34.9	93	88	90.2	3.7	1.923538406	5	89	90	91	23	18	19.4	4.3	2.073644135	5	18	19	19	96.45439663	93.41347053	95.09263998	9.686296363	1.411117898	3.040926099	94.48222638	95.23094013	95.81571562	120	102	108.8	52.7	7.259476565	18	103	108	111	58	48	53.2	15.2
231835	35.7	25.9	33.98333333	15.68566667	3.960513435	9.8	35.525	35.6	35.6	94	89	90.5	3.5	1.870828693	5	89.25	90	90.75	24	18	19.66666667	5.866666667	2.422120283	6	18	18.5	20.5	98	98	98	9.686296363	1.411117898	0	98	98	98	117	87	106.6666667	148.2666667	12.17648006	30	100.25	113	113.75	61	45	54	42.4
231836	35.27656646	33.79583486	34.77188357	1.499325951	0.609137142	1.480731602	34.59152249	34.92866202	35.12098717	116	114	115.3333333	0.666666667	0.816496581	2	115	115.5	116	21.98007154	17.37812979	19.57012231	7.964633176	1.823897041	4.601941748	18.56374553	19.49463464	20.49659343	87	85	86.16666667	0.966666667	0.98319208	2	85.25	86.5	87	124.7845589	109.125396	116.7666055	142.2985767	8.054930884	15.65916291	113.4646073	116.6725863	119.9292146	71.30148408	61.13706853	65.8083733	77.69346361
231836	35.27656646	33.79583486	34.77188357	1.499325951	0.609137142	1.480731602	34.59152249	34.92866202	35.12098717	115	113	114	0.8	0.894427191	2	113.25	114	114.75	21.98007154	17.37812979	19.57012231	7.964633176	1.823897041	4.601941748	18.56374553	19.49463464	20.49659343	87	85	86	0.8	0.894427191	2	85.25	86	86.75	124.7845589	109.125396	116.7666055	142.2985767	8.054930884	15.65916291	113.4646073	116.6725863	119.9292146	71.30148408	61.13706853	65.8083733	77.69346361
231836	25.6	25.6	25.6	0	0	0	25.6	25.6	25.6	114	112	113.2	0.7	0.836660027	2	113	113	114	21.98007154	17.37812979	19.57012231	7.964633176	1.823897041	4.601941748	18.56374553	19.49463464	20.49659343	88	86	87	0.5	0.707106781	2	87	87	87	72	72	72	142.2985767	8.054930884	0	72	72	72	40	40	40	77.69346361
233459	33.3	32.6	33.02857143	0.062380952	0.249761791	0.7	32.9	33.1	33.2	66	65	65.85714286	0.142857143	0.377964473	1	66	66	66	14	13	13.42857143	0.285714286	0.534522484	1	13	13	14	95	94	94.57142857	0.285714286	0.534522484	1	94	95	95	100	96	98	8	2.828427125	4	97	98	99	59	56	57.5	4.5
233459	33.1	29.85	32.12142857	1.376547619	1.173263661	3.25	31.75	32.6	32.9	68	66	66.42857143	0.619047619	0.786795792	2	66	66	66.5	14	13	13.28571429	0.238095238	0.487950036	1	13	13	13.5	95	95	95	0	0	0	95	95	95	111	100	105.5	60.5	7.778174593	11	102.75	105.5	108.25	64	56	60	32
233459	33.5	33.2	33.33333333	0.014666667	0.121106014	0.3	33.225	33.35	33.4	67	65	66.33333333	0.666666667	0.816496581	2	66	66.5	67	17	13	14.66666667	1.866666667	1.366260102	4	14	14.5	15	94	94	94	0	0	0	94	94	94	101	96	98.5	12.5	3.535533906	5	97.25	98.5	99.75	61	59	60	2
233586	39.4	38.8	39.15	0.051	0.225831796	0.6	39.025	39.2	39.3	88	84	86	2	1.414213562	4	85.25	86	86.75	31	29	30	0.4	0.632455532	2	30	30	30	91	90	90.83333333	0.166666667	0.40824829	1	91	91	91	124.7845589	109.125396	116.7666055	142.2985767	8.054930884	15.65916291	113.4646073	116.6725863	119.9292146	71.30148408	61.13706853	65.8083733	77.69346361
233586	39.1	37	38.38571429	0.544761905	0.738079877	2.1	38.1	38.6	38.9	88	86	87	0.666666667	0.816496581	2	86.5	87	87.5	31	30	30.57142857	0.285714286	0.534522484	1	30	31	31	91	89	90.14285714	0.476190476	0.690065559	2	90	90	90.5	124.7845589	109.125396	116.7666055	142.2985767	8.054930884	15.65916291	113.4646073	116.6725863	119.9292146	71.30148408	61.13706853	65.8083733	77.69346361
233586	38.6	30.7	36.1	8.05	2.837252192	7.9	35.1	37	38.1	91	86	88	2.666666667	1.632993162	5	87	88	88.5	34	30	31.42857143	1.619047619	1.272418021	4	31	31	31.5	92	89	90.57142857	1.285714286	1.133893419	3	90	90	91.5	159	159	159	142.2985767	8.054930884	0	159	159	159	100	100	100	77.69346361
234371	34.3	34.2	34.25714286	0.002857143	0.053452248	0.1	34.2	34.3	34.3	122	115	118.1428571	8.142857143	2.853569194	7	116	117	120.5	24	16	21.71428571	10.23809524	3.199702367	8	20	24	24	98	96	97.28571429	0.571428571	0.755928946	2	97	97	98	128	97	112.5	480.5	21.92031022	31	104.75	112.5	120.25	73	55	64	162
234371	34.5	34.2	34.32857143	0.012380952	0.111269728	0.3	34.25	34.3	34.4	122	109	115.2857143	23.23809524	4.820590756	13	112	115	118.5	24	16	20	10	3.16227766	8	18	19	22.5	98	96	97	0.666666667	0.816496581	2	96.5	97	97.5	99	97	98	2	1.414213562	2	97.5	98	98.5	55	55	55	0
234371	34.3	34.2	34.23333333	0.002666667	0.051639778	0.1	34.2	34.2	34.275	121	100	110.5	70.3	8.384509527	21	104	111	116.5	24	24	24	0	0	0	24	24	24	98	90	94.5	13.1	3.619392214	8	91.5	95	97.75	128	128	128	142.2985767	8.054930884	0	128	128	128	73	73	73	77.69346361
234883	36.6	35.4	36.3	0.208	0.45607017	1.2	36.325	36.45	36.575	62	57	58.66666667	3.866666667	1.966384161	5	57.25	58	59.5	21.98007154	17.37812979	19.57012231	7.964633176	1.823897041	4.601941748	18.56374553	19.49463464	20.49659343	95	94	94.33333333	0.266666667	0.516397779	1	94	94	94.75	137	131	134.6666667	5.066666667	2.250925735	6	133.5	135.5	136	64	60	62	2.8
234883	36.4	35.1	35.62857143	0.265714286	0.515474816	1.3	35.3	35.4	35.95	63	57	59.71428571	6.238095238	2.497617913	6	58	58	62	21.98007154	17.37812979	19.57012231	7.964633176	1.823897041	4.601941748	18.56374553	19.49463464	20.49659343	95	94	94.71428571	0.238095238	0.487950036	1	94.5	95	95	145	131	136.5714286	21.61904762	4.649628761	14	134	136	138	64	60	62.14285714	2.476190476
234883	35.6	28.6	33.92857143	6.059047619	2.461513278	7	33.8	35.1	35.3	67	58	63	8.666666667	2.943920289	9	62	63	64.5	21.98007154	17.37812979	19.57012231	7.964633176	1.823897041	4.601941748	18.56374553	19.49463464	20.49659343	96	92	94.14285714	2.476190476	1.573591585	4	93	95	95	157	133	142.8571429	63.47619048	7.967194643	24	137.5	145	145	68	61	64.28571429	4.571428571
236265	37.3	33.8	36.71428571	1.671428571	1.292837411	3.5	37.05	37.2	37.3	74	61	67.14285714	24.80952381	4.980915961	13	64	65	71	21.98007154	17.37812979	19.57012231	7.964633176	1.823897041	4.601941748	18.56374553	19.49463464	20.49659343	98	93	96	3.333333333	1.825741858	5	95	96	97.5	169	117	130.4285714	316.952381	17.80315649	52	120	127	130	89	65	71.28571429	66.23809524
236265	37.3	37.1	37.21428571	0.004761905	0.069006556	0.2	37.2	37.2	37.25	71	61	66.28571429	14.23809524	3.773340064	10	64	65	69.5	21.98007154	17.37812979	19.57012231	7.964633176	1.823897041	4.601941748	18.56374553	19.49463464	20.49659343	98	96	97.42857143	0.619047619	0.786795792	2	97	98	98	129	99	112.5714286	139.2857143	11.80193689	30	101.5	117	120	70	56	62.85714286	33.14285714
236265	37.2	37.1	37.13333333	0.002666667	0.051639778	0.1	37.1	37.1	37.175	72	69	70.5	1.1	1.048808848	3	70	70.5	71	21.98007154	17.37812979	19.57012231	7.964633176	1.823897041	4.601941748	18.56374553	19.49463464	20.49659343	98	97	97.66666667	0.266666667	0.516397779	1	97.25	98	98	103	95	99.16666667	8.166666667	2.857738033	8	97.5	99.5	100.75	59	55	56.33333333	2.266666667
237707	38.4	38.3	38.31666667	0.001666667	0.040824829	0.1	38.3	38.3	38.3	108	103	105.5	3.5	1.870828693	5	104.25	105.5	106.75	15	12	14.33333333	1.466666667	1.211060142	3	14.25	15	15	96.45439663	93.41347053	95.09263998	9.686296363	1.411117898	3.040926099	94.48222638	95.23094013	95.81571562	116	107	113	12.4	3.521363372	9	111.5	114	115.75	63	59	61.83333333	2.566666667
237707	38.3	35.9	37.94285714	0.812857143	0.901585904	2.4	38.25	38.3	38.3	116	106	110.1428571	12.47619048	3.532165126	10	107.5	110	112	17	15	15.6	0.8	0.894427191	2	15	15	16	96.45439663	93.41347053	95.09263998	9.686296363	1.411117898	3.040926099	94.48222638	95.23094013	95.81571562	116	83	102.5714286	153.6190476	12.39431513	33	95	106	111.5	63	45	55.57142857	52.61904762
237707	38.3	31.7	35.91428571	6.958095238	2.637820168	6.6	34.5	35.9	38.25	118	110	114.3333333	12.26666667	3.502380143	8	111.5	114.5	117.5	17	16	16.5	0.5	0.707106781	1	16.25	16.5	16.75	99	99	99	9.686296363	1.411117898	0	99	99	99	123	83	101.5714286	196.6190476	14.02209141	40	92.5	99	110.5	70	45	56.42857143	80.95238095
241200	38.6	38.2	38.4	0.026666667	0.163299316	0.4	38.3	38.4	38.5	122	116	119.1428571	3.80952381	1.951800146	6	118	120	120	12	12	12	0	0	0	12	12	12	93	91	92	1	1	2	91	92	93	160	148	153.7142857	20.57142857	4.535573676	12	150	154	157	72	58	64.28571429	31.23809524
241200	38.6	27.6	36.85714286	16.68952381	4.085281362	11	38.2	38.4	38.5	122	120	120.5714286	0.952380952	0.975900073	2	120	120	121	12	12	12	0	0	0	12	12	12	93	92	92.42857143	0.285714286	0.534522484	1	92	92	93	156	138	148.5714286	28.95238095	5.380741673	18	148	150	150	66	58	61.42857143	14.28571429
241200	38.4	38	38.16666667	0.022666667	0.150554531	0.4	38.05	38.2	38.2	118	110	115	9.2	3.033150178	8	114	115	117.5	12	12	12	0	0	0	12	12	12	91	90	90.66666667	0.266666667	0.516397779	1	90.25	91	91	160	146	154	27.2	5.215361924	14	151	155	157.5	72	68	69.66666667	2.266666667
241775	38.2	38.2	38.2	0	0	0	38.2	38.2	38.2	104	92	95	20	4.472135955	12	93	93.5	94	21.98007154	17.37812979	19.57012231	7.964633176	1.823897041	4.601941748	18.56374553	19.49463464	20.49659343	96	96	96	9.686296363	1.411117898	0	96	96	96	104	102	103	2	1.414213562	2	102.5	103	103.5	59	56	57.5	4.5
241775	38.2	27.6	36.65714286	15.95619048	3.994520056	10.6	38.1	38.2	38.2	106	95	97.85714286	19.14285714	4.375255095	11	95	96	99	21.98007154	17.37812979	19.57012231	7.964633176	1.823897041	4.601941748	18.56374553	19.49463464	20.49659343	96.45439663	93.41347053	95.09263998	9.686296363	1.411117898	3.040926099	94.48222638	95.23094013	95.81571562	98	98	98	0	0	0	98	98	98	56	53	54.5	4.5
241775	38.2	38.2	38.2	0	0	0	38.2	38.2	38.2	104	92	95.85714286	15.14285714	3.891382421	12	94	95	96	21.98007154	17.37812979	19.57012231	7.964633176	1.823897041	4.601941748	18.56374553	19.49463464	20.49659343	96	96	96	9.686296363	1.411117898	0	96	96	96	104	98	101	18	4.242640687	6	99.5	101	102.5	59	56	57.5	4.5
243643	34.1	25.3	30.43333333	20.97333333	4.579665199	8.8	28.6	31.9	33	79	75	76.14285714	2.142857143	1.463850109	4	75	76	76.5	23	18	19.85714286	3.142857143	1.772810521	5	18.5	20	20.5	96.45439663	93.41347053	95.09263998	9.686296363	1.411117898	3.040926099	94.48222638	95.23094013	95.81571562	112	84	99.57142857	125.2857143	11.19311013	28	90	106	107.5	59	53	55.42857143	4.952380952
243643	37.05	31.9	35.21666667	8.280833333	2.877643712	5.15	34.3	36.7	36.875	79	72	74.85714286	6.142857143	2.478478796	7	73	75	76	21	16	18.14285714	4.80952381	2.193062655	5	16	18	20	96.45439663	93.41347053	95.09263998	9.686296363	1.411117898	3.040926099	94.48222638	95.23094013	95.81571562	112	79	99.42857143	145.2857143	12.05345238	33	92	106	107.5	59	53	55.14285714	4.476190476
243643	37.05	30.1	35.15	11.35833333	3.370212654	6.95	35.05	36.725	36.825	83	71	74.4	23.8	4.878524367	12	72	73	73	16	16	16	0	0	0	16	16	16	96.45439663	93.41347053	95.09263998	9.686296363	1.411117898	3.040926099	94.48222638	95.23094013	95.81571562	152	73	94.66666667	847.8666667	29.11815012	79	79.25	85	93	79	43	56.5	158.3
244445	34.4	34.2	34.28333333	0.005666667	0.075277265	0.2	34.225	34.3	34.3	70	56	58.83333333	31.36666667	5.600595206	14	56	56	58.25	50	12	22	194	13.92838828	38	16.25	17.5	18.75	98	92	93.83333333	4.566666667	2.136976057	6	93	93	93.75	125	90	97.16666667	187.7666667	13.70279777	35	90.5	92.5	93	75	60	63.83333333	32.16666667
244445	34.3	34.1	34.17142857	0.005714286	0.075592895	0.2	34.1	34.2	34.2	59	56	56.85714286	1.476190476	1.214985793	3	56	56	57.5	22	14	17.28571429	6.904761905	2.627691364	8	16	16	18.5	97	93	94.71428571	2.904761905	1.704336206	4	93.5	94	96	105	73	90.14285714	93.47619048	9.668308563	32	87.5	92	93	70	53	61.28571429	24.9047619
244445	34.2	34	34.08571429	0.004761905	0.069006556	0.2	34.05	34.1	34.1	60	56	57.85714286	1.80952381	1.345185418	4	57	58	58.5	22	10	16	13.33333333	3.651483717	12	15	16	17	97	94	96.16666667	1.766666667	1.329160136	3	95.5	97	97	105	69	85.875	173.5535714	13.17397326	36	76	84	95.25	70	48	58.375	63.69642857
244705	36.7	34.7	35.97142857	0.442380952	0.665117247	2	35.8	36.2	36.3	101	99	100	0.666666667	0.816496581	2	99.5	100	100.5	21	20	20.28571429	0.238095238	0.487950036	1	20	20	20.5	96.45439663	93.41347053	95.09263998	9.686296363	1.411117898	3.040926099	94.48222638	95.23094013	95.81571562	125	125	125	142.2985767	8.054930884	0	125	125	125	68	68	68	77.69346361
244705	36.9	36.1	36.55714286	0.11952381	0.345722157	0.8	36.25	36.7	36.85	100	98	98.85714286	0.80952381	0.899735411	2	98	99	99.5	20	20	20	0	0	0	20	20	20	96.45439663	93.41347053	95.09263998	9.686296363	1.411117898	3.040926099	94.48222638	95.23094013	95.81571562	125	125	125	142.2985767	8.054930884	0	125	125	125	68	68	68	77.69346361
244705	37	36.8	36.88333333	0.005666667	0.075277265	0.2	36.825	36.9	36.9	98	96	97.16666667	0.966666667	0.98319208	2	96.25	97.5	98	20	20	20	0	0	0	20	20	20	96.45439663	93.41347053	95.09263998	9.686296363	1.411117898	3.040926099	94.48222638	95.23094013	95.81571562	124.7845589	109.125396	116.7666055	142.2985767	8.054930884	15.65916291	113.4646073	116.6725863	119.9292146	71.30148408	61.13706853	65.8083733	77.69346361
245240	32.8	32.4	32.58333333	0.021666667	0.147196014	0.4	32.5	32.55	32.675	77	74	75.83333333	1.366666667	1.169045194	3	75.25	76	76.75	21	19	20	0.4	0.632455532	2	20	20	20	96.45439663	93.41347053	95.09263998	9.686296363	1.411117898	3.040926099	94.48222638	95.23094013	95.81571562	107	99	102.6666667	16.33333333	4.041451884	8	100.5	102	104.5	68	49	61.33333333	114.3333333
245240	32.5	32.1	32.32857143	0.022380952	0.149602648	0.4	32.25	32.3	32.45	76	71	73.57142857	2.952380952	1.718249386	5	72.5	74	74.5	22	19	19.85714286	1.142857143	1.069044968	3	19	20	20	96.45439663	93.41347053	95.09263998	9.686296363	1.411117898	3.040926099	94.48222638	95.23094013	95.81571562	102	102	102	0	0	0	102	102	102	67	67	67	0
245240	32.3	31.9	32.12857143	0.022380952	0.149602648	0.4	32.05	32.1	32.25	74	70	71.71428571	1.904761905	1.380131119	4	71	71	72.5	22	19	20	1.333333333	1.154700538	3	19	20	20.5	96.45439663	93.41347053	95.09263998	9.686296363	1.411117898	3.040926099	94.48222638	95.23094013	95.81571562	103	102	102.5	0.5	0.707106781	1	102.25	102.5	102.75	67	63	65	8
251565	36	35.8	35.91428571	0.004761905	0.069006556	0.2	35.9	35.9	35.95	127	126	126.1428571	0.142857143	0.377964473	1	126	126	126	19	9	12.75	20.25	4.5	10	9.75	11.5	14.5	98	95	95.71428571	1.238095238	1.112697281	3	95	95	96	118	98	104.125	40.69642857	6.379375249	20	99.75	103	106	71	58	62.75	19.35714286
251565	36	34.1	35.7	0.5	0.707106781	1.9	35.9	36	36	127	126	126.5714286	0.285714286	0.534522484	1	126	127	127	13	5	8.5	11.66666667	3.415650255	8	6.5	8	10	98	95	96.85714286	2.142857143	1.463850109	3	95.5	98	98	108	98	102.5	13.14285714	3.625307869	10	99	103	104.5	67	57	60.75	12.78571429
251565	35.9	28.9	34.63333333	7.926666667	2.815433655	7	35.5	35.85	35.9	127	126	126.3333333	0.266666667	0.516397779	1	126	126	126.75	19	9	12.66666667	14.26666667	3.777124126	10	10	12	14	96	95	95.66666667	0.266666667	0.516397779	1	95.25	96	96	118	98	103.1428571	50.14285714	7.081162132	20	99	100	104	71	60	63	16.66666667
252287	35.1	34.2	34.9	0.12	0.346410162	0.9	35	35	35.075	124	120	122.6666667	2.266666667	1.505545305	4	122.25	123	123.75	17	4	11.66666667	46.33333333	6.806859286	13	9	14	15.5	91	87	88.33333333	1.866666667	1.366260102	4	88	88	88	143	103	120.2222222	156.1944444	12.49777758	40	113	118	124	101	58	71.55555556	203.0277778
252287	35	34.2	34.81428571	0.081428571	0.285356919	0.8	34.8	34.9	35	124	112	117.5714286	28.95238095	5.380741673	12	112.5	117	122.5	17	17	17	7.964633176	1.823897041	0	17	17	17	91	87	88.85714286	1.476190476	1.214985793	4	88.5	89	89	143	78	103.5	520.9444444	22.82420742	65	83	102	112.5	101	44	62.4	307.8222222
252287	35	34.8	34.87142857	0.005714286	0.075592895	0.2	34.8	34.9	34.9	117	112	113	3.333333333	1.825741858	5	112	112	113	9	2	5.5	24.5	4.949747468	7	3.75	5.5	7.25	89	86	88.57142857	1.285714286	1.133893419	3	89	89	89	101	78	85.55555556	48.77777778	6.984108947	23	81	83	88	64	44	52.66666667	56.5
252908	34.9	34.7	34.77142857	0.005714286	0.075592895	0.2	34.7	34.8	34.8	47	43	44.85714286	1.476190476	1.214985793	4	44.5	45	45	24	4	12.85714286	44.80952381	6.69399162	20	9	12	16	96.45439663	93.41347053	95.09263998	9.686296363	1.411117898	3.040926099	94.48222638	95.23094013	95.81571562	154	119	143.1111111	145.1111111	12.04620733	35	141	148	151	81	63	72.11111111	35.86111111
252908	34.8	34.7	34.74285714	0.002857143	0.053452248	0.1	34.7	34.7	34.8	53	45	47.57142857	9.285714286	3.047247001	8	45	47	49	24	11	16.42857143	16.95238095	4.117326918	13	14.5	15	18	96.45439663	93.41347053	95.09263998	9.686296363	1.411117898	3.040926099	94.48222638	95.23094013	95.81571562	154	119	140	106.2857143	10.30949632	35	138	140.5	145	81	61	67.625	63.98214286
252908	34.9	34.7	34.83333333	0.006666667	0.081649658	0.2	34.8	34.85	34.9	53	44	48	10.8	3.286335345	9	45.75	48	49.5	18	12	15	6	2.449489743	6	14.25	15	15.75	96.45439663	93.41347053	95.09263998	9.686296363	1.411117898	3.040926099	94.48222638	95.23094013	95.81571562	144	135	140.5	10.7	3.271085447	9	139.25	141	142.75	64	60	62.16666667	2.566666667
252954	33.1	33	33.06666667	0.002666667	0.051639778	0.1	33.025	33.1	33.1	105	101	102.6666667	2.266666667	1.505545305	4	102	102	103.5	16	16	16	0	0	0	16	16	16	98	98	98	0	0	0	98	98	98	157	147	152.6666667	13.06666667	3.614784456	10	150.75	153.5	154.75	86	83	84.16666667	1.366666667
252954	33.6	33	33.22857143	0.049047619	0.221466971	0.6	33.05	33.2	33.35	102	98	100.5714286	1.952380952	1.397276262	4	100	101	101.5	16	7	13.8	15.2	3.898717738	9	14	16	16	98	95	97.28571429	1.238095238	1.112697281	3	97	98	98	157	112	139.75	258.5	16.07793519	45	128.25	143	153.5	86	62	78	60.28571429
252954	33.8	28.8	32.82857143	3.202380952	1.789519755	5	33.25	33.4	33.65	107	98	101.4285714	8.285714286	2.878491669	9	100	101	102	16	7	12.33333333	22.33333333	4.725815626	9	10.5	14	15	98	95	96.14285714	1.476190476	1.214985793	3	95	96	97	145	112	128.875	180.125	13.42106553	33	119.5	127.5	141.75	80	62	72.25	58.5
253774	35.9	27.5	34.2	9.09	3.014962686	8.4	34.5	35.4	35.8	106	104	104.7142857	0.571428571	0.755928946	2	104	105	105	22	15	19.14285714	5.80952381	2.410295378	7	18	20	20.5	98	97	97.85714286	0.142857143	0.377964473	1	98	98	98	155	134	140.4285714	58.95238095	7.678045386	21	134.5	138	143.5	84	75	78.14285714	11.14285714
253774	35.9	32	34.31428571	2.584761905	1.607719473	3.9	33.35	34.5	35.55	105	104	104.4285714	0.285714286	0.534522484	1	104	104	105	22	19	20.42857143	1.285714286	1.133893419	3	19.5	21	21	98	97	97.42857143	0.285714286	0.534522484	1	97	97	98	162	134	150	98	9.899494937	28	143.5	155	156	93	75	84.14285714	39.14285714
253774	35.7	32	33.86666667	2.154666667	1.467878287	3.7	32.675	34.3	34.65	105	100	103	3.2	1.788854382	5	102.25	103.5	104	21	19	20	0.8	0.894427191	2	19.25	20	20.75	97	95	96.5	0.7	0.836660027	2	96.25	97	97	174	155	164.5	58.7	7.661592524	19	158.25	165.5	169.75	97	88	93.16666667	14.96666667
253918	34.7	34.5	34.63333333	0.006666667	0.081649658	0.2	34.6	34.65	34.7	69	67	68.66666667	0.666666667	0.816496581	2	69	69	69	14	14	14	0	0	0	14	14	14	93	91	92.2	1.2	1.095445115	2	91	93	93	126	94	110	512	22.627417	32	102	110	118	84	72	78	72
253918	34.6	34.5	34.56666667	0.003333333	0.057735027	0.1	34.55	34.6	34.6	76	66	69.85714286	13.80952381	3.716116765	10	67.5	69	71.5	19	14	15.14285714	4.142857143	2.035400978	5	14	14	15.5	93	91	92	2	1.414213562	2	91.5	92	92.5	203	126	160.3333333	1007.866667	31.74691586	77	136.5	153	185.25	112	84	97.5	154.3
253918	34.6	34.5	34.56666667	0.003333333	0.057735027	0.1	34.55	34.6	34.6	76	62	67.57142857	29.95238095	5.472876844	14	63.5	66	71	46	12	19.85714286	138.4761905	11.76759068	34	14	17	18	99	96	97.5	4.5	2.121320344	3	96.75	97.5	98.25	203	135	159.0909091	565.4909091	23.78005276	68	140.5	147	173	112	82	95	122
254514	34.3	34.2	34.27142857	0.002380952	0.048795004	0.1	34.25	34.3	34.3	105	103	103.5714286	0.619047619	0.786795792	2	103	103	104	14	14	14	0	0	0	14	14	14	99	98	98.57142857	0.285714286	0.534522484	1	98	99	99	124	117	120.1428571	5.476190476	2.340126167	7	118.5	121	121	81	77	78.14285714	2.142857143
254514	34.5	34.3	34.35714286	0.006190476	0.078679579	0.2	34.3	34.3	34.4	104	103	103.5714286	0.285714286	0.534522484	1	103	104	104	14	14	14	0	0	0	14	14	14	99	99	99	0	0	0	99	99	99	125	117	120.75	7.642857143	2.764571783	8	118.75	121	121.75	79	76	77.125	0.982142857
254514	34.6	34.4	34.5	0.008	0.089442719	0.2	34.425	34.5	34.575	111	104	105.1666667	8.166666667	2.857738033	7	104	104	104	26	14	17	23.2	4.816637832	12	14	14.5	18	99	99	99	0	0	0	99	99	99	129	119	124.7142857	13.57142857	3.683941988	10	122.5	125	127.5	79	76	77.28571429	1.238095238
256864	34.1	33.8	33.93333333	0.010666667	0.103279556	0.3	33.9	33.9	33.975	60	53	55	6.8	2.607680962	7	53.25	54.5	55	20	20	20	0	0	0	20	20	20	99	99	99	0	0	0	99	99	99	290	118	146.5384615	1915.269231	43.76378904	172	129	135	143	95	51	65.38461538	118.2564103
256864	34.9	33.9	34.41428571	0.121428571	0.348466026	1	34.2	34.4	34.65	52	49	50.85714286	1.142857143	1.069044968	3	50.5	51	51.5	20	20	20	0	0	0	20	20	20	99	99	99	0	0	0	99	99	99	143	127	135.1111111	41.61111111	6.450667493	16	130	136	142	83	63	69.33333333	38
256864	34.4	33.8	34.04285714	0.052857143	0.229906813	0.6	33.9	33.9	34.2	60	49	52.85714286	13.80952381	3.716116765	11	50.5	52	54	20	20	20	0	0	0	20	20	20	99	99	99	0	0	0	99	99	99	290	127	148.9090909	2225.490909	47.175109	163	130.5	135	140	95	63	70.54545455	97.47272727
260078	34.3	33.8	34.06428571	0.040595238	0.2014826	0.5	33.925	34	34.25	84	84	84	0	0	0	84	84	84	18	14	15.57142857	2.952380952	1.718249386	4	14	15	17	98	97	97.25	0.25	0.5	1	97	97	97.25	137	117	129	54.25	7.365459931	20	123	132	134	82	43	72.55555556	181.5277778
260078	34.7	34	34.35714286	0.056190476	0.237045304	0.7	34.25	34.3	34.5	84	84	84	0	0	0	84	84	84	17	14	14.71428571	1.238095238	1.112697281	3	14	14	15	99	98	98.75	0.25	0.5	1	98.75	99	99	137	127	132.6666667	9.25	3.041381265	10	131	133	135	82	43	74.88888889	150.6111111
260078	33.95	33.7	33.84166667	0.008416667	0.091742393	0.25	33.8	33.85	33.9	84	84	84	0	0	0	84	84	84	18	14	15.66666667	2.666666667	1.632993162	4	14.25	15.5	16.75	98	97	97.5	0.3	0.547722558	1	97	97.5	98	131	106	117.125	63.26785714	7.95410945	25	113.25	117.5	120	78	57	69	58.85714286
260882	34.6	34.6	34.6	0	0	0	34.6	34.6	34.6	113	108	111	2.8	1.673320053	5	111	111	111.75	28	18	20.33333333	15.46666667	3.932768321	10	18	18.5	20.5	96.45439663	93.41347053	95.09263998	9.686296363	1.411117898	3.040926099	94.48222638	95.23094013	95.81571562	125	125	125	142.2985767	8.054930884	0	125	125	125	86	86	86	77.69346361
260882	34.6	34.6	34.6	0	0	0	34.6	34.6	34.6	112	108	110.4285714	1.952380952	1.397276262	4	110	111	111	18	18	18	0	0	0	18	18	18	96.45439663	93.41347053	95.09263998	9.686296363	1.411117898	3.040926099	94.48222638	95.23094013	95.81571562	132	125	128.5	24.5	4.949747468	7	126.75	128.5	130.25	104	86	95	162
260882	34.6	34.6	34.6	0	0	0	34.6	34.6	34.6	112	104	109.1428571	9.142857143	3.023715784	8	107.5	111	111	18	18	18	0	0	0	18	18	18	96.45439663	93.41347053	95.09263998	9.686296363	1.411117898	3.040926099	94.48222638	95.23094013	95.81571562	136	132	134	8	2.828427125	4	133	134	135	104	101	102.5	4.5
267580	32.2	31.8	31.95714286	0.026190476	0.161834719	0.4	31.8	32	32.05	99	97	98.28571429	0.571428571	0.755928946	2	98	98	99	26	14	22.42857143	16.95238095	4.117326918	12	21.5	24	25	99	99	99	9.686296363	1.411117898	0	99	99	99	151	116	140.5	193.1	13.8960426	35	135.5	146.5	150	73	58	63.5	33.5
267580	32.3	32	32.15714286	0.016190476	0.127241802	0.3	32.05	32.2	32.25	99	98	98.42857143	0.285714286	0.534522484	1	98	98	99	26	13	19.71428571	27.57142857	5.250850271	13	15	22	23.5	96.45439663	93.41347053	95.09263998	9.686296363	1.411117898	3.040926099	94.48222638	95.23094013	95.81571562	151	126	142.6666667	71	8.426149773	25	142	145	147	73	58	62.33333333	28.75
267580	32.5	32.2	32.36666667	0.014666667	0.121106014	0.3	32.3	32.35	32.475	101	98	98.83333333	1.366666667	1.169045194	3	98	98.5	99	58	13	27.16666667	263.7666667	16.24089489	45	17.75	23	28.25	96.45439663	93.41347053	95.09263998	9.686296363	1.411117898	3.040926099	94.48222638	95.23094013	95.81571562	153	123	139.75	101.6428571	10.08180823	30	138	142.5	144.25	74	58	62.375	31.41071429
269297	34.8	34.7	34.73333333	0.002666667	0.051639778	0.1	34.7	34.7	34.775	55	48	51.66666667	5.466666667	2.338090389	7	51	51.5	52.75	50	16	28.33333333	167.8666667	12.95633693	34	19	26	33	96.45439663	93.41347053	95.09263998	9.686296363	1.411117898	3.040926099	94.48222638	95.23094013	95.81571562	113	110	111.5	4.5	2.121320344	3	110.75	111.5	112.25	73	72	72.5	0.5
269297	34.6	34.15	34.45	0.020833333	0.144337567	0.45	34.45	34.5	34.5	69	51	63.42857143	39.61904762	6.29436634	18	61.5	65	68	61	16	34	335.6666667	18.32120811	45	17	32	47.5	96.45439663	93.41347053	95.09263998	9.686296363	1.411117898	3.040926099	94.48222638	95.23094013	95.81571562	109	105	107.6666667	5.333333333	2.309401077	4	107	109	109	69	62	66.33333333	14.33333333
269297	34.7	34.4	34.58571429	0.014761905	0.121498579	0.3	34.5	34.6	34.7	65	48	56.14285714	42.80952381	6.542898731	17	51	55	61.5	61	16	38.57142857	214.952381	14.66125441	45	32.5	33	47.5	96.45439663	93.41347053	95.09263998	9.686296363	1.411117898	3.040926099	94.48222638	95.23094013	95.81571562	113	109	110.3333333	5.333333333	2.309401077	4	109	109	111	72	62	67.33333333	25.33333333
271621	38.2	29.85	34.025	12.88575	3.589672687	8.35	31.3	33.65	37.125	111	108	108.8571429	1.142857143	1.069044968	3	108	109	109	22	21	21.71428571	0.238095238	0.487950036	1	21.5	22	22	96	91	93.85714286	3.142857143	1.772810521	5	93	94	95	124.7845589	109.125396	116.7666055	142.2985767	8.054930884	15.65916291	113.4646073	116.6725863	119.9292146	71.30148408	61.13706853	65.8083733	77.69346361
271621	38.2	29.85	36.80833333	11.62041667	3.408873225	8.35	38.2	38.2	38.2	117	106	109	13.33333333	3.651483717	11	107.5	108	108.5	22	21	21.85714286	0.142857143	0.377964473	1	22	22	22	96	94	95.42857143	0.952380952	0.975900073	2	95	96	96	113	113	113	142.2985767	8.054930884	0	113	113	113	70	70	70	77.69346361
271621	38.3	38.2	38.25	0.003	0.054772256	0.1	38.2	38.25	38.3	117	106	108.8333333	18.16666667	4.262237284	11	106.25	107	109.25	23	21	22	0.4	0.632455532	2	22	22	22	97	96	96.5	0.3	0.547722558	1	96	96.5	97	113	113	113	142.2985767	8.054930884	0	113	113	113	70	70	70	77.69346361
272480	34.7	34.4	34.56666667	0.014666667	0.121106014	0.3	34.5	34.55	34.675	86	67	73	52	7.211102551	19	68	71	74.75	16	16	16	0	0	0	16	16	16	96.45439663	93.41347053	95.09263998	9.686296363	1.411117898	3.040926099	94.48222638	95.23094013	95.81571562	116	111	113.5	12.5	3.535533906	5	112.25	113.5	114.75	67	63	65	8
272480	34.3	34	34.14285714	0.012857143	0.113389342	0.3	34.05	34.2	34.2	81	71	75.28571429	12.23809524	3.498298906	10	72.5	76	77	18	9	14.14285714	9.476190476	3.078342164	9	13	15	15.5	96.45439663	93.41347053	95.09263998	9.686296363	1.411117898	3.040926099	94.48222638	95.23094013	95.81571562	142	128	135	98	9.899494937	14	131.5	135	138.5	80	76	78	8
272480	34.5	34.2	34.32857143	0.019047619	0.138013112	0.3	34.2	34.3	34.45	81	67	73.57142857	26.61904762	5.15936504	14	69.5	74	77	18	15	16	1	1	3	15.5	16	16	96.45439663	93.41347053	95.09263998	9.686296363	1.411117898	3.040926099	94.48222638	95.23094013	95.81571562	128	116	122	72	8.485281374	12	119	122	125	76	67	71.5	40.5
273140	33.9	33.7	33.87142857	0.005714286	0.075592895	0.2	33.9	33.9	33.9	75	71	72.71428571	1.904761905	1.380131119	4	72	72	73.5	28	19	22.57142857	9.619047619	3.10145895	9	20.5	22	24	95	92	93.28571429	1.238095238	1.112697281	3	92.5	93	94	109	88	102.5	50.57142857	7.111359123	21	99.75	104	108	58	46	54	13.71428571
273140	33.9	33.9	33.9	0	0	0	33.9	33.9	33.9	75	72	73	1.333333333	1.154700538	3	72	73	73.5	23	19	20.85714286	2.476190476	1.573591585	4	19.5	21	22	95	92	93.85714286	0.80952381	0.899735411	3	94	94	94	112	107	108.7142857	2.571428571	1.603567451	5	108	108	109	57	54	55.28571429	1.238095238
273140	34.1	33.9	33.96666667	0.006666667	0.081649658	0.2	33.9	33.95	34	75	72	73.83333333	1.366666667	1.169045194	3	73.25	74	74.75	26	19	22	8.4	2.898275349	7	20	21	24.25	95	86	92.66666667	11.06666667	3.326659987	9	93.25	94	94	112	103	108.5	9.1	3.016620626	9	108.25	109	109.75	56	51	54	2.8
277246	32.9	32.8	32.86666667	0.002666667	0.051639778	0.1	32.825	32.9	32.9	139	131	136	7.2	2.683281573	8	136	136.5	137	22	22	22	0	0	0	22	22	22	96	94	95.33333333	0.666666667	0.816496581	2	95	95.5	96	129	90	104.625	208.2678571	14.43148839	39	91.5	104	113.5	76	62	68.25	36.78571429
277246	33.05	32.8	32.96428571	0.007261905	0.08521681	0.25	32.95	33	33	136	130	134	5.333333333	2.309401077	6	133	134	136	22	17	19.14285714	4.142857143	2.035400978	5	18	18	20.5	94	87	91.42857143	6.285714286	2.507132682	7	90.5	91	93.5	152	89	112.875	788.125	28.07356408	63	91.5	96.5	142.75	83	59	69.25	121.9285714
277246	33	32.9	32.94285714	0.002857143	0.053452248	0.1	32.9	32.9	33	139	132	135.5714286	4.619047619	2.149196971	7	135	136	136	22	17	20.71428571	4.904761905	2.214669706	5	20	22	22	95	91	93.71428571	1.904761905	1.380131119	4	93.5	94	94.5	111	89	94.11111111	52.86111111	7.270564704	22	90	92	92	66	59	62.33333333	6.25
278606	35.2	28.2	31.9	5.183333333	2.276693509	7	31.15	31.6	33	103	75	90.28571429	119.9047619	10.95010328	28	81	97	97.5	44	21	31.42857143	62.28571429	7.892129895	23	26	33	35	98	97	97.14285714	0.142857143	0.377964473	1	97	97	97	124.7845589	109.125396	116.7666055	142.2985767	8.054930884	15.65916291	113.4646073	116.6725863	119.9292146	71.30148408	61.13706853	65.8083733	77.69346361
278606	31.6	28.2	30.525	2.449166667	1.564981363	3.4	30.375	31.15	31.3	97	75	87.25	130.9166667	11.44188213	22	78.75	88.5	97	36	21	28.25	54.25	7.365459931	15	22.5	28	33.75	98	97	97.25	0.25	0.5	1	97	97	97.25	124.7845589	109.125396	116.7666055	142.2985767	8.054930884	15.65916291	113.4646073	116.6725863	119.9292146	71.30148408	61.13706853	65.8083733	77.69346361
278606	35.27656646	33.79583486	34.77188357	1.499325951	0.609137142	1.480731602	34.59152249	34.92866202	35.12098717	88	72	80	128	11.3137085	16	76	80	84	23	21	22	2	1.414213562	2	21.5	22	22.5	97	97	97	0	0	0	97	97	97	116	116	116	142.2985767	8.054930884	0	116	116	116	81	81	81	77.69346361
285786	33.5	33.4	33.46666667	0.002666667	0.051639778	0.1	33.425	33.5	33.5	45	43	43.66666667	0.666666667	0.816496581	2	43	43.5	44	20	15	17	3.2	1.788854382	5	16	16.5	17.75	98	97	97.66666667	0.266666667	0.516397779	1	97.25	98	98	98	92	95	18	4.242640687	6	93.5	95	96.5	47	42	44.5	12.5
285786	33.5	33.4	33.41428571	0.001428571	0.037796447	0.1	33.4	33.4	33.4	45	42	43.42857143	0.952380952	0.975900073	3	43	43	44	18	13	15.71428571	2.904761905	1.704336206	5	15	16	16.5	99	97	98	1	1	2	97	98	99	98	96	97	2	1.414213562	2	96.5	97	97.5	54	47	50.5	24.5
285786	33.4	33.3	33.37142857	0.002380952	0.048795004	0.1	33.35	33.4	33.4	45	41	43.14285714	1.80952381	1.345185418	4	42.5	43	44	16	8	13.14285714	7.476190476	2.734262328	8	12.5	13	15	99	98	98.75	0.25	0.5	1	98.75	99	99	101	96	98.5	12.5	3.535533906	5	97.25	98.5	99.75	61	54	57.5	24.5
285900	34.2	33.7	33.91428571	0.038095238	0.195180015	0.5	33.75	33.9	34.05	116	109	112.8571429	4.142857143	2.035400978	7	113	113	113	30	19	22.85714286	11.80952381	3.436498772	11	21.5	22	23	96.45439663	93.41347053	95.09263998	9.686296363	1.411117898	3.040926099	94.48222638	95.23094013	95.81571562	135	110	126.1111111	80.61111111	8.978369067	25	120	131	132	62	52	57.44444444	8.777777778
285900	34.5	33.9	34.2	0.046666667	0.21602469	0.6	34.05	34.2	34.35	116	113	114.2857143	1.571428571	1.253566341	3	113	115	115	30	19	23.42857143	13.61904762	3.690399385	11	21	23	25	96.45439663	93.41347053	95.09263998	9.686296363	1.411117898	3.040926099	94.48222638	95.23094013	95.81571562	135	110	124	70.28571429	8.383657572	25	119.5	123.5	131	61	51	55.5	15.42857143
285900	34.7	34.3	34.51666667	0.021666667	0.147196014	0.4	34.425	34.55	34.6	117	115	115.8333333	0.966666667	0.98319208	2	115	115.5	116.75	26	21	23	3.2	1.788854382	5	22	22.5	23.75	96.45439663	93.41347053	95.09263998	9.686296363	1.411117898	3.040926099	94.48222638	95.23094013	95.81571562	131	105	119.5714286	59.95238095	7.742892286	26	118.5	120	122	61	51	54	12.33333333
286866	37.6	37.5	37.53333333	0.002666667	0.051639778	0.1	37.5	37.5	37.575	123	121	122.2	0.7	0.836660027	2	122	122	123	36	33	35.4	1.8	1.341640786	3	36	36	36	99	98	98.5	0.333333333	0.577350269	1	98	98.5	99	144	115	124.1666667	126.1666667	11.23239363	29	116.25	120	128.25	66	50	55.83333333	32.96666667
286866	37.5	25.5	33.44285714	18.32952381	4.281299313	12	31.6	34.4	36.75	122	118	120.7142857	1.904761905	1.380131119	4	120.5	121	121.5	36	30	33.71428571	4.571428571	2.138089935	6	33	34	35	99	98	98.42857143	0.285714286	0.534522484	1	98	98	99	131	101	112.5714286	91.28571429	9.554355776	30	107	112	115	63	49	52.57142857	22.28571429
286866	37.6	31.6	36.22857143	5.522380952	2.349974671	6	35.9	37.5	37.55	122	120	121	0.4	0.632455532	2	121	121	121	36	30	33.5	5.5	2.34520788	6	32.25	33.5	35.5	99	98	98.16666667	0.166666667	0.40824829	1	98	98	98	144	101	120.4285714	250.6190476	15.8309522	43	107	123	130.5	66	49	56.28571429	42.23809524
286955	33.3	32.8	33.07142857	0.032380952	0.179947082	0.5	32.95	33.1	33.2	76	69	73.57142857	5.952380952	2.439750182	7	73	74	75	34	18	27.42857143	36.61904762	6.051367417	16	23	30	32	99	97	98.28571429	0.571428571	0.755928946	2	98	98	99	145	133	139	40.66666667	6.377042157	12	133.75	139	144.25	89	77	84	26
286955	33.1	32.7	32.85714286	0.022857143	0.151185789	0.4	32.75	32.8	32.95	92	69	76.14285714	54.80952381	7.403345447	23	73	74	76	34	20	28.42857143	26.61904762	5.15936504	14	25.5	30	32	99	97	98.28571429	0.904761905	0.951189731	2	97.5	99	99	152	131	141	77.5	8.803408431	21	133	144	145	86	70	80.4	46.3
286955	33.6	33.2	33.36666667	0.026666667	0.163299316	0.4	33.225	33.35	33.475	79	71	74.83333333	6.966666667	2.639444386	8	74	74.5	75.75	30	18	22	18.4	4.289522118	12	19.5	21	22.5	99	98	98.4	0.3	0.547722558	1	98	98	99	134	124	129	50	7.071067812	10	126.5	129	131.5	89	79	84	50
288474	32.3	26.8	31.18333333	4.629666667	2.151666021	5.5	31.925	32	32.075	76	72	74	2.8	1.673320053	4	72.5	74.5	75	14	3	9.333333333	27.06666667	5.202563471	11	5.25	10	14	96.45439663	93.41347053	95.09263998	9.686296363	1.411117898	3.040926099	94.48222638	95.23094013	95.81571562	125	115	120	50	7.071067812	10	117.5	120	122.5	84	75	79.5	40.5
288474	32	26.8	29.86666667	3.746666667	1.935630819	5.2	29.25	29.7	31.35	75	70	71.66666667	3.466666667	1.861898673	5	70.25	71.5	72	17	13	14.33333333	1.866666667	1.366260102	4	14	14	14	96.45439663	93.41347053	95.09263998	9.686296363	1.411117898	3.040926099	94.48222638	95.23094013	95.81571562	125	124	124.5	0.5	0.707106781	1	124.25	124.5	124.75	91	84	87.5	24.5
288474	32.3	29.1	30.68333333	1.865666667	1.365894091	3.2	29.7	30.45	31.875	71	66	68.5	4.3	2.073644135	5	67	68.5	70	17	9	13.5	6.7	2.588435821	8	13.25	14	14	96.45439663	93.41347053	95.09263998	9.686296363	1.411117898	3.040926099	94.48222638	95.23094013	95.81571562	136	124	130	72	8.485281374	12	127	130	133	91	91	91	0
292058	35.5	35.111	35.30557143	0.027021619	0.164382539	0.389	35.1805	35.278	35.4445	88	86	86.85714286	0.476190476	0.690065559	2	86.5	87	87	18	15	15.42857143	1.285714286	1.133893419	3	15	15	15	95	95	95	0	0	0	95	95	95	81	74	76.25	10.91666667	3.304037934	7	74	75	77.25	58	51	53.5	9.666666667
292058	35.278	34.778	35.05957143	0.033531619	0.183116408	0.5	34.9445	35.111	35.1805	87	86	86.71428571	0.238095238	0.487950036	1	86.5	87	87	15	15	15	0	0	0	15	15	15	95	95	95	0	0	0	95	95	95	80	74	76.66666667	9.333333333	3.055050463	6	75	76	78	58	51	53.66666667	14.33333333
292058	35.778	35.389	35.58333333	0.021908667	0.148015765	0.389	35.5	35.5555	35.69425	89	87	88	0.8	0.894427191	2	87.25	88	88.75	18	15	17	2.4	1.549193338	3	15.75	18	18	96	95	95.16666667	0.166666667	0.40824829	1	95	95	95	81	74	76.33333333	16.33333333	4.041451884	7	74	74	77.5	58	52	54.33333333	10.33333333
292218	37.4	37.2	37.33333333	0.006666667	0.081649658	0.2	37.3	37.35	37.4	90	87	88.66666667	1.066666667	1.032795559	3	88.25	89	89	18	16	17.16666667	0.566666667	0.752772653	2	17	17	17.75	96.45439663	93.41347053	95.09263998	9.686296363	1.411117898	3.040926099	94.48222638	95.23094013	95.81571562	108	106	107.5	0.7	0.836660027	2	107.25	108	108	50	49	49.16666667	0.166666667
292218	37.3	36.3	36.95714286	0.132857143	0.364495738	1	36.8	37	37.25	89	79	84.71428571	15.23809524	3.903600292	10	82	85	88	18	16	16.57142857	0.619047619	0.786795792	2	16	16	17	96.45439663	93.41347053	95.09263998	9.686296363	1.411117898	3.040926099	94.48222638	95.23094013	95.81571562	108	98	102.7142857	19.9047619	4.461475306	10	99	101	107	50	45	47	5
292218	37	32.2	35.48571429	3.404761905	1.845199692	4.8	34.65	36.3	36.8	85	77	80.14285714	8.80952381	2.968084199	8	78	79	82	16	14	15.57142857	0.619047619	0.786795792	2	15.5	16	16	96.45439663	93.41347053	95.09263998	9.686296363	1.411117898	3.040926099	94.48222638	95.23094013	95.81571562	101	94	98	4.666666667	2.160246899	7	97.5	98	99	46	45	45.28571429	0.238095238
293564	35	26.1	33.71428571	11.2747619	3.357791224	8.9	34.95	35	35	55	50	51.28571429	3.238095238	1.799470822	5	50	51	51.5	23	15	17	7.333333333	2.708012802	8	16	16	16.5	98	95	96.71428571	0.904761905	0.951189731	3	96.5	97	97	99	79	89	200	14.14213562	20	84	89	94	54	51	52.5	4.5
293564	35.1	35	35.01428571	0.001428571	0.037796447	0.1	35	35	35	51	49	49.71428571	0.571428571	0.755928946	2	49	50	50	17	16	16.57142857	0.285714286	0.534522484	1	16	17	17	98	97	97.57142857	0.285714286	0.534522484	1	97	98	98	99	99	99	142.2985767	8.054930884	0	99	99	99	54	54	54	77.69346361
293564	35.1	35	35.06666667	0.002666667	0.051639778	0.1	35.025	35.1	35.1	49	49	49	0	0	0	49	49	49	17	17	17	0	0	0	17	17	17	98	98	98	0	0	0	98	98	98	104	104	104	142.2985767	8.054930884	0	104	104	104	52	52	52	77.69346361
294603	35.1	35	35.08333333	0.001666667	0.040824829	0.1	35.1	35.1	35.1	67	60	63.33333333	6.666666667	2.581988897	7	61.5	63.5	64.75	21.98007154	17.37812979	19.57012231	7.964633176	1.823897041	4.601941748	18.56374553	19.49463464	20.49659343	99	98	98.83333333	0.166666667	0.40824829	1	99	99	99	147	112	122.6666667	177.0666667	13.30663995	35	115	116.5	126.25	70	61	64	11.6
294603	35.1	34.7	34.92857143	0.022380952	0.149602648	0.4	34.85	34.9	35.05	80	63	70.28571429	37.23809524	6.102302454	17	65.5	71	73.5	21.98007154	17.37812979	19.57012231	7.964633176	1.823897041	4.601941748	18.56374553	19.49463464	20.49659343	99	98	98.85714286	0.142857143	0.377964473	1	99	99	99	153	112	127.2857143	211.5714286	14.54549513	41	116.5	127	133	72	61	65.71428571	15.9047619
294603	34.9	34.7	34.81428571	0.008095238	0.089973541	0.2	34.75	34.8	34.9	82	71	77.42857143	21.95238095	4.685336802	11	73.5	80	81	5	3	4	2	1.414213562	2	3.5	4	4.5	99	98	98.57142857	0.285714286	0.534522484	1	98	99	99	166	127	143.2857143	296.9047619	17.23092458	39	127.5	139	158	76	66	70.71428571	12.57142857
296259	35.4	34.6	34.95714286	0.082857143	0.287849167	0.8	34.75	34.9	35.15	102	77	95.14285714	72.47619048	8.513294925	25	94.5	98	100	16	13	14.71428571	1.571428571	1.253566341	3	14	14	16	96.45439663	93.41347053	95.09263998	9.686296363	1.411117898	3.040926099	94.48222638	95.23094013	95.81571562	148	141	144.5	24.5	4.949747468	7	142.75	144.5	146.25	101	100	100.5	0.5
296259	35.9	34.9	35.4	0.126666667	0.355902608	1	35.15	35.4	35.65	103	98	101	3.333333333	1.825741858	5	100	102	102	15	13	14	0.333333333	0.577350269	2	14	14	14	96.45439663	93.41347053	95.09263998	9.686296363	1.411117898	3.040926099	94.48222638	95.23094013	95.81571562	149	148	148.5	0.5	0.707106781	1	148.25	148.5	148.75	103	100	101.5	4.5
296259	36.4	35.6	35.98333333	0.093666667	0.306050105	0.8	35.75	36	36.175	105	101	102.8333333	2.166666667	1.471960144	4	102	102.5	103.75	15	14	14.16666667	0.166666667	0.40824829	1	14	14	14	96.45439663	93.41347053	95.09263998	9.686296363	1.411117898	3.040926099	94.48222638	95.23094013	95.81571562	150	149	149.5	0.5	0.707106781	1	149.25	149.5	149.75	105	103	104	2
297942	35.27656646	33.79583486	34.77188357	1.499325951	0.609137142	1.480731602	34.59152249	34.92866202	35.12098717	92	82	88.5	14.7	3.834057903	10	86.75	90	91	46	24	32.5	102.7	10.13410085	22	26.25	27	40.5	96.45439663	93.41347053	95.09263998	9.686296363	1.411117898	3.040926099	94.48222638	95.23094013	95.81571562	110	96	103.8333333	22.56666667	4.750438576	14	102.5	104	106.25	46	43	44.66666667	1.066666667
297942	33.1	33	33.06666667	0.003333333	0.057735027	0.1	33.05	33.1	33.1	81	78	79.28571429	1.238095238	1.112697281	3	78.5	79	80	27	25	25.57142857	0.619047619	0.786795792	2	25	25	26	96.45439663	93.41347053	95.09263998	9.686296363	1.411117898	3.040926099	94.48222638	95.23094013	95.81571562	100	96	98.14285714	3.476190476	1.864454471	4	96.5	98	100	50	43	48.71428571	6.571428571
297942	33.1	33	33.05	0.005	0.070710678	0.1	33.025	33.05	33.075	89	79	82.42857143	13.61904762	3.690399385	10	80	81	84	27	24	25.57142857	1.285714286	1.133893419	3	25	25	26.5	96.45439663	93.41347053	95.09263998	9.686296363	1.411117898	3.040926099	94.48222638	95.23094013	95.81571562	110	96	102.4285714	23.28571429	4.825527358	14	100	100	105.5	50	43	46.71428571	8.571428571
299527	34.1	32.9	33.5	0.186666667	0.43204938	1.2	33.2	33.5	33.8	73	67	69.71428571	3.904761905	1.97604704	6	68.5	70	70.5	26	21	22.85714286	3.476190476	1.864454471	5	21.5	22	24	97	95	96.14285714	0.80952381	0.899735411	2	95.5	96	97	107	98	101.2857143	13.9047619	3.728908943	9	98.5	100	103.5	60	55	57.14285714	4.476190476
299527	34.9	33.5	34.17142857	0.269047619	0.518698004	1.4	33.8	34.1	34.55	74	70	72.28571429	3.571428571	1.889822365	4	70.5	73	74	24	12	18.71428571	21.57142857	4.644505202	12	15	21	22	98	91	95.42857143	4.952380952	2.225394561	7	95	96	96.5	103	97	99.5	5.428571429	2.32992949	6	98	98.5	100.75	59	36	54.125	55.55357143
299527	33.3	32.5	32.85	0.095	0.3082207	0.8	32.625	32.8	33.05	69	67	68	0.8	0.894427191	2	67.25	68	68.75	27	14	22.16666667	22.16666667	4.708148964	13	21	22.5	25.5	97	96	96.83333333	0.166666667	0.40824829	1	97	97	97	109	100	104.1428571	10.80952381	3.287784027	9	102	103	106.5	60	42	54.42857143	36.28571429
300361	38.1	25.5	33.9	52.92	7.274613392	12.6	31.8	38.1	38.1	140	137	138.3333333	2.333333333	1.527525232	3	137.5	138	139	12	12	12	0	0	0	12	12	12	99	96	97.66666667	2.333333333	1.527525232	3	97	98	98.5	127	95	114.3333333	289.3333333	17.0098011	32	108	121	124	86	74	78.66666667	41.33333333
300361	25.95	25.95	25.95	1.499325951	0.609137142	0	25.95	25.95	25.95	136	135	135.5	0.333333333	0.577350269	1	135	135.5	136	26	12	15.5	49	7	14	12	12	15.5	99	99	99	0	0	0	99	99	99	111	105	109.25	8.25	2.872281323	6	108.75	110.5	111	85	82	83	2
300361	34.1	25.95	30.21666667	16.71583333	4.088500132	8.15	28.275	30.6	32.35	137	135	135.8333333	0.566666667	0.752772653	2	135.25	136	136	26	12	14.33333333	32.66666667	5.715476066	14	12	12	12	99	99	99	0	0	0	99	99	99	111	105	109.8333333	5.766666667	2.401388487	6	110.25	111	111	85	79	81.83333333	4.566666667
301249	32.6	32	32.37142857	0.049047619	0.221466971	0.6	32.25	32.4	32.55	48	47	47.57142857	0.285714286	0.534522484	1	47	48	48	21	12	15.42857143	9.619047619	3.10145895	9	13.5	14	17	96.45439663	93.41347053	95.09263998	9.686296363	1.411117898	3.040926099	94.48222638	95.23094013	95.81571562	91	91	91	142.2985767	8.054930884	0	91	91	91	62	62	62	77.69346361
301249	32.4	30.55	31.76428571	0.455595238	0.674977954	1.85	31.45	32	32.25	48	47	47.16666667	0.166666667	0.40824829	1	47	47	47	21	12	15.85714286	8.142857143	2.853569194	9	14.5	15	17	96.45439663	93.41347053	95.09263998	9.686296363	1.411117898	3.040926099	94.48222638	95.23094013	95.81571562	124.7845589	109.125396	116.7666055	142.2985767	8.054930884	15.65916291	113.4646073	116.6725863	119.9292146	71.30148408	61.13706853	65.8083733	77.69346361
301249	32.7	32.5	32.61666667	0.005666667	0.075277265	0.2	32.6	32.6	32.675	49	47	48	0.4	0.632455532	2	48	48	48	21	12	15.16666667	10.96666667	3.311595789	9	13.25	14	16.25	96.45439663	93.41347053	95.09263998	9.686296363	1.411117898	3.040926099	94.48222638	95.23094013	95.81571562	91	91	91	142.2985767	8.054930884	0	91	91	91	62	62	62	77.69346361
301638	33.9	33.6	33.75	0.011	0.104880885	0.3	33.7	33.75	33.8	65	62	63	1.6	1.264911064	3	62	62.5	63.75	15	14	14.66666667	0.266666667	0.516397779	1	14.25	15	15	98	98	98	0	0	0	98	98	98	95	79	86.66666667	42.26666667	6.501281925	16	82	86	91.5	55	46	49.66666667	13.46666667
301638	33.6	33.2	33.47142857	0.015714286	0.125356634	0.4	33.5	33.5	33.5	65	62	63.42857143	0.952380952	0.975900073	3	63	63	64	21	14	17.42857143	9.619047619	3.10145895	7	15	16	20.5	99	98	98.14285714	0.142857143	0.377964473	1	98	98	98	92	74	80.71428571	33.9047619	5.822779569	18	77.5	79	82.5	62	48	54.71428571	27.9047619
301638	33.7	33.5	33.58571429	0.008095238	0.089973541	0.2	33.5	33.6	33.65	64	62	62.57142857	0.619047619	0.786795792	2	62	62	63	20	14	15.57142857	4.285714286	2.070196678	6	14.5	15	15.5	98	98	98	0	0	0	98	98	98	90	77	82.16666667	19.76666667	4.44597196	13	79.75	82	82.75	62	46	52.16666667	38.96666667
301669	31.3	31.3	31.3	0	0	0	31.3	31.3	31.3	133	132	132.7142857	0.238095238	0.487950036	1	132.5	133	133	22	20	20.57142857	0.619047619	0.786795792	2	20	20	21	99	98	98.14285714	0.142857143	0.377964473	1	98	98	98	118	118	118	142.2985767	8.054930884	0	118	118	118	51	51	51	77.69346361
301669	34.3	31.3	32.14285714	2.072857143	1.43974204	3	31.3	31.3	32.75	133	131	132.1428571	0.80952381	0.899735411	2	131.5	132	133	22	20	20.42857143	0.619047619	0.786795792	2	20	20	20.5	99	98	98.14285714	0.142857143	0.377964473	1	98	98	98	118	101	109.5	144.5	12.02081528	17	105.25	109.5	113.75	51	48	49.5	4.5
301669	32.2	31.2	31.56666667	0.206666667	0.454606057	1	31.3	31.3	31.9	135	132	133.1666667	0.966666667	0.98319208	3	133	133	133	24	20	21.33333333	1.866666667	1.366260102	4	21	21	21	99	98	98.16666667	0.166666667	0.40824829	1	98	98	98	103	103	103	142.2985767	8.054930884	0	103	103	103	53	53	53	77.69346361
303932	36.1	36	36.08333333	0.001666667	0.040824829	0.1	36.1	36.1	36.1	71	69	69.66666667	0.666666667	0.816496581	2	69	69.5	70	21.98007154	17.37812979	19.57012231	7.964633176	1.823897041	4.601941748	18.56374553	19.49463464	20.49659343	96	94	95	0.4	0.632455532	2	95	95	95	161	151	156.1428571	11.47619048	3.38765265	10	154.5	155	158.5	73	65	66.57142857	8.619047619
303932	36.2	34.8	35.84285714	0.22952381	0.479086432	1.4	35.85	36	36.1	71	69	70.28571429	0.571428571	0.755928946	2	70	70	71	21.98007154	17.37812979	19.57012231	7.964633176	1.823897041	4.601941748	18.56374553	19.49463464	20.49659343	97	95	95.85714286	0.476190476	0.690065559	2	95.5	96	96	156	135	143.125	47.55357143	6.895909761	21	138.25	142.5	146.5	70	58	62.875	13.83928571
303932	36.2	36	36.1	0.003333333	0.057735027	0.2	36.1	36.1	36.1	71	69	69.71428571	0.571428571	0.755928946	2	69	70	70	21.98007154	17.37812979	19.57012231	7.964633176	1.823897041	4.601941748	18.56374553	19.49463464	20.49659343	96	95	95.28571429	0.238095238	0.487950036	1	95	95	95.5	156	135	146.875	71.55357143	8.458934414	21	140.5	148.5	154.25	70	58	63.875	12.125
306982	35.27656646	33.79583486	34.77188357	1.499325951	0.609137142	1.480731602	34.59152249	34.92866202	35.12098717	113	111	111.8333333	0.566666667	0.752772653	2	111.25	112	112	21.98007154	17.37812979	19.57012231	7.964633176	1.823897041	4.601941748	18.56374553	19.49463464	20.49659343	90	89	89.33333333	0.266666667	0.516397779	1	89	89	89.75	107	69	80.25	264.5	16.26345597	38	71	72	82	43	40	41.125	0.982142857
306982	30.05	30.05	30.05	1.499325951	0.609137142	0	30.05	30.05	30.05	112	109	111.1428571	1.476190476	1.214985793	3	110.5	112	112	9	8	8.5	0.5	0.707106781	1	8.25	8.5	8.75	89	88	88.85714286	0.142857143	0.377964473	1	89	89	89	107	68	78.22222222	260.4444444	16.13829125	39	69	71	74	43	37	40.88888889	2.861111111
306982	37.4	37.4	37.4	1.499325951	0.609137142	0	37.4	37.4	37.4	114	111	112.8	1.2	1.095445115	3	113	113	113	21.98007154	17.37812979	19.57012231	7.964633176	1.823897041	4.601941748	18.56374553	19.49463464	20.49659343	90	90	90	0	0	0	90	90	90	106	72	82.57142857	257.2857143	16.04012825	34	72.5	74	90.5	42	40	40.85714286	0.476190476
307301	34.2	33	33.76666667	0.282666667	0.531664054	1.2	33.375	34	34.175	132	119	124.1666667	27.76666667	5.269408569	13	120.25	122.5	127.75	21.98007154	17.37812979	19.57012231	7.964633176	1.823897041	4.601941748	18.56374553	19.49463464	20.49659343	98	93	95.66666667	4.266666667	2.065591118	5	94.25	95.5	97.5	158	113	139.8333333	319.7666667	17.88202077	45	128.5	145.5	152	97	77	89.16666667	61.36666667
307301	34.2	34.1	34.15714286	0.002857143	0.053452248	0.1	34.1	34.2	34.2	124	119	121.2857143	4.238095238	2.058663459	5	119.5	121	123	21.98007154	17.37812979	19.57012231	7.964633176	1.823897041	4.601941748	18.56374553	19.49463464	20.49659343	98	93	95.28571429	4.571428571	2.138089935	5	93.5	95	97	158	132	143.4285714	105.952381	10.2933173	26	134.5	145	150	97	85	90.42857143	18.95238095
307301	34.3	34.1	34.18571429	0.004761905	0.069006556	0.2	34.15	34.2	34.2	124	119	121.4285714	4.285714286	2.070196678	5	119.5	122	123	21.98007154	17.37812979	19.57012231	7.964633176	1.823897041	4.601941748	18.56374553	19.49463464	20.49659343	98	93	94.85714286	5.142857143	2.267786838	5	93	94	96.5	159	108	131.7142857	337.9047619	18.38218599	51	120.5	132	141	98	74	85.42857143	69.28571429
313193	36.833	33.75	35.15471429	1.486673905	1.219292379	3.083	34	35.611	35.9445	88	86	86.71428571	0.571428571	0.755928946	2	86	87	87	24	24	24	0	0	0	24	24	24	96.45439663	93.41347053	95.09263998	9.686296363	1.411117898	3.040926099	94.48222638	95.23094013	95.81571562	97	91	93.33333333	10.33333333	3.214550254	6	91.5	92	94.5	73	64	67.33333333	24.33333333
313193	36.889	34.028	36.11114286	1.10299181	1.050234169	2.861	35.75	36.75	36.8055	87	86	86.14285714	0.142857143	0.377964473	1	86	86	86	24	24	24	0	0	0	24	24	24	96.45439663	93.41347053	95.09263998	9.686296363	1.411117898	3.040926099	94.48222638	95.23094013	95.81571562	97	97	97	142.2985767	8.054930884	0	97	97	97	73	73	73	77.69346361
313193	37.278	36.5	36.79183333	0.077704967	0.278756106	0.778	36.6045	36.764	36.86125	86	85	85.83333333	0.166666667	0.40824829	1	86	86	86	24	23	23.83333333	0.166666667	0.40824829	1	24	24	24	96.45439663	93.41347053	95.09263998	9.686296363	1.411117898	3.040926099	94.48222638	95.23094013	95.81571562	159	83	121	2888	53.74011537	76	102	121	140	99	55	77	968
313928	36.611	36.556	36.60183333	0.000504167	0.022453656	0.055	36.611	36.611	36.611	103	96	99	8.4	2.898275349	7	97	98	101.25	28	22	24.66666667	6.266666667	2.503331114	6	22.5	24.5	26.5	94	93	93.66666667	0.266666667	0.516397779	1	93.25	94	94	112	107	109.5	12.5	3.535533906	5	108.25	109.5	110.75	69	59	64	50
313928	36.611	36.556	36.57957143	0.000864286	0.029398737	0.055	36.556	36.556	36.611	100	97	98.42857143	1.285714286	1.133893419	3	97.5	99	99	25	22	24	1	1	3	24	24	24.5	94	93	93.42857143	0.285714286	0.534522484	1	93	93	94	107	105	106	2	1.414213562	2	105.5	106	106.5	63	59	61	8
313928	36.556	34.028	35.70257143	1.288309952	1.135037423	2.528	34.833	36.556	36.556	100	98	98.85714286	0.476190476	0.690065559	2	98.5	99	99	25	23	24.28571429	0.571428571	0.755928946	2	24	24	25	95	93	93.85714286	0.80952381	0.899735411	2	93	94	94.5	105	96	100.5	40.5	6.363961031	9	98.25	100.5	102.75	63	61	62	2
316981	34.944	34.889	34.92828571	0.000720238	0.026837252	0.055	34.9165	34.944	34.944	72	68	70.42857143	2.952380952	1.718249386	4	69	71	72	10	10	10	0	0	0	10	10	10	95	95	95	0	0	0	95	95	95	186	172	179	30	5.477225575	14	175	179	183	85	77	81.85714286	7.142857143
316981	34.944	34.889	34.90471429	0.000720238	0.026837252	0.055	34.889	34.889	34.9165	72	71	71.57142857	0.285714286	0.534522484	1	71	72	72	10	10	10	0	0	0	10	10	10	95	95	95	0	0	0	95	95	95	183	157	170.2857143	79.57142857	8.920281866	26	165	172	175	83	76	79.42857143	6.619047619
316981	34.889	34.389	34.713	0.0486708	0.220614596	0.5	34.5555	34.8055	34.889	82	71	76.16666667	28.56666667	5.344779384	11	71.25	76	80.75	17	10	13	11.2	3.346640106	7	10	12.5	15.75	95	95	95	0	0	0	95	95	95	181	153	167.4285714	112.2857143	10.59649538	28	159.5	168	175.5	91	76	83	27.33333333
317857	36.444	36.222	36.37933333	0.007907867	0.088926187	0.222	36.347	36.4165	36.444	100	98	99.33333333	1.066666667	1.032795559	2	98.5	100	100	26	26	26	0	0	0	26	26	26	96.45439663	93.41347053	95.09263998	9.686296363	1.411117898	3.040926099	94.48222638	95.23094013	95.81571562	151	112	134	149	12.20655562	39	131.5	132	140	70	57	63.14285714	17.80952381
317857	36.056	31.278	34.73814286	3.58693281	1.893919959	4.778	34.0555	35.722	36	102	100	101	0.333333333	0.577350269	2	101	101	101	26	26	26	0	0	0	26	26	26	96.45439663	93.41347053	95.09263998	9.686296363	1.411117898	3.040926099	94.48222638	95.23094013	95.81571562	133	102	128.5	115.1428571	10.73046398	31	131.75	132	133	62	51	60.375	14.55357143
317857	36.389	35.722	36.10314286	0.05395281	0.232277441	0.667	36	36.056	36.2775	101	100	100.4285714	0.285714286	0.534522484	1	100	100	101	26	26	26	0	0	0	26	26	26	96.45439663	93.41347053	95.09263998	9.686296363	1.411117898	3.040926099	94.48222638	95.23094013	95.81571562	133	102	128.375	113.9821429	10.67624198	31	131.75	132	132.25	62	51	60.5	14.85714286
323975	34.944	34.944	34.944	0	0	0	34.944	34.944	34.944	104	103	103.4285714	0.285714286	0.534522484	1	103	103	104	19	14	17	3.333333333	1.825741858	5	16	18	18	96.45439663	93.41347053	95.09263998	9.686296363	1.411117898	3.040926099	94.48222638	95.23094013	95.81571562	124	114	119	50	7.071067812	10	116.5	119	121.5	68	63	65.5	12.5
323975	34.944	34.944	34.944	0	0	0	34.944	34.944	34.944	104	103	103.5714286	0.285714286	0.534522484	1	103	104	104	19	14	16.42857143	2.952380952	1.718249386	5	15.5	16	17.5	96.45439663	93.41347053	95.09263998	9.686296363	1.411117898	3.040926099	94.48222638	95.23094013	95.81571562	114	114	114	0	0	0	114	114	114	68	64	66	8
323975	35	34.944	34.972	0.0009408	0.030672463	0.056	34.944	34.972	35	105	103	104.1666667	0.566666667	0.752772653	2	104	104	104.75	16	14	15.33333333	0.666666667	0.816496581	2	15	15.5	16	96.45439663	93.41347053	95.09263998	9.686296363	1.411117898	3.040926099	94.48222638	95.23094013	95.81571562	114	113	113.5	0.5	0.707106781	1	113.25	113.5	113.75	64	58	61	18
324187	33.444	32.778	33.111	0.051468	0.226865599	0.666	32.99975	33.125	33.20825	94	68	79.5	131.5	11.46734494	26	70.5	76.5	89.25	21	15	18	6	2.449489743	6	17	17	20	99	99	99	0	0	0	99	99	99	102	97	99.5	12.5	3.535533906	5	98.25	99.5	100.75	76	66	71	50
324187	32.667	31.111	32.11514286	0.29439981	0.542586223	1.556	31.903	32.222	32.5	73	63	67.28571429	12.9047619	3.59231985	10	65	67	69	17	14	15.28571429	1.238095238	1.112697281	3	14.5	15	16	72	71	71.5	0.5	0.707106781	1	71.25	71.5	71.75	104	102	103	2	1.414213562	2	102.5	103	103.5	82	77	79.5	12.5
324187	33.083	32.222	32.67457143	0.092740952	0.304533992	0.861	32.5	32.667	32.875	75	64	68.85714286	15.14285714	3.891382421	11	66.5	68	71	17	14	15.57142857	1.952380952	1.397276262	3	14.5	15	17	99	71	85.25	252.25	15.88238017	28	71.75	85.5	99	104	102	103	2	1.414213562	2	102.5	103	103.5	82	76	79	18
327417	36.056	33.861	35.242	0.615076667	0.784268236	2.195	34.861	35.472	35.7915	89	72	79.14285714	40.47619048	6.362090103	17	74.5	77	83.5	17	16	16.28571429	0.238095238	0.487950036	1	16	16	16.5	99	98	98.5	0.5	0.707106781	1	98.25	98.5	98.75	111	110	110.5	0.5	0.707106781	1	110.25	110.5	110.75	68	63	65.5	12.5
327417	36.333	35.472	35.98414286	0.100363143	0.316801425	0.861	35.7915	36.056	36.2225	77	71	73.42857143	4.952380952	2.225394561	6	72	73	74.5	17	16	16.42857143	0.285714286	0.534522484	1	16	16	17	96.45439663	93.41347053	95.09263998	9.686296363	1.411117898	3.040926099	94.48222638	95.23094013	95.81571562	126	114	120	72	8.485281374	12	117	120	123	64	62	63	2
327417	36.556	36.167	36.3705	0.0205795	0.143455568	0.389	36.29175	36.361	36.47225	77	71	73.33333333	4.266666667	2.065591118	6	72.25	73	73.75	17	16	16.16666667	0.166666667	0.40824829	1	16	16	16	96.45439663	93.41347053	95.09263998	9.686296363	1.411117898	3.040926099	94.48222638	95.23094013	95.81571562	126	114	122	48	6.92820323	12	120	126	126	74	62	66.66666667	41.33333333
330599	35.639	32.611	33.85183333	1.193233767	1.0923524	3.028	33.09725	33.7915	34.257	99	79	90.33333333	77.46666667	8.801515021	20	82.75	93.5	96.75	21.98007154	17.37812979	19.57012231	7.964633176	1.823897041	4.601941748	18.56374553	19.49463464	20.49659343	96.45439663	93.41347053	95.09263998	9.686296363	1.411117898	3.040926099	94.48222638	95.23094013	95.81571562	114	114	114	142.2985767	8.054930884	0	114	114	114	64	64	64	77.69346361
330599	34.472	32.389	33.80157143	0.531983619	0.729372072	2.083	33.5555	34.111	34.264	101	89	97	20.33333333	4.509249753	12	94.5	99	100.5	21.98007154	17.37812979	19.57012231	7.964633176	1.823897041	4.601941748	18.56374553	19.49463464	20.49659343	99	99	99	9.686296363	1.411117898	0	99	99	99	149	149	149	142.2985767	8.054930884	0	149	149	149	88	88	88	77.69346361
330599	34.306	32.389	33.28971429	0.482085905	0.694324063	1.917	32.75	33.333	33.75	101	89	96.57142857	15.28571429	3.90969491	12	95.5	97	99	21.98007154	17.37812979	19.57012231	7.964633176	1.823897041	4.601941748	18.56374553	19.49463464	20.49659343	99	99	99	9.686296363	1.411117898	0	99	99	99	149	149	149	142.2985767	8.054930884	0	149	149	149	88	88	88	77.69346361
330854	37.667	37.556	37.64314286	0.001912143	0.043728056	0.111	37.639	37.667	37.667	94	76	81.42857143	38.95238095	6.241184259	18	78	79	82.5	18	18	18	0	0	0	18	18	18	96.45439663	93.41347053	95.09263998	9.686296363	1.411117898	3.040926099	94.48222638	95.23094013	95.81571562	125	121	123	8	2.828427125	4	122	123	124	76	61	68.5	112.5
330854	37.667	34.222	36.73042857	2.567697286	1.602403596	3.445	36.1115	37.667	37.667	94	79	86	36.33333333	6.027713773	15	82	85	90	18	18	18	0	0	0	18	18	18	96	90	93	18	4.242640687	6	91.5	93	94.5	125	123	124	2	1.414213562	2	123.5	124	124.5	61	40	50.5	220.5
330854	37.667	37.444	37.537	0.0082808	0.090998901	0.223	37.458	37.528	37.59725	79	74	76	3.2	1.788854382	5	75	75.5	76.75	18	18	18	0	0	0	18	18	18	96.45439663	93.41347053	95.09263998	9.686296363	1.411117898	3.040926099	94.48222638	95.23094013	95.81571562	124	121	122.5	4.5	2.121320344	3	121.75	122.5	123.25	76	60	68	128
331991	36.167	35.444	35.76383333	0.075687767	0.275114098	0.723	35.618	35.6665	35.9445	119	117	117.6666667	0.666666667	0.816496581	2	117	117.5	118	26	19	24.33333333	7.466666667	2.732520204	7	24.25	25.5	26	98	95	96.75	1.583333333	1.258305739	3	96.5	97	97.25	204	65	111.8	3456.7	58.79370715	139	69	85	136	89	47	61	304.5
331991	35.639	34.917	35.32142857	0.080983952	0.284576795	0.722	35.125	35.444	35.5	118	117	117.1428571	0.142857143	0.377964473	1	117	117	117	26	24	25.57142857	0.619047619	0.786795792	2	25.5	26	26	99	98	98.42857143	0.285714286	0.534522484	1	98	98	99	91	72	81.5	180.5	13.43502884	19	76.75	81.5	86.25	62	55	58.5	24.5
331991	35.639	35.444	35.53957143	0.007712286	0.08781962	0.195	35.472	35.5	35.625	117	117	117	0	0	0	117	117	117	26	25	25.85714286	0.142857143	0.377964473	1	26	26	26	99	97	98.14285714	0.80952381	0.899735411	2	97.5	98	99	85	72	78.5	84.5	9.192388155	13	75.25	78.5	81.75	67	55	61	72
332856	35.056	34.833	34.94428571	0.007242905	0.085105257	0.223	34.8885	34.944	35	74	70	71.28571429	2.571428571	1.603567451	4	70	71	72	13	12	12.14285714	0.142857143	0.377964473	1	12	12	12	96.45439663	93.41347053	95.09263998	9.686296363	1.411117898	3.040926099	94.48222638	95.23094013	95.81571562	106	106	106	142.2985767	8.054930884	0	106	106	106	73	73	73	77.69346361
332856	35.111	34.944	35.03971429	0.003834905	0.061926608	0.167	35	35.056	35.0835	76	70	71.85714286	4.142857143	2.035400978	6	71	71	72	13	12	12.28571429	0.238095238	0.487950036	1	12	12	12.5	96.45439663	93.41347053	95.09263998	9.686296363	1.411117898	3.040926099	94.48222638	95.23094013	95.81571562	106	106	106	142.2985767	8.054930884	0	106	106	106	73	73	73	77.69346361
332856	35.167	35.056	35.1205	0.0017511	0.041846147	0.111	35.111	35.111	35.153	76	71	72.16666667	3.766666667	1.940790217	5	71	71.5	72	13	12	12.16666667	0.166666667	0.40824829	1	12	12	12	96.45439663	93.41347053	95.09263998	9.686296363	1.411117898	3.040926099	94.48222638	95.23094013	95.81571562	86	86	86	142.2985767	8.054930884	0	86	86	86	57	57	57	77.69346361
335033	38.444	38.139	38.3055	0.0123211	0.11100045	0.305	38.243	38.3195	38.375	95	93	94.16666667	0.566666667	0.752772653	2	94	94	94.75	33	28	30.83333333	3.766666667	1.940790217	5	29.5	31.5	32	97	95	96.16666667	0.966666667	0.98319208	2	95.25	96.5	97	102	86	96.66666667	39.86666667	6.314005596	16	93.75	99.5	100.75	66	54	62.16666667	22.16666667
335033	38	31.833	35.87314286	4.98103181	2.231822531	6.167	34.764	36.528	37.6115	93	90	91.85714286	1.476190476	1.214985793	3	91	92	93	32	31	31.57142857	0.285714286	0.534522484	1	31	32	32	97	96	96.57142857	0.285714286	0.534522484	1	96	97	97	108	97	102.7142857	14.23809524	3.773340064	11	101	103	104.5	68	64	65.42857143	1.952380952
335033	38.306	36.528	37.774	0.391503	0.625702006	1.778	37.6115	38	38.1805	94	91	93	1	1	3	93	93	93.5	33	32	32.14285714	0.142857143	0.377964473	1	32	32	32	97	96	96.85714286	0.142857143	0.377964473	1	97	97	97	103	97	100.2857143	4.904761905	2.214669706	6	99	100	102	66	64	64.71428571	0.571428571
336820	36.722	31.694	34.65071429	5.900038571	2.4289995	5.028	32.25	36.472	36.5835	102	93	96	12.66666667	3.559026084	9	93.5	95	97.5	18	14	15.85714286	2.476190476	1.573591585	4	14.5	16	17	99	99	99	0	0	0	99	99	99	156	156	156	142.2985767	8.054930884	0	156	156	156	85	85	85	77.69346361
336820	37	31.694	35.09114286	4.65749681	2.158123446	5.306	33.8195	36.333	36.486	102	92	95	11.33333333	3.366501646	10	93	94	95.5	17	14	15	1.333333333	1.154700538	3	14	15	15.5	96.45439663	93.41347053	95.09263998	9.686296363	1.411117898	3.040926099	94.48222638	95.23094013	95.81571562	156	156	156	142.2985767	8.054930884	0	156	156	156	85	85	85	77.69346361
336820	37.111	35.25	36.63433333	0.544741867	0.738066302	1.861	36.49975	37.028	37.056	102	92	95.83333333	11.36666667	3.371448749	10	94.25	95.5	96	17	14	15.16666667	1.366666667	1.169045194	3	14.25	15	15.75	96.45439663	93.41347053	95.09263998	9.686296363	1.411117898	3.040926099	94.48222638	95.23094013	95.81571562	149	149	149	142.2985767	8.054930884	0	149	149	149	84	84	84	77.69346361
336822	35.306	34.889	35.08333333	0.024103867	0.1552542	0.417	34.972	35.0835	35.17325	119	116	117.6666667	2.266666667	1.505545305	3	116.25	118	119	24	21	22.66666667	1.466666667	1.211060142	3	22	22.5	23.75	96.45439663	93.41347053	95.09263998	9.686296363	1.411117898	3.040926099	94.48222638	95.23094013	95.81571562	107	106	106.5	0.5	0.707106781	1	106.25	106.5	106.75	45	44	44.5	0.5
336822	35.056	34.611	34.80957143	0.025588286	0.159963389	0.445	34.6945	34.778	34.9165	117	112	115.1428571	2.476190476	1.573591585	5	115	115	116	24	21	21.71428571	1.238095238	1.112697281	3	21	21	22	96.45439663	93.41347053	95.09263998	9.686296363	1.411117898	3.040926099	94.48222638	95.23094013	95.81571562	109	107	108	2	1.414213562	2	107.5	108	108.5	44	39	41.5	12.5
336822	34.778	34.389	34.59928571	0.019002571	0.137849815	0.389	34.514	34.611	34.6945	115	102	109.1428571	41.80952381	6.466028442	13	102.5	112	115	22	21	21.42857143	0.285714286	0.534522484	1	21	21	22	96.45439663	93.41347053	95.09263998	9.686296363	1.411117898	3.040926099	94.48222638	95.23094013	95.81571562	109	87	98	242	15.55634919	22	92.5	98	103.5	39	36	37.5	4.5
336963	37.222	26.722	35.48	15.03074433	3.876950391	10.5	36.5415	36.944	37.1945	89	83	86	6.666666667	2.581988897	6	84	85	88.5	19	15	16.71428571	1.904761905	1.380131119	4	16	16	17.5	96.45439663	93.41347053	95.09263998	9.686296363	1.411117898	3.040926099	94.48222638	95.23094013	95.81571562	141	141	141	142.2985767	8.054930884	0	141	141	141	71	71	71	77.69346361
336963	37.222	30.306	35.885	6.405846667	2.530977413	6.916	36.1805	36.917	37.1945	89	81	84.85714286	10.47619048	3.236694375	8	82.5	84	87.5	20	16	17.28571429	1.904761905	1.380131119	4	16.5	17	17.5	96.45439663	93.41347053	95.09263998	9.686296363	1.411117898	3.040926099	94.48222638	95.23094013	95.81571562	124.7845589	109.125396	116.7666055	142.2985767	8.054930884	15.65916291	113.4646073	116.6725863	119.9292146	71.30148408	61.13706853	65.8083733	77.69346361
336963	37.222	26.722	34.8285	16.6322671	4.078267659	10.5	35.104	36.597	37.06925	92	84	87.16666667	8.166666667	2.857738033	8	85.25	87	88	22	15	18.33333333	6.666666667	2.581988897	7	16.5	18.5	19.75	96.45439663	93.41347053	95.09263998	9.686296363	1.411117898	3.040926099	94.48222638	95.23094013	95.81571562	141	141	141	142.2985767	8.054930884	0	141	141	141	71	71	71	77.69346361
337843	36	35.889	35.9535	0.0017511	0.041846147	0.111	35.944	35.944	35.986	105	102	104	1.6	1.264911064	3	103.25	104.5	105	15	14	14.33333333	0.266666667	0.516397779	1	14	14	14.75	99	94	96	2.8	1.673320053	5	95.25	96	96	124.7845589	109.125396	116.7666055	142.2985767	8.054930884	15.65916291	113.4646073	116.6725863	119.9292146	71.30148408	61.13706853	65.8083733	77.69346361
337843	35.944	35.417	35.76171429	0.040013905	0.200034759	0.527	35.6525	35.833	35.9165	106	104	105.1428571	0.476190476	0.690065559	2	105	105	105.5	16	14	14.28571429	0.571428571	0.755928946	2	14	14	14	96	94	95	1	1	2	94.5	95	95.5	94	82	88.66666667	37.33333333	6.110100927	12	86	90	92	64	28	46	324
337843	35.833	33.111	35.00785714	0.957477476	0.97850778	2.722	34.6945	35.417	35.6525	108	104	106	1.666666667	1.290994449	4	105.5	106	106.5	17	14	14.85714286	1.476190476	1.214985793	3	14	14	15.5	96.45439663	93.41347053	95.09263998	9.686296363	1.411117898	3.040926099	94.48222638	95.23094013	95.81571562	101	20	77.4	1076.8	32.81463088	81	82	90	94	64	14	42.6	459.8
337982	37.556	33.861	35.66675	3.039668917	1.74346463	3.695	34.38225	35.625	36.9095	146	136	139.1666667	14.16666667	3.763863264	10	137	137.5	140.25	36	26	31.5	17.1	4.135214626	10	28.25	32.5	34.5	99	88	95.16666667	14.96666667	3.868677638	11	95	95.5	97.5	161	119	137.5714286	165.952381	12.88225062	42	132	137	141	149	83	115.2857143	404.9047619
337982	38.167	34.556	37.153	1.8990032	1.37804325	3.611	36.9095	37.7365	38.00025	138	135	136.4285714	0.952380952	0.975900073	3	136	136	137	35	26	28.85714286	11.14285714	3.338091842	9	27	27	30	98	95	96	1.2	1.095445115	3	95.25	96	96	161	119	140.125	162.9821429	12.76644598	42	134.5	140	146.25	149	83	119.75	431.0714286
337982	38.278	37.917	38.14833333	0.021479467	0.146558748	0.361	38.06275	38.1945	38.264	137	135	136	0.4	0.632455532	2	136	136	136	30	27	28	1.2	1.095445115	3	27.25	28	28	96	96	96	0	0	0	96	96	96	150	132	139.6666667	44.26666667	6.653319973	18	136	137.5	143.5	137	118	125.6666667	53.06666667
341609	37.389	37.333	37.361	0.0009408	0.030672463	0.056	37.333	37.361	37.389	95	88	90.83333333	6.166666667	2.483277404	7	89.25	90.5	91.75	15	12	13	1.6	1.264911064	3	12	12.5	13.75	98	96	97	0.8	0.894427191	2	96.25	97	97.75	126	111	119.3333333	41.46666667	6.439461675	15	114.5	120	124.75	58	54	56.5	3.1
341609	37.333	37.333	37.333	0	0	0	37.333	37.333	37.333	92	89	90.42857143	1.285714286	1.133893419	3	90	90	91	14	11	13	1.333333333	1.154700538	3	12.5	13	14	99	93	97.14285714	4.142857143	2.035400978	6	97	98	98	144	116	130.1428571	83.80952381	9.154754164	28	125	131	135	62	56	58.85714286	3.476190476
341609	37.333	30.167	36.26971429	7.248304905	2.692267614	7.166	37.1945	37.333	37.333	96	90	92.42857143	7.285714286	2.699206233	6	90	92	94.5	18	11	14.71428571	5.904761905	2.429971585	7	13.5	14	16.5	99	93	97.14285714	4.476190476	2.115700942	6	96.5	98	98.5	144	114	133.2857143	89.23809524	9.446591726	30	132	136	137.5	62	53	59.14285714	9.142857143
341780	37.222	37.222	37.222	0	0	0	37.222	37.222	37.222	102	98	100.8571429	2.80952381	1.67616342	4	100	102	102	20	18	18.85714286	0.476190476	0.690065559	2	18.5	19	19	95	94	94.71428571	0.238095238	0.487950036	1	94.5	95	95	101	90	96	16	4	11	93.5	96	99	60	56	57.85714286	1.80952381
341780	37.222	34.722	36.86485714	0.892857143	0.944911183	2.5	37.222	37.222	37.222	103	98	101.1428571	3.476190476	1.864454471	5	100.5	102	102	20	18	18.85714286	0.476190476	0.690065559	2	18.5	19	19	95	94	94.57142857	0.285714286	0.534522484	1	94	95	95	101	90	93.71428571	19.23809524	4.38612531	11	91	92	95.5	59	56	57.57142857	0.952380952
341780	37.222	37.222	37.222	0	0	0	37.222	37.222	37.222	103	101	101.8333333	0.566666667	0.752772653	2	101.25	102	102	20	17	18.5	1.1	1.048808848	3	18	18.5	19	95	89	93.16666667	5.366666667	2.316606714	6	92.5	94	94.75	105	95	99.83333333	16.56666667	4.070217029	10	96.75	99.5	103	60	56	58.16666667	2.966666667
342637	34.611	34.444	34.5185	0.0045623	0.0675448	0.167	34.458	34.528	34.556	68	62	65.66666667	7.466666667	2.732520204	6	63.5	66.5	68	20	13	18.5	7.9	2.810693865	7	18.5	20	20	96.45439663	93.41347053	95.09263998	9.686296363	1.411117898	3.040926099	94.48222638	95.23094013	95.81571562	151	124	139.4285714	82.95238095	9.107819769	27	136	137	146	84	76	78.71428571	8.238095238
342637	34.5	34.111	34.349	0.019246667	0.138732356	0.389	34.2775	34.389	34.444	65	59	61.71428571	3.571428571	1.889822365	6	61	61	62.5	20	13	18.85714286	6.80952381	2.60950643	7	19.5	20	20	96.45439663	93.41347053	95.09263998	9.686296363	1.411117898	3.040926099	94.48222638	95.23094013	95.81571562	160	144	151.125	27.55357143	5.249149591	16	147.5	151	153.75	84	78	81.125	3.553571429
342637	34.389	32.833	33.92057143	0.306446286	0.553575908	1.556	33.778	34.111	34.2775	61	54	58.42857143	7.952380952	2.819996623	7	56.5	59	61	20	19	19.85714286	0.142857143	0.377964473	1	20	20	20	96.45439663	93.41347053	95.09263998	9.686296363	1.411117898	3.040926099	94.48222638	95.23094013	95.81571562	178	146	161.5	148.8571429	12.20070256	32	152.5	158	173.5	87	81	83.625	5.125
343364	37.889	34.667	36.95628571	2.417648238	1.55487885	3.222	36.2635	37.833	37.889	115	110	112.8571429	4.476190476	2.115700942	5	111	114	114.5	26	24	25.14285714	0.476190476	0.690065559	2	25	25	25.5	95	94	94.57142857	0.285714286	0.534522484	1	94	95	95	115	115	115	142.2985767	8.054930884	0	115	115	115	65	65	65	77.69346361
343364	37.889	37.833	37.857	0.000896	0.029933259	0.056	37.833	37.833	37.889	114	110	111.7142857	1.904761905	1.380131119	4	111	111	112.5	25	23	24.42857143	0.619047619	0.786795792	2	24	25	25	95	93	94.28571429	0.571428571	0.755928946	2	94	94	95	115	115	115	142.2985767	8.054930884	0	115	115	115	65	65	65	77.69346361
343364	37.833	37.833	37.833	0	0	0	37.833	37.833	37.833	113	111	112.1666667	0.566666667	0.752772653	2	112	112	112.75	26	23	24.5	1.1	1.048808848	3	24	24.5	25	95	93	94.33333333	0.666666667	0.816496581	2	94	94.5	95	124.7845589	109.125396	116.7666055	142.2985767	8.054930884	15.65916291	113.4646073	116.6725863	119.9292146	71.30148408	61.13706853	65.8083733	77.69346361
343896	35.167	34.889	35.02783333	0.010830967	0.10407193	0.278	34.958	35.028	35.09725	113	111	112	0.8	0.894427191	2	111.25	112	112.75	16	14	14.83333333	0.566666667	0.752772653	2	14.25	15	15	99	98	98.5	0.3	0.547722558	1	98	98.5	99	113	106	109.5	24.5	4.949747468	7	107.75	109.5	111.25	60	57	58.5	4.5
343896	35	34.722	34.85314286	0.009430143	0.097108923	0.278	34.792	34.833	34.9165	113	111	112.4285714	0.619047619	0.786795792	2	112	113	113	17	14	15.42857143	1.285714286	1.133893419	3	14.5	16	16	99	98	98.71428571	0.238095238	0.487950036	1	98.5	99	99	113	97	105	128	11.3137085	16	101	105	109	64	57	60.5	24.5
343896	34.833	34.667	34.73428571	0.005088571	0.071334223	0.166	34.667	34.722	34.792	115	112	113.1428571	1.142857143	1.069044968	3	112.5	113	113.5	17	15	16.14285714	0.476190476	0.690065559	2	16	16	16.5	99	99	99	0	0	0	99	99	99	103	97	100	18	4.242640687	6	98.5	100	101.5	64	61	62.5	4.5
344273	37.056	36.889	36.97614286	0.002957476	0.054382683	0.167	36.944	37	37	71	70	70.28571429	0.238095238	0.487950036	1	70	70	70.5	7	1	3	12	3.464101615	6	1	1	4	96.45439663	93.41347053	95.09263998	9.686296363	1.411117898	3.040926099	94.48222638	95.23094013	95.81571562	104	104	104	142.2985767	8.054930884	0	104	104	104	58	58	58	77.69346361
344273	37.056	33.472	36.45228571	1.729766905	1.315206031	3.584	36.903	36.944	36.944	71	70	70.28571429	0.238095238	0.487950036	1	70	70	70.5	7	2	4	6	2.449489743	5	2	3.5	5.5	96.45439663	93.41347053	95.09263998	9.686296363	1.411117898	3.040926099	94.48222638	95.23094013	95.81571562	105	105	105	142.2985767	8.054930884	0	105	105	105	52	52	52	77.69346361
344273	37	37	37	0	0	0	37	37	37	74	68	70.33333333	3.866666667	1.966384161	6	70	70	70	13	1	4.75	32.25	5.678908346	12	1	2.5	6.25	96.45439663	93.41347053	95.09263998	9.686296363	1.411117898	3.040926099	94.48222638	95.23094013	95.81571562	104	104	104	142.2985767	8.054930884	0	104	104	104	58	58	58	77.69346361
344677	36.833	36.778	36.82383333	0.000504167	0.022453656	0.055	36.833	36.833	36.833	97	87	91	13.2	3.633180425	10	88.5	90.5	92.5	25	21	22.83333333	3.366666667	1.834847859	4	21.25	22.5	24.5	98	97	97.5	0.3	0.547722558	1	97	97.5	98	121	121	121	142.2985767	8.054930884	0	121	121	121	65	65	65	77.69346361
344677	37.111	36.722	36.865	0.019396	0.139269523	0.389	36.778	36.833	36.9165	104	91	98.71428571	26.23809524	5.122313465	13	95	101	102.5	37	23	29.57142857	29.28571429	5.411627693	14	25	30	33.5	98	93	95.85714286	4.142857143	2.035400978	5	94.5	97	97	121	121	121	142.2985767	8.054930884	0	121	121	121	65	65	65	77.69346361
344677	37.167	34.944	36.69842857	0.630864286	0.794269656	2.223	36.75	37	37.139	104	98	101.8571429	3.80952381	1.951800146	6	101.5	102	103	39	29	33.42857143	13.61904762	3.690399385	10	31	32	36	98	92	94.14285714	4.476190476	2.115700942	6	93	93	95	124.7845589	109.125396	116.7666055	142.2985767	8.054930884	15.65916291	113.4646073	116.6725863	119.9292146	71.30148408	61.13706853	65.8083733	77.69346361
345235	35	34.444	34.60285714	0.07360381	0.27130022	0.556	34.444	34.444	34.722	94	91	92.14285714	0.80952381	0.899735411	3	92	92	92	17	12	13.28571429	3.571428571	1.889822365	5	12	12	14	98	98	98	9.686296363	1.411117898	0	98	98	98	92	68	80.54545455	45.67272727	6.758160051	24	77.5	80	84.5	59	47	52.63636364	18.25454545
345235	35	34.444	34.60285714	0.07360381	0.27130022	0.556	34.444	34.444	34.722	94	92	92.28571429	0.571428571	0.755928946	2	92	92	92	17	12	14.42857143	2.285714286	1.511857892	5	14	14	15	99	98	98.5	0.5	0.707106781	1	98.25	98.5	98.75	85	68	79.11111111	23.86111111	4.88478363	17	79	80	81	53	47	49.88888889	2.611111111
345235	35.556	34.444	35.04633333	0.136535067	0.369506518	1.112	35	35	35.2085	94	91	92.66666667	1.066666667	1.032795559	3	92.25	93	93	12	12	12	0	0	0	12	12	12	99	99	99	9.686296363	1.411117898	0	99	99	99	96	75	88.44444444	49.52777778	7.037597444	21	88	88	94	65	55	59.33333333	13.25
346170	35.556	35	35.46333333	0.051522667	0.226986049	0.556	35.556	35.556	35.556	100	98	99	0.8	0.894427191	2	98.25	99	99.75	20	17	18.66666667	1.866666667	1.366260102	3	17.5	19	19.75	99	99	99	0	0	0	99	99	99	115	103	109.25	11.35714286	3.370036032	12	108	109.5	110.25	61	58	59.125	1.839285714
346170	35	34.444	34.76171429	0.088324571	0.297194501	0.556	34.444	35	35	98	95	97.14285714	1.476190476	1.214985793	3	96.5	98	98	20	18	19.14285714	0.80952381	0.899735411	2	18.5	19	20	99	98	98.85714286	0.142857143	0.377964473	1	99	99	99	115	105	109.1111111	14.61111111	3.822448314	10	105	109	112	65	57	60.55555556	12.52777778
346170	35.556	35	35.15885714	0.07360381	0.27130022	0.556	35	35	35.278	99	98	98.14285714	0.142857143	0.377964473	1	98	98	98	20	17	18.85714286	1.142857143	1.069044968	3	18.5	19	19.5	99	98	98.85714286	0.142857143	0.377964473	1	99	99	99	111	103	107.3333333	6.75	2.598076211	8	105	108	109	61	57	58.55555556	1.777777778
349071	35.6	31.6	33.725	3.9025	1.975474627	4	32.275	33.85	35.3	105	101	102.1428571	2.476190476	1.573591585	4	101	101	103	40	36	38.28571429	2.238095238	1.496026483	4	37.5	38	39.5	99	99	99	0	0	0	99	99	99	115	115	115	0	0	0	115	115	115	70	67	68.5	4.5
349071	34.8	31.4	33.0125	3.107291667	1.762751164	3.4	31.55	32.925	34.3875	103	99	101	2.333333333	1.527525232	4	100	101	102	39	35	37.42857143	1.619047619	1.272418021	4	37	38	38	99	99	99	0	0	0	99	99	99	115	108	111.5	24.5	4.949747468	7	109.75	111.5	113.25	70	66	68	8
349071	35.6	32.5	34.43333333	2.843333333	1.686218649	3.1	33.85	35.2	35.4	107	101	103.1666667	5.766666667	2.401388487	6	101.25	102.5	104.5	40	31	37	11.2	3.346640106	9	36.25	37.5	39.5	99	98	98.83333333	0.166666667	0.40824829	1	99	99	99	115	114	114.5	0.5	0.707106781	1	114.25	114.5	114.75	71	67	69	8
349454	37.222	36.667	36.9445	0.0924075	0.303986019	0.555	36.667	36.9445	37.222	97	93	94.83333333	2.166666667	1.471960144	4	94	94.5	95.75	18	15	16.66666667	2.266666667	1.505545305	3	15.25	17	18	96.45439663	93.41347053	95.09263998	9.686296363	1.411117898	3.040926099	94.48222638	95.23094013	95.81571562	97	87	92.5	11.9	3.449637662	10	91.25	92.5	94.5	54	52	53.16666667	0.566666667
349454	36.667	36.111	36.34928571	0.088324571	0.297194501	0.556	36.111	36.111	36.667	95	88	92.42857143	6.285714286	2.507132682	7	91.5	93	94	20	16	18.42857143	1.952380952	1.397276262	4	18	18	19.5	97	95	96	2	1.414213562	2	95.5	96	96.5	100	75	89.28571429	104.9047619	10.24230257	25	82.5	93	96	53	39	48.14285714	38.14285714
349454	36.667	32.778	35.79371429	1.837078238	1.355388593	3.889	36.111	36.111	36.389	95	88	91	5.333333333	2.309401077	7	90	90	92	20	15	17.42857143	4.619047619	2.149196971	5	16	16	19.5	97	95	96	2	1.414213562	2	95.5	96	96.5	100	63	80.375	120.8392857	10.99269238	37	75	79	84	51	39	44.5	16.28571429
349742	34.389	34.333	34.349	0.000746667	0.027325202	0.056	34.333	34.333	34.361	116	79	93.85714286	293.8095238	17.1408729	37	80.5	81	110	20	14	16.14285714	7.476190476	2.734262328	6	14	14	18.5	96.45439663	93.41347053	95.09263998	9.686296363	1.411117898	3.040926099	94.48222638	95.23094013	95.81571562	149	116	132.5	544.5	23.33452378	33	124.25	132.5	140.75	96	77	86.5	180.5
349742	34.389	34.333	34.341	0.000448	0.02116601	0.056	34.333	34.333	34.333	81	79	80.42857143	0.619047619	0.786795792	2	80	81	81	15	14	14.14285714	0.142857143	0.377964473	1	14	14	14	96.45439663	93.41347053	95.09263998	9.686296363	1.411117898	3.040926099	94.48222638	95.23094013	95.81571562	116	116	116	0	0	0	116	116	116	77	75	76	2
349742	34.5	34.333	34.398	0.0042264	0.065010768	0.167	34.347	34.389	34.43025	116	93	103.6666667	92.26666667	9.605553949	23	95.75	103	111	20	14	17	5.6	2.366431913	6	15.25	17	18.75	96.45439663	93.41347053	95.09263998	9.686296363	1.411117898	3.040926099	94.48222638	95.23094013	95.81571562	149	119	134	450	21.21320344	30	126.5	134	141.5	96	77	86.5	180.5
352460	33.944	33.778	33.87933333	0.005421467	0.07363061	0.166	33.833	33.8885	33.944	90	86	88	2	1.414213562	4	87.25	88	88.75	22	20	20.66666667	1.066666667	1.032795559	2	20	20	21.5	98	95	95.66666667	1.466666667	1.211060142	3	95	95	95.75	138	138	138	142.2985767	8.054930884	0	138	138	138	125	125	125	77.69346361
352460	34.167	33.944	34.02371429	0.011253571	0.106082852	0.223	33.944	33.944	34.1115	93	88	90.42857143	2.952380952	1.718249386	5	89.5	90	91.5	22	20	21	1	1	2	20	21	22	95	95	95	0	0	0	95	95	95	144	138	141	18	4.242640687	6	139.5	141	142.5	125	99	112	338
352460	34.889	33.944	34.23028571	0.093053905	0.305047381	0.945	34.1115	34.167	34.1945	98	90	93.71428571	8.904761905	2.984084768	8	91.5	93	96	25	21	22.42857143	1.619047619	1.272418021	4	22	22	22.5	96	95	95.33333333	0.266666667	0.516397779	1	95	95	95.75	160	126	143.3333333	289.3333333	17.0098011	34	135	144	152	99	78	86	129
353253	37.222	32.167	36.2	5.0834075	2.254641324	5.055	37.167	37.222	37.222	87	76	80.83333333	22.16666667	4.708148964	11	77.25	79.5	84.75	19	18	18.16666667	0.166666667	0.40824829	1	18	18	18	98	89	93.83333333	15.36666667	3.920034013	9	91	94	97	156	156	156	142.2985767	8.054930884	0	156	156	156	79	79	79	77.69346361
353253	37.222	34.333	35.8776	1.6733933	1.293597039	2.889	35.167	35.444	37.222	88	76	81.66666667	28.26666667	5.316640543	12	77.25	81	86.25	21	17	18.33333333	1.866666667	1.366260102	4	18	18	18	97	89	93.5	12.7	3.563705936	8	91	93.5	96.75	168	168	168	142.2985767	8.054930884	0	168	168	168	82	82	82	77.69346361
353253	35.444	28.944	32.361	8.5885532	2.930623347	6.5	30.014	32.361	34.9585	88	84	86.5	2.3	1.516575089	4	86	86.5	87.75	22	17	19.66666667	3.466666667	1.861898673	5	18.5	20	20.75	97	96	96.83333333	0.166666667	0.40824829	1	97	97	97	168	168	168	142.2985767	8.054930884	0	168	168	168	82	82	82	77.69346361
356011	34.667	33.611	34.2444	0.2017403	0.449155096	1.056	33.944	34.444	34.556	74	70	71.5	2.3	1.516575089	4	70.25	71.5	72	29	27	28.16666667	0.966666667	0.98319208	2	27.25	28.5	29	98	98	98	9.686296363	1.411117898	0	98	98	98	173	141	156.4	134.8	11.61034022	32	153	155	160	125	43	76	895
356011	34.944	34.056	34.54757143	0.098110952	0.313226679	0.888	34.3885	34.5	34.778	75	73	74	0.666666667	0.816496581	2	73.5	74	74.5	29	28	28.71428571	0.238095238	0.487950036	1	28.5	29	29	76	76	76	9.686296363	1.411117898	0	76	76	76	160	132	145.5	131.6666667	11.47460965	28	141	145	149.5	82	57	72.75	118.9166667
356011	34.5	33.611	34.148	0.1168388	0.34181691	0.889	33.972	34.1945	34.41625	75	71	72.85714286	1.80952381	1.345185418	4	72	73	73.5	29	27	28.57142857	0.619047619	0.786795792	2	28.5	29	29	98	98	98	9.686296363	1.411117898	0	98	98	98	160	144	153	44.66666667	6.683312552	16	150.75	154	156.25	125	57	82.25	874.25
364729	35.111	34.833	34.97614286	0.009136476	0.095584916	0.278	34.9165	35	35.028	52	51	51.42857143	0.285714286	0.534522484	1	51	51	52	16	12	13.28571429	1.571428571	1.253566341	4	13	13	13	96	96	96	0	0	0	96	96	96	104	104	104	142.2985767	8.054930884	0	104	104	104	57	57	57	77.69346361
364729	35	34.278	34.734	0.068829	0.262352816	0.722	34.597	34.833	34.9165	52	50	50.85714286	0.476190476	0.690065559	2	50.5	51	51	13	9	11.71428571	2.904761905	1.704336206	4	10.5	13	13	96	95	95.57142857	0.285714286	0.534522484	1	95	96	96	104	104	104	142.2985767	8.054930884	0	104	104	104	57	57	57	77.69346361
364729	35.167	35	35.102	0.0042264	0.065010768	0.167	35.06975	35.111	35.153	55	51	52.83333333	2.166666667	1.471960144	4	52	52.5	53.75	16	12	13.83333333	1.766666667	1.329160136	4	13.25	14	14	96	96	96	0	0	0	96	96	96	105	105	105	142.2985767	8.054930884	0	105	105	105	56	56	56	77.69346361
365839	33.778	33.056	33.37966667	0.080720267	0.284113123	0.722	33.15275	33.361	33.56925	55	49	51.83333333	4.166666667	2.041241452	6	51	51.5	52.75	15	15	15	0	0	0	15	15	15	96.45439663	93.41347053	95.09263998	9.686296363	1.411117898	3.040926099	94.48222638	95.23094013	95.81571562	128	115	122.875	18.125	4.257346591	13	122.5	124	124.5	65	57	62.25	7.928571429
365839	34.611	33.556	34.08757143	0.102649952	0.320390313	1.055	33.9725	34.167	34.167	67	58	61	14	3.741657387	9	58	59	63.5	15	13	14.71428571	0.571428571	0.755928946	2	15	15	15	99	99	99	9.686296363	1.411117898	0	99	99	99	127	101	113.4444444	85.77777778	9.261629326	26	106	112	120	64	56	60.88888889	6.611111111
365839	34.167	33.444	33.87314286	0.078054476	0.279382312	0.723	33.6945	33.889	34.1115	59	51	56	9.333333333	3.055050463	8	54	58	58	15	15	15	0	0	0	15	15	15	99	99	99	9.686296363	1.411117898	0	99	99	99	127	112	120.8888889	26.61111111	5.158595847	15	117	124	124	64	57	62	5.25
366048	32.667	32.444	32.54771429	0.005613571	0.074923771	0.223	32.5	32.556	32.5835	76	68	74	7.666666667	2.768874621	8	74	75	75.5	33	30	32	1.333333333	1.154700538	3	31.5	32	33	99	95	97.71428571	1.571428571	1.253566341	4	98	98	98	85	60	70	88.85714286	9.426406678	25	61.75	69	76.5	45	38	41.125	6.696428571
366048	32.833	32.556	32.67471429	0.011710571	0.108215394	0.277	32.5835	32.667	32.75	76	74	74.85714286	0.80952381	0.899735411	2	74	75	75.5	36	31	33.71428571	2.904761905	1.704336206	5	33	33	35	98	97	97.71428571	0.238095238	0.487950036	1	97.5	98	98	78	51	64.92307692	85.24358974	9.232745515	27	60	64	73	45	31	38.61538462	15.92307692
366048	33	32.722	32.861	0.0107976	0.103911501	0.278	32.79175	32.861	32.93025	85	74	79.5	25.1	5.00999002	11	75.25	79.5	83.75	37	34	35.5	1.1	1.048808848	3	35	35.5	36	99	97	98	1	1	2	97	98	99	73	49	59.91666667	72.4469697	8.511578567	24	51.75	59.5	67.25	44	30	34.75	16.02272727
366516	31.833	31.722	31.80083333	0.001973367	0.044422592	0.111	31.785	31.8195	31.833	82	80	81	0.4	0.632455532	2	81	81	81	13	13	13	0	0	0	13	13	13	96.45439663	93.41347053	95.09263998	9.686296363	1.411117898	3.040926099	94.48222638	95.23094013	95.81571562	92	88	90	2.8	1.673320053	4	89	89.5	91.5	58	54	56	2.8
366516	31.806	31.444	31.66271429	0.016350238	0.12786805	0.362	31.5975	31.694	31.75	82	79	80.71428571	0.904761905	0.951189731	3	80.5	81	81	13	13	13	0	0	0	13	13	13	96.45439663	93.41347053	95.09263998	9.686296363	1.411117898	3.040926099	94.48222638	95.23094013	95.81571562	92	90	91.28571429	0.904761905	0.951189731	2	90.5	92	92	58	56	57.57142857	0.619047619
366516	31.694	30.333	31.24585714	0.249195143	0.499194494	1.361	31.0275	31.444	31.5975	82	78	79.85714286	1.80952381	1.345185418	4	79	80	80.5	13	13	13	0	0	0	13	13	13	96.45439663	93.41347053	95.09263998	9.686296363	1.411117898	3.040926099	94.48222638	95.23094013	95.81571562	92	84	88.28571429	14.23809524	3.773340064	8	84.5	90	91.5	58	52	55.71428571	6.904761905
369227	34.444	33.889	34.12685714	0.088007143	0.296659979	0.555	33.889	33.889	34.444	96	86	90.71428571	13.57142857	3.683941988	10	88	90	93.5	12	12	12	0	0	0	12	12	12	96.45439663	93.41347053	95.09263998	9.686296363	1.411117898	3.040926099	94.48222638	95.23094013	95.81571562	95	82	90.33333333	19.25	4.387482194	13	89	91	93	59	53	55.44444444	4.027777778
369227	34.444	33.889	33.96828571	0.044003571	0.209770283	0.555	33.889	33.889	33.889	90	82	86	8	2.828427125	8	84	86	88	12	12	12	0	0	0	12	12	12	96.45439663	93.41347053	95.09263998	9.686296363	1.411117898	3.040926099	94.48222638	95.23094013	95.81571562	95	78	87	33.75	5.809475019	17	85	87	91	57	47	52.44444444	11.02777778
369227	35	34.444	34.722	0.0927408	0.304533742	0.556	34.444	34.722	35	100	93	96.5	7.5	2.738612788	7	94.5	96.5	98.5	12	12	12	0	0	0	12	12	12	99	99	99	9.686296363	1.411117898	0	99	99	99	95	73	88.66666667	50.75	7.123903424	22	87	91	92	60	50	57	12
370755	38.5	38.5	38.5	0	0	0	38.5	38.5	38.5	100	96	97.83333333	3.366666667	1.834847859	4	96.25	97.5	99.5	25	24	24.66666667	0.266666667	0.516397779	1	24.25	25	25	93	92	92.83333333	0.166666667	0.40824829	1	93	93	93	128	128	128	0	0	0	128	128	128	64	62	63	2
370755	38.5	35.694	38.09914286	1.124805143	1.060568311	2.806	38.5	38.5	38.5	102	96	99.71428571	5.238095238	2.288688541	6	98.5	101	101	26	22	24.28571429	1.571428571	1.253566341	4	24	24	25	93	87	92	5	2.236067977	6	92.5	93	93	124.7845589	109.125396	116.7666055	142.2985767	8.054930884	15.65916291	113.4646073	116.6725863	119.9292146	71.30148408	61.13706853	65.8083733	77.69346361
370755	38.5	33.278	37.13885714	3.89570381	1.973753736	5.222	36.625	37.944	38.5	105	100	101.5714286	2.619047619	1.618347187	5	101	101	101.5	26	21	23.28571429	2.571428571	1.603567451	5	22.5	23	24	93	87	90.28571429	6.904761905	2.627691364	6	88	91	92.5	124.7845589	109.125396	116.7666055	142.2985767	8.054930884	15.65916291	113.4646073	116.6725863	119.9292146	71.30148408	61.13706853	65.8083733	77.69346361
370797	34.944	34.278	34.60314286	0.055895143	0.236421536	0.666	34.4445	34.611	34.75	65	62	63.57142857	0.952380952	0.975900073	3	63	64	64	22	18	20.14285714	3.142857143	1.772810521	4	19	19	22	96.45439663	93.41347053	95.09263998	9.686296363	1.411117898	3.040926099	94.48222638	95.23094013	95.81571562	115	102	110	19	4.358898944	13	108.5	110	113	75	64	70.71428571	11.9047619
370797	34.611	33.889	34.27	0.064162	0.253302191	0.722	34.1115	34.278	34.4445	65	60	62.42857143	2.952380952	1.718249386	5	61.5	62	63.5	19	16	17.85714286	1.476190476	1.214985793	3	17	18	19	96.45439663	93.41347053	95.09263998	9.686296363	1.411117898	3.040926099	94.48222638	95.23094013	95.81571562	110	101	104.5714286	17.61904762	4.197504928	9	101	102	108.5	71	64	66.71428571	11.57142857
370797	34.167	33.611	33.87966667	0.042591867	0.20637797	0.556	33.74975	33.861	34.01425	62	59	60	1.6	1.264911064	3	59	59.5	60.75	18	16	17	0.4	0.632455532	2	17	17	17	96.45439663	93.41347053	95.09263998	9.686296363	1.411117898	3.040926099	94.48222638	95.23094013	95.81571562	102	101	101.1666667	0.166666667	0.40824829	1	101	101	101	65	64	64.33333333	0.266666667
373137	36.333	36.278	36.31466667	0.000806667	0.028401878	0.055	36.29175	36.333	36.333	72	70	71.16666667	0.966666667	0.98319208	2	70.25	71.5	72	15	14	14.16666667	0.166666667	0.40824829	1	14	14	14	96.45439663	93.41347053	95.09263998	9.686296363	1.411117898	3.040926099	94.48222638	95.23094013	95.81571562	170	162	166	32	5.656854249	8	164	166	168	72	71	71.5	0.5
373137	36.333	36.083	36.27357143	0.008853952	0.094095443	0.25	36.25	36.333	36.333	72	72	72	0	0	0	72	72	72	15	14	14.57142857	0.285714286	0.534522484	1	14	15	15	96.45439663	93.41347053	95.09263998	9.686296363	1.411117898	3.040926099	94.48222638	95.23094013	95.81571562	167	162	164.5	12.5	3.535533906	5	163.25	164.5	165.75	72	67	69.5	12.5
373137	36.333	33.444	35.55528571	1.141435238	1.068379726	2.889	35.2635	36.083	36.25	73	71	72	0.333333333	0.577350269	2	72	72	72	16	14	15	0.333333333	0.577350269	2	15	15	15	96.45439663	93.41347053	95.09263998	9.686296363	1.411117898	3.040926099	94.48222638	95.23094013	95.81571562	176	167	171.5	40.5	6.363961031	9	169.25	171.5	173.75	75	67	71	32
373453	34.667	32.889	34.11528571	0.439401571	0.662873722	1.778	33.8475	34.389	34.5835	63	53	55.85714286	10.80952381	3.287784027	10	54.5	55	55.5	30	24	26.85714286	6.142857143	2.478478796	6	25	26	29	99	99	99	9.686296363	1.411117898	0	99	99	99	159	100	121.3	452.2333333	21.26577846	59	105.75	114	133.75	79	46	56.9	89.43333333
373453	34.722	34.389	34.61914286	0.013793143	0.117444212	0.333	34.5835	34.667	34.6945	116	54	74.85714286	595.1428571	24.39554995	62	55	63	90.5	28	6	20.71428571	90.23809524	9.499373413	22	16	25	27	99	99	99	9.686296363	1.411117898	0	99	99	99	161	73	118.5	1209.611111	34.77946393	88	90.25	120.5	148.5	79	35	48.4	157.6
373453	34.833	34.667	34.75	0.0033828	0.058161843	0.166	34.722	34.75	34.778	116	86	94.5	124.3	11.14899099	30	87.5	91.5	94.75	28	5	11.75	118.9166667	10.90489187	23	5.75	7	13	99	98	98.5	0.5	0.707106781	1	98.25	98.5	98.75	161	72	105.6	933.8222222	30.55850491	89	77.25	103	125	59	35	44.4	65.37777778
374078	35	35	35	0	0	0	35	35	35	84	80	82.33333333	1.866666667	1.366260102	4	82	82.5	83	13	12	12.16666667	0.166666667	0.40824829	1	12	12	12	99	98	98.66666667	0.333333333	0.577350269	1	98.5	99	99	108	89	98	53.6	7.321202087	19	92.5	98	102.75	46	40	43.33333333	5.866666667
374078	35.556	32.778	34.762	0.911364	0.954653864	2.778	34.722	35	35.278	85	81	83	1.666666667	1.290994449	4	82.5	83	83.5	14	12	12.57142857	0.619047619	0.786795792	2	12	12	13	99	98	98.33333333	0.333333333	0.577350269	1	98	98	98.5	114	85	100.75	133.0714286	11.535659	29	93.5	100.5	111.5	48	38	44.25	11.92857143
374078	35	34.444	34.92057143	0.044162286	0.210148247	0.556	35	35	35	83	80	82.14285714	1.476190476	1.214985793	3	81.5	83	83	14	12	12.28571429	0.571428571	0.755928946	2	12	12	12	96.45439663	93.41347053	95.09263998	9.686296363	1.411117898	3.040926099	94.48222638	95.23094013	95.81571562	114	89	105	85.66666667	9.255628918	25	100	108	112	48	40	44.85714286	8.80952381
374498	35.611	35.056	35.36514286	0.039957476	0.199893662	0.555	35.25	35.333	35.528	101	98	99.14285714	1.142857143	1.069044968	3	98.5	99	99.5	31	24	26.85714286	6.476190476	2.544836041	7	25	26	28.5	98	94	96.71428571	1.904761905	1.380131119	4	96.5	97	97.5	126	71	102.5	529.6666667	23.01448819	55	95.75	106.5	113.25	102	36	76.75	843.5833333
374498	35.333	32.111	34.49214286	1.397609143	1.182205203	3.222	34.2225	35.056	35.25	101	98	98.85714286	1.142857143	1.069044968	3	98	99	99	31	25	28.14285714	7.476190476	2.734262328	6	25.5	29	30.5	98	94	96.14285714	1.80952381	1.345185418	4	95.5	96	97	126	104	113	133	11.53256259	22	106.5	109	117.5	102	77	90.33333333	158.3333333
374498	35.806	35.5	35.64366667	0.012485067	0.111736595	0.306	35.56975	35.639	35.70825	103	99	101.1666667	2.166666667	1.471960144	4	100.25	101.5	102	29	24	27.83333333	3.766666667	1.940790217	5	28	28.5	29	98	97	97.5	0.3	0.547722558	1	97	97.5	98	111	71	91	800	28.28427125	40	81	91	101	75	36	55.5	760.5
375291	37.222	37.222	37.222	0	0	0	37.222	37.222	37.222	72	69	70.16666667	1.366666667	1.169045194	3	69.25	70	70.75	26	24	25.33333333	0.666666667	0.816496581	2	25	25.5	26	96	93	94.83333333	1.366666667	1.169045194	3	94.25	95	95.75	146	145	145.5	0.5	0.707106781	1	145.25	145.5	145.75	95	92	93.5	4.5
375291	37.222	26.333	35.64257143	16.85471062	4.105448894	10.889	37.1385	37.222	37.222	75	70	73	5	2.236067977	5	71	74	75	26	23	24.85714286	1.476190476	1.214985793	3	24	25	26	95	92	93.71428571	0.904761905	0.951189731	3	93.5	94	94	143	137	140	18	4.242640687	6	138.5	140	141.5	97	95	96	2
375291	37.222	37.222	37.222	0	0	0	37.222	37.222	37.222	74	69	71	2.666666667	1.632993162	5	70	71	71.5	26	24	25.42857143	0.619047619	0.786795792	2	25	26	26	96	93	94	1	1	3	93.5	94	94	146	143	144.5	4.5	2.121320344	3	143.75	144.5	145.25	97	95	96	2
376110	34.444	33.833	34.24585714	0.052278476	0.228644869	0.611	34.139	34.333	34.4165	80	77	78.71428571	0.904761905	0.951189731	3	78.5	79	79	35	35	35	0	0	0	35	35	35	99	98	98.2	0.2	0.447213595	1	98	98	98	127	121	123.5714286	5.952380952	2.439750182	6	121.5	123	125.5	58	54	55.85714286	1.80952381
376110	34.333	31.056	33.34528571	1.391872571	1.179776492	3.277	32.9585	33.833	34.139	80	77	78.42857143	1.285714286	1.133893419	3	77.5	79	79	35	35	35	0	0	0	35	35	35	98	96	97.71428571	0.571428571	0.755928946	2	98	98	98	126	114	120.4285714	21.95238095	4.685336802	12	117	121	124	57	51	53.85714286	5.476190476
376110	34.444	34.389	34.4165	0.0009075	0.030124741	0.055	34.389	34.4165	34.444	79	71	75.33333333	9.866666667	3.141125064	8	73.25	75.5	77.75	35	35	35	0	0	0	35	35	35	99	94	96.66666667	6.333333333	2.516611478	5	95.5	97	98	127	104	115.3333333	85.86666667	9.266426855	23	108	116	121.75	58	50	53.5	11.1
377308	36.778	36.667	36.71316667	0.002975767	0.054550588	0.111	36.667	36.6945	36.764	94	83	86.5	29.5	5.431390246	11	83	83	90.5	38	25	32.83333333	22.16666667	4.708148964	13	30.75	34	35.75	97	93	94.5	2.3	1.516575089	4	93.25	94.5	95	87	86	86.5	0.5	0.707106781	1	86.25	86.5	86.75	61	60	60.5	0.5
377308	36.667	35.778	36.47242857	0.124840619	0.35332792	0.889	36.4305	36.667	36.667	84	83	83.57142857	0.285714286	0.534522484	1	83	84	84	40	34	36.57142857	5.952380952	2.439750182	6	34.5	36	38.5	94	93	93.71428571	0.238095238	0.487950036	1	93.5	94	94	91	87	89	8	2.828427125	4	88	89	90	62	60	61	2
377308	36.667	27.444	35	11.20276867	3.347053729	9.223	35.9305	36.167	36.4305	85	84	84.42857143	0.285714286	0.534522484	1	84	84	85	40	34	36.42857143	5.285714286	2.299068134	6	35	36	37.5	94	93	93.85714286	0.142857143	0.377964473	1	94	94	94	95	91	93	8	2.828427125	4	92	93	94	62	57	59.5	12.5
384583	34.778	34.667	34.71428571	0.001461571	0.038230504	0.111	34.6945	34.722	34.722	91	89	89.85714286	0.80952381	0.899735411	2	89	90	90.5	25	11	22.28571429	25.23809524	5.023753103	14	23.5	24	24.5	98	95	96.33333333	2.333333333	1.527525232	3	95.5	96	97	128	127	127.5	0.5	0.707106781	1	127.25	127.5	127.75	108	87	97.5	220.5
384583	34.889	34.722	34.77771429	0.004125571	0.064230611	0.167	34.722	34.778	34.8055	90	88	89	0.666666667	0.816496581	2	88.5	89	89.5	25	22	23.57142857	0.952380952	0.975900073	3	23	24	24	97	95	96	1	1	2	95.5	96	96.5	127	107	117	200	14.14213562	20	112	117	122	87	87	87	0
384583	34.722	34.389	34.55566667	0.022222267	0.149071348	0.333	34.41675	34.5835	34.667	91	85	88	7.2	2.683281573	6	86	87.5	90.5	25	11	18.5	27.5	5.244044241	14	16.25	17.5	22.5	98	96	97	2	1.414213562	2	96.5	97	97.5	128	118	123	50	7.071067812	10	120.5	123	125.5	108	74	91	578
384923	35.611	35.5	35.54633333	0.002979467	0.054584491	0.111	35.5	35.528	35.59725	75	68	71.83333333	6.966666667	2.639444386	7	70.25	72	73.75	13	12	12.5	0.3	0.547722558	1	12	12.5	13	96.45439663	93.41347053	95.09263998	9.686296363	1.411117898	3.040926099	94.48222638	95.23094013	95.81571562	123	120	121.5	4.5	2.121320344	3	120.75	121.5	122.25	73	72	72.5	0.5
384923	35.611	35.556	35.60314286	0.000432143	0.020788046	0.055	35.611	35.611	35.611	71	58	66	28	5.291502622	13	62	68	70.5	14	12	12.85714286	0.476190476	0.690065559	2	12.5	13	13	96.45439663	93.41347053	95.09263998	9.686296363	1.411117898	3.040926099	94.48222638	95.23094013	95.81571562	120	120	120	142.2985767	8.054930884	0	120	120	120	72	72	72	77.69346361
384923	35.611	25.5	33.992	14.22957967	3.772211509	10.111	35	35.611	35.611	71	57	61.14285714	23.14285714	4.810702354	14	58	60	62	17	12	13.85714286	2.80952381	1.67616342	5	13	13	14.5	96.45439663	93.41347053	95.09263998	9.686296363	1.411117898	3.040926099	94.48222638	95.23094013	95.81571562	123	123	123	142.2985767	8.054930884	0	123	123	123	77	77	77	77.69346361
387993	35.27656646	33.79583486	34.77188357	1.499325951	0.609137142	1.480731602	34.59152249	34.92866202	35.12098717	100	94	96.14285714	4.476190476	2.115700942	6	95	95	97	23	19	21	2.333333333	1.527525232	4	20	21	22	99	99	99	0	0	0	99	99	99	100	94	97	18	4.242640687	6	95.5	97	98.5	59	56	57.5	4.5
387993	32.556	32.556	32.556	1.499325951	0.609137142	0	32.556	32.556	32.556	100	95	96.42857143	3.619047619	1.902379462	5	95	96	97	23	20	21.28571429	1.571428571	1.253566341	3	20.5	21	22	99	99	99	0	0	0	99	99	99	100	100	100	142.2985767	8.054930884	0	100	100	100	56	56	56	77.69346361
387993	35.27656646	33.79583486	34.77188357	1.499325951	0.609137142	1.480731602	34.59152249	34.92866202	35.12098717	95	94	94.33333333	0.266666667	0.516397779	1	94	94	94.75	20	19	19.66666667	0.266666667	0.516397779	1	19.25	20	20	96.45439663	93.41347053	95.09263998	9.686296363	1.411117898	3.040926099	94.48222638	95.23094013	95.81571562	97	94	95.5	4.5	2.121320344	3	94.75	95.5	96.25	59	53	56	18
389766	33.917	33.667	33.79166667	0.010427867	0.102116926	0.25	33.722	33.7775	33.875	81	80	80.33333333	0.266666667	0.516397779	1	80	80	80.75	15	13	14.16666667	0.566666667	0.752772653	2	14	14	14.75	96.45439663	93.41347053	95.09263998	9.686296363	1.411117898	3.040926099	94.48222638	95.23094013	95.81571562	102	101	101.5	0.5	0.707106781	1	101.25	101.5	101.75	61	58	59.5	4.5
389766	33.667	33.333	33.50785714	0.01284581	0.113339356	0.334	33.444	33.5	33.5835	80	79	79.42857143	0.285714286	0.534522484	1	79	79	80	16	14	15	0.333333333	0.577350269	2	15	15	15	96.45439663	93.41347053	95.09263998	9.686296363	1.411117898	3.040926099	94.48222638	95.23094013	95.81571562	98	94	96	8	2.828427125	4	95	96	97	55	53	54	2
389766	33.722	33.5	33.635	0.007038	0.083892789	0.222	33.5835	33.667	33.6945	81	79	79.71428571	0.571428571	0.755928946	2	79	80	80	15	14	14.71428571	0.238095238	0.487950036	1	14.5	15	15	96.45439663	93.41347053	95.09263998	9.686296363	1.411117898	3.040926099	94.48222638	95.23094013	95.81571562	101	98	99.5	4.5	2.121320344	3	98.75	99.5	100.25	61	53	57	32
390815	35.722	34.889	35.42471429	0.097414238	0.312112541	0.833	35.264	35.556	35.639	126	120	121.8571429	5.476190476	2.340126167	6	120	121	123	33	26	28	8	2.828427125	7	26	27	29	96.45439663	93.41347053	95.09263998	9.686296363	1.411117898	3.040926099	94.48222638	95.23094013	95.81571562	99	81	90	162	12.72792206	18	85.5	90	94.5	56	53	54.5	4.5
390815	35.722	35.556	35.67457143	0.004525952	0.067275199	0.166	35.639	35.722	35.722	126	120	122.5714286	3.952380952	1.988059595	6	121.5	122	123.5	33	27	28.57142857	5.952380952	2.439750182	6	27	27	29.5	96.45439663	93.41347053	95.09263998	9.686296363	1.411117898	3.040926099	94.48222638	95.23094013	95.81571562	90	81	85.5	40.5	6.363961031	9	83.25	85.5	87.75	55	53	54	2
390815	35.778	35.722	35.74066667	0.000836267	0.028918276	0.056	35.722	35.722	35.764	123	121	122.1666667	0.566666667	0.752772653	2	122	122	122.75	28	25	27	1.2	1.095445115	3	27	27	27.75	96.45439663	93.41347053	95.09263998	9.686296363	1.411117898	3.040926099	94.48222638	95.23094013	95.81571562	90	82	86	32	5.656854249	8	84	86	88	55	48	51.5	24.5
390845	33.833	33.778	33.81925	0.00075625	0.0275	0.055	33.81925	33.833	33.833	100	56	70.75	430.25	20.74246851	44	56	63.5	78.25	29	23	25.5	7	2.645751311	6	23.75	25	26.75	90	71	82.25	80.91666667	8.995369179	19	77	84	89.25	203	156	172.6666667	692.3333333	26.31222783	47	157.5	159	181	159	30	77	5079
390845	33.833	33.833	33.833	0	0	0	33.833	33.833	33.833	100	56	68.14285714	223.8095238	14.96026483	44	59.5	64	69	29	19	22.28571429	11.9047619	3.450327797	10	20	21	23.5	90	71	83.14285714	50.47619048	7.104659772	19	79.5	83	89.5	203	77	132.1666667	2349.766667	48.47439186	126	94	132.5	158.25	159	30	65.83333333	2261.366667
390845	33.833	33.556	33.76971429	0.010673238	0.103311365	0.277	33.75	33.833	33.833	69	58	65.14285714	18.47619048	4.298393941	11	62.5	67	68.5	21	19	19.85714286	0.80952381	0.899735411	2	19	20	20.5	95	72	84.14285714	63.14285714	7.946247992	23	79.5	83	90	109	43	79.5	766.3333333	27.68272626	66	68.5	83	94	71	16	45	507.3333333
392512	37.222	28.889	36.03157143	9.919841286	3.149577954	8.333	37.222	37.222	37.222	94	92	93.42857143	0.619047619	0.786795792	2	93	94	94	18	10	13.71428571	9.904761905	3.14718317	8	12	12	16	98	92	94.66666667	5.466666667	2.338090389	6	93.25	94	96.25	124.7845589	109.125396	116.7666055	142.2985767	8.054930884	15.65916291	113.4646073	116.6725863	119.9292146	71.30148408	61.13706853	65.8083733	77.69346361
392512	37.222	37.222	37.222	0	0	0	37.222	37.222	37.222	95	93	94	0.333333333	0.577350269	2	94	94	94	18	10	13.28571429	7.571428571	2.751622898	8	12	12	14.5	97	93	94.5	2.3	1.516575089	4	93.25	94.5	95	124.7845589	109.125396	116.7666055	142.2985767	8.054930884	15.65916291	113.4646073	116.6725863	119.9292146	71.30148408	61.13706853	65.8083733	77.69346361
392512	37.222	37.222	37.222	0	0	0	37.222	37.222	37.222	95	93	93.83333333	0.566666667	0.752772653	2	93.25	94	94	16	11	13.33333333	4.666666667	2.160246899	5	12	12.5	15.25	95	93	94	1.333333333	1.154700538	2	93	94	95	124.7845589	109.125396	116.7666055	142.2985767	8.054930884	15.65916291	113.4646073	116.6725863	119.9292146	71.30148408	61.13706853	65.8083733	77.69346361
393133	35.27656646	33.79583486	34.77188357	1.499325951	0.609137142	1.480731602	34.59152249	34.92866202	35.12098717	95	91	93	3.2	1.788854382	4	91.5	93	94.5	21	17	18	2.4	1.549193338	4	17	17.5	18	96.45439663	93.41347053	95.09263998	9.686296363	1.411117898	3.040926099	94.48222638	95.23094013	95.81571562	97	95	96	2	1.414213562	2	95.5	96	96.5	56	55	55.5	0.5
393133	33.611	33.5	33.55566667	0.003080333	0.055500751	0.111	33.528	33.556	33.5835	106	98	103.5714286	8.285714286	2.878491669	8	102.5	105	105.5	27	18	22.57142857	11.28571429	3.359421719	9	20	23	25	96.45439663	93.41347053	95.09263998	9.686296363	1.411117898	3.040926099	94.48222638	95.23094013	95.81571562	106	101	103.5	12.5	3.535533906	5	102.25	103.5	104.75	60	59	59.5	0.5
393133	35.27656646	33.79583486	34.77188357	1.499325951	0.609137142	1.480731602	34.59152249	34.92866202	35.12098717	106	93	99.28571429	29.23809524	5.407226206	13	95	98	104	27	18	20.71428571	11.23809524	3.352326839	9	18	20	22	96.45439663	93.41347053	95.09263998	9.686296363	1.411117898	3.040926099	94.48222638	95.23094013	95.81571562	106	97	101.5	40.5	6.363961031	9	99.25	101.5	103.75	59	55	57	8
394711	36.667	36.667	36.667	0	0	0	36.667	36.667	36.667	76	75	75.14285714	0.142857143	0.377964473	1	75	75	75	19	15	17	2.666666667	1.632993162	4	15.5	18	18	99	99	99	9.686296363	1.411117898	0	99	99	99	124.7845589	109.125396	116.7666055	142.2985767	8.054930884	15.65916291	113.4646073	116.6725863	119.9292146	71.30148408	61.13706853	65.8083733	77.69346361
394711	36.667	34.167	36.30985714	0.892857143	0.944911183	2.5	36.667	36.667	36.667	76	75	75.14285714	0.142857143	0.377964473	1	75	75	75	20	13	17	7.333333333	2.708012802	7	15	18	19	96.45439663	93.41347053	95.09263998	9.686296363	1.411117898	3.040926099	94.48222638	95.23094013	95.81571562	124.7845589	109.125396	116.7666055	142.2985767	8.054930884	15.65916291	113.4646073	116.6725863	119.9292146	71.30148408	61.13706853	65.8083733	77.69346361
394711	36.667	36.667	36.667	0	0	0	36.667	36.667	36.667	76	75	75.33333333	0.266666667	0.516397779	1	75	75	75.75	20	16	18.5	1.9	1.378404875	4	18.25	19	19	99	99	99	0	0	0	99	99	99	119	119	119	142.2985767	8.054930884	0	119	119	119	73	73	73	77.69346361
395738	36.444	34.167	35.34266667	0.717320267	0.846947617	2.277	34.76425	35.5	35.8195	113	110	111.8333333	1.366666667	1.169045194	3	111.25	112	112.75	23	20	21.83333333	1.766666667	1.329160136	3	21	22	23	98	94	95.83333333	2.566666667	1.602081979	4	94.5	96	96.75	102	94	98	32	5.656854249	8	96	98	100	46	38	42	32
395738	36.444	29.444	34.83328571	6.037611238	2.457155111	7	34.9725	35.833	36.0835	113	110	111	1	1	3	110.5	111	111	21	19	19.85714286	0.80952381	0.899735411	2	19	20	20.5	97	94	94.71428571	1.571428571	1.253566341	3	94	94	95	102	89	95	43	6.557438524	13	91.5	94	98	39	38	38.66666667	0.333333333
395738	36.278	25.056	32.36514286	15.74943281	3.968555507	11.222	30.9165	33	35.1945	113	110	111.4285714	1.285714286	1.133893419	3	111	111	112	20	19	19.42857143	0.285714286	0.534522484	1	19	19	20	99	94	96.28571429	4.904761905	2.214669706	5	94	97	98	100	89	94.33333333	30.33333333	5.507570547	11	91.5	94	97	43	39	40.33333333	5.333333333
397453	35.444	34.889	35.25771429	0.043343238	0.208190389	0.555	35.1525	35.333	35.4165	100	95	97.57142857	3.952380952	1.988059595	5	96	98	99	25	20	23	2.666666667	1.632993162	5	22.5	23	24	98	92	95.66666667	10.33333333	3.214550254	6	94.5	97	97.5	124.7845589	109.125396	116.7666055	142.2985767	8.054930884	15.65916291	113.4646073	116.6725863	119.9292146	71.30148408	61.13706853	65.8083733	77.69346361
397453	35.333	32.333	34.44828571	1.150805905	1.072756219	3	34.139	34.889	35.1525	99	95	96.42857143	2.619047619	1.618347187	4	95	96	97.5	25	22	23.28571429	0.904761905	0.951189731	3	23	23	23.5	97	92	95	7	2.645751311	5	94	96	96.5	109	109	109	142.2985767	8.054930884	0	109	109	109	55	55	55	77.69346361
397453	35.5	35.389	35.46283333	0.002060967	0.045397871	0.111	35.444	35.472	35.5	100	94	96.66666667	5.466666667	2.338090389	6	95.25	96	98.25	24	17	21	6.4	2.529822128	7	20	21	22.75	98	87	94.2	18.7	4.324349662	11	94	95	97	91	52	70	387	19.67231557	39	59.5	67	79	64	40	48.66666667	177.3333333
397471	33.944	33.528	33.80083333	0.021059767	0.145119836	0.416	33.79175	33.833	33.875	115	107	111.1666667	14.96666667	3.868677638	8	108	111	114.75	28	25	26.33333333	2.266666667	1.505545305	3	25	26	27.75	99	91	93.83333333	13.36666667	3.656045222	8	91.25	92	96.5	124	87	106.1428571	274.1428571	16.55725995	37	90	111	120.5	81	60	73.57142857	53.61904762
397471	34.889	33.778	34.14671429	0.165401905	0.40669633	1.111	33.8885	33.944	34.3195	115	114	114.7142857	0.238095238	0.487950036	1	114.5	115	115	30	26	27.85714286	2.476190476	1.573591585	4	26.5	28	29	99	91	93.28571429	7.571428571	2.751622898	8	91.5	93	93.5	135	86	116.25	187.6428571	13.69827935	49	116.5	118	120.25	89	53	74.625	97.98214286
397471	33.944	33.778	33.86485714	0.00394981	0.06284751	0.166	33.833	33.833	33.9165	115	114	114.8571429	0.142857143	0.377964473	1	115	115	115	28	25	26	1.333333333	1.154700538	3	25	26	26.5	93	91	91.57142857	0.619047619	0.786795792	2	91	91	92	124	87	116.125	142.4107143	11.93359603	37	118.5	120	121	81	60	74.625	38.26785714
398526	37.111	27.667	34.926	14.7172264	3.836303742	9.444	34.389	37.0835	37.111	121	112	115.6666667	13.06666667	3.614784456	9	112.5	115.5	117.75	21	13	17	10	3.16227766	8	15	16.5	19.5	97	86	90.5	23.9	4.888762625	11	86.5	89	94.5	123	123	123	142.2985767	8.054930884	0	123	123	123	83	83	83	77.69346361
398526	37.111	37	37.07157143	0.001752286	0.041860312	0.111	37.056	37.056	37.111	118	109	112.2857143	8.904761905	2.984084768	9	110.5	112	113	20	15	17.85714286	4.476190476	2.115700942	5	16.5	18	19.5	97	86	93.42857143	15.61904762	3.95209408	11	92.5	95	95.5	125	125	125	142.2985767	8.054930884	0	125	125	125	78	78	78	77.69346361
398526	37.056	37	37.01866667	0.000836267	0.028918276	0.056	37	37	37.042	111	108	109	1.6	1.264911064	3	108	108.5	109.75	20	18	18.83333333	0.566666667	0.752772653	2	18.25	19	19	95	93	94.5	0.7	0.836660027	2	94.25	95	95	125	125	125	142.2985767	8.054930884	0	125	125	125	78	78	78	77.69346361
398849	32.5	32.167	32.361	0.0156816	0.125226195	0.333	32.29175	32.3885	32.444	81	76	79.16666667	3.366666667	1.834847859	5	78.5	80	80	23	23	23	0	0	0	23	23	23	99	96	97.6	1.3	1.140175425	3	97	98	98	169	149	159	200	14.14213562	20	154	159	164	143	103	123	800
398849	33	32.333	32.595	0.067652	0.260099981	0.667	32.3885	32.5	32.7775	81	74	76.85714286	5.142857143	2.267786838	7	75.5	77	77.5	23	22	22.85714286	0.142857143	0.377964473	1	23	23	23	99	90	96.5	11.5	3.391164992	9	96.25	97.5	98.75	171	130	150	421	20.51828453	41	139.5	149	160	119	51	91	1264
398849	33.306	32.333	32.90085714	0.09686081	0.311224693	0.973	32.7775	33	33.056	77	67	72.71428571	16.9047619	4.111540089	10	69.5	74	76	27	22	23.57142857	3.285714286	1.812653934	5	22.5	23	24	99	90	95	22	4.69041576	9	91.5	95.5	99	171	130	156	511	22.60530911	41	148.5	167	169	119	51	91.66666667	1289.333333
398961	34.194	34	34.07557143	0.003753952	0.061269506	0.194	34.056	34.056	34.0835	88	86	86.85714286	0.80952381	0.899735411	2	86	87	87.5	22	20	21.28571429	0.904761905	0.951189731	2	20.5	22	22	96.45439663	93.41347053	95.09263998	9.686296363	1.411117898	3.040926099	94.48222638	95.23094013	95.81571562	100	95	97.5	12.5	3.535533906	5	96.25	97.5	98.75	70	58	64	72
398961	34.194	34.056	34.0905	0.004761	0.069	0.138	34.056	34.056	34.0905	88	86	86.75	0.916666667	0.957427108	2	86	86.5	87.25	22	20	21.5	1	1	2	21.5	22	22	96.45439663	93.41347053	95.09263998	9.686296363	1.411117898	3.040926099	94.48222638	95.23094013	95.81571562	95	95	95	142.2985767	8.054930884	0	95	95	95	58	58	58	77.69346361
398961	35.27656646	33.79583486	34.77188357	1.499325951	0.609137142	1.480731602	34.59152249	34.92866202	35.12098717	90.04129794	83.61915852	86.6485857	14.3384437	2.476141615	6.422139419	85.18607359	86.52258966	87.98117528	21.98007154	17.37812979	19.57012231	7.964633176	1.823897041	4.601941748	18.56374553	19.49463464	20.49659343	96.45439663	93.41347053	95.09263998	9.686296363	1.411117898	3.040926099	94.48222638	95.23094013	95.81571562	124.7845589	109.125396	116.7666055	142.2985767	8.054930884	15.65916291	113.4646073	116.6725863	119.9292146	71.30148408	61.13706853	65.8083733	77.69346361
400432	36.667	36.667	36.667	0	0	0	36.667	36.667	36.667	85	84	84.66666667	0.266666667	0.516397779	1	84.25	85	85	14	14	14	0	0	0	14	14	14	99	99	99	0	0	0	99	99	99	118	110	113	7	2.645751311	8	111.5	112	114	56	52	53.42857143	1.619047619
400432	36.667	31.944	35.99228571	3.186675571	1.785126206	4.723	36.667	36.667	36.667	85	82	84.28571429	1.571428571	1.253566341	3	84	85	85	14	14	14	0	0	0	14	14	14	99	98	98.83333333	0.166666667	0.40824829	1	99	99	99	108	103	106.7142857	3.238095238	1.799470822	5	106.5	107	108	65	49	53	30
400432	36.667	36.667	36.667	0	0	0	36.667	36.667	36.667	85	82	84.14285714	1.476190476	1.214985793	3	83.5	85	85	14	14	14	0	0	0	14	14	14	99	98	98.83333333	0.166666667	0.40824829	1	99	99	99	114	103	108.7142857	13.23809524	3.638419332	11	107	108	111	65	49	54	28.66666667
400543	34.944	34.833	34.88885714	0.00102681	0.032043869	0.111	34.889	34.889	34.889	98	96	97.28571429	0.571428571	0.755928946	2	97	97	98	28	20	26.57142857	8.952380952	2.992052966	8	27	28	28	99	38	73.66666667	1010.333333	31.78574104	61	61	84	91.5	100	78	87.42857143	82.28571429	9.071147352	22	80	87	93.5	39	27	31.71428571	25.23809524
400543	34.944	34.889	34.92042857	0.000864286	0.029398737	0.055	34.889	34.944	34.944	99	96	97.57142857	1.285714286	1.133893419	3	97	97	98.5	28	28	28	0	0	0	28	28	28	96.45439663	93.41347053	95.09263998	9.686296363	1.411117898	3.040926099	94.48222638	95.23094013	95.81571562	87	75	80.28571429	14.9047619	3.860668583	12	78.5	79	82	31	26	27.42857143	2.952380952
400543	34.889	34.833	34.85166667	0.000836267	0.028918276	0.056	34.833	34.833	34.875	98	97	97.83333333	0.166666667	0.40824829	1	98	98	98	28	20	26.33333333	10.26666667	3.204163958	8	26.5	28	28	99	38	73.66666667	1010.333333	31.78574104	61	61	84	91.5	100	87	91.66666667	37.46666667	6.121002097	13	87.25	88.5	96.5	39	32	34.16666667	11.36666667
401026	37.528	30.806	35.0465	5.3770807	2.318853316	6.722	34.7295	35.4445	36.28475	57	45	48.16666667	24.16666667	4.915960401	12	45	45.5	49.75	18	17	17.83333333	0.166666667	0.40824829	1	18	18	18	99	99	99	9.686296363	1.411117898	0	99	99	99	124	101	112.5	264.5	16.26345597	23	106.75	112.5	118.25	78	57	67.5	220.5
401026	37.472	33.639	36.48616667	2.048303767	1.431189633	3.833	36.65275	36.9445	37.25725	46	43	44.5	1.1	1.048808848	3	44	44.5	45	18	18	18	0	0	0	18	18	18	96.45439663	93.41347053	95.09263998	9.686296363	1.411117898	3.040926099	94.48222638	95.23094013	95.81571562	110	108	109	2	1.414213562	2	108.5	109	109.5	63	60	61.5	4.5
401026	37.306	35.25	36.45642857	0.567182286	0.753115055	2.056	36.0695	36.611	36.9445	46	44	44.85714286	0.476190476	0.690065559	2	44.5	45	45	18	18	18	0	0	0	18	18	18	96.45439663	93.41347053	95.09263998	9.686296363	1.411117898	3.040926099	94.48222638	95.23094013	95.81571562	108	101	104.5	24.5	4.949747468	7	102.75	104.5	106.25	63	57	60	18
402171	35.333	34.611	35.19057143	0.065734619	0.256387634	0.722	35.278	35.278	35.278	77	75	75.85714286	0.80952381	0.899735411	2	75	76	76.5	22	19	20	1.333333333	1.154700538	3	19	20	20.5	99	99	99	0	0	0	99	99	99	91	91	91	142.2985767	8.054930884	0	91	91	91	31	31	31	77.69346361
402171	35.278	33.833	35.06357143	0.294883952	0.543032184	1.445	35.25	35.278	35.278	77	76	76.42857143	0.285714286	0.534522484	1	76	76	77	22	19	20.14285714	1.142857143	1.069044968	3	19.5	20	20.5	99	99	99	0	0	0	99	99	99	104	104	104	142.2985767	8.054930884	0	104	104	104	31	31	31	77.69346361
402171	35.333	34.5	34.83333333	0.137007467	0.370145197	0.833	34.611	34.639	35.12525	75	74	74.66666667	0.266666667	0.516397779	1	74.25	75	75	20	17	18.66666667	1.066666667	1.032795559	3	18.25	19	19	98	98	98	9.686296363	1.411117898	0	98	98	98	104	91	97.5	84.5	9.192388155	13	94.25	97.5	100.75	48	31	39.5	144.5
403301	35.722	35.333	35.52783333	0.020374167	0.142738105	0.389	35.43775	35.528	35.61825	76	71	73.5	3.5	1.870828693	5	72.25	73.5	74.75	8	8	8	0	0	0	8	8	8	96.45439663	93.41347053	95.09263998	9.686296363	1.411117898	3.040926099	94.48222638	95.23094013	95.81571562	105	88	98	40.4	6.356099433	17	95.25	98	103	50	43	47.16666667	7.366666667
403301	35.5	34.944	35.23414286	0.039077143	0.197679394	0.556	35.1115	35.222	35.375	73	70	71.85714286	1.476190476	1.214985793	3	71	72	73	8	8	8	0	0	0	8	8	8	96.45439663	93.41347053	95.09263998	9.686296363	1.411117898	3.040926099	94.48222638	95.23094013	95.81571562	136	88	112.5714286	366.952381	19.15600117	48	95.5	119	127	62	43	52.71428571	56.57142857
403301	35.222	34.722	34.96428571	0.036734238	0.19166178	0.5	34.8195	34.944	35.1115	73	69	70.71428571	2.904761905	1.704336206	4	69.5	70	72	8	8	8	0	0	0	8	8	8	96.45439663	93.41347053	95.09263998	9.686296363	1.411117898	3.040926099	94.48222638	95.23094013	95.81571562	136	83	111.25	347.6428571	18.64518322	53	98.75	111	126	62	40	53.375	56.55357143
405994	36.528	33.167	35.397	1.605398667	1.267043277	3.361	34.764	35.917	36.3195	136	132	133.5714286	2.285714286	1.511857892	4	132.5	133	134.5	28	26	27.14285714	0.476190476	0.690065559	2	27	27	27.5	98	73	85.5	312.5	17.67766953	25	79.25	85.5	91.75	99	74	81.88888889	85.86111111	9.266127083	25	77	78	79	64	43	47.33333333	62.5
405994	36.667	35.917	36.42471429	0.072950238	0.270093017	0.75	36.3195	36.528	36.611	133	130	131.7142857	1.238095238	1.112697281	3	131	132	132.5	27	26	26.42857143	0.285714286	0.534522484	1	26	26	27	87	73	77.66666667	65.33333333	8.082903769	14	73	73	80	109	59	79.33333333	226	15.03329638	50	74	77	77	58	43	46.22222222	27.44444444
405994	36.667	36.5	36.61116667	0.003718567	0.060980051	0.167	36.611	36.611	36.653	131	129	130.1666667	0.566666667	0.752772653	2	130	130	130.75	26	25	25.5	0.3	0.547722558	1	25	25.5	26	87	73	80	98	9.899494937	14	76.5	80	83.5	109	59	80.5	314.8571429	17.74421435	50	72.25	76	84.25	58	43	46.625	29.69642857
406496	35.27656646	33.79583486	34.77188357	1.499325951	0.609137142	1.480731602	34.59152249	34.92866202	35.12098717	103	102	102.1666667	0.166666667	0.40824829	1	102	102	102	21	20	20.66666667	0.266666667	0.516397779	1	20.25	21	21	99	98	98.16666667	0.166666667	0.40824829	1	98	98	98	139	130	134.5	40.5	6.363961031	9	132.25	134.5	136.75	73	69	71	8
406496	26	26	26	1.499325951	0.609137142	0	26	26	26	104	102	103.1428571	0.476190476	0.690065559	2	103	103	103.5	22	21	21.14285714	0.142857143	0.377964473	1	21	21	21	98	98	98	0	0	0	98	98	98	141	139	140	2	1.414213562	2	139.5	140	140.5	74	71	72.5	4.5
406496	35.27656646	33.79583486	34.77188357	1.499325951	0.609137142	1.480731602	34.59152249	34.92866202	35.12098717	104	102	102.8571429	0.476190476	0.690065559	2	102.5	103	103	21	21	21	0	0	0	21	21	21	98	98	98	0	0	0	98	98	98	139	139	139	0	0	0	139	139	139	71	69	70	2
407377	38.278	30.056	33.66675	14.12126758	3.757827508	8.222	30.9305	33.1665	35.90275	101	98	99.5	1.666666667	1.290994449	3	98.75	99.5	100.25	28	25	27	2	1.414213562	3	26.5	27.5	28	94	93	93.25	0.25	0.5	1	93	93	93.25	81	79	80	2	1.414213562	2	79.5	80	80.5	52	48	50	8
407377	35.111	25.611	30.69433333	13.20837787	3.634333208	9.5	28.472	30.639	33.472	101	99	100.5	0.7	0.836660027	2	100.25	101	101	28	27	27.66666667	0.266666667	0.516397779	1	27.25	28	28	94	93	93.5	0.3	0.547722558	1	93	93.5	94	80	79	79.5	0.5	0.707106781	1	79.25	79.5	79.75	51	48	49.5	4.5
407377	38.278	38.167	38.25025	0.00308025	0.0555	0.111	38.25025	38.278	38.278	99	98	98.5	0.333333333	0.577350269	1	98	98.5	99	26	25	25.5	0.333333333	0.577350269	1	25	25.5	26	95	94	94.5	0.333333333	0.577350269	1	94	94.5	95	83	81	82	2	1.414213562	2	81.5	82	82.5	52	50	51	2
408264	34.556	34.5	34.50933333	0.000522667	0.022861904	0.056	34.5	34.5	34.5	83	79	79.83333333	2.566666667	1.602081979	4	79	79	79.75	23	17	19.66666667	4.266666667	2.065591118	6	19	19	20.5	99	89	94.33333333	25.33333333	5.033222957	10	92	95	97	82	80	81	2	1.414213562	2	80.5	81	81.5	63	57	60	18
408264	34.5	33.417	34.22214286	0.14570381	0.381711684	1.083	34.1805	34.389	34.444	83	79	81.14285714	2.80952381	1.67616342	4	80	81	82.5	24	19	21.57142857	2.952380952	1.718249386	5	20.5	22	22.5	93	30	61.5	1984.5	44.54772721	63	45.75	61.5	77.25	124.7845589	109.125396	116.7666055	142.2985767	8.054930884	15.65916291	113.4646073	116.6725863	119.9292146	71.30148408	61.13706853	65.8083733	77.69346361
408264	34.556	34.389	34.47614286	0.002957476	0.054382683	0.167	34.444	34.5	34.5	83	79	80.71428571	2.238095238	1.496026483	4	79.5	81	81.5	23	19	20.71428571	2.238095238	1.496026483	4	19.5	21	21.5	95	95	95	9.686296363	1.411117898	0	95	95	95	82	82	82	142.2985767	8.054930884	0	82	82	82	63	63	63	77.69346361
408682	37.167	34.333	36.33342857	1.822446619	1.349980229	2.834	35.6665	37.167	37.167	100	92	93.71428571	8.238095238	2.870208222	8	92	93	93.5	23	20	22	1.333333333	1.154700538	3	21.5	22	23	95	93	94.42857143	0.619047619	0.786795792	2	94	95	95	158	158	158	142.2985767	8.054930884	0	158	158	158	72	72	72	77.69346361
408682	37.222	37.167	37.18271429	0.000720238	0.026837252	0.055	37.167	37.167	37.1945	100	91	93	10.66666667	3.265986324	9	91	92	93	24	20	22.42857143	2.285714286	1.511857892	4	21.5	23	23.5	95	93	94	0.666666667	0.816496581	2	93.5	94	94.5	158	158	158	142.2985767	8.054930884	0	158	158	158	72	72	72	77.69346361
408682	37.222	37.167	37.20366667	0.000806667	0.028401878	0.055	37.18075	37.222	37.222	93	89	91	1.6	1.264911064	4	91	91	91	24	21	22.66666667	1.466666667	1.211060142	3	22	22.5	23.75	95	93	94.16666667	0.566666667	0.752772653	2	94	94	94.75	133	133	133	142.2985767	8.054930884	0	133	133	133	64	64	64	77.69346361
409297	34.833	34.611	34.7175	0.0062931	0.079329062	0.222	34.67375	34.708	34.764	90	86	87.83333333	3.366666667	1.834847859	4	86.25	87.5	89.5	17	12	14.83333333	3.766666667	1.940790217	5	13.5	15.5	16	92	92	92	9.686296363	1.411117898	0	92	92	92	94	94	94	0	0	0	94	94	94	75	74	74.5	0.5
409297	34.778	34.389	34.61514286	0.015017143	0.122544453	0.389	34.5835	34.611	34.6805	92	87	89.85714286	3.476190476	1.864454471	5	89	90	91	17	12	14	3.333333333	1.825741858	5	12.5	14	15	92	92	92	9.686296363	1.411117898	0	92	92	92	94	94	94	142.2985767	8.054930884	0	94	94	94	74	74	74	77.69346361
409297	34.944	34.389	34.71428571	0.040496571	0.201237599	0.555	34.5835	34.778	34.861	92	85	89	7.666666667	2.768874621	7	87	90	91	17	12	14	3.333333333	1.825741858	5	12.5	14	15	96.45439663	93.41347053	95.09263998	9.686296363	1.411117898	3.040926099	94.48222638	95.23094013	95.81571562	97	97	97	142.2985767	8.054930884	0	97	97	97	69	69	69	77.69346361
411198	35.27656646	33.79583486	34.77188357	1.499325951	0.609137142	1.480731602	34.59152249	34.92866202	35.12098717	130	128	128.4285714	0.619047619	0.786795792	2	128	128	128.5	19	19	19	0	0	0	19	19	19	98	97	97.5	0.5	0.707106781	1	97.25	97.5	97.75	100	95	97.5	12.5	3.535533906	5	96.25	97.5	98.75	60	53	56.5	24.5
411198	37.111	29.75	34.34266667	16.04222433	4.005274564	7.361	32.9585	36.167	36.639	134	128	129.8571429	4.142857143	2.035400978	6	128.5	130	130	21	19	19.28571429	0.571428571	0.755928946	2	19	19	19	98	95	97	2	1.414213562	3	96.5	97.5	98	98	95	96.5	4.5	2.121320344	3	95.75	96.5	97.25	53	50	51.5	4.5
411198	35.27656646	33.79583486	34.77188357	1.499325951	0.609137142	1.480731602	34.59152249	34.92866202	35.12098717	130	128	128.8333333	0.966666667	0.98319208	2	128	128.5	129.75	20	19	19.16666667	0.166666667	0.40824829	1	19	19	19	96.45439663	93.41347053	95.09263998	9.686296363	1.411117898	3.040926099	94.48222638	95.23094013	95.81571562	109	100	104.5	40.5	6.363961031	9	102.25	104.5	106.75	60	57	58.5	4.5
411426	37.778	31.111	35.97216667	6.659104967	2.580524165	6.667	35.5555	37.222	37.4305	118	116	117.1666667	0.566666667	0.752772653	2	117	117	117.75	21	14	16.66666667	6.266666667	2.503331114	7	15.25	16	17.5	96.45439663	93.41347053	95.09263998	9.686296363	1.411117898	3.040926099	94.48222638	95.23094013	95.81571562	99	89	95.16666667	13.36666667	3.656045222	10	94	95.5	97.75	46	44	45.16666667	0.566666667
411426	37.778	29.722	36.62714286	9.271305143	3.044881795	8.056	37.778	37.778	37.778	120	118	118.7142857	0.571428571	0.755928946	2	118	119	119	16	13	14.28571429	0.904761905	0.951189731	3	14	14	14.5	96.45439663	93.41347053	95.09263998	9.686296363	1.411117898	3.040926099	94.48222638	95.23094013	95.81571562	100	95	97.42857143	3.619047619	1.902379462	5	96	97	99	47	46	46.42857143	0.285714286
411426	37.778	31.111	36.78585714	6.272623476	2.504520608	6.667	37.639	37.778	37.778	119	117	118	0.666666667	0.816496581	2	117.5	118	118.5	18	13	15	2.666666667	1.632993162	5	14	15	15.5	96.45439663	93.41347053	95.09263998	9.686296363	1.411117898	3.040926099	94.48222638	95.23094013	95.81571562	98	94	96.14285714	1.80952381	1.345185418	4	95.5	96	97	46	45	45.71428571	0.238095238
411714	34.722	34.444	34.48371429	0.011040571	0.105074123	0.278	34.444	34.444	34.444	74	69	70.71428571	3.238095238	1.799470822	5	69.5	70	71.5	26	25	25.42857143	0.285714286	0.534522484	1	25	25	26	95	95	95	9.686296363	1.411117898	0	95	95	95	74	65	70.85714286	10.47619048	3.236694375	9	69.5	72	73	31	28	29.85714286	1.142857143
411714	34.722	34.444	34.52342857	0.018400952	0.13565011	0.278	34.444	34.444	34.583	77	70	73.42857143	6.285714286	2.507132682	7	71.5	74	75	26	25	25.42857143	0.285714286	0.534522484	1	25	25	26	96.45439663	93.41347053	95.09263998	9.686296363	1.411117898	3.040926099	94.48222638	95.23094013	95.81571562	74	55	67.14285714	37.14285714	6.094494002	19	66	68	70.5	31	25	29	4.333333333
411714	34.444	33.889	34.3515	0.0513375	0.226577801	0.555	34.444	34.444	34.444	70	67	68.5	1.1	1.048808848	3	68	68.5	69	27	25	25.66666667	0.666666667	0.816496581	2	25	25.5	26	98	95	96.5	4.5	2.121320344	3	95.75	96.5	97.25	75	70	72.66666667	2.666666667	1.632993162	5	72.25	73	73	33	30	31.33333333	1.866666667
413554	35.667	35.5	35.60666667	0.004457867	0.066767257	0.167	35.56975	35.625	35.66	114	105	110.1666667	10.16666667	3.188521078	9	108.75	111	111.75	31	30	30.83333333	0.166666667	0.40824829	1	31	31	31	96.45439663	93.41347053	95.09263998	9.686296363	1.411117898	3.040926099	94.48222638	95.23094013	95.81571562	115	105	110	50	7.071067812	10	107.5	110	112.5	76	65	70.5	60.5
413554	35.667	35.361	35.54385714	0.016199476	0.127277163	0.306	35.4585	35.556	35.653	112	95	104.2857143	66.23809524	8.138678961	17	96	109	111	33	31	31.85714286	0.80952381	0.899735411	2	31	32	32.5	96.45439663	93.41347053	95.09263998	9.686296363	1.411117898	3.040926099	94.48222638	95.23094013	95.81571562	115	105	110	50	7.071067812	10	107.5	110	112.5	65	62	63.5	4.5
413554	35.556	32.944	34.63885714	1.33498981	1.155417591	2.612	33.847	35.361	35.4585	109	88	95.42857143	44.61904762	6.679749069	21	92	95	96	34	32	33	0.666666667	0.816496581	2	32.5	33	33.5	96.45439663	93.41347053	95.09263998	9.686296363	1.411117898	3.040926099	94.48222638	95.23094013	95.81571562	105	101	103	8	2.828427125	4	102	103	104	64	62	63	2
414232	37.056	36.278	36.79371429	0.073767571	0.271601862	0.778	36.6945	36.889	36.972	70	68	69.14285714	0.476190476	0.690065559	2	69	69	69.5	15	11	12.42857143	2.285714286	1.511857892	4	11	13	13	98	95	96.5	4.5	2.121320344	3	95.75	96.5	97.25	171	130	150.5	840.5	28.99137803	41	140.25	150.5	160.75	77	66	71.5	60.5
414232	36.889	33.444	35.746	1.698025667	1.303083139	3.445	35.111	36.278	36.6945	71	68	69.57142857	0.952380952	0.975900073	3	69	70	70	16	11	13.28571429	3.571428571	1.889822365	5	12	13	14.5	98	95	96.5	4.5	2.121320344	3	95.75	96.5	97.25	171	130	146.6666667	464.3333333	21.54839515	41	134.5	139	155	77	66	73.33333333	40.33333333
414232	37.111	36.944	37.04633333	0.004233867	0.065068169	0.167	37.014	37.056	37.09725	72	68	70.16666667	2.966666667	1.722401424	4	69	70	71.75	17	11	13.83333333	7.366666667	2.714160398	6	11.5	13.5	16.25	96.45439663	93.41347053	95.09263998	9.686296363	1.411117898	3.040926099	94.48222638	95.23094013	95.81571562	142	114	128	392	19.79898987	28	121	128	135	93	74	83.5	180.5
414579	36.556	36.5	36.54666667	0.000522667	0.022861904	0.056	36.556	36.556	36.556	92	91	91.16666667	0.166666667	0.40824829	1	91	91	91	20	18	18.5	0.7	0.836660027	2	18	18	18.75	96.45439663	93.41347053	95.09263998	9.686296363	1.411117898	3.040926099	94.48222638	95.23094013	95.81571562	118	116	117	2	1.414213562	2	116.5	117	117.5	77	74	75.5	4.5
414579	36.444	28.944	34.35328571	7.532826905	2.744599589	7.5	33.556	35.611	36.181	92	91	91.85714286	0.142857143	0.377964473	1	92	92	92	18	18	18	0	0	0	18	18	18	96.45439663	93.41347053	95.09263998	9.686296363	1.411117898	3.040926099	94.48222638	95.23094013	95.81571562	121	114	117.5	24.5	4.949747468	7	115.75	117.5	119.25	83	79	81	8
414579	36.556	35.611	36.28985714	0.12089681	0.347702185	0.945	36.181	36.444	36.528	92	91	91.42857143	0.285714286	0.534522484	1	91	91	92	18	18	18	0	0	0	18	18	18	96.45439663	93.41347053	95.09263998	9.686296363	1.411117898	3.040926099	94.48222638	95.23094013	95.81571562	121	116	118.5	12.5	3.535533906	5	117.25	118.5	119.75	83	74	78.5	40.5
415739	34.444	34.444	34.444	0	0	0	34.444	34.444	34.444	85	78	82.42857143	4.952380952	2.225394561	7	82	83	83.5	25	22	23.28571429	1.238095238	1.112697281	3	22.5	23	24	93	48	71.25	488.25	22.09637979	45	54.75	72	88.5	105	58	89	231.4285714	15.21277659	47	86.5	92.5	98	60	43	53.25	35.92857143
415739	34.444	34.444	34.444	0	0	0	34.444	34.444	34.444	120	78	91.42857143	272.6190476	16.51117947	42	81.5	84	97.5	26	22	24.28571429	1.571428571	1.253566341	4	24	24	25	57	36	45	63.5	7.968688725	21	41	43	48	105	69	83.14285714	235.8095238	15.35609077	36	70.5	76	95.5	60	41	49.57142857	59.61904762
415739	34.444	34.444	34.444	0	0	0	34.444	34.444	34.444	84	82	83	0.4	0.632455532	2	83	83	83	25	22	23.5	1.5	1.224744871	3	23	23	24.5	93	87	89.6	6.8	2.607680962	6	87	90	91	100	58	90.85714286	218.4761905	14.78094011	42	92.5	97	98	57	43	53.85714286	24.47619048
415818	36.722	36.306	36.514	0.0264452	0.162619802	0.416	36.40275	36.5	36.63925	107	101	103.8333333	6.166666667	2.483277404	6	102	103.5	105.75	34	23	27.83333333	20.56666667	4.535048695	11	24.25	27	31.25	96	83	88.33333333	46.33333333	6.806859286	13	84.5	86	91	107	107	107	142.2985767	8.054930884	0	107	107	107	70	70	70	77.69346361
415818	36.444	35.556	36.11528571	0.108244238	0.329004921	0.888	35.931	36.25	36.3475	110	105	107.5714286	2.952380952	1.718249386	5	106.5	108	108.5	36	29	33	4.666666667	2.160246899	7	32.5	33	34	99	83	91.66666667	40.26666667	6.345602152	16	87	93	96	92	92	92	142.2985767	8.054930884	0	92	92	92	39	39	39	77.69346361
415818	36.25	32.778	34.99228571	1.632807238	1.27781346	3.472	34.25	35.556	35.931	113	108	110.1428571	3.80952381	1.951800146	5	108.5	110	111.5	36	33	34.57142857	1.619047619	1.272418021	3	33.5	35	35.5	99	82	91.16666667	38.16666667	6.177917664	17	87.75	91.5	95.25	124	92	108	512	22.627417	32	100	108	116	80	39	59.5	840.5
415934	36.667	29.722	35.516	6.622043	2.573333053	6.945	36.111	36.667	36.667	84	82	83	0.666666667	0.816496581	2	82.5	83	83.5	27	21	24.14285714	3.80952381	1.951800146	6	23.5	24	25	91	89	90.14285714	0.80952381	0.899735411	2	89.5	90	91	144	90	131.8	350.8444444	18.73084206	54	137.5	140	141.5	75	48	65.8	47.51111111
415934	36.667	35.833	36.54785714	0.099365143	0.31522237	0.834	36.667	36.667	36.667	84	82	83.28571429	0.571428571	0.755928946	2	83	83	84	26	21	23.42857143	2.619047619	1.618347187	5	22.5	24	24	92	89	90.71428571	0.904761905	0.951189731	3	90.5	91	91	144	104	134.875	163.5535714	12.78880649	40	135.75	139.5	140.25	69	48	64	45.71428571
415934	36.667	33.611	35.97233333	1.412407467	1.188447503	3.056	36.111	36.389	36.667	85	83	83.83333333	0.566666667	0.752772653	2	83.25	84	84	26	21	23.5	3.5	1.870828693	5	22.25	23.5	24.75	92	86	90.16666667	4.566666667	2.136976057	6	90.25	91	91	141	135	137.3333333	6.666666667	2.581988897	6	135.25	136.5	139.25	67	63	65	2.8
416017	37.222	37.167	37.18533333	0.000806667	0.028401878	0.055	37.167	37.167	37.20825	126	118	122	10.8	3.286335345	8	120.25	121	124.75	31	28	29.5	1.9	1.378404875	3	28.25	29.5	30.75	99	92	96	9.5	3.082207001	7	94	96	99	111	108	109.5	4.5	2.121320344	3	108.75	109.5	110.25	66	65	65.5	0.5
416017	37.222	36.583	37.03171429	0.054680571	0.233838772	0.639	36.9585	37.111	37.1945	121	117	119.4285714	3.285714286	1.812653934	4	118	120	121	31	24	27.28571429	7.238095238	2.690370837	7	25	28	29	99	90	96	9.666666667	3.109126351	9	95	97	98	108	101	104.5	24.5	4.949747468	7	102.75	104.5	106.25	78	66	72	72
416017	37.111	31.528	35.56757143	4.324818286	2.079619745	5.583	34.917	36.583	36.9585	121	112	116.5714286	8.952380952	2.992052966	9	115	117	118	30	24	26.57142857	4.285714286	2.070196678	6	25	27	27.5	99	90	96.71428571	9.238095238	3.039423504	9	97	98	98	102	101	101.5	0.5	0.707106781	1	101.25	101.5	101.75	78	53	65.5	312.5
418012	35.556	35.278	35.405	0.017211667	0.131193242	0.278	35.278	35.389	35.528	120	118	119.5714286	0.619047619	0.786795792	2	119.5	120	120	32	32	32	0	0	0	32	32	32	99	99	99	0	0	0	99	99	99	92	89	90.42857143	0.952380952	0.975900073	3	90	90	91	53	52	52.42857143	0.285714286
418012	35.389	33.389	34.92871429	0.500754571	0.707640143	2	34.9445	35.278	35.278	120	120	120	0	0	0	120	120	120	32	32	32	0	0	0	32	32	32	99	99	99	0	0	0	99	99	99	93	87	90.14285714	3.476190476	1.864454471	6	89.5	90	91	55	52	52.85714286	1.142857143
418012	35.611	35.5	35.57416667	0.002046167	0.045234574	0.111	35.556	35.5835	35.611	120	115	117.5	3.5	1.870828693	5	116.25	117.5	118.75	32	32	32	0	0	0	32	32	32	99	99	99	0	0	0	99	99	99	93	90	91.16666667	1.366666667	1.169045194	3	90.25	91	91.75	53	50	51.66666667	1.066666667
418054	33.222	33.222	33.222	0	0	0	33.222	33.222	33.222	63	51	56.66666667	28.26666667	5.316640543	12	52.25	56	61.25	20	20	20	0	0	0	20	20	20	96.45439663	93.41347053	95.09263998	9.686296363	1.411117898	3.040926099	94.48222638	95.23094013	95.81571562	192	167	178.6666667	158.3333333	12.58305739	25	172	177	184.5	101	96	98	7
418054	33.278	33.222	33.238	0.000746667	0.027325202	0.056	33.222	33.222	33.25	69	66	67.71428571	1.238095238	1.112697281	3	67	68	68.5	20	20	20	0	0	0	20	20	20	96.45439663	93.41347053	95.09263998	9.686296363	1.411117898	3.040926099	94.48222638	95.23094013	95.81571562	194	193	193.5	0.5	0.707106781	1	193.25	193.5	193.75	98	97	97.5	0.5
418054	33.222	33.222	33.222	0	0	0	33.222	33.222	33.222	68	59	64.57142857	10.95238095	3.309438163	9	62.5	66	67	20	20	20	0	0	0	20	20	20	96.45439663	93.41347053	95.09263998	9.686296363	1.411117898	3.040926099	94.48222638	95.23094013	95.81571562	194	192	193	2	1.414213562	2	192.5	193	193.5	101	97	99	8
418792	34.583	33.944	34.24185714	0.058045143	0.240925596	0.639	34.0555	34.222	34.4165	115	112	113.4285714	0.952380952	0.975900073	3	113	113	114	34	30	32.42857143	3.285714286	1.812653934	4	31	33	34	92	89	90.71428571	0.904761905	0.951189731	3	90.5	91	91	106	97	102.8888889	8.111111111	2.848001248	9	102	104	105	77	40	46.44444444	145.2777778
418792	34.889	34.222	34.56742857	0.054824286	0.234145864	0.667	34.4165	34.583	34.7225	116	112	114.2857143	2.571428571	1.603567451	4	113	115	115.5	33	30	30.71428571	1.571428571	1.253566341	3	30	30	31	91	82	88.28571429	9.904761905	3.14718317	9	87.5	89	90.5	105	92	99.55555556	27.77777778	5.270462767	13	95	100	104	77	36	44.66666667	162
418792	34.111	33.778	33.91666667	0.016006267	0.126515875	0.333	33.81975	33.9025	33.986	114	113	113.8333333	0.166666667	0.40824829	1	114	114	114	34	34	34	0	0	0	34	34	34	93	91	91.66666667	0.666666667	0.816496581	2	91	91.5	92	110	97	105	22	4.69041576	13	102.5	106	108.5	52	41	44.85714286	12.80952381
422900	38.278	38	38.139	0.0107976	0.103911501	0.278	38.06975	38.139	38.20825	107	85	96.33333333	50.26666667	7.089898918	22	95	96.5	98	23	12	18.16666667	18.16666667	4.262237284	11	16.25	17.5	21.75	98	98	98	0	0	0	98	98	98	228	216	222	72	8.485281374	12	219	222	225	153	134	143.5	180.5
422900	38.111	37.778	37.94442857	0.014411619	0.120048403	0.333	37.861	37.944	38.028	95	81	87.85714286	32.14285714	5.669467095	14	83.5	88	92	18	12	14	6.333333333	2.516611478	6	12	13	15.5	99	97	98	0.333333333	0.577350269	2	98	98	98	107	107	107	142.2985767	8.054930884	0	107	107	107	75	75	75	77.69346361
422900	37.944	34.167	37.246	1.870822	1.367779953	3.777	37.5555	37.778	37.861	89	81	84.57142857	9.619047619	3.10145895	8	82	85	86.5	14	12	12.42857143	0.619047619	0.786795792	2	12	12	12.5	99	97	97.71428571	0.571428571	0.755928946	2	97	98	98	118	107	112.5	60.5	7.778174593	11	109.75	112.5	115.25	75	68	71.5	24.5
423819	34.944	34.833	34.89657143	0.002490952	0.049909442	0.111	34.861	34.889	34.944	92	90	90.71428571	0.571428571	0.755928946	2	90	91	91	20	16	18.14285714	2.476190476	1.573591585	4	17	18	19.5	90	7	59	2053	45.31004304	83	43.5	80	85	117	107	112	50	7.071067812	10	109.5	112	114.5	63	61	62	2
423819	34.889	34.778	34.84114286	0.001472143	0.038368514	0.111	34.833	34.833	34.861	92	90	91	0.666666667	0.816496581	2	90.5	91	91.5	21	17	19.28571429	2.238095238	1.496026483	4	18.5	19	20.5	90	7	58.2	1269.7	35.63285001	83	35	79	80	117	95	106	242	15.55634919	22	100.5	106	111.5	63	29	46	578
423819	34.833	34.778	34.81016667	0.000730167	0.027021596	0.055	34.785	34.8195	34.833	92	88	89.83333333	4.166666667	2.041241452	4	88	89.5	91.75	21	16	18.16666667	6.166666667	2.483277404	5	16	17.5	20.5	80	35	65	440.6666667	20.99206199	45	58.25	72.5	79.25	95	95	95	142.2985767	8.054930884	0	95	95	95	29	29	29	77.69346361
427663	35.3	35.1	35.23333333	0.006666667	0.081649658	0.2	35.2	35.25	35.3	59	58	58.66666667	0.266666667	0.516397779	1	58.25	59	59	23	22	22.16666667	0.166666667	0.40824829	1	22	22	22	96.45439663	93.41347053	95.09263998	9.686296363	1.411117898	3.040926099	94.48222638	95.23094013	95.81571562	124.7845589	109.125396	116.7666055	142.2985767	8.054930884	15.65916291	113.4646073	116.6725863	119.9292146	71.30148408	61.13706853	65.8083733	77.69346361
427663	35.1	34.6	34.9	0.026666667	0.163299316	0.5	34.85	34.9	35	60	57	57.71428571	1.238095238	1.112697281	3	57	57	58	22	22	22	0	0	0	22	22	22	96.45439663	93.41347053	95.09263998	9.686296363	1.411117898	3.040926099	94.48222638	95.23094013	95.81571562	115	115	115	142.2985767	8.054930884	0	115	115	115	67	67	67	77.69346361
427663	35.2	34.9	35.07142857	0.012380952	0.111269728	0.3	35	35.1	35.15	59	57	57.85714286	0.80952381	0.899735411	2	57	58	58.5	22	22	22	0	0	0	22	22	22	96.45439663	93.41347053	95.09263998	9.686296363	1.411117898	3.040926099	94.48222638	95.23094013	95.81571562	115	115	115	142.2985767	8.054930884	0	115	115	115	67	67	67	77.69346361
430527	34.8	34.5	34.67142857	0.012380952	0.111269728	0.3	34.6	34.7	34.75	95	92	93.42857143	1.619047619	1.272418021	3	92.5	93	94.5	21.98007154	17.37812979	19.57012231	7.964633176	1.823897041	4.601941748	18.56374553	19.49463464	20.49659343	99	98	98.85714286	0.142857143	0.377964473	1	99	99	99	151	133	144.7777778	26.69444444	5.166666667	18	144	146	146	83	78	79.77777778	3.944444444
430527	34.9	34.7	34.81428571	0.008095238	0.089973541	0.2	34.75	34.8	34.9	97	93	94.85714286	1.476190476	1.214985793	4	94.5	95	95	23	10	16.5	84.5	9.192388155	13	13.25	16.5	19.75	99	98	98.42857143	0.285714286	0.534522484	1	98	98	99	180	144	155	137.25	11.71537451	36	146	151	157	97	78	84.22222222	34.19444444
430527	34.6	34.4	34.5	0.008	0.089442719	0.2	34.425	34.5	34.575	93	90	91.5	1.1	1.048808848	3	91	91.5	92	21.98007154	17.37812979	19.57012231	7.964633176	1.823897041	4.601941748	18.56374553	19.49463464	20.49659343	99	99	99	0	0	0	99	99	99	156	133	145.75	47.92857143	6.923046398	23	143	145	149.75	82	78	79.75	3.071428571
441609	32.5	32.3	32.39166667	0.004416667	0.066458007	0.2	32.3625	32.4	32.4	80	78	78.83333333	0.566666667	0.752772653	2	78.25	79	79	20	20	20	0	0	0	20	20	20	95	94	94.16666667	0.166666667	0.40824829	1	94	94	94	102	101	101.5	0.5	0.707106781	1	101.25	101.5	101.75	66	64	65	2
441609	32.3	32.3	32.3	0	0	0	32.3	32.3	32.3	88	76	79.42857143	19.61904762	4.429339411	12	77	77	80.5	25	20	20.71428571	3.571428571	1.889822365	5	20	20	20	99	94	96.42857143	3.952380952	1.988059595	5	95	96	98	161	115	133.3333333	594.3333333	24.37895267	46	119.5	124	142.5	89	74	81.33333333	56.33333333
441609	32.4	32.3	32.32142857	0.001547619	0.03933979	0.1	32.3	32.3	32.325	79	76	77.42857143	0.952380952	0.975900073	3	77	77	78	20	20	20	0	0	0	20	20	20	96	94	94.57142857	0.619047619	0.786795792	2	94	94	95	115	102	108.5	84.5	9.192388155	13	105.25	108.5	111.75	74	64	69	50
443461	37.6	37.5	37.55714286	0.002857143	0.053452248	0.1	37.5	37.6	37.6	149	147	147.7142857	0.571428571	0.755928946	2	147	148	148	16	8	12	16	4	8	10	12	14	98	95	96	1.666666667	1.290994449	3	95	95	97	100	97	98.5	4.5	2.121320344	3	97.75	98.5	99.25	55	48	51.5	24.5
443461	37.6	27.6	36.07142857	13.95904762	3.736180887	10	37.4	37.5	37.5	156	147	149.7142857	9.238095238	3.039423504	9	148	149	150	19	12	16	8.666666667	2.943920289	7	15	16.5	17.5	98	95	96.71428571	0.904761905	0.951189731	3	96.5	97	97	102	86	95	67	8.185352772	16	91.5	97	99.5	55	48	51.66666667	12.33333333
443461	37.6	37.6	37.6	0	0	0	37.6	37.6	37.6	149	146	147.3333333	1.066666667	1.032795559	3	147	147	147.75	8	8	8	7.964633176	1.823897041	0	8	8	8	95	94	94.83333333	0.166666667	0.40824829	1	95	95	95	100	98	99	2	1.414213562	2	98.5	99	99.5	56	55	55.5	0.5
449294	37.95	37.9	37.90833333	0.000416667	0.020412415	0.05	37.9	37.9	37.9	114	112	112.8333333	0.966666667	0.98319208	2	112	112.5	113.75	18	18	18	0	0	0	18	18	18	99	98	98.5	0.5	0.707106781	1	98.25	98.5	98.75	103	103	103	142.2985767	8.054930884	0	103	103	103	54	54	54	77.69346361
449294	37.8	34.3	36.45	1.805833333	1.343812983	3.5	35.625	36.9	37.45	121	114	116.4285714	5.285714286	2.299068134	7	115	116	117	19	18	18.14285714	0.142857143	0.377964473	1	18	18	18	99	96	97.4	1.3	1.140175425	3	97	97	98	124.7845589	109.125396	116.7666055	142.2985767	8.054930884	15.65916291	113.4646073	116.6725863	119.9292146	71.30148408	61.13706853	65.8083733	77.69346361
449294	37.9	36.9	37.61428571	0.148095238	0.384831441	1	37.45	37.8	37.9	117	112	114.2857143	3.571428571	1.889822365	5	113	114	115.5	18	18	18	0	0	0	18	18	18	99	96	97.5	1.1	1.048808848	3	97	97.5	98	124.7845589	109.125396	116.7666055	142.2985767	8.054930884	15.65916291	113.4646073	116.6725863	119.9292146	71.30148408	61.13706853	65.8083733	77.69346361
457082	36.2	29.55	32.875	22.11125	4.702260095	6.65	31.2125	32.875	34.5375	99	99	99	14.3384437	2.476141615	0	99	99	99	21	21	21	7.964633176	1.823897041	0	21	21	21	96.45439663	93.41347053	95.09263998	9.686296363	1.411117898	3.040926099	94.48222638	95.23094013	95.81571562	124.7845589	109.125396	116.7666055	142.2985767	8.054930884	15.65916291	113.4646073	116.6725863	119.9292146	71.30148408	61.13706853	65.8083733	77.69346361
457082	35.27656646	33.79583486	34.77188357	1.499325951	0.609137142	1.480731602	34.59152249	34.92866202	35.12098717	90.04129794	83.61915852	86.6485857	14.3384437	2.476141615	6.422139419	85.18607359	86.52258966	87.98117528	21.98007154	17.37812979	19.57012231	7.964633176	1.823897041	4.601941748	18.56374553	19.49463464	20.49659343	96.45439663	93.41347053	95.09263998	9.686296363	1.411117898	3.040926099	94.48222638	95.23094013	95.81571562	124.7845589	109.125396	116.7666055	142.2985767	8.054930884	15.65916291	113.4646073	116.6725863	119.9292146	71.30148408	61.13706853	65.8083733	77.69346361
457082	35.27656646	33.79583486	34.77188357	1.499325951	0.609137142	1.480731602	34.59152249	34.92866202	35.12098717	90.04129794	83.61915852	86.6485857	14.3384437	2.476141615	6.422139419	85.18607359	86.52258966	87.98117528	21.98007154	17.37812979	19.57012231	7.964633176	1.823897041	4.601941748	18.56374553	19.49463464	20.49659343	96.45439663	93.41347053	95.09263998	9.686296363	1.411117898	3.040926099	94.48222638	95.23094013	95.81571562	124.7845589	109.125396	116.7666055	142.2985767	8.054930884	15.65916291	113.4646073	116.6725863	119.9292146	71.30148408	61.13706853	65.8083733	77.69346361
457439	34.3	34.1	34.18333333	0.005666667	0.075277265	0.2	34.125	34.2	34.2	95	91	93.5	2.3	1.516575089	4	93	93.5	94.75	33	29	30.83333333	2.166666667	1.471960144	4	30	30.5	31.75	97	95	96	0.4	0.632455532	2	96	96	96	87	87	87	142.2985767	8.054930884	0	87	87	87	59	59	59	77.69346361
457439	34.1	34.1	34.1	0	0	0	34.1	34.1	34.1	94	92	92.85714286	0.476190476	0.690065559	2	92.5	93	93	30	27	28.28571429	1.238095238	1.112697281	3	27.5	28	29	96	93	94.71428571	0.904761905	0.951189731	3	94.5	95	95	106	102	104	8	2.828427125	4	103	104	105	68	66	67	2
457439	34.2	34.1	34.11428571	0.001428571	0.037796447	0.1	34.1	34.1	34.1	95	92	93.42857143	0.952380952	0.975900073	3	93	93	94	33	27	30	4	2	6	29	30	31	96	95	95.57142857	0.285714286	0.534522484	1	95	96	96	102	102	102	142.2985767	8.054930884	0	102	102	102	66	66	66	77.69346361
463167	34.5	34	34.25714286	0.030357143	0.174233013	0.5	34.15	34.25	34.375	113	109	111	3	1.732050808	4	109.5	111	112.5	25	22	23.71428571	1.571428571	1.253566341	3	23	23	25	93	92	92.42857143	0.285714286	0.534522484	1	92	92	93	38	38	38	142.2985767	8.054930884	0	38	38	38	26	26	26	77.69346361
463167	34.25	28.65	33.16428571	4.126428571	2.031361261	5.6	33.475	34	34.15	111	107	108.8571429	1.80952381	1.345185418	4	108	109	109.5	27	22	24.28571429	3.238095238	1.799470822	5	23	24	25.5	95	92	93.28571429	0.904761905	0.951189731	3	93	93	93.5	144	144	144	142.2985767	8.054930884	0	144	144	144	78	78	78	77.69346361
463167	34.8	34.35	34.55833333	0.030416667	0.174403746	0.45	34.425	34.55	34.675	115	112	113.3333333	1.066666667	1.032795559	3	113	113	113.75	25	23	23.83333333	0.966666667	0.98319208	2	23	23.5	24.75	92	90	91.16666667	0.966666667	0.98319208	2	90.25	91.5	92	178	38	114.6666667	5033.333333	70.94598885	140	83	128	153	151	26	80.66666667	4090.333333
464745	34.2	34.1	34.14166667	0.002416667	0.049159604	0.1	34.1	34.125	34.1875	92	71	75.5	66.3	8.142481194	21	72	72	73.5	14	14	14	0	0	0	14	14	14	96.45439663	93.41347053	95.09263998	9.686296363	1.411117898	3.040926099	94.48222638	95.23094013	95.81571562	102	102	102	142.2985767	8.054930884	0	102	102	102	77	77	77	77.69346361
464745	34.2	34.15	34.19285714	0.000357143	0.018898224	0.05	34.2	34.2	34.2	72	71	71.85714286	0.142857143	0.377964473	1	72	72	72	14	14	14	0	0	0	14	14	14	96.45439663	93.41347053	95.09263998	9.686296363	1.411117898	3.040926099	94.48222638	95.23094013	95.81571562	101	101	101	142.2985767	8.054930884	0	101	101	101	77	77	77	77.69346361
464745	34.3	32.4	33.97142857	0.482380952	0.694536502	1.9	34.2	34.2	34.25	73	72	72.28571429	0.238095238	0.487950036	1	72	72	72.5	14	14	14	0	0	0	14	14	14	96.45439663	93.41347053	95.09263998	9.686296363	1.411117898	3.040926099	94.48222638	95.23094013	95.81571562	101	101	101	142.2985767	8.054930884	0	101	101	101	77	77	77	77.69346361
469965	26.65	25.55	26.16428571	0.174761905	0.418045338	1.1	25.9	26.25	26.45	72	62	66.14285714	24.14285714	4.913538149	10	62	63	71	15	9	11.57142857	5.952380952	2.439750182	6	9.5	11	13.5	96.45439663	93.41347053	95.09263998	9.686296363	1.411117898	3.040926099	94.48222638	95.23094013	95.81571562	121	121	121	142.2985767	8.054930884	0	121	121	121	66	66	66	77.69346361
469965	28.9	25.55	26.41428571	1.402261905	1.1841714	3.35	25.7	25.8	26.625	81	63	73.14285714	34.80952381	5.899959645	18	71	72	77	16	11	14	2.666666667	1.632993162	5	13.5	14	15	96.45439663	93.41347053	95.09263998	9.686296363	1.411117898	3.040926099	94.48222638	95.23094013	95.81571562	121	121	121	142.2985767	8.054930884	0	121	121	121	66	66	66	77.69346361
469965	26.8	26.1	26.3625	0.092291667	0.303795436	0.7	26.2125	26.275	26.425	79	62	66.25	72.25	8.5	17	62	62	66.25	15	9	10.75	8.25	2.872281323	6	9	9.5	11.25	96.45439663	93.41347053	95.09263998	9.686296363	1.411117898	3.040926099	94.48222638	95.23094013	95.81571562	116	116	116	142.2985767	8.054930884	0	116	116	116	76	76	76	77.69346361
474533	36.9	36.9	36.9	0	0	0	36.9	36.9	36.9	64	63	63.83333333	0.166666667	0.40824829	1	64	64	64	25	25	25	0	0	0	25	25	25	96	96	96	0	0	0	96	96	96	111	108	109.3333333	1.466666667	1.211060142	3	108.25	109.5	110	60	58	58.66666667	0.666666667
474533	36.9	36.8	36.85714286	0.002857143	0.053452248	0.1	36.8	36.9	36.9	64	62	63.14285714	0.476190476	0.690065559	2	63	63	63.5	25	25	25	0	0	0	25	25	25	98	96	96.28571429	0.571428571	0.755928946	2	96	96	96	113	108	109.8571429	3.476190476	1.864454471	5	108.5	109	111	61	58	58.85714286	1.476190476
474533	36.9	28.7	35.65714286	9.412857143	3.068037996	8.2	36.8	36.8	36.8	63	62	62.85714286	0.142857143	0.377964473	1	63	63	63	25	25	25	0	0	0	25	25	25	98	96	96.28571429	0.571428571	0.755928946	2	96	96	96	124	109	113.75	21.64285714	4.652188425	15	111	112.5	114.5	68	58	61.125	9.267857143
475951	36.35	36	36.15714286	0.01202381	0.109653133	0.35	36.1	36.15	36.2	79	76	77.85714286	1.476190476	1.214985793	3	77	78	79	32	23	27.42857143	8.619047619	2.935821456	9	26	27	29	99	94	98.14285714	3.476190476	1.864454471	5	98.5	99	99	122	122	122	142.2985767	8.054930884	0	122	122	122	61	61	61	77.69346361
475951	36.2	31.55	34.80714286	3.926190476	1.981461702	4.65	33.725	36.1	36.175	79	70	75.85714286	11.80952381	3.436498772	9	74	76	79	34	23	28.85714286	13.80952381	3.716116765	11	26.5	30	31	99	97	98.28571429	0.571428571	0.755928946	2	98	98	99	122	122	122	142.2985767	8.054930884	0	122	122	122	61	61	61	77.69346361
475951	36.5	36	36.30833333	0.044416667	0.21075262	0.5	36.1625	36.375	36.475	78	72	75.66666667	5.066666667	2.250925735	6	74.5	76.5	77	34	26	31.33333333	12.26666667	3.502380143	8	29	33	34	99	93	95.5	7.9	2.810693865	6	93.25	94.5	98	124.7845589	109.125396	116.7666055	142.2985767	8.054930884	15.65916291	113.4646073	116.6725863	119.9292146	71.30148408	61.13706853	65.8083733	77.69346361
477532	34.8	34.8	34.8	0	0	0	34.8	34.8	34.8	90	87	88.83333333	1.366666667	1.169045194	3	88.25	89	89.75	26	24	24.83333333	0.566666667	0.752772653	2	24.25	25	25	90	87	88.33333333	1.466666667	1.211060142	3	87.25	88.5	89	110	103	106.5	24.5	4.949747468	7	104.75	106.5	108.25	71	66	68.5	12.5
477532	34.9	34.8	34.85714286	0.002857143	0.053452248	0.1	34.8	34.9	34.9	92	75	87	48.66666667	6.976149845	17	84.5	90	91.5	27	22	24.42857143	2.619047619	1.618347187	5	23.5	25	25	93	78	84	40.5	6.363961031	15	79	82	88	105	90	99.33333333	66.33333333	8.144527815	15	96.5	103	104	71	61	66.66666667	26.33333333
477532	34.9	34.8	34.81428571	0.001428571	0.037796447	0.1	34.8	34.8	34.8	92	88	90.42857143	1.952380952	1.397276262	4	90	90	91.5	27	25	25.42857143	0.619047619	0.786795792	2	25	25	25.5	93	78	86.28571429	31.9047619	5.648430039	15	83	88	89.5	110	105	107.5	12.5	3.535533906	5	106.25	107.5	108.75	71	71	71	0
484260	33.8	33.7	33.71428571	0.001428571	0.037796447	0.1	33.7	33.7	33.7	97	72	87.42857143	113.6190476	10.65922359	25	79	93	96	29	19	24.57142857	15.61904762	3.95209408	10	22.5	26	26.5	96.45439663	93.41347053	95.09263998	9.686296363	1.411117898	3.040926099	94.48222638	95.23094013	95.81571562	117	109	111.75	7.071428571	2.659215781	8	109.75	111.5	113	68	54	64.25	21.64285714
484260	33.7	33.6	33.68571429	0.001428571	0.037796447	0.1	33.7	33.7	33.7	114	93	100.1428571	51.80952381	7.197883287	21	96	97	102.5	28	19	23	13.33333333	3.651483717	9	20	22	26	96.45439663	93.41347053	95.09263998	9.686296363	1.411117898	3.040926099	94.48222638	95.23094013	95.81571562	122	109	115.5	19.71428571	4.440077219	13	112.75	115	118.5	71	67	68.5	2.285714286
484260	33.8	33.7	33.76666667	0.002666667	0.051639778	0.1	33.725	33.8	33.8	83	71	74.16666667	20.56666667	4.535048695	12	72	72	74.25	29	24	26.66666667	3.066666667	1.751190072	5	26	26.5	27.75	96.45439663	93.41347053	95.09263998	9.686296363	1.411117898	3.040926099	94.48222638	95.23094013	95.81571562	111	107	109.5714286	1.952380952	1.397276262	4	109	110	110.5	66	54	61.28571429	14.57142857
484936	31.7	31.4	31.575	0.01375	0.117260394	0.3	31.5125	31.575	31.675	156	148	151.6666667	8.266666667	2.875181154	8	150.25	151	153.25	8	8	8	7.964633176	1.823897041	0	8	8	8	79	74	76.5	12.5	3.535533906	5	75.25	76.5	77.75	99	62	77.83333333	218.9666667	14.79752232	37	65.75	76	87.75	50	35	41.5	35.5
484936	31.55	31.3	31.42142857	0.006547619	0.080917359	0.25	31.4	31.4	31.45	151	137	145.2857143	24.9047619	4.990467103	14	143	145	149	21.98007154	17.37812979	19.57012231	7.964633176	1.823897041	4.601941748	18.56374553	19.49463464	20.49659343	74	74	74	9.686296363	1.411117898	0	74	74	74	90	60	76.16666667	123.7666667	11.12504682	30	70.25	76	84	69	35	48.16666667	135.7666667
484936	31.4	29.7	31.09285714	0.385357143	0.62077141	1.7	31.225	31.3	31.4	145	135	139.5714286	16.95238095	4.117326918	10	137	137	143	17	12	14.66666667	6.333333333	2.516611478	5	13.5	15	16	96.45439663	93.41347053	95.09263998	9.686296363	1.411117898	3.040926099	94.48222638	95.23094013	95.81571562	106	60	85.28571429	273.9047619	16.55006834	46	76.5	85	96.5	89	43	60.14285714	232.4761905
486967	34.1	34	34.08571429	0.001428571	0.037796447	0.1	34.1	34.1	34.1	116	111	113.1428571	3.80952381	1.951800146	5	111.5	113	114.5	28	25	27.57142857	1.285714286	1.133893419	3	28	28	28	94	93	93.14285714	0.142857143	0.377964473	1	93	93	93	82	82	82	142.2985767	8.054930884	0	82	82	82	56	56	56	77.69346361
486967	34.1	34.1	34.1	0	0	0	34.1	34.1	34.1	116	111	113.4285714	2.952380952	1.718249386	5	112.5	113	114.5	28	20	24.71428571	11.9047619	3.450327797	8	22	25	28	93	93	93	0	0	0	93	93	93	82	82	82	142.2985767	8.054930884	0	82	82	82	56	56	56	77.69346361
486967	34.1	34	34.06666667	0.002666667	0.051639778	0.1	34.025	34.1	34.1	119	111	114.6666667	8.266666667	2.875181154	8	113	114.5	116	23	11	19.33333333	18.66666667	4.320493799	12	19.25	20.5	21.75	93	93	93	0	0	0	93	93	93	89	89	89	142.2985767	8.054930884	0	89	89	89	55	55	55	77.69346361
489405	33.5	33.2	33.325	0.01375	0.117260394	0.3	33.225	33.325	33.3875	95	85	90.66666667	17.06666667	4.131182236	10	87.75	91	94.25	25	25	25	0	0	0	25	25	25	93	81	85.5	18.7	4.324349662	12	82.5	85	86.75	106	71	87.45454545	177.0727273	13.30686767	35	76	85	99.5	68	46	56.27272727	58.21818182
489405	33.95	33.6	33.75	0.021666667	0.147196014	0.35	33.675	33.725	33.8	101	94	97.57142857	8.619047619	2.935821456	7	95	98	100	34	24	28.71428571	15.23809524	3.903600292	10	25.5	29	31.5	96.45439663	93.41347053	95.09263998	9.686296363	1.411117898	3.040926099	94.48222638	95.23094013	95.81571562	153	76	110.5454545	545.4727273	23.35535757	77	99	110	123.5	76	56	66.45454545	52.27272727
489405	33.75	33.35	33.55	0.026	0.161245155	0.4	33.425	33.55	33.675	98	92	94.85714286	3.476190476	1.864454471	6	94	95	95.5	34	25	28.14285714	16.80952381	4.099941928	9	25	25	31.5	93	82	86.33333333	34.33333333	5.859465277	11	83	84	88.5	121	71	96.69230769	312.8974359	17.68890714	50	76	102	109	73	50	61.30769231	59.23076923
492392	34.833	34.611	34.72614286	0.008315476	0.091189233	0.222	34.653	34.722	34.8055	106	104	105.1428571	0.80952381	0.899735411	2	104.5	105	106	34	23	27.71428571	16.57142857	4.070801957	11	24.5	28	30	98	98	98	0	0	0	98	98	98	124.7845589	109.125396	116.7666055	142.2985767	8.054930884	15.65916291	113.4646073	116.6725863	119.9292146	71.30148408	61.13706853	65.8083733	77.69346361
492392	34.722	34.5	34.60728571	0.005752571	0.075845708	0.222	34.556	34.611	34.653	105	103	103.8571429	0.80952381	0.899735411	2	103	104	104.5	31	23	25.28571429	7.571428571	2.751622898	8	23.5	25	25.5	98	98	98	0	0	0	98	98	98	117	117	117	142.2985767	8.054930884	0	117	117	117	61	61	61	77.69346361
492392	35	34.778	34.8795	0.0066795	0.081728208	0.222	34.833	34.861	34.93025	108	106	106.5	0.7	0.836660027	2	106	106	106.75	40	28	34.83333333	28.96666667	5.382068995	12	30.25	36	39.5	98	98	98	0	0	0	98	98	98	124.7845589	109.125396	116.7666055	142.2985767	8.054930884	15.65916291	113.4646073	116.6725863	119.9292146	71.30148408	61.13706853	65.8083733	77.69346361
509448	34.833	34.722	34.7888	0.0021507	0.04637564	0.111	34.778	34.778	34.833	70	69	69.6	0.3	0.547722558	1	69	70	70	22	19	20.2	1.7	1.303840481	3	19	20	21	94	92	92.66666667	1.066666667	1.032795559	2	92	92	93.5	124.7845589	109.125396	116.7666055	142.2985767	8.054930884	15.65916291	113.4646073	116.6725863	119.9292146	71.30148408	61.13706853	65.8083733	77.69346361
509448	34.722	34.5	34.60728571	0.005752571	0.075845708	0.222	34.556	34.611	34.653	69	65	67	2	1.414213562	4	66	67	68	22	20	20.71428571	0.571428571	0.755928946	2	20	21	21	95	94	94.14285714	0.142857143	0.377964473	1	94	94	94	124.7845589	109.125396	116.7666055	142.2985767	8.054930884	15.65916291	113.4646073	116.6725863	119.9292146	71.30148408	61.13706853	65.8083733	77.69346361
509448	34.778	34.611	34.70242857	0.004304286	0.065607055	0.167	34.653	34.722	34.75	70	67	68.85714286	1.476190476	1.214985793	3	68	69	70	22	20	21	0.666666667	0.816496581	2	20.5	21	21.5	94	92	93.71428571	0.571428571	0.755928946	2	94	94	94	124.7845589	109.125396	116.7666055	142.2985767	8.054930884	15.65916291	113.4646073	116.6725863	119.9292146	71.30148408	61.13706853	65.8083733	77.69346361
509841	34.8	31.05	33.80714286	1.952857143	1.397446651	3.75	33.35	34.7	34.7	86	83	84.57142857	0.952380952	0.975900073	3	84	85	85	30	28	29.42857143	0.619047619	0.786795792	2	29	30	30	97	96	96.57142857	0.285714286	0.534522484	1	96	97	97	116	116	116	142.2985767	8.054930884	0	116	116	116	64	64	64	77.69346361
509841	34.7	33.75	34.56428571	0.128928571	0.359066249	0.95	34.7	34.7	34.7	85	83	84.14285714	0.476190476	0.690065559	2	84	84	84.5	31	29	30.14285714	0.476190476	0.690065559	2	30	30	30.5	97	95	96.42857143	0.619047619	0.786795792	2	96	97	97	116	116	116	142.2985767	8.054930884	0	116	116	116	64	64	64	77.69346361
509841	34.7	34.7	34.7	0	0	0	34.7	34.7	34.7	86	84	84.5	0.7	0.836660027	2	84	84	84.75	31	29	30.33333333	1.066666667	1.032795559	2	29.5	31	31	97	95	96.33333333	0.666666667	0.816496581	2	96	96.5	97	121	121	121	142.2985767	8.054930884	0	121	121	121	59	59	59	77.69346361
515591	35.6	35.5	35.55	0.003	0.054772256	0.1	35.5	35.55	35.6	51	49	49.83333333	0.966666667	0.98319208	2	49	49.5	50.75	18	8	11.66666667	13.06666667	3.614784456	10	9.25	11	12.75	96	95	95.5	0.3	0.547722558	1	95	95.5	96	98	96	97	2	1.414213562	2	96.5	97	97.5	45	42	43.5	4.5
515591	35.5	35.5	35.5	0	0	0	35.5	35.5	35.5	57	49	51.85714286	6.80952381	2.60950643	8	50.5	51	52.5	18	8	15.28571429	21.57142857	4.644505202	10	13.5	18	18	97	95	95.85714286	0.476190476	0.690065559	2	95.5	96	96	101	96	98.5	12.5	3.535533906	5	97.25	98.5	99.75	45	39	42	18
515591	35.5	27.15	34.30714286	9.960357143	3.15600335	8.35	35.5	35.5	35.5	61	51	55.14285714	12.14285714	3.484660262	10	52.5	55	57	18	18	18	0	0	0	18	18	18	97	94	95.71428571	0.904761905	0.951189731	3	95.5	96	96	101	97	99	8	2.828427125	4	98	99	100	44	39	41.5	12.5
518390	34.3	25.7	28.34166667	13.11641667	3.62165938	8.6	25.9875	26.4	30.15	116	108	110.6666667	9.466666667	3.076794869	8	108.25	110	111.75	29	28	28.33333333	0.266666667	0.516397779	1	28	28	28.75	97	97	97	0	0	0	97	97	97	74	74	74	142.2985767	8.054930884	0	74	74	74	54	54	54	77.69346361
518390	26.4	25.7	26.0875	0.133958333	0.366003188	0.7	25.8125	26.125	26.4	111	108	109	2	1.414213562	3	108	108.5	109.5	28	28	28	0	0	0	28	28	28	97	97	97	0	0	0	97	97	97	74	74	74	142.2985767	8.054930884	0	74	74	74	54	54	54	77.69346361
518390	35.27656646	33.79583486	34.77188357	1.499325951	0.609137142	1.480731602	34.59152249	34.92866202	35.12098717	90.04129794	83.61915852	86.6485857	14.3384437	2.476141615	6.422139419	85.18607359	86.52258966	87.98117528	21.98007154	17.37812979	19.57012231	7.964633176	1.823897041	4.601941748	18.56374553	19.49463464	20.49659343	96.45439663	93.41347053	95.09263998	9.686296363	1.411117898	3.040926099	94.48222638	95.23094013	95.81571562	91	69	80	242	15.55634919	22	74.5	80	85.5	59	55	57	8
536040	34.3	34.2	34.23333333	0.002666667	0.051639778	0.1	34.2	34.2	34.275	60	60	60	0	0	0	60	60	60	12	12	12	0	0	0	12	12	12	98	97	97.83333333	0.166666667	0.40824829	1	98	98	98	101	98	98.66666667	1.466666667	1.211060142	3	98	98	98.75	56	54	55.16666667	0.566666667
536040	34.2	34.2	34.2	0	0	0	34.2	34.2	34.2	60	60	60	0	0	0	60	60	60	13	12	12.28571429	0.238095238	0.487950036	1	12	12	12.5	99	98	98.14285714	0.142857143	0.377964473	1	98	98	98	104	98	100.8571429	4.142857143	2.035400978	6	99.5	101	102	59	55	56.71428571	1.904761905
536040	34.2	34.2	34.2	0	0	0	34.2	34.2	34.2	60	60	60	0	0	0	60	60	60	13	12	12.42857143	0.285714286	0.534522484	1	12	12	13	99	98	98.57142857	0.285714286	0.534522484	1	98	99	99	108	100	103.8333333	9.766666667	3.125166662	8	102	103	106.25	59	56	58	1.6
540923	36.8	26.2	35.28571429	16.05142857	4.006423414	10.6	36.8	36.8	36.8	102	100	101	1	1	2	100	101	102	20	20	20	0	0	0	20	20	20	95	90	92.71428571	4.904761905	2.214669706	5	91	92	95	104	104	104	142.2985767	8.054930884	0	104	104	104	64	64	64	77.69346361
540923	36.8	36.8	36.8	0	0	0	36.8	36.8	36.8	102	100	100.2857143	0.571428571	0.755928946	2	100	100	100	20	20	20	0	0	0	20	20	20	96	90	94.42857143	3.952380952	1.988059595	6	95	95	95	110	110	110	142.2985767	8.054930884	0	110	110	110	65	65	65	77.69346361
540923	36.8	35.9	36.65	0.135	0.367423461	0.9	36.8	36.8	36.8	100	100	100	0	0	0	100	100	100	20	20	20	0	0	0	20	20	20	97	95	95.66666667	0.666666667	0.816496581	2	95	95.5	96	110	110	110	142.2985767	8.054930884	0	110	110	110	65	65	65	77.69346361
543182	35.2	35	35.06666667	0.006666667	0.081649658	0.2	35	35.05	35.1	85	81	82.5	1.9	1.378404875	4	82	82	82.75	15	10	11.5	3.1	1.760681686	5	11	11	11	99	97	98.33333333	0.666666667	0.816496581	2	98	98.5	99	107	107	107	142.2985767	8.054930884	0	107	107	107	50	50	50	77.69346361
543182	35	34.9	34.94285714	0.002857143	0.053452248	0.1	34.9	34.9	35	84	81	82.71428571	1.238095238	1.112697281	3	82	83	83.5	11	10	10.85714286	0.142857143	0.377964473	1	11	11	11	99	99	99	0	0	0	99	99	99	107	107	107	142.2985767	8.054930884	0	107	107	107	50	50	50	77.69346361
543182	34.9	34.9	34.9	0	0	0	34.9	34.9	34.9	86	83	84.28571429	1.238095238	1.112697281	3	83.5	84	85	12	10	11	0.333333333	0.577350269	2	11	11	11	96.45439663	93.41347053	95.09263998	9.686296363	1.411117898	3.040926099	94.48222638	95.23094013	95.81571562	118	118	118	142.2985767	8.054930884	0	118	118	118	53	53	53	77.69346361
558840	38.4	28.5	36.52857143	12.83654762	3.582812808	9.9	37.1	38.1	38.25	110	88	95.28571429	73.57142857	8.577378887	22	89.5	90	100	24	20	21.71428571	1.571428571	1.253566341	4	21	22	22	96.45439663	93.41347053	95.09263998	9.686296363	1.411117898	3.040926099	94.48222638	95.23094013	95.81571562	120	87	107.1111111	172.1111111	13.11911244	33	96	110	119	66	56	61.33333333	10.25
558840	38.4	28.5	33.98571429	13.4997619	3.674202213	9.9	31.575	33.65	37.1	122	90	107.1428571	126.4761905	11.24616337	32	100	110	114	24	20	21.14285714	2.142857143	1.463850109	4	20	21	21.5	96.45439663	93.41347053	95.09263998	9.686296363	1.411117898	3.040926099	94.48222638	95.23094013	95.81571562	119	80	91.55555556	150.2777778	12.2587837	39	84	87	96	66	56	59.33333333	12.75
558840	38.3	38	38.13333333	0.010666667	0.103279556	0.3	38.1	38.1	38.175	94	78	87.33333333	29.46666667	5.428320796	16	85.75	88.5	89.75	22	19	21	1.2	1.095445115	3	21	21	21.75	96.45439663	93.41347053	95.09263998	9.686296363	1.411117898	3.040926099	94.48222638	95.23094013	95.81571562	124	110	117.875	17.55357143	4.18969825	14	115.75	119	120	71	56	63.25	17.07142857
573243	33	33	33	0	0	0	33	33	33	65	62	63.16666667	0.966666667	0.98319208	3	63	63	63	14	14	14	0	0	0	14	14	14	89	87	88	0.4	0.632455532	2	88	88	88	82	82	82	142.2985767	8.054930884	0	82	82	82	57	57	57	77.69346361
573243	33	33	33	0	0	0	33	33	33	66	64	65.14285714	0.476190476	0.690065559	2	65	65	65.5	16	14	14.28571429	0.571428571	0.755928946	2	14	14	14	90	85	88.71428571	3.571428571	1.889822365	5	88	90	90	81	76	78.5	12.5	3.535533906	5	77.25	78.5	79.75	53	51	52	2
573243	33	33	33	0	0	0	33	33	33	66	63	64.42857143	1.285714286	1.133893419	3	63.5	65	65	14	14	14	0	0	0	14	14	14	90	88	88.71428571	0.904761905	0.951189731	2	88	88	89.5	82	82	82	142.2985767	8.054930884	0	82	82	82	57	57	57	77.69346361
577795	37.6	34.55	36.83571429	1.168095238	1.080784547	3.05	36.725	37.25	37.5	72	69	70.14285714	0.80952381	0.899735411	3	70	70	70	26	16	17.57142857	13.95238095	3.735288604	10	16	16	16.5	95	93	94.14285714	0.476190476	0.690065559	2	94	94	94.5	113	103	106.4285714	19.28571429	4.391550328	10	103	103	110	79	71	74	12.33333333
577795	37.7	37.25	37.56428571	0.030595238	0.174914945	0.45	37.5	37.6	37.7	70	69	69.85714286	0.142857143	0.377964473	1	70	70	70	16	16	16	0	0	0	16	16	16	95	94	94.28571429	0.238095238	0.487950036	1	94	94	94.5	103	101	102.5714286	0.619047619	0.786795792	2	102.5	103	103	72	70	71	0.666666667
577795	37.8	37.7	37.73333333	0.002666667	0.051639778	0.1	37.7	37.7	37.775	70	69	69.5	0.3	0.547722558	1	69	69.5	70	16	16	16	0	0	0	16	16	16	94	94	94	0	0	0	94	94	94	103	100	101.6666667	1.466666667	1.211060142	3	101	101.5	102.75	72	69	70.33333333	1.066666667
593240	37.7	36.05	36.95833333	0.577416667	0.759879376	1.65	36.325	37.025	37.65	83	82	82.33333333	0.266666667	0.516397779	1	82	82	82.75	15	11	13.83333333	2.166666667	1.471960144	4	14	14	14.75	96.45439663	93.41347053	95.09263998	9.686296363	1.411117898	3.040926099	94.48222638	95.23094013	95.81571562	114	114	114	142.2985767	8.054930884	0	114	114	114	55	55	55	77.69346361
593240	37.7	32.1	36.22857143	3.793214286	1.947617592	5.6	36.025	36.9	37.425	83	81	81.85714286	0.80952381	0.899735411	2	81	82	82.5	14	11	13	1.666666667	1.290994449	3	12	14	14	96.45439663	93.41347053	95.09263998	9.686296363	1.411117898	3.040926099	94.48222638	95.23094013	95.81571562	151	151	151	142.2985767	8.054930884	0	151	151	151	65	65	65	77.69346361
593240	37.2	32.1	35.55	4.815833333	2.194500703	5.1	34.35	36.8	37.025	83	81	81.28571429	0.571428571	0.755928946	2	81	81	81	14	12	13.14285714	0.80952381	0.899735411	2	12.5	13	14	96.45439663	93.41347053	95.09263998	9.686296363	1.411117898	3.040926099	94.48222638	95.23094013	95.81571562	151	150	150.5	0.5	0.707106781	1	150.25	150.5	150.75	67	65	66	2
593458	34	31.8	33.35	0.545833333	0.738805342	2.2	33.375	33.4	33.75	118	115	116.1428571	1.476190476	1.214985793	3	115	116	117	32	25	27.71428571	5.571428571	2.360387377	7	26	28	28.5	96.45439663	93.41347053	95.09263998	9.686296363	1.411117898	3.040926099	94.48222638	95.23094013	95.81571562	142	92	113	673	25.94224354	50	98.5	105	123.5	97	43	61.66666667	937.3333333
593458	34.2	33.4	33.9	0.1	0.316227766	0.8	33.75	34	34.1	119	115	117.1428571	3.142857143	1.772810521	4	115.5	118	118.5	31	25	27.42857143	3.619047619	1.902379462	6	26.5	27	28	96.45439663	93.41347053	95.09263998	9.686296363	1.411117898	3.040926099	94.48222638	95.23094013	95.81571562	126	92	107.6666667	294.3333333	17.15614564	34	98.5	105	115.5	86	43	58	589
593458	34.4	34.1	34.23333333	0.014666667	0.121106014	0.3	34.125	34.25	34.3	119	118	118.3333333	0.266666667	0.516397779	1	118	118	118.75	31	25	28	4.8	2.19089023	6	27	27.5	29.5	96.45439663	93.41347053	95.09263998	9.686296363	1.411117898	3.040926099	94.48222638	95.23094013	95.81571562	126	125	125.5	0.5	0.707106781	1	125.25	125.5	125.75	86	65	75.5	220.5
606930	32.5	32	32.16666667	0.030666667	0.175119007	0.5	32.1	32.1	32.175	69	65	66.33333333	1.866666667	1.366260102	4	66	66	66	16	16	16	0	0	0	16	16	16	97	97	97	0	0	0	97	97	97	99	91	95.16666667	12.96666667	3.600925807	8	92.25	95	98.5	61	51	53.5	13.9
606930	34.7	32.7	33.6	0.46	0.678232998	2	33.15	33.7	33.9	68	56	60.57142857	20.28571429	4.503966506	12	57	59	63.5	16	16	16	0	0	0	16	16	16	99	97	98	1	1	2	97	98	99	117	93	106.2857143	104.9047619	10.24230257	24	97.5	109	115	61	51	56.57142857	17.28571429
606930	33.7	32.1	32.77142857	0.375714286	0.61295537	1.6	32.3	32.7	33.15	68	59	64.57142857	8.619047619	2.935821456	9	63.5	66	66	16	16	16	0	0	0	16	16	16	99	97	97.28571429	0.571428571	0.755928946	2	97	97	97	109	91	97.71428571	36.9047619	6.074928963	18	93.5	97	100	61	51	54.42857143	13.61904762
606938	34.9	34.6	34.71428571	0.014761905	0.121498579	0.3	34.6	34.7	34.8	73	69	70.85714286	1.80952381	1.345185418	4	70	71	71.5	14	14	14	0	0	0	14	14	14	96.45439663	93.41347053	95.09263998	9.686296363	1.411117898	3.040926099	94.48222638	95.23094013	95.81571562	116	101	111.7142857	24.57142857	4.956957592	15	112	113	114	86	78	82.28571429	6.238095238
606938	35	34.7	34.87142857	0.012380952	0.111269728	0.3	34.8	34.9	34.95	73	70	71.42857143	0.952380952	0.975900073	3	71	71	72	14	14	14	0	0	0	14	14	14	96.45439663	93.41347053	95.09263998	9.686296363	1.411117898	3.040926099	94.48222638	95.23094013	95.81571562	119	109	114.375	9.696428571	3.113908889	10	112.75	114.5	116.25	87	81	83.75	3.928571429
606938	35.2	34.9	35.05	0.011	0.104880885	0.3	35	35.05	35.1	77	70	73	6.4	2.529822128	7	71.25	73	74	14	14	14	0	0	0	14	14	14	96.45439663	93.41347053	95.09263998	9.686296363	1.411117898	3.040926099	94.48222638	95.23094013	95.81571562	119	109	114	14.33333333	3.785938897	10	111	114	117	87	80	82.85714286	5.80952381
622467	35.27656646	33.79583486	34.77188357	1.499325951	0.609137142	1.480731602	34.59152249	34.92866202	35.12098717	99	96	97.5	1.9	1.378404875	3	96.25	97.5	98.75	21.98007154	17.37812979	19.57012231	7.964633176	1.823897041	4.601941748	18.56374553	19.49463464	20.49659343	99	99	99	0	0	0	99	99	99	108	102	105	4.8	2.19089023	6	103.5	105.5	106	66	62	64.16666667	1.766666667
622467	35.27656646	33.79583486	34.77188357	1.499325951	0.609137142	1.480731602	34.59152249	34.92866202	35.12098717	100	98	99.14285714	0.476190476	0.690065559	2	99	99	99.5	21.98007154	17.37812979	19.57012231	7.964633176	1.823897041	4.601941748	18.56374553	19.49463464	20.49659343	99	98	98.5	0.3	0.547722558	1	98	98.5	99	108	97	101.4285714	18.28571429	4.276179871	11	98	101	104	66	59	61.57142857	6.952380952
622467	33.9	33.2	33.55	0.245	0.494974747	0.7	33.375	33.55	33.725	103	99	100.2857143	2.571428571	1.603567451	4	99	100	101	21.98007154	17.37812979	19.57012231	7.964633176	1.823897041	4.601941748	18.56374553	19.49463464	20.49659343	99	98	98.2	0.2	0.447213595	1	98	98	98	116	97	102.1428571	46.80952381	6.841748593	19	98	99	103.5	70	58	61.42857143	16.95238095
623083	37.85	34.8	37.25714286	1.20702381	1.098646353	3.05	37.45	37.7	37.775	85	76	78.28571429	10.9047619	3.302235895	9	76	77	79	20	14	15.85714286	6.80952381	2.60950643	6	14	14	17.5	97	87	93.85714286	10.14285714	3.184785259	10	94	95	95	100	100	100	142.2985767	8.054930884	0	100	100	100	70	70	70	77.69346361
623083	37.85	37.6	37.72857143	0.006547619	0.080917359	0.25	37.7	37.7	37.775	78	75	76.28571429	0.904761905	0.951189731	3	76	76	76.5	14	14	14	0	0	0	14	14	14	95	94	94.85714286	0.142857143	0.377964473	1	95	95	95	117	117	117	142.2985767	8.054930884	0	117	117	117	85	85	85	77.69346361
623083	37.7	37.5	37.61666667	0.005666667	0.075277265	0.2	37.6	37.6	37.675	76	75	75.66666667	0.266666667	0.516397779	1	75.25	76	76	14	13	13.83333333	0.166666667	0.40824829	1	14	14	14	95	95	95	0	0	0	95	95	95	117	117	117	142.2985767	8.054930884	0	117	117	117	85	85	85	77.69346361
623084	38.6	34.6	37	3.84	1.959591794	4	35.8	37.4	38.6	125	123	124	0.666666667	0.816496581	2	123.75	124	124.25	32	30	30.75	0.916666667	0.957427108	2	30	30.5	31.25	88	87	87.75	0.25	0.5	1	87.75	88	88	124.7845589	109.125396	116.7666055	142.2985767	8.054930884	15.65916291	113.4646073	116.6725863	119.9292146	71.30148408	61.13706853	65.8083733	77.69346361
623084	38.7	36.2	37.93333333	1.270666667	1.127238514	2.5	37.25	38.6	38.675	125	123	124.3333333	1.066666667	1.032795559	2	123.5	125	125	32	30	31.5	0.7	0.836660027	2	31.25	32	32	89	87	88.16666667	0.566666667	0.752772653	2	88	88	88.75	136	136	136	142.2985767	8.054930884	0	136	136	136	93	93	93	77.69346361
623084	38.7	33.5	37.51428571	3.611428571	1.900375903	5.2	37.3	38.5	38.65	145	123	131.2857143	89.57142857	9.464218329	22	125	125	138	33	30	31.57142857	0.952380952	0.975900073	3	31	32	32	92	88	89.71428571	2.571428571	1.603567451	4	88.5	89	91	136	136	136	142.2985767	8.054930884	0	136	136	136	93	93	93	77.69346361
624235	31.8	31.4	31.6	0.04	0.2	0.4	31.5	31.6	31.7	82	77	78.28571429	3.904761905	1.97604704	5	77	77	79	28	4	17.66666667	107.8666667	10.38588786	24	9.5	20	26	96	95	95.28571429	0.238095238	0.487950036	1	95	95	95.5	131	114	119.4285714	39.28571429	6.267831705	17	114	119	122	66	63	64.71428571	1.238095238
624235	32.3	31.4	31.86666667	0.110666667	0.332665999	0.9	31.65	31.9	32.075	100	77	84.28571429	62.9047619	7.931252228	23	79	82	86.5	29	18	24.33333333	21.86666667	4.676180778	11	20.75	26	27.5	95	93	94.71428571	0.571428571	0.755928946	2	95	95	95	139	114	123.8571429	109.8095238	10.47900395	25	114	122	132	66	53	61.57142857	22.61904762
624235	35.27656646	33.79583486	34.77188357	1.499325951	0.609137142	1.480731602	34.59152249	34.92866202	35.12098717	77	77	77	0	0	0	77	77	77	19	4	12.66666667	31.06666667	5.573747991	15	9.5	14.5	15.75	96	95	95.83333333	0.166666667	0.40824829	1	96	96	96	128	114	122.3333333	27.46666667	5.240865069	14	119.75	123	126.25	68	64	66	2
627573	35.7	33	34.35	3.645	1.909188309	2.7	33.675	34.35	35.025	88	78	80.83333333	13.76666667	3.710345896	10	78.5	80	80.75	27	24	25.66666667	1.466666667	1.211060142	3	25	25.5	26.75	96	95	95.33333333	0.266666667	0.516397779	1	95	95	95.75	106	106	106	142.2985767	8.054930884	0	106	106	106	56	56	56	77.69346361
627573	35.7	33	35.06666667	1.066666667	1.032795559	2.7	35.2	35.5	35.575	88	80	84.28571429	8.571428571	2.927700219	8	82.5	85	86	27	24	25.71428571	1.904761905	1.380131119	3	24.5	26	27	96	95	95.71428571	0.238095238	0.487950036	1	95.5	96	96	106	106	106	142.2985767	8.054930884	0	106	106	106	56	56	56	77.69346361
627573	35.6	32.8	34.5	1.413333333	1.188836967	2.8	33.5	35.1	35.5	87	82	84.14285714	2.80952381	1.67616342	5	83	84	85	27	24	25.28571429	0.904761905	0.951189731	3	25	25	25.5	96	95	95.71428571	0.238095238	0.487950036	1	95.5	96	96	124.7845589	109.125396	116.7666055	142.2985767	8.054930884	15.65916291	113.4646073	116.6725863	119.9292146	71.30148408	61.13706853	65.8083733	77.69346361
631060	35	34.9	34.92857143	0.002380952	0.048795004	0.1	34.9	34.9	34.95	72	70	71.28571429	0.571428571	0.755928946	2	71	71	72	15	11	12.57142857	1.952380952	1.397276262	4	12	12	13	96.45439663	93.41347053	95.09263998	9.686296363	1.411117898	3.040926099	94.48222638	95.23094013	95.81571562	126	89	107.3333333	342.3333333	18.50225212	37	98	107	116.5	78	63	69.33333333	60.33333333
631060	34.9	34.8	34.85714286	0.002857143	0.053452248	0.1	34.8	34.9	34.9	71	70	70.71428571	0.238095238	0.487950036	1	70.5	71	71	15	11	13	2	1.414213562	4	12	13	14	96.45439663	93.41347053	95.09263998	9.686296363	1.411117898	3.040926099	94.48222638	95.23094013	95.81571562	126	107	115.3333333	94.33333333	9.712534856	19	110	113	119.5	79	63	73.33333333	80.33333333
631060	34.9	34.8	34.83333333	0.002666667	0.051639778	0.1	34.8	34.8	34.875	71	70	70.83333333	0.166666667	0.40824829	1	71	71	71	14	12	12.83333333	0.566666667	0.752772653	2	12.25	13	13	96.45439663	93.41347053	95.09263998	9.686296363	1.411117898	3.040926099	94.48222638	95.23094013	95.81571562	117	113	115	8	2.828427125	4	114	115	116	79	78	78.5	0.5
643783	34.5	34.3	34.4	0.008	0.089442719	0.2	34.325	34.4	34.475	113	110	111.3333333	1.466666667	1.211060142	3	110.25	111.5	112	24	24	24	0	0	0	24	24	24	94	94	94	9.686296363	1.411117898	0	94	94	94	124.7845589	109.125396	116.7666055	142.2985767	8.054930884	15.65916291	113.4646073	116.6725863	119.9292146	71.30148408	61.13706853	65.8083733	77.69346361
643783	34.9	34.6	34.77142857	0.012380952	0.111269728	0.3	34.7	34.8	34.85	115	113	114.1428571	0.476190476	0.690065559	2	114	114	114.5	24	24	24	0	0	0	24	24	24	96.45439663	93.41347053	95.09263998	9.686296363	1.411117898	3.040926099	94.48222638	95.23094013	95.81571562	124.7845589	109.125396	116.7666055	142.2985767	8.054930884	15.65916291	113.4646073	116.6725863	119.9292146	71.30148408	61.13706853	65.8083733	77.69346361
643783	34.8	34.4	34.6	0.02	0.141421356	0.4	34.5	34.6	34.7	114	112	113.1428571	0.80952381	0.899735411	2	112.5	113	114	24	24	24	0	0	0	24	24	24	94	94	94	9.686296363	1.411117898	0	94	94	94	124.7845589	109.125396	116.7666055	142.2985767	8.054930884	15.65916291	113.4646073	116.6725863	119.9292146	71.30148408	61.13706853	65.8083733	77.69346361
650086	34.8	34.6	34.7	0.02	0.141421356	0.2	34.65	34.7	34.75	85	83	84	1	1	2	83	84	85	19	18	18.14285714	0.142857143	0.377964473	1	18	18	18	99	98	98.28571429	0.238095238	0.487950036	1	98	98	98.5	111	110	110.5	0.5	0.707106781	1	110.25	110.5	110.75	72	71	71.5	0.5
650086	34.8	33.5	34.2	0.295	0.543139025	1.3	33.8	34.3	34.6	92	84	86.57142857	7.619047619	2.760262237	8	85	85	87.5	20	18	18.42857143	0.619047619	0.786795792	2	18	18	18.5	99	89	94.57142857	21.61904762	4.649628761	10	90	98	98	110	99	104.5	60.5	7.778174593	11	101.75	104.5	107.25	71	65	68	18
650086	35.27656646	33.79583486	34.77188357	1.499325951	0.609137142	1.480731602	34.59152249	34.92866202	35.12098717	83	79	81.66666667	3.066666667	1.751190072	4	80.5	82.5	83	18	18	18	0	0	0	18	18	18	99	98	98.33333333	0.266666667	0.516397779	1	98	98	98.75	116	111	113.5	12.5	3.535533906	5	112.25	113.5	114.75	78	72	75	18
650087	33.6	33.6	33.6	0	0	0	33.6	33.6	33.6	80	78	79.16666667	0.966666667	0.98319208	2	78.25	79.5	80	18	17	17.66666667	0.266666667	0.516397779	1	17.25	18	18	99	97	97.8	0.7	0.836660027	2	97	98	98	127	117	123.8333333	18.56666667	4.308905507	10	121.25	126	127	72	70	71.33333333	0.666666667
650087	33.6	33.6	33.6	0	0	0	33.6	33.6	33.6	116	70	90.57142857	434.2857143	20.83952289	46	74.5	77	111	20	18	18.42857143	0.619047619	0.786795792	2	18	18	18.5	99	98	98.4	0.3	0.547722558	1	98	98	99	128	117	122.1428571	17.80952381	4.220133151	11	119.5	120	125.5	73	64	69.14285714	8.80952381
650087	33.6	33.6	33.6	0	0	0	33.6	33.6	33.6	79	70	75.85714286	9.80952381	3.132015934	9	74.5	77	78	19	18	18.14285714	0.142857143	0.377964473	1	18	18	18	99	97	98	0.333333333	0.577350269	2	98	98	98	128	120	125.7142857	7.904761905	2.811540842	8	125.5	127	127	72	64	70	9.333333333
658707	33.7	28.6	31.25	4.254	2.062522727	5.1	29.7375	31.325	32.8375	54	51	52.33333333	2.266666667	1.505545305	3	51	52	53.75	14	13	13.33333333	0.266666667	0.516397779	1	13	13	13.75	98	97	97.16666667	0.166666667	0.40824829	1	97	97	97	152	152	152	142.2985767	8.054930884	0	152	152	152	98	98	98	77.69346361
658707	32.15	28.6	31.1	2.12125	1.456451166	3.55	31.2	31.45	32.1	54	51	53	1.5	1.224744871	3	53	53	54	15	13	14.2	0.7	0.836660027	2	14	14	15	97	96	96.6	0.3	0.547722558	1	96	97	97	152	152	152	142.2985767	8.054930884	0	152	152	152	98	98	98	77.69346361
658707	33.3	28.25	30.83	5.56575	2.359184181	5.05	28.35	32.1	32.15	54	53	53.6	0.3	0.547722558	1	53	54	54	16	15	15.2	0.2	0.447213595	1	15	15	15	96	95	95.8	0.2	0.447213595	1	96	96	96	124.7845589	109.125396	116.7666055	142.2985767	8.054930884	15.65916291	113.4646073	116.6725863	119.9292146	71.30148408	61.13706853	65.8083733	77.69346361
661969	34.1	34.1	34.1	0	0	0	34.1	34.1	34.1	88	86	86.6	0.8	0.894427191	2	86	86	87	21	19	20	0.5	0.707106781	2	20	20	20	96.45439663	93.41347053	95.09263998	9.686296363	1.411117898	3.040926099	94.48222638	95.23094013	95.81571562	78	60	65.6	54.8	7.402702209	18	60	64	66	47	38	40.8	12.7
661969	34.4	34.1	34.18571429	0.014761905	0.121498579	0.3	34.1	34.1	34.25	90	86	88.42857143	2.285714286	1.511857892	4	87.5	89	89.5	23	19	20.57142857	1.619047619	1.272418021	4	20	20	21	96.45439663	93.41347053	95.09263998	9.686296363	1.411117898	3.040926099	94.48222638	95.23094013	95.81571562	136	64	93.85714286	804.4761905	28.36328949	72	72	85	114	109	38	56.71428571	592.9047619
661969	34.9	34.1	34.44285714	0.07952381	0.281999662	0.8	34.25	34.4	34.6	91	88	89.42857143	0.952380952	0.975900073	3	89	89	90	23	20	21.14285714	1.476190476	1.214985793	3	20	21	22	96.45439663	93.41347053	95.09263998	9.686296363	1.411117898	3.040926099	94.48222638	95.23094013	95.81571562	148	85	120.1818182	382.9636364	19.56945672	63	109.5	125	135.5	109	39	57.90909091	398.0909091
677043	37.8	37.6	37.68571429	0.008095238	0.089973541	0.2	37.6	37.7	37.75	85	84	84.28571429	0.238095238	0.487950036	1	84	84	84.5	20	18	18.85714286	0.80952381	0.899735411	2	18	19	19.5	99	99	99	0	0	0	99	99	99	91	72	84.33333333	114.3333333	10.69267662	19	81	90	90.5	41	33	36	19
677043	37.9	32.4	37.01428571	4.144761905	2.035868833	5.5	37.7	37.8	37.8	88	84	85.14285714	1.80952381	1.345185418	4	84.5	85	85	23	18	20	2.666666667	1.632993162	5	19	20	20.5	99	94	97.8	4.7	2.167948339	5	98	99	99	91	72	81.5	180.5	13.43502884	19	76.75	81.5	86.25	41	34	37.5	24.5
677043	37.6	37.6	37.6	0	0	0	37.6	37.6	37.6	84	84	84	0	0	0	84	84	84	24	18	20.83333333	8.166666667	2.857738033	6	18.25	20.5	23.5	99	98	98.66666667	0.266666667	0.516397779	1	98.25	99	99	96	90	93	18	4.242640687	6	91.5	93	94.5	36	33	34.5	4.5
678301	38.4	37	38	0.3	0.547722558	1.4	37.9	38.15	38.4	88	71	75.83333333	42.96666667	6.554896389	17	71.25	73.5	77.25	24	20	23.16666667	2.566666667	1.602081979	4	23.25	24	24	96	94	94.5	0.7	0.836660027	2	94	94	94.75	118	114	116	8	2.828427125	4	115	116	117	59	54	56.5	12.5
678301	38	32.45	35.9	6.965833333	2.63928652	5.55	33.425	38	38	80	78	79	0.666666667	0.816496581	2	78.5	79	79.5	24	23	23.85714286	0.142857143	0.377964473	1	24	24	24	95	94	94.14285714	0.142857143	0.377964473	1	94	94	94	122	119	120.5	4.5	2.121320344	3	119.75	120.5	121.25	57	55	56	2
678301	38.4	37.9	38.02857143	0.029047619	0.170433621	0.5	37.95	38	38	80	71	76.28571429	13.23809524	3.638419332	9	73.5	78	79	24	24	24	0	0	0	24	24	24	94	94	94	0	0	0	94	94	94	122	118	120	8	2.828427125	4	119	120	121	55	54	54.5	0.5
679387	36.9	36.4	36.75714286	0.036190476	0.190237946	0.5	36.7	36.8	36.9	106	99	102.2857143	6.238095238	2.497617913	7	100.5	102	104	17	7	14.28571429	11.9047619	3.450327797	10	14	15	16.5	93	89	90.42857143	1.952380952	1.397276262	4	89.5	90	91	135	87	106	252.4	15.88710169	48	94	101	116	94	56	69.09090909	197.4909091
679387	36.8	33.05	35.78571429	1.917261905	1.384652269	3.75	35.425	36.4	36.7	106	100	103.4285714	4.619047619	2.149196971	6	102	104	105	17	13	14.71428571	3.571428571	1.889822365	4	13	14	16.5	95	89	91.71428571	3.904761905	1.97604704	6	90.5	92	92.5	135	87	112.5714286	157.4945055	12.54968149	48	104	112.5	121	94	52	69.14285714	188.9010989
679387	37	36.9	36.925	0.00175	0.041833001	0.1	36.9	36.9	36.9375	105	99	103	6	2.449489743	6	101.75	104	104.75	15	7	10.5	15.1	3.885871846	8	7	10	13.75	96	89	91.33333333	7.466666667	2.732520204	7	89.25	90.5	92.5	155	88	104.8333333	622.1666667	24.94326897	67	94	95.5	100	91	55	67.5	172.3
689640	36.9	36.25	36.725	0.06775	0.260288302	0.65	36.65	36.85	36.9	94	92	93.5	0.7	0.836660027	2	93.25	94	94	15	13	14.33333333	0.666666667	0.816496581	2	14	14.5	15	98	96	97.5	0.7	0.836660027	2	97.25	98	98	139	114	126.5	312.5	17.67766953	25	120.25	126.5	132.75	93	54	73.5	760.5
689640	37.3	36.25	36.92857143	0.109880952	0.331482959	1.05	36.9	36.95	37.1	94	92	92.85714286	0.80952381	0.899735411	2	92	93	93.5	18	14	15.42857143	1.952380952	1.397276262	4	14.5	15	16	98	96	96.85714286	0.80952381	0.899735411	2	96	97	97.5	139	114	126.5	312.5	17.67766953	25	120.25	126.5	132.75	93	54	73.5	760.5
689640	37.3	34.8	36.40714286	1.228690476	1.108463114	2.5	35.8	36.95	37.1	94	88	91.28571429	4.238095238	2.058663459	6	90	92	92.5	18	14	15.71428571	1.571428571	1.253566341	4	15	16	16	98	93	96	2.666666667	1.632993162	5	95.5	96	97	124.7845589	109.125396	116.7666055	142.2985767	8.054930884	15.65916291	113.4646073	116.6725863	119.9292146	71.30148408	61.13706853	65.8083733	77.69346361
691420	36.4	35	36.01428571	0.258095238	0.508030745	1.4	35.9	36.2	36.35	96	95	95.42857143	0.285714286	0.534522484	1	95	95	96	19	16	17.42857143	1.285714286	1.133893419	3	16.5	18	18	96.45439663	93.41347053	95.09263998	9.686296363	1.411117898	3.040926099	94.48222638	95.23094013	95.81571562	98	88	92.57142857	11.28571429	3.359421719	10	90.5	92	94.5	56	51	53.14285714	4.142857143
691420	36.2	34.4	35.34285714	0.476190476	0.690065559	1.8	34.85	35.3	35.9	96	95	95.28571429	0.238095238	0.487950036	1	95	95	95.5	19	16	17.28571429	1.238095238	1.112697281	3	16.5	17	18	96.45439663	93.41347053	95.09263998	9.686296363	1.411117898	3.040926099	94.48222638	95.23094013	95.81571562	94	87	90.28571429	5.571428571	2.360387377	7	89	90	91.5	53	49	51.28571429	1.904761905
691420	36.5	36.3	36.41666667	0.005666667	0.075277265	0.2	36.4	36.4	36.475	97	95	95.83333333	0.566666667	0.752772653	2	95.25	96	96	21	16	18.33333333	3.466666667	1.861898673	5	17.25	18	19.5	96.45439663	93.41347053	95.09263998	9.686296363	1.411117898	3.040926099	94.48222638	95.23094013	95.81571562	103	91	96.83333333	15.76666667	3.970726214	12	95.25	97	98	58	52	55.66666667	3.866666667
698760	35	34.5	34.725	0.03175	0.178185297	0.5	34.625	34.7	34.8125	105	102	103.3333333	1.066666667	1.032795559	3	103	103	103.75	14	14	14	0	0	0	14	14	14	96.45439663	93.41347053	95.09263998	9.686296363	1.411117898	3.040926099	94.48222638	95.23094013	95.81571562	129	96	109.625	122.8392857	11.08328858	33	104	106	112	88	59	67.125	100.9821429
698760	34.5	34.1	34.29285714	0.018690476	0.136713116	0.4	34.2	34.3	34.375	105	97	101.5714286	7.952380952	2.819996623	8	100	102	103.5	14	14	14	0	0	0	14	14	14	35	35	35	9.686296363	1.411117898	0	35	35	35	128	96	107.2222222	83.69444444	9.148466781	32	103	108	108	89	59	68	119.75
698760	34.7	34.3	34.47857143	0.019880952	0.140999831	0.4	34.375	34.5	34.55	105	102	103.4285714	0.952380952	0.975900073	3	103	103	104	14	14	14	0	0	0	14	14	14	96.45439663	93.41347053	95.09263998	9.686296363	1.411117898	3.040926099	94.48222638	95.23094013	95.81571562	129	103	111.3333333	98.25	9.912113801	26	106	108	108	89	63	69.11111111	121.1111111
705553	31.2	30.1	30.58571429	0.171428571	0.414039336	1.1	30.25	30.6	30.85	62	59	60.42857143	1.619047619	1.272418021	3	59.5	60	61.5	21	17	19.28571429	1.571428571	1.253566341	4	19	19	20	96	95	95.14285714	0.142857143	0.377964473	1	95	95	95	153	153	153	142.2985767	8.054930884	0	153	153	153	78	78	78	77.69346361
705553	34.4	30.1	31.64285714	3.36952381	1.835626272	4.3	30.25	30.6	32.95	67	60	63	7.333333333	2.708012802	7	61	62	65	21	19	19.71428571	0.571428571	0.755928946	2	19	20	20	95	94	94.57142857	0.285714286	0.534522484	1	94	95	95	124.7845589	109.125396	116.7666055	142.2985767	8.054930884	15.65916291	113.4646073	116.6725863	119.9292146	71.30148408	61.13706853	65.8083733	77.69346361
705553	32	30.8	31.38333333	0.273666667	0.523131596	1.2	30.975	31.3	31.85	61	59	59.5	0.7	0.836660027	2	59	59	59.75	20	16	17.83333333	2.166666667	1.471960144	4	17	17.5	18.75	96	95	95.66666667	0.266666667	0.516397779	1	95.25	96	96	153	153	153	142.2985767	8.054930884	0	153	153	153	78	78	78	77.69346361
706328	37.9	37.5	37.61666667	0.025666667	0.160208198	0.4	37.5	37.55	37.675	94	77	84.5	41.9	6.473020933	17	79.5	84.5	88	25	18	20.66666667	7.866666667	2.804757862	7	18.5	20	22.25	99	95	96.6	2.8	1.673320053	4	95	97	97	113	113	113	142.2985767	8.054930884	0	113	113	113	59	59	59	77.69346361
706328	37.6	33.4	36.97142857	2.482380952	1.575557347	4.2	37.5	37.6	37.6	82	78	80	2	1.414213562	4	79	80	81	18	18	18	0	0	0	18	18	18	97	95	96	0.333333333	0.577350269	2	96	96	96	89	89	89	142.2985767	8.054930884	0	89	89	89	48	48	48	77.69346361
706328	37.6	37.5	37.54285714	0.002857143	0.053452248	0.1	37.5	37.5	37.6	89	77	80	16.66666667	4.082482905	12	78	79	79.5	25	18	19	7	2.645751311	7	18	18	18	97	95	95.85714286	0.476190476	0.690065559	2	95.5	96	96	89	89	89	142.2985767	8.054930884	0	89	89	89	48	48	48	77.69346361
727447	34.9	32.9	33.37142857	0.472380952	0.687299754	2	33.05	33.2	33.25	61	60	60.14285714	0.142857143	0.377964473	1	60	60	60	16	16	16	0	0	0	16	16	16	98	97	97.71428571	0.238095238	0.487950036	1	97.5	98	98	172	147	156.5714286	86.95238095	9.324826055	25	151	154	160.5	95	84	87.71428571	15.9047619
727447	33.5	33	33.22857143	0.029047619	0.170433621	0.5	33.15	33.2	33.3	60	60	60	0	0	0	60	60	60	16	16	16	0	0	0	16	16	16	99	98	98.14285714	0.142857143	0.377964473	1	98	98	98	158	147	151.4285714	14.95238095	3.866830867	11	148.5	151	153.5	88	83	85.42857143	3.619047619
727447	33.5	33.2	33.36666667	0.010666667	0.103279556	0.3	33.325	33.4	33.4	60	60	60	0	0	0	60	60	60	16	16	16	0	0	0	16	16	16	99	98	98.66666667	0.266666667	0.516397779	1	98.25	99	99	158	148	151.5	11.5	3.391164992	10	150.25	151	151	88	83	84.83333333	2.966666667
727505	37.3	37.2	37.28333333	0.001666667	0.040824829	0.1	37.3	37.3	37.3	105	97	100.8333333	8.966666667	2.994439291	8	98.75	101	102.5	15	14	14.16666667	0.166666667	0.40824829	1	14	14	14	96.45439663	93.41347053	95.09263998	9.686296363	1.411117898	3.040926099	94.48222638	95.23094013	95.81571562	114	114	114	142.2985767	8.054930884	0	114	114	114	74	74	74	77.69346361
727505	37.3	37.3	37.3	0	0	0	37.3	37.3	37.3	104	96	98.71428571	7.904761905	2.811540842	8	97	98	99.5	21	14	15.14285714	6.80952381	2.60950643	7	14	14	14.5	96.45439663	93.41347053	95.09263998	9.686296363	1.411117898	3.040926099	94.48222638	95.23094013	95.81571562	120	120	120	142.2985767	8.054930884	0	120	120	120	77	77	77	77.69346361
727505	37.3	27.3	35.87142857	14.28571429	3.77964473	10	37.3	37.3	37.3	106	96	101.1428571	16.80952381	4.099941928	10	97.5	102	104.5	29	14	19.71428571	32.57142857	5.707138387	15	14.5	21	22.5	96.45439663	93.41347053	95.09263998	9.686296363	1.411117898	3.040926099	94.48222638	95.23094013	95.81571562	120	120	120	142.2985767	8.054930884	0	120	120	120	77	77	77	77.69346361
729930	32	31.8	31.88571429	0.004761905	0.069006556	0.2	31.85	31.9	31.9	101	90	97.42857143	17.61904762	4.197504928	11	95.5	98	101	23	18	21.14285714	2.476190476	1.573591585	5	21	21	22	93	91	92	1.333333333	1.154700538	2	91	92	93	62	57	59.66666667	6.333333333	2.516611478	5	58.5	60	61	44	30	38.33333333	54.33333333
729930	31.9	31.8	31.85714286	0.002857143	0.053452248	0.1	31.8	31.9	31.9	98	85	91.28571429	25.9047619	5.089672082	13	87.5	90	95.5	21	16	18.71428571	5.238095238	2.288688541	5	17	18	21	97	91	93.57142857	5.285714286	2.299068134	6	92	93	95	80	62	71	162	12.72792206	18	66.5	71	75.5	42	30	36	72
729930	32.1	31.9	32	0.008	0.089442719	0.2	31.925	32	32.075	102	100	101.1666667	0.566666667	0.752772653	2	101	101	101.75	23	21	22.33333333	0.666666667	0.816496581	2	22	22.5	23	92	92	92	9.686296363	1.411117898	0	92	92	92	74	56	63	60	7.745966692	18	57	60	68	53	41	45.6	27.8
736194	33.9	33.8	33.83333333	0.002666667	0.051639778	0.1	33.8	33.8	33.875	60	57	58.16666667	0.966666667	0.98319208	3	58	58	58	20	20	20	0	0	0	20	20	20	96.45439663	93.41347053	95.09263998	9.686296363	1.411117898	3.040926099	94.48222638	95.23094013	95.81571562	114	93	99.14285714	48.14285714	6.938505397	21	95.5	98	99	75	53	57.42857143	60.95238095
736194	33.8	33.8	33.8	0	0	0	33.8	33.8	33.8	59	58	58.14285714	0.142857143	0.377964473	1	58	58	58	20	20	20	0	0	0	20	20	20	96.45439663	93.41347053	95.09263998	9.686296363	1.411117898	3.040926099	94.48222638	95.23094013	95.81571562	104	98	100.4285714	5.285714286	2.299068134	6	98.5	100	102	58	55	56.14285714	1.476190476
736194	33.8	33.6	33.76428571	0.005595238	0.074801324	0.2	33.775	33.8	33.8	61	58	59	1.333333333	1.154700538	3	58	59	59.5	20	17	19.57142857	1.285714286	1.133893419	3	20	20	20	96.45439663	93.41347053	95.09263998	9.686296363	1.411117898	3.040926099	94.48222638	95.23094013	95.81571562	104	95	100.4285714	10.28571429	3.207134903	9	98.5	102	102.5	58	53	56	4
744100	34.8	34.15	34.57142857	0.041547619	0.203832331	0.65	34.575	34.6	34.65	88	82	84.42857143	5.619047619	2.370453041	6	82.5	84	86	30	22	27.71428571	8.238095238	2.870208222	8	27	28	30	99	69	89	132.3333333	11.50362262	30	83	92	98.5	142	103	122.5	760.5	27.57716447	39	112.75	122.5	132.25	54	49	51.5	12.5
744100	34.6	33.4	34.2	0.214166667	0.462781446	1.2	33.975	34.25	34.6	89	82	86.42857143	6.285714286	2.507132682	7	85.5	87	88	30	25	28	4.333333333	2.081665999	5	26.5	28	30	99	76	90.28571429	109.2380952	10.45170298	23	81	98	98.5	155	142	148.5	84.5	9.192388155	13	145.25	148.5	151.75	105	54	79.5	1300.5
744100	34.25	31.1	33.05	1.9	1.378404875	3.15	32.0125	33.6	34.1	93	87	90	5.6	2.366431913	6	88.25	90	91.75	29	25	27.16666667	2.566666667	1.602081979	4	26.25	27	28.5	98	76	90.5	79.5	8.91627725	22	85.75	94.5	96.5	155	67	106	2011	44.84417465	88	81.5	96	125.5	105	54	81.33333333	660.3333333
744991	39.5	37.6	39.01666667	0.605666667	0.778245891	1.9	38.8	39.45	39.5	110	107	108.3333333	2.266666667	1.505545305	3	107	108	109.75	21.98007154	17.37812979	19.57012231	7.964633176	1.823897041	4.601941748	18.56374553	19.49463464	20.49659343	96.45439663	93.41347053	95.09263998	9.686296363	1.411117898	3.040926099	94.48222638	95.23094013	95.81571562	92	92	92	142.2985767	8.054930884	0	92	92	92	61	61	61	77.69346361
744991	39.5	28.35	35.66666667	26.21366667	5.119928385	11.15	31.8625	38.4	39.35	110	109	109.8333333	0.166666667	0.40824829	1	110	110	110	21.98007154	17.37812979	19.57012231	7.964633176	1.823897041	4.601941748	18.56374553	19.49463464	20.49659343	96.45439663	93.41347053	95.09263998	9.686296363	1.411117898	3.040926099	94.48222638	95.23094013	95.81571562	59	59	59	142.2985767	8.054930884	0	59	59	59	46	46	46	77.69346361
744991	39.2	28.35	32.81666667	21.28466667	4.613530824	10.85	29.6125	30.975	36.425	111	109	110	0.4	0.632455532	2	110	110	110	21.98007154	17.37812979	19.57012231	7.964633176	1.823897041	4.601941748	18.56374553	19.49463464	20.49659343	96.45439663	93.41347053	95.09263998	9.686296363	1.411117898	3.040926099	94.48222638	95.23094013	95.81571562	59	59	59	142.2985767	8.054930884	0	59	59	59	46	46	46	77.69346361
760916	34.9	34.4	34.62857143	0.032380952	0.179947082	0.5	34.5	34.6	34.75	87	80	81.85714286	7.142857143	2.672612419	7	80	81	82.5	15	14	14.14285714	0.142857143	0.377964473	1	14	14	14	99	99	99	0	0	0	99	99	99	123	107	112.2	39.7	6.300793601	16	109	110	112	79	65	72.2	32.7
760916	34.6	34.2	34.4	0.02	0.141421356	0.4	34.3	34.4	34.5	83	80	81	1.333333333	1.154700538	3	80	81	81.5	15	14	14.14285714	0.142857143	0.377964473	1	14	14	14	99	99	99	0	0	0	99	99	99	123	112	119.3333333	40.33333333	6.350852961	11	117.5	123	123	79	76	77.66666667	2.333333333
760916	34.3	34.2	34.23333333	0.002666667	0.051639778	0.1	34.2	34.2	34.275	88	81	82.83333333	6.966666667	2.639444386	7	81.25	82	82.75	14	14	14	0	0	0	14	14	14	99	99	99	0	0	0	99	99	99	125	123	124	2	1.414213562	2	123.5	124	124.5	84	78	81	18
762622	30.35	27.2	27.93333333	1.470666667	1.212710463	3.15	27.3125	27.4	27.825	119	102	106.8333333	40.56666667	6.369196705	17	102.75	105	107.25	18	13	14.66666667	3.066666667	1.751190072	5	14	14	14.75	96.45439663	93.41347053	95.09263998	9.686296363	1.411117898	3.040926099	94.48222638	95.23094013	95.81571562	149	122	131.1666667	97.36666667	9.867454923	27	124.75	128.5	133.75	77	59	64.83333333	46.96666667
762622	35.1	26.5	31.41428571	11.50142857	3.391375616	8.6	29.6	33	33.05	105	91	98.42857143	21.61904762	4.649628761	14	96	100	100.5	14	13	13.71428571	0.238095238	0.487950036	1	13.5	14	14	96.45439663	93.41347053	95.09263998	9.686296363	1.411117898	3.040926099	94.48222638	95.23094013	95.81571562	117	81	105.7142857	237.2380952	15.40253535	36	98	115	115.5	67	54	57.42857143	19.95238095
762622	35.1	26.5	29.02142857	12.26654762	3.502363148	8.6	26.95	27.3	30.175	105	100	102.1428571	4.476190476	2.115700942	5	100.5	102	103.5	14	13	13.57142857	0.285714286	0.534522484	1	13	14	14	96.45439663	93.41347053	95.09263998	9.686296363	1.411117898	3.040926099	94.48222638	95.23094013	95.81571562	127	115	119.4285714	23.61904762	4.85994317	12	115.5	117	123	62	56	58.14285714	4.476190476
766938	38.4	31.2	36.83	9.9695	3.157451504	7.2	37.8	38.35	38.4	83	83	83	0	0	0	83	83	83	15	15	15	0	0	0	15	15	15	99	99	99	0	0	0	99	99	99	132	100	114.5714286	145.6190476	12.06727176	32	106.5	109	124	68	44	53.28571429	53.23809524
766938	37.8	31.2	33.88333333	12.03083333	3.468549168	6.6	31.925	32.65	35.225	83	82	82.71428571	0.238095238	0.487950036	1	82.5	83	83	15	15	15	0	0	0	15	15	15	99	99	99	0	0	0	99	99	99	132	87	108.2857143	273.2380952	16.52991516	45	99	107	117	54	44	48	19
766938	38.4	38.3	38.375	0.00175	0.041833001	0.1	38.3625	38.4	38.4	83	82	82.83333333	0.166666667	0.40824829	1	83	83	83	15	15	15	0	0	0	15	15	15	96.45439663	93.41347053	95.09263998	9.686296363	1.411117898	3.040926099	94.48222638	95.23094013	95.81571562	121	100	112.8333333	59.76666667	7.730890419	21	110	113.5	118.5	76	50	58.33333333	119.4666667
766939	37.2	37.1	37.18333333	0.001666667	0.040824829	0.1	37.2	37.2	37.2	81	79	80	0.8	0.894427191	2	79.25	80	80.75	32	17	26.16666667	47.36666667	6.882344562	15	20.5	29	31.5	96	96	96	0	0	0	96	96	96	124.7845589	109.125396	116.7666055	142.2985767	8.054930884	15.65916291	113.4646073	116.6725863	119.9292146	71.30148408	61.13706853	65.8083733	77.69346361
766939	37.2	32.3	35.50714286	3.516190476	1.875150788	4.9	34.4	36.65	36.8	83	78	79.57142857	3.619047619	1.902379462	5	78	79	80.5	27	17	19.57142857	12.61904762	3.552329886	10	17.5	18	20	98	95	96.85714286	0.80952381	0.899735411	3	97	97	97	124.7845589	109.125396	116.7666055	142.2985767	8.054930884	15.65916291	113.4646073	116.6725863	119.9292146	71.30148408	61.13706853	65.8083733	77.69346361
766939	37.2	32.3	36.1	3.4125	1.84729532	4.9	35.85	37.1	37.2	83	78	80.28571429	3.238095238	1.799470822	5	79	81	81	32	17	25.28571429	42.57142857	6.524678427	15	19.5	27	31	98	95	96.42857143	0.952380952	0.975900073	3	96	96	97	124.7845589	109.125396	116.7666055	142.2985767	8.054930884	15.65916291	113.4646073	116.6725863	119.9292146	71.30148408	61.13706853	65.8083733	77.69346361
767176	35.2	35	35.11666667	0.005666667	0.075277265	0.2	35.1	35.1	35.175	65	59	62.33333333	4.266666667	2.065591118	6	61.5	63	63	14	14	14	0	0	0	14	14	14	95	94	94.16666667	0.166666667	0.40824829	1	94	94	94	124	124	124	142.2985767	8.054930884	0	124	124	124	57	57	57	77.69346361
767176	35.1	34.95	35.02142857	0.005714286	0.075592895	0.15	34.95	35	35.1	72	63	66.42857143	14.61904762	3.823486317	9	63	65	69.5	15	13	14.14285714	0.476190476	0.690065559	2	14	14	14.5	94	92	93.14285714	1.142857143	1.069044968	2	92	94	94	131	124	127.5	24.5	4.949747468	7	125.75	127.5	129.25	62	57	59.5	12.5
767176	35.2	35.2	35.2	0	0	0	35.2	35.2	35.2	61	59	60	2	1.414213562	2	59.5	60	60.5	14	14	14	0	0	0	14	14	14	95	94	94.5	0.5	0.707106781	1	94.25	94.5	94.75	124.7845589	109.125396	116.7666055	142.2985767	8.054930884	15.65916291	113.4646073	116.6725863	119.9292146	71.30148408	61.13706853	65.8083733	77.69346361
769279	32.6	32.5	32.56666667	0.002666667	0.051639778	0.1	32.525	32.6	32.6	68	65	66.66666667	1.066666667	1.032795559	3	66.25	67	67	22	19	20.83333333	0.966666667	0.98319208	3	21	21	21	96.45439663	93.41347053	95.09263998	9.686296363	1.411117898	3.040926099	94.48222638	95.23094013	95.81571562	81	71	76	50	7.071067812	10	73.5	76	78.5	34	30	32	8
769279	32.6	27.55	31.80714286	3.525357143	1.877593445	5.05	32.5	32.5	32.5	68	67	67.71428571	0.238095238	0.487950036	1	67.5	68	68	21	18	19.14285714	2.142857143	1.463850109	3	18	18	20.5	96.45439663	93.41347053	95.09263998	9.686296363	1.411117898	3.040926099	94.48222638	95.23094013	95.81571562	89	82	86.33333333	14.33333333	3.785938897	7	85	88	88.5	34	29	32	7
769279	32.6	32.5	32.51428571	0.001428571	0.037796447	0.1	32.5	32.5	32.5	68	67	67.42857143	0.285714286	0.534522484	1	67	67	68	21	18	19.28571429	2.571428571	1.603567451	3	18	18	21	96.45439663	93.41347053	95.09263998	9.686296363	1.411117898	3.040926099	94.48222638	95.23094013	95.81571562	89	81	85	32	5.656854249	8	83	85	87	34	34	34	0
784451	38.6	31.1	37.48571429	7.931428571	2.816279207	7.5	38.5	38.5	38.6	104	94	101.5714286	13.95238095	3.735288604	10	100.5	104	104	30	2	13.57142857	106.952381	10.34177842	28	6	11	20	93	90	91.85714286	1.142857143	1.069044968	3	91.5	92	92.5	130	97	107.7142857	123.2380952	11.10126548	33	101	105	110	73	57	62.71428571	32.23809524
784451	38.6	38.5	38.51428571	0.001428571	0.037796447	0.1	38.5	38.5	38.5	104	101	103	2	1.414213562	3	102	104	104	30	2	20.42857143	80.95238095	8.997354108	28	19.5	21	25.5	94	90	91.85714286	2.142857143	1.463850109	4	91	91	93	130	90	106.5714286	146.2857143	12.09486314	40	103	104	108	73	52	60.85714286	50.47619048
784451	38.5	38.4	38.45	0.003	0.054772256	0.1	38.4	38.45	38.5	103	101	101.8333333	0.966666667	0.98319208	2	101	101.5	102.75	26	12	20.5	34.7	5.89067059	14	16.25	22.5	25	94	91	92	1.2	1.095445115	3	91.25	92	92	103	89	96.16666667	36.96666667	6.08002193	14	91.25	96	101.5	57	52	54.83333333	5.366666667
792738	31.1	30.8	30.98333333	0.013666667	0.116904519	0.3	30.925	31	31.075	53	48	49.33333333	3.466666667	1.861898673	5	48.25	49	49	14	3	9.5	25.66666667	5.066228051	11	6.75	10.5	13.25	96.45439663	93.41347053	95.09263998	9.686296363	1.411117898	3.040926099	94.48222638	95.23094013	95.81571562	88	84	86	8	2.828427125	4	85	86	87	55	54	54.5	0.5
792738	31	30.6	30.77142857	0.022380952	0.149602648	0.4	30.65	30.8	30.85	53	47	49.57142857	4.619047619	2.149196971	6	48	49	51	14	9	12	3.2	1.788854382	5	11.25	12.5	13	96.45439663	93.41347053	95.09263998	9.686296363	1.411117898	3.040926099	94.48222638	95.23094013	95.81571562	101	84	94	79	8.888194417	17	90.5	97	99	61	55	58	9
792738	30.8	30.3	30.57142857	0.025714286	0.160356745	0.5	30.5	30.6	30.65	51	47	48.57142857	2.952380952	1.718249386	4	47.5	48	49.5	13	1	9.2	23.2	4.816637832	12	9	11	12	96.45439663	93.41347053	95.09263998	9.686296363	1.411117898	3.040926099	94.48222638	95.23094013	95.81571562	105	97	101	16	4	8	99	101	103	66	58	61.66666667	16.33333333
811577	34.2	34.2	34.2	0	0	0	34.2	34.2	34.2	60	58	59	0.333333333	0.577350269	2	59	59	59	14	14	14	0	0	0	14	14	14	99	99	99	0	0	0	99	99	99	98	98	98	0	0	0	98	98	98	50	50	50	0
811577	34.2	34.2	34.2	0	0	0	34.2	34.2	34.2	59	58	58.71428571	0.238095238	0.487950036	1	58.5	59	59	14	14	14	0	0	0	14	14	14	96.45439663	93.41347053	95.09263998	9.686296363	1.411117898	3.040926099	94.48222638	95.23094013	95.81571562	98	92	95	18	4.242640687	6	93.5	95	96.5	50	50	50	0
811577	34.2	34.2	34.2	0	0	0	34.2	34.2	34.2	59	58	58.33333333	0.266666667	0.516397779	1	58	58	58.75	14	14	14	0	0	0	14	14	14	96.45439663	93.41347053	95.09263998	9.686296363	1.411117898	3.040926099	94.48222638	95.23094013	95.81571562	93	92	92.5	0.5	0.707106781	1	92.25	92.5	92.75	50	47	48.5	4.5
821098	35	34.8	34.88333333	0.005666667	0.075277265	0.2	34.825	34.9	34.9	78	77	77.83333333	0.166666667	0.40824829	1	78	78	78	18	16	16.83333333	0.566666667	0.752772653	2	16.25	17	17	96.45439663	93.41347053	95.09263998	9.686296363	1.411117898	3.040926099	94.48222638	95.23094013	95.81571562	126	120	124	4.8	2.19089023	6	123.5	125	125	92	90	91	0.8
821098	34.7	34.3	34.41428571	0.021428571	0.146385011	0.4	34.3	34.4	34.45	77	71	73.42857143	5.619047619	2.370453041	6	71.5	73	75	20	18	19.57142857	0.619047619	0.786795792	2	19.5	20	20	96.45439663	93.41347053	95.09263998	9.686296363	1.411117898	3.040926099	94.48222638	95.23094013	95.81571562	115	80	92.28571429	180.5714286	13.43768688	35	83.5	86	99	87	61	70.57142857	97.61904762
821098	34.9	34.4	34.64285714	0.042857143	0.207019668	0.5	34.45	34.7	34.8	78	73	76.14285714	3.80952381	1.951800146	5	75	77	77.5	20	17	18.42857143	1.619047619	1.272418021	3	17.5	18	19.5	96.45439663	93.41347053	95.09263998	9.686296363	1.411117898	3.040926099	94.48222638	95.23094013	95.81571562	125	86	109.5714286	243.952381	15.61897503	39	99	115	121.5	92	65	82.14285714	125.8095238
821428	34.5	34.5	34.5	0	0	0	34.5	34.5	34.5	70	68	69	0.333333333	0.577350269	2	69	69	69	21.98007154	17.37812979	19.57012231	7.964633176	1.823897041	4.601941748	18.56374553	19.49463464	20.49659343	97	96	96.42857143	0.285714286	0.534522484	1	96	96	97	93	93	93	142.2985767	8.054930884	0	93	93	93	56	56	56	77.69346361
821428	34.5	34.5	34.5	0	0	0	34.5	34.5	34.5	69	68	68.57142857	0.285714286	0.534522484	1	68	69	69	8	4	5.333333333	5.333333333	2.309401077	4	4	4	6	96	96	96	0	0	0	96	96	96	93	93	93	142.2985767	8.054930884	0	93	93	93	56	56	56	77.69346361
821428	34.5	34.5	34.5	0	0	0	34.5	34.5	34.5	70	68	69	0.4	0.632455532	2	69	69	69	21.98007154	17.37812979	19.57012231	7.964633176	1.823897041	4.601941748	18.56374553	19.49463464	20.49659343	97	97	97	0	0	0	97	97	97	124.7845589	109.125396	116.7666055	142.2985767	8.054930884	15.65916291	113.4646073	116.6725863	119.9292146	71.30148408	61.13706853	65.8083733	77.69346361
859207	35.4	35	35.18333333	0.021666667	0.147196014	0.4	35.1	35.15	35.275	109	97	104.5	24.7	4.969909456	12	101.25	106	108.5	20	11	16.33333333	12.66666667	3.559026084	9	14	17.5	18.75	96	94	95	0.8	0.894427191	2	94.25	95	95.75	103	89	95	32.4	5.692099788	14	90.25	94.5	98.75	55	52	53.5	1.1
859207	35	34.7	34.81428571	0.011428571	0.106904497	0.3	34.75	34.8	34.85	106	95	100.1428571	19.80952381	4.450789122	11	96	101	103.5	21	11	15.42857143	13.95238095	3.735288604	10	12.5	15	18	96	94	94.85714286	0.80952381	0.899735411	2	94	95	95.5	102	91	95.14285714	18.80952381	4.33699479	11	92	93	98	55	52	53.42857143	0.952380952
859207	35.1	34.8	34.95714286	0.016190476	0.127241802	0.3	34.85	35	35.05	106	96	100.1428571	17.14285714	4.140393356	10	96.5	100	103	20	11	14.42857143	13.95238095	3.735288604	9	11.5	13	17	96	94	95.42857143	0.619047619	0.786795792	2	95	96	96	103	91	97.71428571	21.9047619	4.680252333	12	94	100	101	55	53	54	0.666666667
866278	34.3	34.3	34.3	0	0	0	34.3	34.3	34.3	61	59	59.57142857	0.619047619	0.786795792	2	59	59	60	16	16	16	0	0	0	16	16	16	99	99	99	0	0	0	99	99	99	116	114	115	2	1.414213562	2	114.5	115	115.5	64	63	63.5	0.5
866278	34.3	34.3	34.3	0	0	0	34.3	34.3	34.3	62	59	60.71428571	1.238095238	1.112697281	3	60	61	61.5	17	16	16.14285714	0.142857143	0.377964473	1	16	16	16	99	98	98.66666667	0.266666667	0.516397779	1	98.25	99	99	124.7845589	109.125396	116.7666055	142.2985767	8.054930884	15.65916291	113.4646073	116.6725863	119.9292146	71.30148408	61.13706853	65.8083733	77.69346361
866278	34.4	34.3	34.35	0.003	0.054772256	0.1	34.3	34.35	34.4	59	58	58.83333333	0.166666667	0.40824829	1	59	59	59	16	16	16	0	0	0	16	16	16	99	99	99	0	0	0	99	99	99	116	114	114.6666667	1.333333333	1.154700538	2	114	114	115	68	63	65	7
867127	35.4	35	35.23333333	0.026666667	0.163299316	0.4	35.125	35.25	35.375	103	100	101.6666667	2.266666667	1.505545305	3	100.25	102	103	24	13	21.66666667	19.46666667	4.412104562	11	21.75	24	24	98	97	97.16666667	0.166666667	0.40824829	1	97	97	97	153	141	147	72	8.485281374	12	144	147	150	82	73	77.5	40.5
867127	34.9	34.5	34.74285714	0.022857143	0.151185789	0.4	34.65	34.8	34.85	99	93	96.57142857	5.285714286	2.299068134	6	95	97	98.5	23	19	20	2	1.414213562	4	19	20	20	98	97	97.14285714	0.142857143	0.377964473	1	97	97	97	162	154	158	32	5.656854249	8	156	158	160	79	73	76	18
867127	35.2	34.8	34.95714286	0.022857143	0.151185789	0.4	34.85	34.9	35.05	101	97	99.14285714	1.80952381	1.345185418	4	98.5	99	100	24	20	22.14285714	4.142857143	2.035400978	4	20	23	24	97	97	97	0	0	0	97	97	97	154	153	153.5	0.5	0.707106781	1	153.25	153.5	153.75	82	73	77.5	40.5
868530	36.9	25.75	34.63	24.6495	4.964826281	11.15	36.7	36.9	36.9	96	95	95.2	0.2	0.447213595	1	95	95	95	24	23	23.6	0.3	0.547722558	1	23	24	24	86	84	84.66666667	1.333333333	1.154700538	2	84	84	85	124	93	106.8333333	126.9666667	11.26794865	31	99.75	105.5	112.75	77	64	71.33333333	24.26666667
868530	36.9	36.7	36.87142857	0.005714286	0.075592895	0.2	36.9	36.9	36.9	97	95	95.57142857	0.619047619	0.786795792	2	95	95	96	24	23	23.71428571	0.238095238	0.487950036	1	23.5	24	24	95	84	91	30.5	5.522680509	11	86	95	95	124	86	103.8571429	169.8095238	13.03109833	38	95.5	105	110.5	77	60	67.85714286	36.14285714
868530	36.9	36.9	36.9	0	0	0	36.9	36.9	36.9	97	95	96	0.4	0.632455532	2	96	96	96	24	24	24	0	0	0	24	24	24	98	95	96.5	2.7	1.643167673	3	95	96.5	98	99	86	94	18.66666667	4.320493799	13	92.5	95	96.5	75	60	66	23.33333333
873947	35.27656646	33.79583486	34.77188357	1.499325951	0.609137142	1.480731602	34.59152249	34.92866202	35.12098717	77	73	75.5	3.1	1.760681686	4	74.25	76	77	20	15	16.66666667	3.866666667	1.966384161	5	15.25	16	17.5	99	99	99	0	0	0	99	99	99	162	124	155.2857143	192.5714286	13.87701079	38	158.5	161	161.5	82	66	69.85714286	29.47619048
873947	35.75	34.8	35.1	0.191666667	0.437797518	0.95	34.875	34.925	35.15	72	69	70.14285714	1.142857143	1.069044968	3	69.5	70	70.5	16	11	14.42857143	2.619047619	1.618347187	5	14.5	15	15	98	98	98	0	0	0	98	98	98	157	122	146	118.75	10.89724736	35	146	149	151	71	65	67.55555556	4.527777778
873947	35.75	35.75	35.75	1.499325951	0.609137142	0	35.75	35.75	35.75	75	70	72.14285714	3.80952381	1.951800146	5	70.5	72	73.5	20	14	16.14285714	4.476190476	2.115700942	6	15	15	17	99	98	98.6	0.3	0.547722558	1	98	99	99	161	124	150	154.25	12.41974235	37	151	154	158	82	65	69	25.75
884858	34.1	34	34.05714286	0.002857143	0.053452248	0.1	34	34.1	34.1	114	113	113.7142857	0.238095238	0.487950036	1	113.5	114	114	19	8	12.28571429	23.57142857	4.855041562	11	8	10	16.5	96.45439663	93.41347053	95.09263998	9.686296363	1.411117898	3.040926099	94.48222638	95.23094013	95.81571562	104	87	95.5	144.5	12.02081528	17	91.25	95.5	99.75	77	52	64.5	312.5
884858	34.1	34	34.01428571	0.001428571	0.037796447	0.1	34	34	34	114	111	112.7142857	1.238095238	1.112697281	3	112	113	113.5	18	7	9.571428571	14.61904762	3.823486317	11	8	8	9	98	98	98	9.686296363	1.411117898	0	98	98	98	89	87	88	2	1.414213562	2	87.5	88	88.5	62	52	57	50
884858	34.1	34.1	34.1	0	0	0	34.1	34.1	34.1	114	113	113.6666667	0.266666667	0.516397779	1	113.25	114	114	19	16	17	1.6	1.264911064	3	16	16.5	17.75	96.45439663	93.41347053	95.09263998	9.686296363	1.411117898	3.040926099	94.48222638	95.23094013	95.81571562	107	104	105.5	4.5	2.121320344	3	104.75	105.5	106.25	77	59	68	162
902631	33.8	31.9	32.325	0.55375	0.744143803	1.9	31.9	32	32.2875	130	117	122.6666667	19.86666667	4.457203907	13	120.5	122	124.25	21	17	18.16666667	2.566666667	1.602081979	4	17	17.5	18.75	96.45439663	93.41347053	95.09263998	9.686296363	1.411117898	3.040926099	94.48222638	95.23094013	95.81571562	134	116	128	35.33333333	5.944184833	18	127.5	129	131	89	70	79.57142857	41.95238095
902631	34.85	33.3	33.93571429	0.288095238	0.53674504	1.55	33.625	33.7	34.225	132	117	125.4285714	33.61904762	5.798193479	15	121.5	125	130.5	17	15	15.71428571	0.571428571	0.755928946	2	15	16	16	96.45439663	93.41347053	95.09263998	9.686296363	1.411117898	3.040926099	94.48222638	95.23094013	95.81571562	129	117	122.75	21.92857143	4.682795258	12	119	122	126	80	70	75.625	14.55357143
902631	34.05	32.1	33.28571429	0.578928571	0.760873558	1.95	32.825	33.7	33.75	132	122	127.8571429	14.47619048	3.804758925	10	125	130	130.5	21	15	16.71428571	4.904761905	2.214669706	6	15	16	17.5	96.45439663	93.41347053	95.09263998	9.686296363	1.411117898	3.040926099	94.48222638	95.23094013	95.81571562	134	116	124.125	51.55357143	7.180081575	18	118.5	122.5	130	89	70	79.875	34.98214286
911988	37.2	37.2	37.2	0	0	0	37.2	37.2	37.2	79	76	77.42857143	1.619047619	1.272418021	3	76.5	77	78.5	21	19	19.57142857	0.619047619	0.786795792	2	19	19	20	97	96	96.85714286	0.142857143	0.377964473	1	97	97	97	124.7845589	109.125396	116.7666055	142.2985767	8.054930884	15.65916291	113.4646073	116.6725863	119.9292146	71.30148408	61.13706853	65.8083733	77.69346361
911988	37.2	32.2	36.07142857	3.902380952	1.975444495	5	35.75	37.2	37.2	79	76	77.42857143	1.619047619	1.272418021	3	76.5	77	78.5	21	18	19.28571429	0.904761905	0.951189731	3	19	19	19.5	97	96	96.85714286	0.142857143	0.377964473	1	97	97	97	172	159	165.5	84.5	9.192388155	13	162.25	165.5	168.75	60	57	58.5	4.5
911988	37.2	35.4	36.9	0.54	0.734846923	1.8	37.2	37.2	37.2	77	75	76	0.4	0.632455532	2	76	76	76	20	18	19	0.4	0.632455532	2	19	19	19	97	97	97	0	0	0	97	97	97	124.7845589	109.125396	116.7666055	142.2985767	8.054930884	15.65916291	113.4646073	116.6725863	119.9292146	71.30148408	61.13706853	65.8083733	77.69346361
922892	35.1	34.8	34.93333333	0.014666667	0.121106014	0.3	34.825	34.95	35	82	79	80.5	1.9	1.378404875	3	79.25	80.5	81.75	11	10	10.16666667	0.166666667	0.40824829	1	10	10	10	97	97	97	0	0	0	97	97	97	120	105	112.3333333	33.86666667	5.819507425	15	108.25	112.5	116	58	51	54.5	7.1
922892	34.9	34.5	34.68571429	0.024761905	0.157359158	0.4	34.55	34.7	34.8	81	78	79.28571429	1.238095238	1.112697281	3	78.5	79	80	10	10	10	0	0	0	10	10	10	97	97	97	0	0	0	97	97	97	120	107	113.7142857	18.23809524	4.270608298	13	111.5	114	116	58	51	54.71428571	5.238095238
922892	34.7	34.25	34.46428571	0.025595238	0.159985118	0.45	34.35	34.5	34.55	80	78	78.85714286	0.80952381	0.899735411	2	78	79	79.5	10	10	10	0	0	0	10	10	10	98	97	97.28571429	0.238095238	0.487950036	1	97	97	97.5	114	100	107.1428571	29.47619048	5.429197959	14	103	107	111.5	55	48	51.42857143	6.952380952
924806	30.7	30.7	30.7	0	0	0	30.7	30.7	30.7	81	77	79	1.666666667	1.290994449	4	78.5	79	79.5	24	14	19.14285714	14.47619048	3.804758925	10	16.5	19	22	96.45439663	93.41347053	95.09263998	9.686296363	1.411117898	3.040926099	94.48222638	95.23094013	95.81571562	100	93	95.75	9.583333333	3.095695937	7	93.75	95	97	58	34	42.75	114.25
924806	30.7	30.6	30.68571429	0.001428571	0.037796447	0.1	30.7	30.7	30.7	80	77	78.85714286	1.142857143	1.069044968	3	78.5	79	79.5	24	14	21.14285714	20.80952381	4.561745698	10	19	24	24	96.45439663	93.41347053	95.09263998	9.686296363	1.411117898	3.040926099	94.48222638	95.23094013	95.81571562	96	91	94.4	4.3	2.073644135	5	94	95	96	39	34	37.4	4.3
924806	30.7	30.6	30.63333333	0.002666667	0.051639778	0.1	30.6	30.6	30.675	80	75	76.83333333	3.766666667	1.940790217	5	75.25	76.5	77.75	24	13	22.16666667	20.16666667	4.490731195	11	24	24	24	99	99	99	9.686296363	1.411117898	0	99	99	99	96	91	94	4.666666667	2.160246899	5	93.25	94.5	95.25	39	37	38.25	0.916666667
944520	35.27656646	33.79583486	34.77188357	1.499325951	0.609137142	1.480731602	34.59152249	34.92866202	35.12098717	90	90	90	0	0	0	90	90	90	20	15	18	4	2	5	16.75	19	19	97	95	95.83333333	0.966666667	0.98319208	2	95	95.5	96.75	112	99	107.6	28.3	5.319774431	13	107	108	112	52	45	49.8	8.2
944520	33.1	32.7	32.9	0.08	0.282842712	0.4	32.8	32.9	33	90	90	90	0	0	0	90	90	90	23	18	20.42857143	2.952380952	1.718249386	5	19.5	20	21.5	95	94	94.42857143	0.285714286	0.534522484	1	94	94	95	111	96	104.8571429	30.80952381	5.55063274	15	102	105	109	52	47	49.71428571	2.904761905
944520	35.27656646	33.79583486	34.77188357	1.499325951	0.609137142	1.480731602	34.59152249	34.92866202	35.12098717	90	90	90	0	0	0	90	90	90	21	19	19.71428571	0.571428571	0.755928946	2	19	20	20	95	94	94.85714286	0.142857143	0.377964473	1	95	95	95	112	105	109.2857143	6.904761905	2.627691364	7	108	109	111.5	52	49	50.71428571	1.904761905
953718	33.6	33.4	33.52857143	0.005714286	0.075592895	0.2	33.5	33.5	33.6	83	78	81	3.666666667	1.914854216	5	80	81	82.5	16	16	16	0	0	0	16	16	16	96.45439663	93.41347053	95.09263998	9.686296363	1.411117898	3.040926099	94.48222638	95.23094013	95.81571562	82	79	80.5	4.5	2.121320344	3	79.75	80.5	81.25	66	62	64	8
953718	33.5	33.1	33.38571429	0.021428571	0.146385011	0.4	33.35	33.4	33.5	83	81	81.85714286	0.80952381	0.899735411	2	81	82	82.5	16	16	16	0	0	0	16	16	16	96.45439663	93.41347053	95.09263998	9.686296363	1.411117898	3.040926099	94.48222638	95.23094013	95.81571562	81	79	80	2	1.414213562	2	79.5	80	80.5	67	66	66.5	0.5
953718	33.7	33.6	33.65	0.003	0.054772256	0.1	33.6	33.65	33.7	82	78	80.5	2.7	1.643167673	4	79.5	81	81.75	16	16	16	0	0	0	16	16	16	96.45439663	93.41347053	95.09263998	9.686296363	1.411117898	3.040926099	94.48222638	95.23094013	95.81571562	89	82	85.5	24.5	4.949747468	7	83.75	85.5	87.25	66	62	64	8
960238	36.9	36.6	36.75	0.019	0.137840488	0.3	36.625	36.75	36.875	90	88	88.5	0.7	0.836660027	2	88	88	88.75	19	9	15.66666667	20.26666667	4.501851471	10	12.5	18	19	93	93	93	0	0	0	93	93	93	102	102	102	142.2985767	8.054930884	0	102	102	102	61	61	61	77.69346361
960238	37.2	36.4	36.72857143	0.092380952	0.30394235	0.8	36.55	36.6	36.9	90	88	88.85714286	0.476190476	0.690065559	2	88.5	89	89	19	9	14.85714286	16.14285714	4.01781746	10	12	15	18.5	93	93	93	0	0	0	93	93	93	93	93	93	142.2985767	8.054930884	0	93	93	93	57	57	57	77.69346361
960238	37.2	34	35.91428571	1.651428571	1.285079208	3.2	35.1	36.4	36.8	98	89	91.71428571	12.57142857	3.545621042	9	89	90	93.5	20	9	15	17.66666667	4.203173404	11	12	15	18.5	93	92	92.85714286	0.142857143	0.377964473	1	93	93	93	93	93	93	142.2985767	8.054930884	0	93	93	93	57	57	57	77.69346361
960564	37.6	37.4	37.45714286	0.00952381	0.097590007	0.2	37.4	37.4	37.5	116	112	114	1.333333333	1.154700538	4	114	114	114	20	18	18.85714286	0.80952381	0.899735411	2	18	19	19.5	96.45439663	93.41347053	95.09263998	9.686296363	1.411117898	3.040926099	94.48222638	95.23094013	95.81571562	136	132	134	8	2.828427125	4	133	134	135	69	68	68.5	0.5
960564	37.6	32.2	36.77142857	4.072380952	2.018014111	5.4	37.4	37.6	37.6	118	114	115.4285714	2.285714286	1.511857892	4	114	116	116	20	19	19.57142857	0.285714286	0.534522484	1	19	20	20	96.45439663	93.41347053	95.09263998	9.686296363	1.411117898	3.040926099	94.48222638	95.23094013	95.81571562	132	132	132	0	0	0	132	132	132	69	68	68.5	0.5
960564	37.4	37.2	37.3	0.012	0.109544512	0.2	37.2	37.3	37.4	114	112	113	1.2	1.095445115	2	112	113	114	19	17	18	0.4	0.632455532	2	18	18	18	96.45439663	93.41347053	95.09263998	9.686296363	1.411117898	3.040926099	94.48222638	95.23094013	95.81571562	147	136	141.5	60.5	7.778174593	11	138.75	141.5	144.25	69	69	69	0
960928	35.1	29	32.65	5.726	2.392906183	6.1	31.4125	32.85	34.5875	84	79	82.16666667	2.966666667	1.722401424	5	82	82.5	83	22	19	19.66666667	1.466666667	1.211060142	3	19	19	19.75	96.45439663	93.41347053	95.09263998	9.686296363	1.411117898	3.040926099	94.48222638	95.23094013	95.81571562	124.7845589	109.125396	116.7666055	142.2985767	8.054930884	15.65916291	113.4646073	116.6725863	119.9292146	71.30148408	61.13706853	65.8083733	77.69346361
960928	35.7	30.45	33.98571429	2.715595238	1.64790632	5.25	34.15	34.4	34.525	89	84	86.71428571	3.904761905	1.97604704	5	85	88	88	20	15	18	3	1.732050808	5	17	19	19	96.45439663	93.41347053	95.09263998	9.686296363	1.411117898	3.040926099	94.48222638	95.23094013	95.81571562	89	89	89	142.2985767	8.054930884	0	89	89	89	43	43	43	77.69346361
960928	35.7	29	32.95	6.680833333	2.584730805	6.7	31.025	34.3	34.8	88	83	84.57142857	2.952380952	1.718249386	5	83.5	84	85	19	15	17.85714286	2.476190476	1.573591585	4	17	19	19	96.45439663	93.41347053	95.09263998	9.686296363	1.411117898	3.040926099	94.48222638	95.23094013	95.81571562	89	89	89	142.2985767	8.054930884	0	89	89	89	43	43	43	77.69346361
961185	36.8	31.6	34.2	13.52	3.676955262	5.2	32.9	34.2	35.5	80	80	80	0	0	0	80	80	80	21.98007154	17.37812979	19.57012231	7.964633176	1.823897041	4.601941748	18.56374553	19.49463464	20.49659343	99	94	97.25	5.583333333	2.362907813	5	96.25	98	99	95	90	92.5	12.5	3.535533906	5	91.25	92.5	93.75	55	54	54.5	0.5
961185	36.8	36.8	36.8	0	0	0	36.8	36.8	36.8	82	80	80.8	1.2	1.095445115	2	80	80	82	21.98007154	17.37812979	19.57012231	7.964633176	1.823897041	4.601941748	18.56374553	19.49463464	20.49659343	99	93	94.6	6.3	2.50998008	6	93	94	94	90	90	90	0	0	0	90	90	90	55	53	54	2
961185	36.8	36.6	36.73333333	0.010666667	0.103279556	0.2	36.65	36.8	36.8	82	80	81.66666667	0.666666667	0.816496581	2	82	82	82	21.98007154	17.37812979	19.57012231	7.964633176	1.823897041	4.601941748	18.56374553	19.49463464	20.49659343	94	93	93.16666667	0.166666667	0.40824829	1	93	93	93	96	90	93	18	4.242640687	6	91.5	93	94.5	53	50	51.5	4.5
962075	35.6	35.2	35.4	0.032	0.178885438	0.4	35.25	35.4	35.55	122	100	110	75.2	8.671793355	22	102.5	112	114	21.98007154	17.37812979	19.57012231	7.964633176	1.823897041	4.601941748	18.56374553	19.49463464	20.49659343	99	99	99	0	0	0	99	99	99	123	123	123	142.2985767	8.054930884	0	123	123	123	29	29	29	77.69346361
962075	35.2	34.6	34.85714286	0.04952381	0.222539456	0.6	34.7	34.8	35	106	98	100.5714286	11.61904762	3.408672413	8	98	98	103	21.98007154	17.37812979	19.57012231	7.964633176	1.823897041	4.601941748	18.56374553	19.49463464	20.49659343	99	82	93.42857143	46.95238095	6.852180744	17	90	95	99	118	106	112	72	8.485281374	12	109	112	115	51	41	46	50
962075	35.4	34.8	35.11428571	0.038095238	0.195180015	0.6	35	35.2	35.2	114	98	100.8571429	34.47619048	5.871642911	16	98	98	100	21.98007154	17.37812979	19.57012231	7.964633176	1.823897041	4.601941748	18.56374553	19.49463464	20.49659343	99	94	98.16666667	4.166666667	2.041241452	5	99	99	99	106	106	106	142.2985767	8.054930884	0	106	106	106	41	41	41	77.69346361
962116	36	35.8	35.82857143	0.005714286	0.075592895	0.2	35.8	35.8	35.8	80	78	78.85714286	1.142857143	1.069044968	2	78	78	80	20	16	19	2	1.414213562	4	19	19	20	96.45439663	93.41347053	95.09263998	9.686296363	1.411117898	3.040926099	94.48222638	95.23094013	95.81571562	104	104	104	142.2985767	8.054930884	0	104	104	104	64	64	64	77.69346361
962116	36	34	35.6	0.506666667	0.711805217	2	35.8	35.8	35.9	82	78	79.14285714	2.476190476	1.573591585	4	78	78	80	21	18	19.42857143	0.952380952	0.975900073	3	19	19	20	96.45439663	93.41347053	95.09263998	9.686296363	1.411117898	3.040926099	94.48222638	95.23094013	95.81571562	116	104	110	72	8.485281374	12	107	110	113	65	64	64.5	0.5
962116	35.8	35.6	35.76666667	0.006666667	0.081649658	0.2	35.8	35.8	35.8	82	78	80	1.6	1.264911064	4	80	80	80	21	16	19.16666667	2.966666667	1.722401424	5	19	19.5	20	96.45439663	93.41347053	95.09263998	9.686296363	1.411117898	3.040926099	94.48222638	95.23094013	95.81571562	113	113	113	142.2985767	8.054930884	0	113	113	113	66	66	66	77.69346361
962158	34.8	34.8	34.8	0	0	0	34.8	34.8	34.8	58	56	57.33333333	1.066666667	1.032795559	2	56.5	58	58	20	19	19.16666667	0.166666667	0.40824829	1	19	19	19	96.45439663	93.41347053	95.09263998	9.686296363	1.411117898	3.040926099	94.48222638	95.23094013	95.81571562	139	136	137.5	4.5	2.121320344	3	136.75	137.5	138.25	96	96	96	0
962158	35	34.8	34.82857143	0.005714286	0.075592895	0.2	34.8	34.8	34.8	62	56	58.85714286	5.142857143	2.267786838	6	58	58	60	20	19	19.28571429	0.238095238	0.487950036	1	19	19	19.5	96.45439663	93.41347053	95.09263998	9.686296363	1.411117898	3.040926099	94.48222638	95.23094013	95.81571562	136	134	135	2	1.414213562	2	134.5	135	135.5	97	96	96.5	0.5
962158	35	34.8	34.85714286	0.00952381	0.097590007	0.2	34.8	34.8	34.9	62	56	60	5.333333333	2.309401077	6	59	60	62	20	19	19.71428571	0.238095238	0.487950036	1	19.5	20	20	99	99	99	9.686296363	1.411117898	0	99	99	99	137	134	135.5	4.5	2.121320344	3	134.75	135.5	136.25	97	95	96	2
963593	35.4	32.35	34.33571429	1.352261905	1.162867965	3.05	33.7	34.8	35.2	103	96	99.28571429	5.238095238	2.288688541	7	98	100	100	29	26	27	1	1	3	26.5	27	27	96.45439663	93.41347053	95.09263998	9.686296363	1.411117898	3.040926099	94.48222638	95.23094013	95.81571562	126	123	124.5	4.5	2.121320344	3	123.75	124.5	125.25	78	38	58	800
963593	35.5	34.8	35.29285714	0.06702381	0.25888957	0.7	35.2	35.4	35.475	102	99	100.2857143	1.571428571	1.253566341	3	99.5	100	101	28	26	27	0.666666667	0.816496581	2	26.5	27	27.5	96.45439663	93.41347053	95.09263998	9.686296363	1.411117898	3.040926099	94.48222638	95.23094013	95.81571562	126	120	123	18	4.242640687	6	121.5	123	124.5	78	50	64	392
963593	35.6	35.45	35.50833333	0.002416667	0.049159604	0.15	35.5	35.5	35.5	102	97	100.3333333	3.866666667	1.966384161	5	99.5	101	101.75	28	26	27	0.8	0.894427191	2	26.25	27	27.75	96.45439663	93.41347053	95.09263998	9.686296363	1.411117898	3.040926099	94.48222638	95.23094013	95.81571562	120	118	119	2	1.414213562	2	118.5	119	119.5	78	50	64	392
963671	34.2	33.8	34.01666667	0.021666667	0.147196014	0.4	33.925	34.05	34.1	70	60	65.16666667	12.56666667	3.544949459	10	63.25	65.5	67	15	9	12.33333333	4.666666667	2.160246899	6	11.25	12.5	13.75	96.45439663	93.41347053	95.09263998	9.686296363	1.411117898	3.040926099	94.48222638	95.23094013	95.81571562	90	64	77.4	84.8	9.208691547	26	77	78	78	60	44	50.2	45.2
963671	33.75	33.1	33.40714286	0.05202381	0.228087285	0.65	33.25	33.4	33.55	68	62	65.14285714	4.142857143	2.035400978	6	64	65	66.5	12	9	10.42857143	1.619047619	1.272418021	3	9.5	10	11.5	96.45439663	93.41347053	95.09263998	9.686296363	1.411117898	3.040926099	94.48222638	95.23094013	95.81571562	83	60	74.33333333	156.3333333	12.50333289	23	70	80	81.5	64	44	56.33333333	116.3333333
963671	34	33.4	33.70714286	0.04702381	0.21684974	0.6	33.55	33.75	33.85	68	60	65.14285714	7.80952381	2.794552524	8	64	66	67	14	9	11.14285714	3.476190476	1.864454471	5	9.5	12	12	96.45439663	93.41347053	95.09263998	9.686296363	1.411117898	3.040926099	94.48222638	95.23094013	95.81571562	83	60	74.28571429	75.57142857	8.693182879	23	70.5	78	79	64	44	52.85714286	79.47619048
963996	34.9	34.8	34.81428571	0.001428571	0.037796447	0.1	34.8	34.8	34.8	58	57	57.42857143	0.285714286	0.534522484	1	57	57	58	20	19	19.42857143	0.285714286	0.534522484	1	19	19	20	99	98	98.14285714	0.142857143	0.377964473	1	98	98	98	122	108	117.25	26.78571429	5.175491695	14	114.75	119.5	121	90	62	72.375	83.41071429
963996	34.9	34.8	34.85714286	0.002857143	0.053452248	0.1	34.8	34.9	34.9	59	57	57.42857143	0.619047619	0.786795792	2	57	57	57.5	20	19	19.42857143	0.285714286	0.534522484	1	19	19	20	99	96	97.57142857	0.952380952	0.975900073	3	97	98	98	122	115	119.5	4.857142857	2.20389266	7	118.75	120	121	90	70	75.875	38.69642857
963996	34.8	34.7	34.75	0.003	0.054772256	0.1	34.7	34.75	34.8	59	56	57.66666667	1.066666667	1.032795559	3	57.25	58	58	20	19	19.83333333	0.166666667	0.40824829	1	20	20	20	99	98	98.33333333	0.266666667	0.516397779	1	98	98	98.75	116	108	112.1666667	6.966666667	2.639444386	8	111.25	112.5	113	68	62	65	6
964033	34.4	33.9	34.15	0.035	0.187082869	0.5	34.025	34.15	34.275	95	88	90.66666667	8.266666667	2.875181154	7	88.25	90	92.5	12	11	11.16666667	0.166666667	0.40824829	1	11	11	11	96.45439663	93.41347053	95.09263998	9.686296363	1.411117898	3.040926099	94.48222638	95.23094013	95.81571562	116	86	98.75	137.6428571	11.73212927	30	88.75	96.5	106	81	52	61.375	93.125
964033	33.8	33.5	33.64285714	0.016190476	0.127241802	0.3	33.55	33.6	33.75	86	80	83.28571429	4.571428571	2.138089935	6	82	84	84.5	12	11	11.14285714	0.142857143	0.377964473	1	11	11	11	96.45439663	93.41347053	95.09263998	9.686296363	1.411117898	3.040926099	94.48222638	95.23094013	95.81571562	123	87	101.1111111	132.1111111	11.49395977	36	91	99	105	79	53	60.88888889	65.11111111
964033	34.1	33.6	33.84285714	0.02952381	0.171824939	0.5	33.75	33.8	33.95	89	84	86.28571429	4.238095238	2.058663459	5	84.5	86	88	12	11	11.14285714	0.142857143	0.377964473	1	11	11	11	96.45439663	93.41347053	95.09263998	9.686296363	1.411117898	3.040926099	94.48222638	95.23094013	95.81571562	99	86	91.66666667	23.5	4.847679857	13	88	91	96	66	52	56.44444444	26.52777778
964293	35.27656646	33.79583486	34.77188357	1.499325951	0.609137142	1.480731602	34.59152249	34.92866202	35.12098717	100	97	98.14285714	1.142857143	1.069044968	3	97.5	98	98.5	58	19	34.28571429	186.9047619	13.67131164	39	25	31	41	94	88	91.42857143	3.285714286	1.812653934	6	91	92	92	129	100	112	119.6666667	10.93922605	29	104	110	118.5	70	54	58.85714286	28.14285714
964293	31.9	27.9	29.76666667	4.053333333	2.013289183	4	28.7	29.5	30.7	98	93	95.85714286	4.476190476	2.115700942	5	94	97	97.5	61	19	38.57142857	249.6190476	15.79933694	42	25.5	42	48.5	97	88	92.66666667	10.66666667	3.265986324	9	91	92.5	94.75	135	100	119.1428571	177.8095238	13.33452376	35	108.5	124	129	82	54	68.28571429	123.2380952
964293	35.27656646	33.79583486	34.77188357	1.499325951	0.609137142	1.480731602	34.59152249	34.92866202	35.12098717	100	96	98	2	1.414213562	4	97.25	98	98.75	60	30	46.83333333	126.5666667	11.25018518	30	41.25	46.5	55.5	92	92	92	0	0	0	92	92	92	113	102	109.6666667	21.46666667	4.633213428	11	107.25	112	113	58	55	57	1.6
964954	32	32	32	0	0	0	32	32	32	65	64	64.83333333	0.166666667	0.40824829	1	65	65	65	21.98007154	17.37812979	19.57012231	7.964633176	1.823897041	4.601941748	18.56374553	19.49463464	20.49659343	96.45439663	93.41347053	95.09263998	9.686296363	1.411117898	3.040926099	94.48222638	95.23094013	95.81571562	165	139	157.7142857	77.9047619	8.826367424	26	157.5	160	162.5	105	96	99.42857143	8.952380952
964954	32	32	32	0	0	0	32	32	32	65	63	63.85714286	0.80952381	0.899735411	2	63	64	64.5	21.98007154	17.37812979	19.57012231	7.964633176	1.823897041	4.601941748	18.56374553	19.49463464	20.49659343	96.45439663	93.41347053	95.09263998	9.686296363	1.411117898	3.040926099	94.48222638	95.23094013	95.81571562	165	157	161	10.33333333	3.214550254	8	158.5	161	163.5	101	97	99	1.666666667
964954	32	26.2	31.17142857	4.805714286	2.192193943	5.8	32	32	32	64	61	62.85714286	0.80952381	0.899735411	3	63	63	63	66	66	66	7.964633176	1.823897041	0	66	66	66	96.45439663	93.41347053	95.09263998	9.686296363	1.411117898	3.040926099	94.48222638	95.23094013	95.81571562	169	156	161.5714286	20.95238095	4.577377082	13	158.5	161	164	104	98	100.2857143	5.238095238
965099	34.4	34.3	34.35714286	0.002857143	0.053452248	0.1	34.3	34.4	34.4	48	46	47.14285714	0.476190476	0.690065559	2	47	47	47.5	12	11	11.42857143	0.285714286	0.534522484	1	11	11	12	96.45439663	93.41347053	95.09263998	9.686296363	1.411117898	3.040926099	94.48222638	95.23094013	95.81571562	97	97	97	142.2985767	8.054930884	0	97	97	97	56	56	56	77.69346361
965099	34.5	34.3	34.38571429	0.004761905	0.069006556	0.2	34.35	34.4	34.4	48	46	47.28571429	0.571428571	0.755928946	2	47	47	48	12	11	11.57142857	0.285714286	0.534522484	1	11	12	12	96.45439663	93.41347053	95.09263998	9.686296363	1.411117898	3.040926099	94.48222638	95.23094013	95.81571562	97	97	97	142.2985767	8.054930884	0	97	97	97	56	56	56	77.69346361
965099	34.4	34.3	34.38333333	0.001666667	0.040824829	0.1	34.4	34.4	34.4	48	47	47.33333333	0.266666667	0.516397779	1	47	47	47.75	12	11	11.16666667	0.166666667	0.40824829	1	11	11	11	96.45439663	93.41347053	95.09263998	9.686296363	1.411117898	3.040926099	94.48222638	95.23094013	95.81571562	124.7845589	109.125396	116.7666055	142.2985767	8.054930884	15.65916291	113.4646073	116.6725863	119.9292146	71.30148408	61.13706853	65.8083733	77.69346361
965330	34.4	33.6	33.96666667	0.086666667	0.294392029	0.8	33.8	33.9	34.15	108	102	104.3333333	5.466666667	2.338090389	6	102.5	104	105.5	20	14	16.33333333	3.866666667	1.966384161	6	16	16	16	96.45439663	93.41347053	95.09263998	9.686296363	1.411117898	3.040926099	94.48222638	95.23094013	95.81571562	84	77	81.33333333	14.33333333	3.785938897	7	80	83	83.5	58	50	54.66666667	17.33333333
965330	33.6	33.2	33.31428571	0.024761905	0.157359158	0.4	33.2	33.2	33.4	100	86	91.71428571	19.23809524	4.38612531	14	90	90	93	23	12	17	15.33333333	3.915780041	11	14	18	19	96.45439663	93.41347053	95.09263998	9.686296363	1.411117898	3.040926099	94.48222638	95.23094013	95.81571562	140	77	100.3333333	1192.333333	34.53018004	63	80.5	84	112	64	53	57.33333333	34.33333333
965330	33.8	33.2	33.54285714	0.04952381	0.222539456	0.6	33.4	33.6	33.7	104	90	97.71428571	31.23809524	5.589105048	14	93	100	102	20	12	15.71428571	10.23809524	3.199702367	8	13.5	15	18	96.45439663	93.41347053	95.09263998	9.686296363	1.411117898	3.040926099	94.48222638	95.23094013	95.81571562	84	77	80.5	16.33333333	4.041451884	7	77	80.5	84	58	50	54	11.33333333
966271	36.6	36.4	36.48571429	0.011428571	0.106904497	0.2	36.4	36.4	36.6	74	62	67.14285714	19.80952381	4.450789122	12	64	66	70	35	31	32.71428571	2.238095238	1.496026483	4	31.5	33	33.5	96.45439663	93.41347053	95.09263998	9.686296363	1.411117898	3.040926099	94.48222638	95.23094013	95.81571562	95	95	95	142.2985767	8.054930884	0	95	95	95	46	46	46	77.69346361
966271	36.6	32.6	35.88571429	2.144761905	1.464500565	4	36.2	36.4	36.6	78	66	72.28571429	16.57142857	4.070801957	12	70	74	74	41	32	35.57142857	9.285714286	3.047247001	9	33.5	35	37	96.45439663	93.41347053	95.09263998	9.686296363	1.411117898	3.040926099	94.48222638	95.23094013	95.81571562	98	98	98	142.2985767	8.054930884	0	98	98	98	53	53	53	77.69346361
966271	36.4	36.4	36.4	0	0	0	36.4	36.4	36.4	64	60	62.66666667	2.666666667	1.632993162	4	62	63	64	33	31	31.5	0.7	0.836660027	2	31	31	31.75	96.45439663	93.41347053	95.09263998	9.686296363	1.411117898	3.040926099	94.48222638	95.23094013	95.81571562	95	95	95	142.2985767	8.054930884	0	95	95	95	46	46	46	77.69346361
967292	37.4	37.2	37.23333333	0.006666667	0.081649658	0.2	37.2	37.2	37.2	80	76	78.66666667	2.666666667	1.632993162	4	78	79	80	28	26	27.33333333	0.666666667	0.816496581	2	27	27.5	28	96.45439663	93.41347053	95.09263998	9.686296363	1.411117898	3.040926099	94.48222638	95.23094013	95.81571562	109	107	108	2	1.414213562	2	107.5	108	108.5	54	54	54	0
967292	37.4	33	36.72857143	2.715714286	1.64794244	4.4	37.25	37.4	37.4	96	76	81.42857143	43.61904762	6.60447179	20	79	80	80	31	26	28.28571429	3.238095238	1.799470822	5	27	28	29.5	99	99	99	0	0	0	99	99	99	104	79	95.5	139	11.78982612	25	91	99.5	104	55	52	53.5	1.666666667
967292	37.4	37.2	37.34285714	0.00952381	0.097590007	0.2	37.3	37.4	37.4	80	76	79.14285714	2.476190476	1.573591585	4	79	80	80	28	26	26.85714286	0.476190476	0.690065559	2	26.5	27	27	96.45439663	93.41347053	95.09263998	9.686296363	1.411117898	3.040926099	94.48222638	95.23094013	95.81571562	107	104	105.5	4.5	2.121320344	3	104.75	105.5	106.25	54	53	53.5	0.5
968639	36.6	34.2	35.82857143	0.739047619	0.859678788	2.4	35.5	36.2	36.4	92	90	90.57142857	0.952380952	0.975900073	2	90	90	91	12	10	10.42857143	0.619047619	0.786795792	2	10	10	10.5	94	93	93.71428571	0.238095238	0.487950036	1	93.5	94	94	105	100	103.375	2.553571429	1.597989809	5	103.5	104	104	52	51	51.875	0.125
968639	36.6	36.2	36.48571429	0.024761905	0.157359158	0.4	36.4	36.6	36.6	92	90	91.14285714	1.142857143	1.069044968	2	90	92	92	10	10	10	0	0	0	10	10	10	94	93	93.28571429	0.238095238	0.487950036	1	93	93	93.5	106	104	104.375	0.553571429	0.744023809	2	104	104	104.25	54	51	52.125	0.696428571
968639	36.8	36.6	36.66666667	0.010666667	0.103279556	0.2	36.6	36.6	36.75	92	90	91.66666667	0.666666667	0.816496581	2	92	92	92	11	10	10.33333333	0.266666667	0.516397779	1	10	10	10.75	94	93	93.16666667	0.166666667	0.40824829	1	93	93	93	106	102	104.1428571	1.476190476	1.214985793	4	104	104	104.5	54	49	52.42857143	3.285714286
968970	31.3	31.3	31.3	0	0	0	31.3	31.3	31.3	53	52	52.16666667	0.166666667	0.40824829	1	52	52	52	15	14	14.5	0.3	0.547722558	1	14	14.5	15	98	98	98	0	0	0	98	98	98	101	97	99	8	2.828427125	4	98	99	100	62	60	61	2
968970	31.4	31.3	31.37142857	0.002380952	0.048795004	0.1	31.35	31.4	31.4	54	52	53	0.666666667	0.816496581	2	52.5	53	53.5	18	14	15.71428571	2.571428571	1.603567451	4	15	15	16.5	98	97	97.71428571	0.238095238	0.487950036	1	97.5	98	98	112	99	105.5	84.5	9.192388155	13	102.25	105.5	108.75	67	57	62	50
968970	31.4	31.3	31.32857143	0.002380952	0.048795004	0.1	31.3	31.3	31.35	53	52	52.42857143	0.285714286	0.534522484	1	52	52	53	15	14	14.57142857	0.285714286	0.534522484	1	14	15	15	98	97	97.85714286	0.142857143	0.377964473	1	98	98	98	101	99	100	2	1.414213562	2	99.5	100	100.5	62	57	59.5	12.5
971002	34.8	34.7	34.78571429	0.001428571	0.037796447	0.1	34.8	34.8	34.8	166	152	160.1428571	30.47619048	5.520524475	14	157	162	163.5	24	23	23.42857143	0.285714286	0.534522484	1	23	23	24	48	25	35.57142857	74.28571429	8.618916074	23	29	36	41	101	66	74.66666667	106	10.29563014	35	70	71	75	82	39	46.22222222	199.6944444
971002	34.8	34.4	34.68571429	0.021428571	0.146385011	0.4	34.65	34.7	34.8	166	152	161.5714286	22.95238095	4.790864322	14	160.5	163	164.5	24	23	23.28571429	0.238095238	0.487950036	1	23	23	23.5	48	25	36	61	7.810249676	23	32	36	39.5	76	46	67.44444444	87.52777778	9.355628134	30	66	71	72	53	33	39.77777778	33.44444444
971002	34.8	34.7	34.75	0.003	0.054772256	0.1	34.7	34.75	34.8	164	153	158.6666667	18.66666667	4.320493799	11	155.5	159	161.75	24	23	23.33333333	0.266666667	0.516397779	1	23	23	23.75	55	30	46.66666667	81.46666667	9.025888691	25	45.75	48	52.5	101	66	74.875	151.2678571	12.29909985	35	69	70	74	82	39	45.125	222.9821429
971226	34	34	34	0	0	0	34	34	34	82	80	80.66666667	1.066666667	1.032795559	2	80	80	81.5	19	17	18	0.4	0.632455532	2	18	18	18	96.45439663	93.41347053	95.09263998	9.686296363	1.411117898	3.040926099	94.48222638	95.23094013	95.81571562	121	121	121	142.2985767	8.054930884	0	121	121	121	78	78	78	77.69346361
971226	34	33.6	33.91428571	0.024761905	0.157359158	0.4	33.9	34	34	82	74	78.85714286	11.80952381	3.436498772	8	77	80	81	19	17	17.85714286	0.476190476	0.690065559	2	17.5	18	18	96.45439663	93.41347053	95.09263998	9.686296363	1.411117898	3.040926099	94.48222638	95.23094013	95.81571562	121	121	121	142.2985767	8.054930884	0	121	121	121	78	78	78	77.69346361
971226	34	33.6	33.85714286	0.022857143	0.151185789	0.4	33.8	33.8	34	80	74	76.28571429	8.571428571	2.927700219	6	74	74	79	19	17	17.71428571	0.571428571	0.755928946	2	17	18	18	96.45439663	93.41347053	95.09263998	9.686296363	1.411117898	3.040926099	94.48222638	95.23094013	95.81571562	104	104	104	142.2985767	8.054930884	0	104	104	104	69	69	69	77.69346361
973249	34.5	33.9	34.21428571	0.051428571	0.226778684	0.6	34.05	34.2	34.4	89	85	87.57142857	2.619047619	1.618347187	4	86.5	88	89	21.98007154	17.37812979	19.57012231	7.964633176	1.823897041	4.601941748	18.56374553	19.49463464	20.49659343	97	96	96.28571429	0.238095238	0.487950036	1	96	96	96.5	195	182	190.8571429	22.14285714	4.705619741	13	189.5	192	194	107	94	103.5714286	20.95238095
973249	34.9	34.2	34.55714286	0.062857143	0.250713268	0.7	34.4	34.5	34.75	89	88	88.71428571	0.238095238	0.487950036	1	88.5	89	89	21.98007154	17.37812979	19.57012231	7.964633176	1.823897041	4.601941748	18.56374553	19.49463464	20.49659343	97	96	96.14285714	0.142857143	0.377964473	1	96	96	96	194	182	189.5714286	18.95238095	4.353433237	12	187	192	192.5	110	94	102.4285714	24.95238095
973249	34.1	33.5	33.83333333	0.046666667	0.21602469	0.6	33.725	33.85	33.975	87	79	83.16666667	10.96666667	3.311595789	8	80.5	83.5	85.75	21.98007154	17.37812979	19.57012231	7.964633176	1.823897041	4.601941748	18.56374553	19.49463464	20.49659343	98	96	97	0.4	0.632455532	2	97	97	97	195	179	189	39.2	6.260990337	16	185.5	191	193.5	110	97	104.8333333	21.36666667
974617	36.4	36.4	36.4	0	0	0	36.4	36.4	36.4	92	68	74.66666667	81.06666667	9.003702942	24	69	72	75	22	18	18.66666667	2.666666667	1.632993162	4	18	18	18	97	96	96.83333333	0.166666667	0.40824829	1	97	97	97	138	102	117.9166667	113.719697	10.66394378	36	110	116	124.75	56	41	47.5	22.45454545
974617	36.4	36.2	36.31428571	0.011428571	0.106904497	0.2	36.2	36.4	36.4	72	38	57.42857143	207.6190476	14.4089919	34	46	64	68	28	18	21.57142857	12.61904762	3.552329886	10	19	21	23	99	91	96.42857143	6.619047619	2.572750983	8	96.5	97	97.5	160	107	133.2142857	424.0274725	20.59192736	53	114	137.5	151	76	41	56.57142857	111.6483516
974617	36.4	33.8	35.88571429	0.851428571	0.922728872	2.6	36.2	36.2	36.2	64	38	46.85714286	91.80952381	9.581728644	26	39	46	51	31	20	26.14285714	19.80952381	4.450789122	11	22.5	28	29.5	99	91	97.28571429	8.904761905	2.984084768	8	97	99	99	170	108	143.7692308	381.3589744	19.52841454	62	134	151	159	111	58	70.15384615	330.3076923
974975	35.5	33.2	34.78333333	0.689666667	0.830461719	2.3	34.8	34.9	35.3	144	140	140.6666667	2.666666667	1.632993162	4	140	140	140	33	28	30.66666667	3.866666667	1.966384161	5	29.25	31	32	94	74	86.5	81	9	20	83	89	92.5	125	122	123.5	4.5	2.121320344	3	122.75	123.5	124.25	107	105	106	2
974975	35.5	34.8	35.14166667	0.060416667	0.24579802	0.7	35.0125	35.125	35.275	140	138	139.3333333	0.666666667	0.816496581	2	139	139.5	140	33	29	31.33333333	2.266666667	1.505545305	4	30.5	32	32	94	74	86.66666667	121.3333333	11.01514109	20	83	92	93	129	125	127	8	2.828427125	4	126	127	128	107	94	100.5	84.5
974975	35.3	35.05	35.20833333	0.008416667	0.091742393	0.25	35.2	35.2	35.275	139	137	138.1666667	0.566666667	0.752772653	2	138	138	138.75	35	28	31.83333333	5.366666667	2.316606714	7	31.25	32	32.75	96.45439663	93.41347053	95.09263998	9.686296363	1.411117898	3.040926099	94.48222638	95.23094013	95.81571562	129	119	124	50	7.071067812	10	121.5	124	126.5	94	78	86	128
975178	35.2	35.2	35.2	0	0	0	35.2	35.2	35.2	116	104	108	19.2	4.38178046	12	106	106	109	28	20	22.66666667	7.866666667	2.804757862	8	21.25	22	22.75	97	96	96.83333333	0.166666667	0.40824829	1	97	97	97	148	148	148	142.2985767	8.054930884	0	148	148	148	90	90	90	77.69346361
975178	35.2	35.2	35.2	0	0	0	35.2	35.2	35.2	116	104	108.2857143	23.23809524	4.820590756	12	105	106	111	33	22	25	16.66666667	4.082482905	11	22.5	23	26	98	96	97	0.333333333	0.577350269	2	97	97	97	140	140	140	142.2985767	8.054930884	0	140	140	140	88	88	88	77.69346361
975178	35.2	34	34.85714286	0.342857143	0.585540044	1.2	34.6	35.2	35.2	114	98	105.4285714	26.28571429	5.126959556	16	103	104	108	33	22	26.14285714	14.80952381	3.848314411	11	23.5	25	28	98	96	96.71428571	0.571428571	0.755928946	2	96	97	97	140	140	140	142.2985767	8.054930884	0	140	140	140	88	88	88	77.69346361
975510	34.4	34	34.2	0.02	0.141421356	0.4	34.2	34.2	34.2	78	76	76.57142857	0.952380952	0.975900073	2	76	76	77	14	12	13	0.666666667	0.816496581	2	12.5	13	13.5	96.45439663	93.41347053	95.09263998	9.686296363	1.411117898	3.040926099	94.48222638	95.23094013	95.81571562	111	111	111	142.2985767	8.054930884	0	111	111	111	67	67	67	77.69346361
975510	34.4	34.2	34.32	0.012	0.109544512	0.2	34.2	34.4	34.4	78	74	76	1.333333333	1.154700538	4	76	76	76	13	12	12.57142857	0.285714286	0.534522484	1	12	13	13	96.45439663	93.41347053	95.09263998	9.686296363	1.411117898	3.040926099	94.48222638	95.23094013	95.81571562	111	111	111	142.2985767	8.054930884	0	111	111	111	67	67	67	77.69346361
975510	34.4	34.2	34.36666667	0.006666667	0.081649658	0.2	34.4	34.4	34.4	76	74	74.66666667	1.066666667	1.032795559	2	74	74	75.5	13	12	12.83333333	0.166666667	0.40824829	1	13	13	13	96.45439663	93.41347053	95.09263998	9.686296363	1.411117898	3.040926099	94.48222638	95.23094013	95.81571562	101	101	101	142.2985767	8.054930884	0	101	101	101	62	62	62	77.69346361
975761	35.2	35	35.03333333	0.006666667	0.081649658	0.2	35	35	35	86	80	83	4.4	2.097617696	6	82	83	84	38	24	29.83333333	25.36666667	5.036533199	14	26.25	30.5	31	99	92	96.33333333	7.466666667	2.732520204	7	94.75	97.5	98	91	86	88.5	12.5	3.535533906	5	87.25	88.5	89.75	57	51	54	18
975761	35	32.8	33.54285714	0.996190476	0.998093421	2.2	33	33	34	84	78	80.57142857	3.619047619	1.902379462	6	80	80	81	30	23	26.42857143	7.285714286	2.699206233	7	24.5	27	28	99	92	96.2	6.7	2.588435821	7	96	97	97	99	91	95	32	5.656854249	8	93	95	97	52	47	49.5	12.5
975761	35	33	34.42857143	0.952380952	0.975900073	2	34	35	35	86	78	80.85714286	6.476190476	2.544836041	8	80	80	81	31	23	27.14285714	9.142857143	3.023715784	8	25	27	29.5	99	92	95.5	8.3	2.880972058	7	93	96.5	97	99	86	92.5	84.5	9.192388155	13	89.25	92.5	95.75	52	51	51.5	0.5
975867	33.2	33	33.05714286	0.00952381	0.097590007	0.2	33	33	33.1	74	74	74	0	0	0	74	74	74	18	12	14.85714286	3.80952381	1.951800146	6	14	15	15.5	99	98	98.71428571	0.238095238	0.487950036	1	98.5	99	99	140	130	135.375	9.982142857	3.159452936	10	134.25	136	136.5	77	64	66.375	19.41071429
975867	33.2	33	33.11428571	0.011428571	0.106904497	0.2	33	33.2	33.2	80	74	75.71428571	8.571428571	2.927700219	6	74	74	77	19	12	14.57142857	5.285714286	2.299068134	7	13	15	15	99	98	98.33333333	0.266666667	0.516397779	1	98	98	98.75	170	130	141.5	171.1428571	13.08215797	40	135	136	144	84	64	70.375	62.26785714
975867	33	33	33	0	0	0	33	33	33	74	74	74	0	0	0	74	74	74	18	3	12.33333333	48.26666667	6.947421584	15	6.75	15.5	17.5	99	99	99	0	0	0	99	99	99	140	135	138.4285714	4.619047619	2.149196971	5	137	140	140	77	66	68.42857143	15.28571429
977812	38.2	38.2	38.2	0	0	0	38.2	38.2	38.2	104	100	102.6666667	2.666666667	1.632993162	4	102	103	104	15	15	15	0	0	0	15	15	15	96.45439663	93.41347053	95.09263998	9.686296363	1.411117898	3.040926099	94.48222638	95.23094013	95.81571562	98	97	97.5	0.5	0.707106781	1	97.25	97.5	97.75	59	59	59	0
977812	38.2	34.8	37.54285714	1.662857143	1.289518182	3.4	37.6	38.2	38.2	106	106	106	0	0	0	106	106	106	23	18	21.14285714	2.476190476	1.573591585	5	21	21	22	99	99	99	9.686296363	1.411117898	0	99	99	99	104	99	101.5	12.5	3.535533906	5	100.25	101.5	102.75	63	60	61.5	4.5
977812	38.2	38.2	38.2	0	0	0	38.2	38.2	38.2	106	100	104	6.666666667	2.581988897	6	102	106	106	22	15	18.71428571	12.23809524	3.498298906	7	15	21	21.5	96.45439663	93.41347053	95.09263998	9.686296363	1.411117898	3.040926099	94.48222638	95.23094013	95.81571562	104	98	101	18	4.242640687	6	99.5	101	102.5	63	59	61	8
977895	34.3	34.2	34.24285714	0.002857143	0.053452248	0.1	34.2	34.2	34.3	51	47	49.57142857	1.952380952	1.397276262	4	49	50	50.5	12	11	11.71428571	0.238095238	0.487950036	1	11.5	12	12	96.45439663	93.41347053	95.09263998	9.686296363	1.411117898	3.040926099	94.48222638	95.23094013	95.81571562	162	144	151.7142857	49.23809524	7.016986193	18	146.5	149	157	72	63	65.57142857	9.619047619
977895	34.2	34.1	34.15714286	0.002857143	0.053452248	0.1	34.1	34.2	34.2	51	46	48.14285714	2.80952381	1.67616342	5	47	48	49	13	11	12	0.333333333	0.577350269	2	12	12	12	96.45439663	93.41347053	95.09263998	9.686296363	1.411117898	3.040926099	94.48222638	95.23094013	95.81571562	162	149	155.4285714	19.61904762	4.429339411	13	152.5	157	157.5	72	64	66.42857143	7.952380952
977895	34.4	34.3	34.33333333	0.002666667	0.051639778	0.1	34.3	34.3	34.375	52	50	50.83333333	0.566666667	0.752772653	2	50.25	51	51	12	11	11.66666667	0.266666667	0.516397779	1	11.25	12	12	96.45439663	93.41347053	95.09263998	9.686296363	1.411117898	3.040926099	94.48222638	95.23094013	95.81571562	153	141	146.6666667	19.46666667	4.412104562	12	144	146.5	149	67	62	63.83333333	3.366666667
977992	31.3	31.2	31.25	0.003	0.054772256	0.1	31.2	31.25	31.3	51	40	43	16	4	11	41.25	42	42	17	17	17	0	0	0	17	17	17	99	99	99	9.686296363	1.411117898	0	99	99	99	92	72	78.16666667	79.76666667	8.931218655	20	72.25	73	83.5	54	41	45.5	34.7
977992	31.3	31.2	31.28571429	0.001428571	0.037796447	0.1	31.3	31.3	31.3	56	40	45.14285714	31.80952381	5.639993246	16	41.5	43	47	18	17	17.14285714	0.142857143	0.377964473	1	17	17	17	96.45439663	93.41347053	95.09263998	9.686296363	1.411117898	3.040926099	94.48222638	95.23094013	95.81571562	76	70	72.71428571	3.238095238	1.799470822	6	72	73	73	46	41	42.28571429	3.238095238
977992	31.4	31.25	31.30714286	0.00202381	0.044986771	0.15	31.3	31.3	31.3	60	43	52.28571429	45.23809524	6.725927091	17	47	54	57.5	18	17	17.14285714	0.142857143	0.377964473	1	17	17	17	99	99	99	9.686296363	1.411117898	0	99	99	99	93	70	77.85714286	75.14285714	8.668497975	23	72.5	74	81.5	62	41	47.57142857	71.61904762
978370	36.6	34.2	36.11428571	0.798095238	0.893361762	2.4	36.1	36.6	36.6	50	48	49.42857143	0.952380952	0.975900073	2	49	50	50	27	11	19	35.33333333	5.944184833	16	15	19	23	97	94	95.57142857	1.285714286	1.133893419	3	95	95	96.5	72	68	70.85714286	2.476190476	1.573591585	4	70	72	72	44	40	42.57142857	3.619047619
978370	36.8	36.6	36.68571429	0.011428571	0.106904497	0.2	36.6	36.6	36.8	52	48	49.42857143	2.285714286	1.511857892	4	48	50	50	28	10	19.57142857	58.95238095	7.678045386	18	13	20	26.5	96	93	94.71428571	0.904761905	0.951189731	3	94.5	95	95	74	66	69.71428571	7.238095238	2.690370837	8	68	70	71	44	38	40.57142857	3.619047619
978370	36.8	36.6	36.7	0.012	0.109544512	0.2	36.6	36.7	36.8	52	48	50	1.6	1.264911064	4	50	50	50	28	3	13.16666667	80.56666667	8.975893642	25	7	12.5	16.5	99	93	95.5	4.3	2.073644135	6	94.25	95.5	96	74	66	70	11.2	3.346640106	8	68	69	73	40	38	39.33333333	1.066666667
979583	31.2	30.4	30.8	0.144	0.379473319	0.8	30.45	30.8	31.15	50	48	48.33333333	0.666666667	0.816496581	2	48	48	48	16	16	16	0	0	0	16	16	16	96.45439663	93.41347053	95.09263998	9.686296363	1.411117898	3.040926099	94.48222638	95.23094013	95.81571562	133	128	130.7142857	4.238095238	2.058663459	5	129	132	132	86	72	75.71428571	23.23809524
979583	30.4	27.6	29.88571429	1.024761905	1.012305243	2.8	30.2	30.2	30.3	50	48	48.85714286	1.142857143	1.069044968	2	48	48	50	16	16	16	0	0	0	16	16	16	96.45439663	93.41347053	95.09263998	9.686296363	1.411117898	3.040926099	94.48222638	95.23094013	95.81571562	134	126	129	15.6	3.949683532	8	126	127	132.5	76	70	72.33333333	5.466666667
979583	30.6	30.2	30.37142857	0.019047619	0.138013112	0.4	30.3	30.4	30.4	50	48	48.28571429	0.571428571	0.755928946	2	48	48	48	16	16	16	0	0	0	16	16	16	96.45439663	93.41347053	95.09263998	9.686296363	1.411117898	3.040926099	94.48222638	95.23094013	95.81571562	130	126	127.4285714	2.285714286	1.511857892	4	126	128	128	74	70	71.71428571	1.904761905
979754	37	37	37	0	0	0	37	37	37	116	102	108.2857143	37.9047619	6.156684327	14	103	106	114	30	17	21.14285714	22.47619048	4.740906082	13	18	19	23	96.45439663	93.41347053	95.09263998	9.686296363	1.411117898	3.040926099	94.48222638	95.23094013	95.81571562	154	100	138	314.6666667	17.73884626	54	139	140	147	86	62	76.28571429	52.57142857
979754	37	25.2	34.22857143	20.13904762	4.487655025	11.8	33.2	37	37	106	102	103.7142857	3.238095238	1.799470822	4	102	104	105	19	17	18	0.333333333	0.577350269	2	18	18	18	96.45439663	93.41347053	95.09263998	9.686296363	1.411117898	3.040926099	94.48222638	95.23094013	95.81571562	154	78	124	944	30.72458299	76	100	138	149	86	62	72.57142857	95.61904762
979754	37.2	37	37.1	0.012	0.109544512	0.2	37	37.1	37.2	116	100	109	46	6.782329983	16	103.5	111	114	30	18	23.33333333	22.66666667	4.760952286	12	19.5	23	26.5	96.45439663	93.41347053	95.09263998	9.686296363	1.411117898	3.040926099	94.48222638	95.23094013	95.81571562	150	96	120.8571429	511.8095238	22.62320764	54	100	120	140	80	58	66.85714286	98.47619048
987994	31.5	31.1	31.31666667	0.021666667	0.147196014	0.4	31.225	31.35	31.4	45	38	40.83333333	7.766666667	2.786873995	7	38.5	40.5	42.5	28	23	26	5.6	2.366431913	5	24	27	27.75	94	91	92.66666667	2.266666667	1.505545305	3	91.25	93	94	131	121	124.5714286	11.61904762	3.408672413	10	122.5	124	125.5	82	60	68.71428571	58.23809524
987994	31	30	30.6	0.126666667	0.355902608	1	30.4	30.7	30.85	42	39	41.14285714	1.142857143	1.069044968	3	41	41	42	27	22	24.71428571	3.238095238	1.799470822	5	23.5	25	26	93	90	90.85714286	1.142857143	1.069044968	3	90	91	91	118	78	94	448	21.16601049	40	82	86	102	73	54	62.33333333	94.33333333
987994	31.3	30.7	31	0.046666667	0.21602469	0.6	30.85	31	31.15	42	38	40.14285714	3.476190476	1.864454471	4	38.5	40	42	28	22	24.71428571	5.238095238	2.288688541	6	23	24	26.5	92	90	90.85714286	0.476190476	0.690065559	2	90.5	91	91	124	78	112.8	383.7	19.58826179	46	118	121	123	82	60	71	70
988209	34.9	34.4	34.62857143	0.032380952	0.179947082	0.5	34.5	34.6	34.75	113	109	110.8571429	2.476190476	1.573591585	4	109.5	111	112	24	19	20.71428571	2.904761905	1.704336206	5	20	20	21	96.45439663	93.41347053	95.09263998	9.686296363	1.411117898	3.040926099	94.48222638	95.23094013	95.81571562	137	121	126.7142857	37.9047619	6.156684327	16	122	125	130	86	82	84	1.666666667
988209	34.6	34.1	34.37142857	0.032380952	0.179947082	0.5	34.25	34.4	34.5	111	107	108.8571429	1.80952381	1.345185418	4	108	109	109.5	23	19	20.42857143	2.285714286	1.511857892	4	19.5	20	21	96.45439663	93.41347053	95.09263998	9.686296363	1.411117898	3.040926099	94.48222638	95.23094013	95.81571562	166	117	129.625	250.8392857	15.83790661	49	121	124	129.5	155	81	92.5	639.7142857
988209	35.4	34.7	35.03333333	0.074666667	0.27325202	0.7	34.825	35.05	35.2	113	112	112.6666667	0.266666667	0.516397779	1	112.25	113	113	25	20	22.16666667	3.766666667	1.940790217	5	21	21.5	23.5	96.45439663	93.41347053	95.09263998	9.686296363	1.411117898	3.040926099	94.48222638	95.23094013	95.81571562	142	123	132.8333333	61.76666667	7.859177226	19	127	133	139	90	83	85.66666667	8.266666667
990717	34	32.8	33.36666667	0.226666667	0.476095229	1.2	33	33.35	33.7	77	61	69.83333333	34.56666667	5.879342367	16	66.75	70	74	18	14	15.16666667	2.566666667	1.602081979	4	14	14.5	15.75	94	92	92.66666667	0.666666667	0.816496581	2	92	92.5	93	159	159	159	142.2985767	8.054930884	0	159	159	159	95	95	95	77.69346361
990717	34.9	33.1	33.88571429	0.798095238	0.893361762	1.8	33.1	33.4	34.8	66	57	61.71428571	13.23809524	3.638419332	9	59	62	64.5	16	13	14.71428571	0.904761905	0.951189731	3	14.5	15	15	98	92	94.57142857	3.952380952	1.988059595	6	93.5	94	95.5	167	167	167	142.2985767	8.054930884	0	167	167	167	92	92	92	77.69346361
990717	33.4	32.8	33.1	0.043333333	0.2081666	0.6	33	33.1	33.2	71	57	62.71428571	26.9047619	5.186980037	14	59	61	66	15	13	14.28571429	0.571428571	0.755928946	2	14	14	15	94	92	93.14285714	0.80952381	0.899735411	2	92.5	93	94	159	159	159	142.2985767	8.054930884	0	159	159	159	95	95	95	77.69346361
993176	34	33.8	33.9	0.006666667	0.081649658	0.2	33.85	33.9	33.95	86	83	84.57142857	0.952380952	0.975900073	3	84	85	85	24	20	23.42857143	2.285714286	1.511857892	4	24	24	24	97	95	96.28571429	0.571428571	0.755928946	2	96	96	97	206	206	206	142.2985767	8.054930884	0	206	206	206	94	94	94	77.69346361
993176	33.9	33.7	33.8	0.006666667	0.081649658	0.2	33.75	33.8	33.85	86	83	84.57142857	0.952380952	0.975900073	3	84	85	85	24	24	24	0	0	0	24	24	24	97	95	96	0.333333333	0.577350269	2	96	96	96	206	206	206	142.2985767	8.054930884	0	206	206	206	94	94	94	77.69346361
993176	33.8	33.5	33.65	0.011	0.104880885	0.3	33.6	33.65	33.7	84	83	83.33333333	0.266666667	0.516397779	1	83	83	83.75	24	24	24	0	0	0	24	24	24	96	95	95.66666667	0.266666667	0.516397779	1	95.25	96	96	203	203	203	142.2985767	8.054930884	0	203	203	203	95	95	95	77.69346361
994823	35.1	34.9	34.96666667	0.006666667	0.081649658	0.2	34.9	34.95	35	86	84	85.33333333	0.666666667	0.816496581	2	85	85.5	86	21	16	19.33333333	3.866666667	1.966384161	5	18.5	20	20.75	96.45439663	93.41347053	95.09263998	9.686296363	1.411117898	3.040926099	94.48222638	95.23094013	95.81571562	94	94	94	142.2985767	8.054930884	0	94	94	94	55	55	55	77.69346361
994823	34.9	34.8	34.84285714	0.002857143	0.053452248	0.1	34.8	34.8	34.9	93	84	87.85714286	9.476190476	3.078342164	9	85.5	89	89	20	12	17.71428571	11.23809524	3.352326839	8	16	20	20	96.45439663	93.41347053	95.09263998	9.686296363	1.411117898	3.040926099	94.48222638	95.23094013	95.81571562	95	94	94.5	0.5	0.707106781	1	94.25	94.5	94.75	55	53	54	2
994823	34.9	34.8	34.81428571	0.001428571	0.037796447	0.1	34.8	34.8	34.8	99	89	92	13	3.605551275	10	89	92	93	20	12	16.71428571	11.57142857	3.401680257	8	14	17	20	96.45439663	93.41347053	95.09263998	9.686296363	1.411117898	3.040926099	94.48222638	95.23094013	95.81571562	95	91	93	8	2.828427125	4	92	93	94	53	52	52.5	0.5
996534	33.1	32.7	32.91428571	0.024761905	0.157359158	0.4	32.8	32.9	33.05	76	70	73	5.333333333	2.309401077	6	71.5	72	75	19	15	16.85714286	1.80952381	1.345185418	4	16	17	17.5	96.45439663	93.41347053	95.09263998	9.686296363	1.411117898	3.040926099	94.48222638	95.23094013	95.81571562	137	120	126	91	9.539392014	17	120.5	121	129	82	64	75.66666667	102.3333333
996534	33.3	32.9	33.12857143	0.022380952	0.149602648	0.4	33.05	33.1	33.25	80	72	76.28571429	7.238095238	2.690370837	8	75	76	78	18	14	15.71428571	2.238095238	1.496026483	4	14.5	16	16.5	99	99	99	9.686296363	1.411117898	0	99	99	99	132	120	124.3333333	44.33333333	6.658328118	12	120.5	121	126.5	82	66	76.33333333	80.33333333
996534	33.6	33.2	33.38333333	0.021666667	0.147196014	0.4	33.3	33.35	33.475	86	77	81	11.2	3.346640106	9	79.25	80	83	22	14	16.33333333	8.666666667	2.943920289	8	14.5	16	16	99	99	99	0	0	0	99	99	99	132	130	131	2	1.414213562	2	130.5	131	131.5	75	66	70.5	40.5
996940	34.9	34.8	34.85	0.003	0.054772256	0.1	34.8	34.85	34.9	100	98	99	0.8	0.894427191	2	98.25	99	99.75	22	22	22	0	0	0	22	22	22	82	81	81.66666667	0.266666667	0.516397779	1	81.25	82	82	80	74	77	18	4.242640687	6	75.5	77	78.5	45	37	41	32
996940	34.9	33.6	34.42857143	0.249047619	0.49904671	1.3	34.15	34.6	34.8	97	89	92.71428571	14.23809524	3.773340064	8	89.5	91	96.5	22	10	18.83333333	20.96666667	4.578937286	12	18.5	20.5	21.75	91	71	79.57142857	41.95238095	6.477065767	20	75.5	81	81.5	139	61	82.6	1053.3	32.45458365	78	62	71	80	119	19	50.4	1547.8
996940	34.9	34.6	34.82857143	0.012380952	0.111269728	0.3	34.8	34.9	34.9	99	91	96.71428571	7.571428571	2.751622898	8	96.5	97	98.5	22	10	18.6	25.8	5.07937004	12	18	21	22	91	77	82.14285714	18.14285714	4.25944329	14	81	81	82	80	62	71	162	12.72792206	18	66.5	71	75.5	40	37	38.5	4.5
997644	34.3	34.2	34.27142857	0.002380952	0.048795004	0.1	34.25	34.3	34.3	114	110	111.8571429	3.142857143	1.772810521	4	110.5	111	113.5	29	22	23.57142857	6.285714286	2.507132682	7	22	23	23.5	98	89	93.5	40.5	6.363961031	9	91.25	93.5	95.75	164	119	138.5	246.7	15.70668647	45	132.25	133.5	145.25	80	42	58.33333333	180.2666667
997644	34.3	33.5	34.07142857	0.095714286	0.309377255	0.8	33.95	34.2	34.3	115	111	113.7142857	1.904761905	1.380131119	4	113.5	114	114.5	29	23	25.71428571	5.904761905	2.429971585	6	23.5	26	27.5	98	67	85.2	140.2	11.84060809	31	81	89	91	168	119	147	319.6	17.87735998	49	140	146	160.25	84	48	72.16666667	184.5666667
997644	34.3	34.1	34.2	0.008	0.089442719	0.2	34.125	34.2	34.275	112	77	105.1666667	190.9666667	13.81906895	35	110	110.5	111	22	14	19.66666667	13.46666667	3.669695719	8	17.5	22	22	97	94	95.5	4.5	2.121320344	3	94.75	95.5	96.25	142	132	136.4	22.3	4.722287581	10	133	134	141	62	42	56	68.5
997929	33.1	32.8	32.93333333	0.014666667	0.121106014	0.3	32.825	32.95	33	80	73	77	8.8	2.966479395	7	74.75	77.5	79.5	30	30	30	0	0	0	30	30	30	99	99	99	9.686296363	1.411117898	0	99	99	99	126	126	126	142.2985767	8.054930884	0	126	126	126	82	82	82	77.69346361
997929	33.5	33	33.24285714	0.045357143	0.212972165	0.5	33.05	33.25	33.425	85	78	82.57142857	9.619047619	3.10145895	7	80	85	85	30	30	30	0	0	0	30	30	30	96.45439663	93.41347053	95.09263998	9.686296363	1.411117898	3.040926099	94.48222638	95.23094013	95.81571562	126	126	126	142.2985767	8.054930884	0	126	126	126	82	82	82	77.69346361
997929	33.6	33.1	33.38571429	0.027261905	0.165111795	0.5	33.325	33.4	33.475	86	85	85.28571429	0.238095238	0.487950036	1	85	85	85.5	30	30	30	0	0	0	30	30	30	99	99	99	0	0	0	99	99	99	124.7845589	109.125396	116.7666055	142.2985767	8.054930884	15.65916291	113.4646073	116.6725863	119.9292146	71.30148408	61.13706853	65.8083733	77.69346361
999550	34.7	34.4	34.54285714	0.012857143	0.113389342	0.3	34.45	34.6	34.6	90	59	77.28571429	252.2380952	15.88200539	31	61	90	90	14	1	8.166666667	23.76666667	4.875106836	13	5.75	8	11.75	96.45439663	93.41347053	95.09263998	9.686296363	1.411117898	3.040926099	94.48222638	95.23094013	95.81571562	96	69	83.57142857	100.952381	10.04750621	27	76.5	85	91	78	55	67.57142857	82.95238095
999550	34.6	34.3	34.41428571	0.011428571	0.106904497	0.3	34.35	34.4	34.45	90	90	90	0	0	0	90	90	90	14	8	11.42857143	5.952380952	2.439750182	6	10	12	13	96.45439663	93.41347053	95.09263998	9.686296363	1.411117898	3.040926099	94.48222638	95.23094013	95.81571562	118	76	89.88888889	151.1111111	12.29272594	42	82	90	92	83	61	71.88888889	47.61111111
999550	34.8	34.6	34.7	0.008	0.089442719	0.2	34.625	34.7	34.775	63	59	60.83333333	2.166666667	1.471960144	4	60	60.5	61.75	15	1	9.8	40.7	6.379655163	14	5	14	14	96.45439663	93.41347053	95.09263998	9.686296363	1.411117898	3.040926099	94.48222638	95.23094013	95.81571562	94	69	81.6	124.3	11.14899099	25	73	80	92	71	55	63	47.5
999834	36.9	35.5	36.41666667	0.261666667	0.511533642	1.4	36.275	36.55	36.75	115	110	112.3333333	2.666666667	1.632993162	5	112	112	112.75	41	31	35.66666667	12.66666667	3.559026084	10	33.5	35.5	37.5	98	98	98	9.686296363	1.411117898	0	98	98	98	148	148	148	142.2985767	8.054930884	0	148	148	148	106	106	106	77.69346361
999834	36.8	34.4	36.05714286	0.706190476	0.8403514	2.4	35.85	36.4	36.55	114	112	113	0.666666667	0.816496581	2	112.5	113	113.5	41	29	36.14285714	19.47619048	4.413183712	12	34	38	38.5	95	95	95	9.686296363	1.411117898	0	95	95	95	148	148	148	142.2985767	8.054930884	0	148	148	148	106	106	106	77.69346361
999834	36.8	34.4	35.8	0.856666667	0.925562892	2.4	35.15	36.1	36.5	115	112	113.4285714	0.952380952	0.975900073	3	113	113	114	41	29	36.57142857	15.61904762	3.95209408	12	35.5	38	38.5	95	95	95	9.686296363	1.411117898	0	95	95	95	124.7845589	109.125396	116.7666055	142.2985767	8.054930884	15.65916291	113.4646073	116.6725863	119.9292146	71.30148408	61.13706853	65.8083733	77.69346361
1000189	34.9	34.9	34.9	1.499325951	0.609137142	0	34.9	34.9	34.9	54	53	53.42857143	0.285714286	0.534522484	1	53	53	54	16	15	15.28571429	0.238095238	0.487950036	1	15	15	15.5	96.45439663	93.41347053	95.09263998	9.686296363	1.411117898	3.040926099	94.48222638	95.23094013	95.81571562	93	88	90.14285714	2.476190476	1.573591585	5	89.5	90	90.5	46	44	45.14285714	0.476190476
1000189	35.27656646	33.79583486	34.77188357	1.499325951	0.609137142	1.480731602	34.59152249	34.92866202	35.12098717	54	53	53.42857143	0.285714286	0.534522484	1	53	53	54	17	15	15.85714286	0.476190476	0.690065559	2	15.5	16	16	96.45439663	93.41347053	95.09263998	9.686296363	1.411117898	3.040926099	94.48222638	95.23094013	95.81571562	90	88	89.125	0.696428571	0.83452296	2	88.75	89	90	56	44	46.125	16.125
1000189	35.27656646	33.79583486	34.77188357	1.499325951	0.609137142	1.480731602	34.59152249	34.92866202	35.12098717	54	54	54	0	0	0	54	54	54	17	16	16.16666667	0.166666667	0.40824829	1	16	16	16	96.45439663	93.41347053	95.09263998	9.686296363	1.411117898	3.040926099	94.48222638	95.23094013	95.81571562	90	88	89	0.333333333	0.577350269	2	89	89	89	56	44	46	19.66666667
1005538	35.1	34.9	35.01666667	0.005666667	0.075277265	0.2	35	35	35.075	89	87	87.83333333	0.966666667	0.98319208	2	87	87.5	88.75	20	19	19.5	0.3	0.547722558	1	19	19.5	20	96.45439663	93.41347053	95.09263998	9.686296363	1.411117898	3.040926099	94.48222638	95.23094013	95.81571562	113	101	105.5	13.71428571	3.703280399	12	103.5	105	107	75	61	67.5	17.42857143
1005538	35	34.8	34.9	0.006666667	0.081649658	0.2	34.85	34.9	34.95	87	81	85.28571429	5.571428571	2.360387377	6	84.5	86	87	20	6	16.14285714	27.80952381	5.2734736	14	14.5	19	19.5	96.45439663	93.41347053	95.09263998	9.686296363	1.411117898	3.040926099	94.48222638	95.23094013	95.81571562	113	70	101.6666667	157.25	12.5399362	43	101	107	107	77	45	67.33333333	88
1005538	34.9	34.65	34.77857143	0.009880952	0.09940298	0.25	34.7	34.8	34.85	87	81	84.71428571	4.571428571	2.138089935	6	83.5	86	86	19	6	13	28.33333333	5.322906474	13	9	12	18	96.45439663	93.41347053	95.09263998	9.686296363	1.411117898	3.040926099	94.48222638	95.23094013	95.81571562	107	70	91.71428571	260.5714286	16.14222502	37	79	99	104	77	45	60	167.6666667
1010358	34.3	34.3	34.3	0	0	0	34.3	34.3	34.3	74	67	71	7.666666667	2.768874621	7	69	71	73.5	27	17	22	14	3.741657387	10	19.5	22	24.5	96	88	92.66666667	17.33333333	4.163331999	8	91	94	95	175	135	166.8888889	161.1111111	12.69295518	40	169	171	173	118	94	111.4444444	49.77777778
1010358	34.3	34.1	34.23333333	0.006666667	0.081649658	0.2	34.2	34.25	34.3	74	62	67.85714286	17.14285714	4.140393356	12	65	69	70	27	22	24.42857143	2.952380952	1.718249386	5	23.5	24	25.5	96	83	91	49	7	13	88.5	94	95	175	153	167.375	58.26785714	7.633338532	22	165	169.5	173	118	103	113.75	21.92857143
1010358	35.27656646	33.79583486	34.77188357	1.499325951	0.609137142	1.480731602	34.59152249	34.92866202	35.12098717	74	66	69.66666667	10.66666667	3.265986324	8	67.25	69	72.25	21	14	17.66666667	6.666666667	2.581988897	7	16.25	17.5	19.5	92	84	87.5	11.66666667	3.415650255	8	85.5	87	89	175	135	155.375	219.125	14.80287134	40	146.25	158	163.5	127	94	108.125	104.6964286
1012680	34.6	34.3	34.4	0.016	0.126491106	0.3	34.3	34.35	34.475	68	57	61.16666667	17.36666667	4.16733328	11	57.75	61	62.75	11	1	7	28	5.291502622	10	5	9	10	96.45439663	93.41347053	95.09263998	9.686296363	1.411117898	3.040926099	94.48222638	95.23094013	95.81571562	124.7845589	109.125396	116.7666055	142.2985767	8.054930884	15.65916291	113.4646073	116.6725863	119.9292146	71.30148408	61.13706853	65.8083733	77.69346361
1012680	34.9	34.5	34.67142857	0.019047619	0.138013112	0.4	34.6	34.6	34.75	66	59	61.57142857	6.952380952	2.6367368	7	59.5	61	63	14	9	12.14285714	5.80952381	2.410295378	5	10	14	14	96.45439663	93.41347053	95.09263998	9.686296363	1.411117898	3.040926099	94.48222638	95.23094013	95.81571562	124.7845589	109.125396	116.7666055	142.2985767	8.054930884	15.65916291	113.4646073	116.6725863	119.9292146	71.30148408	61.13706853	65.8083733	77.69346361
1012680	34.6	34.3	34.5	0.013333333	0.115470054	0.3	34.45	34.5	34.6	68	59	61.28571429	9.904761905	3.14718317	9	59.5	60	61.5	14	1	9.666666667	23.06666667	4.802776974	13	9	10	13.25	96.45439663	93.41347053	95.09263998	9.686296363	1.411117898	3.040926099	94.48222638	95.23094013	95.81571562	124.7845589	109.125396	116.7666055	142.2985767	8.054930884	15.65916291	113.4646073	116.6725863	119.9292146	71.30148408	61.13706853	65.8083733	77.69346361
1015205	35.8	32.7	33.83333333	2.923333333	1.709775814	3.1	32.85	33	34.4	83	72	75.57142857	15.95238095	3.994043184	11	73	74	77	23	10	14.57142857	23.95238095	4.894116974	13	12	12	16.5	99	97	98	0.666666667	0.816496581	2	97.5	98	98.5	160	122	132.1428571	194.8095238	13.95741824	38	123	126	135.5	82	63	68	50.66666667
1015205	33	31.9	32.45	0.605	0.777817459	1.1	32.175	32.45	32.725	74	72	72.85714286	0.476190476	0.690065559	2	72.5	73	73	12	10	11.57142857	0.619047619	0.786795792	2	11.5	12	12	99	97	98	0.333333333	0.577350269	2	98	98	98	126	122	124.2857143	2.904761905	1.704336206	4	123	125	125.5	64	63	63.28571429	0.238095238
1015205	31.9	31.9	31.9	1.499325951	0.609137142	0	31.9	31.9	31.9	86	72	75.16666667	28.56666667	5.344779384	14	73	73	73.75	19	8	12.5	13.1	3.619392214	11	11.25	12	12.75	99	98	98.16666667	0.166666667	0.40824829	1	98	98	98	142	125	128.8333333	43.76666667	6.615638039	17	125.25	126	128.25	77	63	65.83333333	30.56666667
1015957	36	35.6	35.8	0.02	0.141421356	0.4	35.725	35.8	35.875	102	94	97.16666667	8.566666667	2.926886856	8	95.25	96.5	98.5	21.98007154	17.37812979	19.57012231	7.964633176	1.823897041	4.601941748	18.56374553	19.49463464	20.49659343	96.45439663	93.41347053	95.09263998	9.686296363	1.411117898	3.040926099	94.48222638	95.23094013	95.81571562	83	76	80	5.6	2.366431913	7	79.25	80.5	81	60	56	58.83333333	2.566666667
1015957	35.5	34.55	35.05	0.110833333	0.332916406	0.95	34.85	35.1	35.25	97	94	95.42857143	0.952380952	0.975900073	3	95	95	96	5	5	5	7.964633176	1.823897041	0	5	5	5	96.45439663	93.41347053	95.09263998	9.686296363	1.411117898	3.040926099	94.48222638	95.23094013	95.81571562	94	73	82.125	42.41071429	6.512350903	21	77.75	82	84.75	64	56	59.625	6.839285714
1015957	35.8	35.1	35.45714286	0.06952381	0.26367368	0.7	35.25	35.5	35.65	97	94	95.42857143	1.285714286	1.133893419	3	94.5	96	96	21.98007154	17.37812979	19.57012231	7.964633176	1.823897041	4.601941748	18.56374553	19.49463464	20.49659343	96.45439663	93.41347053	95.09263998	9.686296363	1.411117898	3.040926099	94.48222638	95.23094013	95.81571562	84	73	79.57142857	13.95238095	3.735288604	11	78	80	82	61	56	58.85714286	2.80952381
1019315	34.9	34.4	34.67142857	0.032380952	0.179947082	0.5	34.55	34.7	34.8	98	94	96.42857143	2.285714286	1.511857892	4	95.5	97	97.5	28	8	20.2	84.2	9.176055798	20	13	24	28	96.45439663	93.41347053	95.09263998	9.686296363	1.411117898	3.040926099	94.48222638	95.23094013	95.81571562	119	93	110.2857143	69.23809524	8.32094317	26	110	112	114	77	61	71.57142857	26.28571429
1019315	34.7	34.1	34.4	0.046666667	0.21602469	0.6	34.25	34.4	34.55	98	91	94	6.333333333	2.516611478	7	92	94	95.5	25	6	13	54.5	7.38241153	19	8	13	13	96.45439663	93.41347053	95.09263998	9.686296363	1.411117898	3.040926099	94.48222638	95.23094013	95.81571562	136	86	111.8571429	235.1428571	15.3343685	50	107	113	117	84	58	72.42857143	66.28571429
1019315	34.3	33.8	34.05	0.035	0.187082869	0.5	33.925	34.05	34.175	92	89	90.83333333	1.366666667	1.169045194	3	90.25	91	91.75	25	6	13.75	64.91666667	8.057087977	19	9.75	12	16	96.45439663	93.41347053	95.09263998	9.686296363	1.411117898	3.040926099	94.48222638	95.23094013	95.81571562	136	86	107.5	262.3	16.19567844	50	103	106	108.25	84	58	70.5	70.7
1020657	35.27656646	33.79583486	34.77188357	1.499325951	0.609137142	1.480731602	34.59152249	34.92866202	35.12098717	90	87	88.83333333	1.366666667	1.169045194	3	88.25	89	89.75	28	28	28	0	0	0	28	28	28	98	97	97.33333333	0.266666667	0.516397779	1	97	97	97.75	120	120	120	142.2985767	8.054930884	0	120	120	120	91	91	91	77.69346361
1020657	35.27656646	33.79583486	34.77188357	1.499325951	0.609137142	1.480731602	34.59152249	34.92866202	35.12098717	89	87	88.14285714	0.80952381	0.899735411	2	87.5	88	89	28	26	27.57142857	0.619047619	0.786795792	2	27.5	28	28	98	96	97.28571429	0.571428571	0.755928946	2	97	97	98	110	110	110	142.2985767	8.054930884	0	110	110	110	86	86	86	77.69346361
1020657	31.5	31.5	31.5	0	0	0	31.5	31.5	31.5	89	87	88	0.666666667	0.816496581	2	87.5	88	88.5	28	26	27.14285714	0.476190476	0.690065559	2	27	27	27.5	98	96	97.28571429	0.571428571	0.755928946	2	97	97	98	119	110	114.5	40.5	6.363961031	9	112.25	114.5	116.75	86	84	85	2
1022293	35.1	34.45	34.75833333	0.060416667	0.24579802	0.65	34.6	34.75	34.9	67	63	65	2	1.414213562	4	64	65	66	23	18	20.57142857	2.285714286	1.511857892	5	20	21	21	96.45439663	93.41347053	95.09263998	9.686296363	1.411117898	3.040926099	94.48222638	95.23094013	95.81571562	103	100	101.6666667	1.866666667	1.366260102	3	100.5	102	102.75	80	76	78.33333333	2.266666667
1022293	34.9	34.45	34.625	0.02175	0.147478812	0.45	34.6	34.6	34.6	66	63	64.42857143	0.952380952	0.975900073	3	64	64	65	22	19	20.57142857	0.952380952	0.975900073	3	20	21	21	96.45439663	93.41347053	95.09263998	9.686296363	1.411117898	3.040926099	94.48222638	95.23094013	95.81571562	113	102	105.2857143	14.23809524	3.773340064	11	103	104	106	82	78	79.71428571	1.904761905
1022293	35.4	34.6	35.08333333	0.085666667	0.292688686	0.8	34.95	35.15	35.275	70	64	67.5	5.5	2.34520788	6	66.25	67.5	69.5	23	18	21.16666667	2.966666667	1.722401424	5	21	21.5	22	99	99	99	0	0	0	99	99	99	103	100	101	2	1.414213562	3	100	100	102	79	76	77.2	1.7
1023060	34.9	34.7	34.8	0.004	0.063245553	0.2	34.8	34.8	34.8	91	91	91	0	0	0	91	91	91	20	20	20	0	0	0	20	20	20	96.45439663	93.41347053	95.09263998	9.686296363	1.411117898	3.040926099	94.48222638	95.23094013	95.81571562	95	91	93	8	2.828427125	4	92	93	94	61	58	59.5	4.5
1023060	34.7	34.4	34.58571429	0.011428571	0.106904497	0.3	34.55	34.6	34.65	91	90	90.85714286	0.142857143	0.377964473	1	91	91	91	20	20	20	0	0	0	20	20	20	96.45439663	93.41347053	95.09263998	9.686296363	1.411117898	3.040926099	94.48222638	95.23094013	95.81571562	98	90	94	32	5.656854249	8	92	94	96	63	57	60	18
1023060	34.8	34.6	34.7	0.006666667	0.081649658	0.2	34.65	34.7	34.75	91	91	91	0	0	0	91	91	91	20	20	20	0	0	0	20	20	20	96.45439663	93.41347053	95.09263998	9.686296363	1.411117898	3.040926099	94.48222638	95.23094013	95.81571562	91	90	90.5	0.5	0.707106781	1	90.25	90.5	90.75	58	57	57.5	0.5
1024566	35	34.8	34.9	0.003333333	0.057735027	0.2	34.9	34.9	34.9	100	95	97.14285714	3.80952381	1.951800146	5	95.5	97	98.5	36	33	35.28571429	1.571428571	1.253566341	3	35	36	36	95	95	95	9.686296363	1.411117898	0	95	95	95	87	82	85.75	3.071428571	1.752549164	5	85	86.5	87	72	48	53.5	57.71428571
1024566	35	34.9	34.95714286	0.002857143	0.053452248	0.1	34.9	35	35	97	94	95.14285714	1.142857143	1.069044968	3	94.5	95	95.5	36	33	34.85714286	1.476190476	1.214985793	3	34	35	36	96.45439663	93.41347053	95.09263998	9.686296363	1.411117898	3.040926099	94.48222638	95.23094013	95.81571562	87	82	84.42857143	3.952380952	1.988059595	5	83	84	86	52	47	49.57142857	3.619047619
1024566	35.1	35	35.05	0.003	0.054772256	0.1	35	35.05	35.1	95	93	93.83333333	0.566666667	0.752772653	2	93.25	94	94	36	34	35.33333333	0.666666667	0.816496581	2	35	35.5	36	96.45439663	93.41347053	95.09263998	9.686296363	1.411117898	3.040926099	94.48222638	95.23094013	95.81571562	84	81	83.16666667	1.366666667	1.169045194	3	83	83.5	84	54	47	51	8
1025362	32.4	32.4	32.4	0	0	0	32.4	32.4	32.4	72	68	71	2.4	1.549193338	4	71	71.5	72	23	19	20.5	1.9	1.378404875	4	20	20	20.75	96.45439663	93.41347053	95.09263998	9.686296363	1.411117898	3.040926099	94.48222638	95.23094013	95.81571562	89	76	82.5	84.5	9.192388155	13	79.25	82.5	85.75	64	52	58	72
1025362	32.4	32.1	32.34285714	0.012857143	0.113389342	0.3	32.35	32.4	32.4	73	68	71.42857143	2.952380952	1.718249386	5	71	72	72.5	23	19	20.71428571	2.238095238	1.496026483	4	19.5	21	21.5	96.45439663	93.41347053	95.09263998	9.686296363	1.411117898	3.040926099	94.48222638	95.23094013	95.81571562	89	79	82.66666667	30.33333333	5.507570547	10	79.5	80	84.5	64	62	62.66666667	1.333333333
1025362	32.9	31.2	32.14285714	0.302857143	0.55032458	1.7	31.9	32.3	32.4	77	72	73.71428571	3.904761905	1.97604704	5	72.5	73	74.5	25	19	21	5	2.236067977	6	19	21	22	96.45439663	93.41347053	95.09263998	9.686296363	1.411117898	3.040926099	94.48222638	95.23094013	95.81571562	83	79	80.66666667	4.333333333	2.081665999	4	79.5	80	81.5	63	62	62.33333333	0.333333333
1028513	35.5	34.9	35.2	0.046666667	0.21602469	0.6	35.05	35.2	35.35	122	116	118.7142857	5.571428571	2.360387377	6	117	118	120.5	21	15	18.14285714	3.80952381	1.951800146	6	17.5	18	19	98	87	91.85714286	20.14285714	4.488079449	11	88	92	95	141	110	121.5714286	130.6190476	11.42886904	31	114	119	126.5	76	60	65.28571429	42.23809524
1028513	35.7	35.2	35.48571429	0.038095238	0.195180015	0.5	35.35	35.5	35.65	123	118	120.8571429	2.476190476	1.573591585	5	120.5	121	121.5	21	15	18.42857143	3.619047619	1.902379462	6	18	18	19.5	98	89	94.71428571	10.23809524	3.199702367	9	93.5	95	97	141	119	126.7142857	64.23809524	8.014867138	22	120.5	125	130.5	76	62	68.71428571	29.9047619
1028513	35.9	35.6	35.76666667	0.014666667	0.121106014	0.3	35.7	35.75	35.875	124	121	122.6666667	1.866666667	1.366260102	3	121.5	123	123.75	20	16	17.66666667	2.666666667	1.632993162	4	16.25	17.5	18.75	97	95	96.16666667	0.966666667	0.98319208	2	95.25	96.5	97	128	121	124.8333333	6.566666667	2.562550813	7	123.5	125	126.5	71	66	69.66666667	3.866666667
1029022	32.5	32.3	32.4	0.008	0.089442719	0.2	32.325	32.4	32.475	58	55	56	1.6	1.264911064	3	55	55.5	56.75	28	25	27.16666667	1.766666667	1.329160136	3	26.5	28	28	99	99	99	0	0	0	99	99	99	145	145	145	142.2985767	8.054930884	0	145	145	145	67	67	67	77.69346361
1029022	32.8	32.4	32.57142857	0.019047619	0.138013112	0.4	32.5	32.5	32.65	74	56	63	56	7.483314774	18	57.5	61	67.5	28	18	23.57142857	15.95238095	3.994043184	10	21	25	26	96.45439663	93.41347053	95.09263998	9.686296363	1.411117898	3.040926099	94.48222638	95.23094013	95.81571562	119	119	119	142.2985767	8.054930884	0	119	119	119	90	90	90	77.69346361
1029022	33.3	32.5	32.87142857	0.092380952	0.30394235	0.8	32.65	32.8	33.1	74	61	68.42857143	25.95238095	5.094347942	13	65.5	69	72	26	18	23.28571429	13.57142857	3.683941988	8	21	25	26	99	99	99	9.686296363	1.411117898	0	99	99	99	119	119	119	142.2985767	8.054930884	0	119	119	119	90	90	90	77.69346361
1032005	34.5	34.3	34.4	0.003333333	0.057735027	0.2	34.4	34.4	34.4	61	59	60.14285714	0.80952381	0.899735411	2	59.5	60	61	15	4	10.8	25.2	5.019960159	11	7	13	15	96.45439663	93.41347053	95.09263998	9.686296363	1.411117898	3.040926099	94.48222638	95.23094013	95.81571562	106	79	96.75	92.78571429	9.632534157	27	93.5	99	104.25	63	48	58.125	23.26785714
1032005	34.5	34.4	34.45714286	0.002857143	0.053452248	0.1	34.4	34.5	34.5	63	60	61.28571429	0.904761905	0.951189731	3	61	61	61.5	15	2	7.333333333	36.26666667	6.022181222	13	3.25	4.5	12.5	96.45439663	93.41347053	95.09263998	9.686296363	1.411117898	3.040926099	94.48222638	95.23094013	95.81571562	106	93	99.57142857	27.61904762	5.255382728	13	96	97	104.5	62	55	58	8.333333333
1032005	34.6	34.5	34.51666667	0.001666667	0.040824829	0.1	34.5	34.5	34.5	63	61	62.5	0.7	0.836660027	2	62.25	63	63	7	2	3.833333333	3.766666667	1.940790217	5	2.25	3.5	4.75	96.45439663	93.41347053	95.09263998	9.686296363	1.411117898	3.040926099	94.48222638	95.23094013	95.81571562	97	93	94.16666667	3.366666667	1.834847859	4	93	93	95.25	56	55	55.33333333	0.266666667
1032754	35.7	35.6	35.63333333	0.002666667	0.051639778	0.1	35.6	35.6	35.675	115	111	113.3333333	2.666666667	1.632993162	4	112.25	113.5	114.75	26	24	24.5	0.7	0.836660027	2	24	24	24.75	96.45439663	93.41347053	95.09263998	9.686296363	1.411117898	3.040926099	94.48222638	95.23094013	95.81571562	141	98	123.6666667	514.3333333	22.67891826	43	115	132	136.5	31	18	25	43
1032754	35.6	35.3	35.52857143	0.012380952	0.111269728	0.3	35.5	35.6	35.6	113	102	107.1428571	23.80952381	4.879500365	11	102.5	107	111.5	26	23	24.14285714	0.80952381	0.899735411	3	24	24	24	96.45439663	93.41347053	95.09263998	9.686296363	1.411117898	3.040926099	94.48222638	95.23094013	95.81571562	132	64	99.75	782.9166667	27.98064807	68	89.5	101.5	111.75	39	18	25.5	93.66666667
1032754	35.6	34.15	35.09285714	0.295357143	0.543467702	1.45	34.8	35.3	35.5	107	102	103.1428571	3.142857143	1.772810521	5	102	103	103	27	23	24.85714286	2.142857143	1.463850109	4	24	24	26	96.45439663	93.41347053	95.09263998	9.686296363	1.411117898	3.040926099	94.48222638	95.23094013	95.81571562	105	64	91.75	374.25	19.34554212	41	85.75	99	105	39	19	26.75	86.91666667
1034312	35.9	34.3	35.4	0.36	0.6	1.6	35.15	35.6	35.85	62	53	57.57142857	12.28571429	3.505098328	9	55	57	60.5	24	24	24	7.964633176	1.823897041	0	24	24	24	99	98	98.66666667	0.333333333	0.577350269	1	98.5	99	99	127	126	126.5	0.5	0.707106781	1	126.25	126.5	126.75	50	41	45.5	40.5
1034312	36	35.6	35.88571429	0.021428571	0.146385011	0.4	35.85	35.9	36	67	57	62.42857143	12.28571429	3.505098328	10	60.5	62	65	24	24	24	0	0	0	24	24	24	99	98	98.66666667	0.333333333	0.577350269	1	98.5	99	99	128	127	127.5	0.5	0.707106781	1	127.25	127.5	127.75	54	50	52	8
1034312	36.1	36	36.03333333	0.002666667	0.051639778	0.1	36	36	36.075	70	64	66.66666667	4.666666667	2.160246899	6	65.25	66.5	67.75	24	23	23.66666667	0.266666667	0.516397779	1	23.25	24	24	99	99	99	9.686296363	1.411117898	0	99	99	99	128	117	122.5	60.5	7.778174593	11	119.75	122.5	125.25	57	54	55.5	4.5
1039197	35.2	34.9	35.06666667	0.014666667	0.121106014	0.3	35	35.05	35.175	73	72	72.5	0.3	0.547722558	1	72	72.5	73	24	23	23.66666667	0.266666667	0.516397779	1	23.25	24	24	98	97	97.83333333	0.166666667	0.40824829	1	98	98	98	124.7845589	109.125396	116.7666055	142.2985767	8.054930884	15.65916291	113.4646073	116.6725863	119.9292146	71.30148408	61.13706853	65.8083733	77.69346361
1039197	34.9	34.6	34.75714286	0.00952381	0.097590007	0.3	34.7	34.8	34.8	72	70	71.14285714	0.476190476	0.690065559	2	71	71	71.5	24	22	23.42857143	0.619047619	0.786795792	2	23	24	24	99	97	97.83333333	0.566666667	0.752772653	2	97.25	98	98	138	138	138	142.2985767	8.054930884	0	138	138	138	53	53	53	77.69346361
1039197	35	34.7	34.87142857	0.012380952	0.111269728	0.3	34.8	34.9	34.95	72	71	71.71428571	0.238095238	0.487950036	1	71.5	72	72	24	23	23.42857143	0.285714286	0.534522484	1	23	23	24	98	97	97.66666667	0.266666667	0.516397779	1	97.25	98	98	138	138	138	142.2985767	8.054930884	0	138	138	138	53	53	53	77.69346361
1040514	32.6	32.6	32.6	0	0	0	32.6	32.6	32.6	54	51	52.28571429	1.571428571	1.253566341	3	51	53	53	27	10	21.14285714	57.14285714	7.55928946	17	16	26	26.5	99	99	99	0	0	0	99	99	99	179	179	179	142.2985767	8.054930884	0	179	179	179	68	68	68	77.69346361
1040514	32.6	32.6	32.6	0	0	0	32.6	32.6	32.6	58	53	55.14285714	5.80952381	2.410295378	5	53	54	57.5	27	15	23.14285714	21.14285714	4.598136268	12	20.5	26	26.5	99	99	99	0	0	0	99	99	99	160	160	160	142.2985767	8.054930884	0	160	160	160	76	76	76	77.69346361
1040514	32.6	32.6	32.6	0	0	0	32.6	32.6	32.6	52	40	48.33333333	23.06666667	4.802776974	12	46.5	51	51	21	10	14.16666667	21.36666667	4.622409184	11	10.25	13	17.25	99	99	99	9.686296363	1.411117898	0	99	99	99	179	179	179	142.2985767	8.054930884	0	179	179	179	68	68	68	77.69346361
1041201	33.9	33.9	33.9	0	0	0	33.9	33.9	33.9	97	95	95.83333333	0.566666667	0.752772653	2	95.25	96	96	20	17	19.33333333	1.466666667	1.211060142	3	19.25	20	20	98	98	98	9.686296363	1.411117898	0	98	98	98	86	86	86	142.2985767	8.054930884	0	86	86	86	62	62	62	77.69346361
1041201	33.9	33.9	33.9	0	0	0	33.9	33.9	33.9	98	95	96.28571429	1.238095238	1.112697281	3	95.5	96	97	23	17	19.85714286	3.142857143	1.772810521	6	19.5	20	20	98	98	98	9.686296363	1.411117898	0	98	98	98	86	86	86	142.2985767	8.054930884	0	86	86	86	62	62	62	77.69346361
1041201	33.9	33.9	33.9	0	0	0	33.9	33.9	33.9	98	94	95.85714286	2.476190476	1.573591585	4	94.5	96	97	23	19	21.28571429	2.571428571	1.603567451	4	20	22	22.5	81	81	81	9.686296363	1.411117898	0	81	81	81	105	105	105	142.2985767	8.054930884	0	105	105	105	46	46	46	77.69346361
1042306	35	34.8	34.87142857	0.005714286	0.075592895	0.2	34.8	34.9	34.9	62	61	61.57142857	0.285714286	0.534522484	1	61	62	62	22	22	22	0	0	0	22	22	22	99	99	99	0	0	0	99	99	99	135	117	123.1428571	40.47619048	6.362090103	18	119	120	126	72	64	70.14285714	7.476190476
1042306	35.1	34.9	34.97142857	0.005714286	0.075592895	0.2	34.9	35	35	62	61	61.14285714	0.142857143	0.377964473	1	61	61	61	22	22	22	0	0	0	22	22	22	99	99	99	0	0	0	99	99	99	135	117	127.2857143	71.23809524	8.440266301	18	119	133	134	71	63	66.85714286	15.14285714
1042306	35.2	35	35.1	0.008	0.089442719	0.2	35.025	35.1	35.175	61	60	60.5	0.3	0.547722558	1	60	60.5	61	22	22	22	0	0	0	22	22	22	96.45439663	93.41347053	95.09263998	9.686296363	1.411117898	3.040926099	94.48222638	95.23094013	95.81571562	134	123	131.8571429	15.80952381	3.97611919	11	132.5	133	134	68	63	64.42857143	2.619047619
1043253	35.2	34.9	35.06666667	0.014666667	0.121106014	0.3	35	35.05	35.175	60	59	59.66666667	0.266666667	0.516397779	1	59.25	60	60	22	22	22	0	0	0	22	22	22	96.45439663	93.41347053	95.09263998	9.686296363	1.411117898	3.040926099	94.48222638	95.23094013	95.81571562	147	118	128.7777778	142.1944444	11.9245312	29	120	123	140	86	67	74.22222222	57.69444444
1043253	35.4	35.1	35.24285714	0.00952381	0.097590007	0.3	35.2	35.2	35.3	62	60	60.71428571	0.571428571	0.755928946	2	60	61	61	22	21	21.71428571	0.238095238	0.487950036	1	21.5	22	22	96.45439663	93.41347053	95.09263998	9.686296363	1.411117898	3.040926099	94.48222638	95.23094013	95.81571562	146	110	123.3	144.6777778	12.02820759	36	117	119	131.25	81	62	69.1	35.43333333
1043253	35.5	32.1	34.67142857	1.582380952	1.257927244	3.4	34.55	35.3	35.35	62	61	61.57142857	0.285714286	0.534522484	1	61	62	62	22	21	21.71428571	0.238095238	0.487950036	1	21.5	22	22	96.45439663	93.41347053	95.09263998	9.686296363	1.411117898	3.040926099	94.48222638	95.23094013	95.81571562	138	105	117.6	140.0444444	11.83403754	33	108.5	114.5	124.5	78	61	66	28.44444444
1043299	35	34.8	34.94285714	0.006190476	0.078679579	0.2	34.9	35	35	74	66	68.14285714	7.80952381	2.794552524	8	66.5	67	68.5	26	26	26	0	0	0	26	26	26	97	96	96.85714286	0.142857143	0.377964473	1	97	97	97	171	162	166.5	40.5	6.363961031	9	164.25	166.5	168.75	105	103	104	2
1043299	35	34.9	34.95714286	0.002857143	0.053452248	0.1	34.9	35	35	80	67	73.85714286	34.47619048	5.871642911	13	68.5	74	79.5	27	26	26.14285714	0.142857143	0.377964473	1	26	26	26	97	96	96.71428571	0.238095238	0.487950036	1	96.5	97	97	184	171	177.6666667	42.33333333	6.506407099	13	174.5	178	181	126	105	116.6666667	114.3333333
1043299	34.9	34.4	34.71666667	0.037666667	0.194079022	0.5	34.625	34.75	34.875	67	63	65.16666667	2.166666667	1.471960144	4	64.25	65.5	66	26	25	25.66666667	0.266666667	0.516397779	1	25.25	26	26	98	97	97.5	0.3	0.547722558	1	97	97.5	98	164	162	162.6666667	1.333333333	1.154700538	2	162	162	163	104	103	103.6666667	0.333333333
1044786	34.5	34.3	34.42	0.007	0.083666003	0.2	34.4	34.4	34.5	102	100	100.6	0.8	0.894427191	2	100	100	101	3	3	3	7.964633176	1.823897041	0	3	3	3	99	99	99	0	0	0	99	99	99	124.7845589	109.125396	116.7666055	142.2985767	8.054930884	15.65916291	113.4646073	116.6725863	119.9292146	71.30148408	61.13706853	65.8083733	77.69346361
1044786	34.4	34.2	34.31428571	0.004761905	0.069006556	0.2	34.3	34.3	34.35	103	98	99.71428571	3.571428571	1.889822365	5	98	100	100.5	17	3	11.4	29.3	5.412947441	14	10	12	15	99	97	98.14285714	0.476190476	0.690065559	2	98	98	98.5	140	138	139	2	1.414213562	2	138.5	139	139.5	57	52	54.5	12.5
1044786	34.4	34.2	34.31428571	0.004761905	0.069006556	0.2	34.3	34.3	34.35	103	100	100.5714286	1.285714286	1.133893419	3	100	100	100.5	10	3	6.5	24.5	4.949747468	7	4.75	6.5	8.25	99	98	98.71428571	0.238095238	0.487950036	1	98.5	99	99	138	138	138	142.2985767	8.054930884	0	138	138	138	52	52	52	77.69346361
1045754	34.2	34	34.1	0.006666667	0.081649658	0.2	34.05	34.1	34.15	96	92	93.42857143	2.619047619	1.618347187	4	92	93	94.5	21	20	20.14285714	0.142857143	0.377964473	1	20	20	20	96.45439663	93.41347053	95.09263998	9.686296363	1.411117898	3.040926099	94.48222638	95.23094013	95.81571562	94	81	87.66666667	42.33333333	6.506407099	13	84.5	88	91	54	47	50	13
1045754	34.3	34.1	34.2	0.006666667	0.081649658	0.2	34.15	34.2	34.25	96	92	94.28571429	2.238095238	1.496026483	4	93.5	94	95.5	20	20	20	0	0	0	20	20	20	96.45439663	93.41347053	95.09263998	9.686296363	1.411117898	3.040926099	94.48222638	95.23094013	95.81571562	100	88	94	36	6	12	91	94	97	54	47	51	13
1045754	34.6	34.2	34.38333333	0.021666667	0.147196014	0.4	34.3	34.35	34.475	96	94	94.66666667	1.066666667	1.032795559	2	94	94	95.5	21	20	20.16666667	0.166666667	0.40824829	1	20	20	20	96.45439663	93.41347053	95.09263998	9.686296363	1.411117898	3.040926099	94.48222638	95.23094013	95.81571562	100	87	94.33333333	44.33333333	6.658328118	13	91.5	96	98	53	44	49.66666667	24.33333333
1048097	35	34.9	34.95	0.003	0.054772256	0.1	34.9	34.95	35	93	91	92.5	0.7	0.836660027	2	92.25	93	93	20	10	18	15.6	3.949683532	10	19	19.5	20	99	97	98.33333333	1.066666667	1.032795559	2	97.5	99	99	103	84	93.16666667	52.16666667	7.22264956	19	88	93	98	62	51	55.83333333	18.16666667
1048097	34.9	34.7	34.78571429	0.004761905	0.069006556	0.2	34.75	34.8	34.8	93	91	92	0.333333333	0.577350269	2	92	92	92	20	6	13.71428571	26.57142857	5.154748158	14	10	15	17.5	99	98	98.66666667	0.333333333	0.577350269	1	98.5	99	99	114	96	105.8571429	36.47619048	6.039552175	18	102.5	107	109.5	70	57	63.28571429	22.23809524
1048097	34.9	34.8	34.85714286	0.002857143	0.053452248	0.1	34.8	34.9	34.9	93	91	92.14285714	0.476190476	0.690065559	2	92	92	92.5	20	6	14.85714286	32.80952381	5.72795983	14	10.5	18	19.5	99	98	98.83333333	0.166666667	0.40824829	1	99	99	99	114	95	104.8571429	43.80952381	6.618876325	19	101	104	109.5	70	57	63.14285714	22.47619048
1049451	33	32.5	32.72857143	0.025714286	0.160356745	0.5	32.65	32.7	32.8	102	91	97.85714286	11.80952381	3.436498772	11	97.5	98	99.5	31	11	21.71428571	36.57142857	6.047431568	20	20	22	24	95	86	92.42857143	8.952380952	2.992052966	9	92.5	93	94	150	132	141	162	12.72792206	18	136.5	141	145.5	100	88	94	72
1049451	32.8	32.6	32.71428571	0.004761905	0.069006556	0.2	32.7	32.7	32.75	100	87	93.14285714	28.80952381	5.367450401	13	89	91	98	25	8	18	42	6.480740698	17	14	19	23	95	86	92.42857143	8.952380952	2.992052966	9	92.5	93	94	124.7845589	109.125396	116.7666055	142.2985767	8.054930884	15.65916291	113.4646073	116.6725863	119.9292146	71.30148408	61.13706853	65.8083733	77.69346361
1049451	33.2	32.5	32.95	0.067	0.258843582	0.7	32.85	33.05	33.1	102	91	96.33333333	17.06666667	4.131182236	11	93.25	97.5	98	31	21	25.83333333	19.36666667	4.400757511	10	21.75	26.5	29	99	93	95.4	5.3	2.302172887	6	94	95	96	150	132	141.6	44.3	6.655824517	18	139	143	144	100	88	95.8	22.2
1051075	32.2	32.1	32.13333333	0.002666667	0.051639778	0.1	32.1	32.1	32.175	53	47	49.66666667	7.066666667	2.658320272	6	47.25	49.5	51.75	20	20	20	0	0	0	20	20	20	96	96	96	0	0	0	96	96	96	104	72	90	132.4	11.50651989	32	84.25	91.5	97.25	51	39	46	20.8
1051075	32.4	32.2	32.27142857	0.005714286	0.075592895	0.2	32.2	32.3	32.3	65	51	58	29.66666667	5.446711546	14	53.5	59	62	20	20	20	0	0	0	20	20	20	96	89	95	7	2.645751311	7	96	96	96	155	84	115.2857143	761.9047619	27.60262237	71	94	109	135.5	68	43	54.71428571	98.23809524
1051075	32.3	32.1	32.2	0.003333333	0.057735027	0.2	32.2	32.2	32.2	59	51	53.28571429	8.238095238	2.870208222	8	51.5	52	54	20	20	20	0	0	0	20	20	20	96	96	96	0	0	0	96	96	96	109	84	95.85714286	80.80952381	8.989411761	25	89	98	101	53	43	47.71428571	12.9047619
1053396	34.6	34.6	34.6	0	0	0	34.6	34.6	34.6	88	87	87.57142857	0.285714286	0.534522484	1	87	88	88	7	2	4.5	4.333333333	2.081665999	5	3.5	4.5	5.5	99	99	99	0	0	0	99	99	99	148	115	132.625	143.125	11.96348611	33	122	134	142	88	66	78.875	58.98214286
1053396	34.7	34.6	34.62857143	0.002380952	0.048795004	0.1	34.6	34.6	34.65	88	87	87.85714286	0.142857143	0.377964473	1	88	88	88	5	2	3.666666667	2.333333333	1.527525232	3	3	4	4.5	99	98	98.66666667	0.266666667	0.516397779	1	98.25	99	99	135	115	123.75	48.78571429	6.984677107	20	119	122	127	80	66	73.875	24.41071429
1053396	34.8	34.6	34.7	0.004	0.063245553	0.2	34.7	34.7	34.7	89	88	88.5	0.3	0.547722558	1	88	88.5	89	4	4	4	7.964633176	1.823897041	0	4	4	4	99	98	98.16666667	0.166666667	0.40824829	1	98	98	98	125	114	118.8333333	12.56666667	3.544949459	11	118	118.5	119	75	70	72	2.8
1055078	34.4	34.1	34.28333333	0.013666667	0.116904519	0.3	34.225	34.3	34.375	87	84	85.33333333	1.866666667	1.366260102	3	84.25	85	86.5	20	18	19	0.8	0.894427191	2	18.25	19	19.75	96.45439663	93.41347053	95.09263998	9.686296363	1.411117898	3.040926099	94.48222638	95.23094013	95.81571562	122	109	115.5	84.5	9.192388155	13	112.25	115.5	118.75	97	89	93	32
1055078	34.8	34.5	34.68571429	0.014761905	0.121498579	0.3	34.6	34.7	34.8	96	89	91.57142857	5.285714286	2.299068134	7	90.5	91	92	21	16	18.42857143	2.285714286	1.511857892	5	18	18	19	96.45439663	93.41347053	95.09263998	9.686296363	1.411117898	3.040926099	94.48222638	95.23094013	95.81571562	127	100	113.5	364.5	19.09188309	27	106.75	113.5	120.25	75	51	63	288
1055078	34.7	34.3	34.5	0.02	0.141421356	0.4	34.4	34.5	34.6	93	85	88.85714286	7.476190476	2.734262328	8	87	89	90.5	20	16	18.28571429	1.571428571	1.253566341	4	18	18	19	96.45439663	93.41347053	95.09263998	9.686296363	1.411117898	3.040926099	94.48222638	95.23094013	95.81571562	109	100	104.5	40.5	6.363961031	9	102.25	104.5	106.75	89	51	70	722
1055246	32	31.9	31.91428571	0.001428571	0.037796447	0.1	31.9	31.9	31.9	71	63	66	10.66666667	3.265986324	8	63.5	65	68	28	16	22.57142857	19.28571429	4.391550328	12	19.5	24	25.5	99	90	93.71428571	10.9047619	3.302235895	9	91	94	95.5	124.7845589	109.125396	116.7666055	142.2985767	8.054930884	15.65916291	113.4646073	116.6725863	119.9292146	71.30148408	61.13706853	65.8083733	77.69346361
1055246	32.15	31.9	32.00714286	0.01202381	0.109653133	0.25	31.9	32	32.1	71	65	67.14285714	5.80952381	2.410295378	6	65.5	66	68.5	27	18	24	9.666666667	3.109126351	9	23	25	26	99	90	96.16666667	13.36666667	3.656045222	9	94.5	97.5	99	128	128	128	142.2985767	8.054930884	0	128	128	128	102	102	102	77.69346361
1055246	31.9	31.9	31.9	0	0	0	31.9	31.9	31.9	64	63	63.66666667	0.266666667	0.516397779	1	63.25	64	64	30	16	25.83333333	35.36666667	5.946988033	14	22.75	29	30	95	90	92.66666667	4.266666667	2.065591118	5	91.25	92.5	94.5	124.7845589	109.125396	116.7666055	142.2985767	8.054930884	15.65916291	113.4646073	116.6725863	119.9292146	71.30148408	61.13706853	65.8083733	77.69346361
1055970	34.9	34.5	34.66666667	0.026666667	0.163299316	0.4	34.525	34.65	34.775	132	128	129	2.8	1.673320053	4	128	128	129.5	21.98007154	17.37812979	19.57012231	7.964633176	1.823897041	4.601941748	18.56374553	19.49463464	20.49659343	96.45439663	93.41347053	95.09263998	9.686296363	1.411117898	3.040926099	94.48222638	95.23094013	95.81571562	82	78	79.66666667	2.266666667	1.505545305	4	78.5	80	80	74	72	72.33333333	0.666666667
1055970	35.1	34.8	34.91428571	0.008095238	0.089973541	0.3	34.9	34.9	34.9	137	132	134.1428571	2.142857143	1.463850109	5	134	134	134	21.98007154	17.37812979	19.57012231	7.964633176	1.823897041	4.601941748	18.56374553	19.49463464	20.49659343	95	89	93.14285714	4.476190476	2.115700942	6	92.5	94	94.5	92	76	82.57142857	30.28571429	5.503245796	16	80	80	85	78	68	72.57142857	15.61904762
1055970	35.1	34.7	34.87142857	0.015714286	0.125356634	0.4	34.8	34.9	34.9	137	128	132.7142857	8.904761905	2.984084768	9	131	134	134	21.98007154	17.37812979	19.57012231	7.964633176	1.823897041	4.601941748	18.56374553	19.49463464	20.49659343	94	92	93.25	0.916666667	0.957427108	2	92.75	93.5	94	92	78	82.85714286	26.47619048	5.145501965	14	80	80	85	78	70	73.71428571	9.904761905
1056052	34.3	34.2	34.27142857	0.002380952	0.048795004	0.1	34.25	34.3	34.3	90	90	90	0	0	0	90	90	90	12	11	11.57142857	0.285714286	0.534522484	1	11	12	12	97	95	95.66666667	1.333333333	1.154700538	2	95	95	96	215	116	138.4285714	1181.285714	34.36983727	99	122.5	129	132	127	78	90.28571429	283.9047619
1056052	34.3	33.4	34.07142857	0.109047619	0.330223589	0.9	34	34.2	34.3	90	90	90	0	0	0	90	90	90	15	9	12.28571429	4.571428571	2.138089935	6	11.5	12	13.5	97	95	95.66666667	1.333333333	1.154700538	2	95	95	96	215	69	132.2857143	1834.238095	42.82800597	146	124.5	129	132	127	44	84.71428571	594.9047619
1056052	34.1	33.4	33.775	0.089166667	0.298607881	0.7	33.625	33.8	33.95	90	85	89	4	2	5	89.25	90	90	15	9	12	6.4	2.529822128	6	10.25	11.5	14.25	96.45439663	93.41347053	95.09263998	9.686296363	1.411117898	3.040926099	94.48222638	95.23094013	95.81571562	128	69	111.8333333	482.5666667	21.96740009	59	111.5	120	124	80	44	71.33333333	186.2666667
1056754	36.1	33.8	34.95	2.645	1.626345597	2.3	34.375	34.95	35.525	102	102	102	14.3384437	2.476141615	0	102	102	102	21.98007154	17.37812979	19.57012231	7.964633176	1.823897041	4.601941748	18.56374553	19.49463464	20.49659343	78	78	78	9.686296363	1.411117898	0	78	78	78	53	53	53	142.2985767	8.054930884	0	53	53	53	53	53	53	77.69346361
1056754	33.8	33.2	33.5	0.18	0.424264069	0.6	33.35	33.5	33.65	102	102	102	14.3384437	2.476141615	0	102	102	102	21.98007154	17.37812979	19.57012231	7.964633176	1.823897041	4.601941748	18.56374553	19.49463464	20.49659343	78	66	72	72	8.485281374	12	69	72	75	56	56	56	142.2985767	8.054930884	0	56	56	56	56	56	56	77.69346361
1056754	33.6	33.2	33.4	0.08	0.282842712	0.4	33.3	33.4	33.5	90.04129794	83.61915852	86.6485857	14.3384437	2.476141615	6.422139419	85.18607359	86.52258966	87.98117528	21.98007154	17.37812979	19.57012231	7.964633176	1.823897041	4.601941748	18.56374553	19.49463464	20.49659343	84	66	75	162	12.72792206	18	70.5	75	79.5	58	56	57	2	1.414213562	2	56.5	57	57.5	58	56	57	2
1057362	35	34.9	34.91428571	0.001428571	0.037796447	0.1	34.9	34.9	34.9	84	82	83.71428571	0.571428571	0.755928946	2	84	84	84	22	19	20.42857143	0.952380952	0.975900073	3	20	20	21	96.45439663	93.41347053	95.09263998	9.686296363	1.411117898	3.040926099	94.48222638	95.23094013	95.81571562	172	164	167.7142857	7.238095238	2.690370837	8	166	168	169	56	54	54.85714286	1.142857143
1057362	35	34.9	34.94285714	0.002857143	0.053452248	0.1	34.9	34.9	35	84	82	83.71428571	0.571428571	0.755928946	2	84	84	84	21	18	19.42857143	0.952380952	0.975900073	3	19	19	20	99	99	99	0	0	0	99	99	99	170	164	167.1428571	3.80952381	1.951800146	6	166	168	168	56	54	54.57142857	0.952380952
1057362	35.1	35	35.03333333	0.002666667	0.051639778	0.1	35	35	35.075	88	84	86	4.8	2.19089023	4	84	86	88	24	18	20.83333333	6.166666667	2.483277404	6	19	20.5	22.75	99	97	98.5	0.7	0.836660027	2	98.25	99	99	168	164	167	2.8	1.673320053	4	166.5	168	168	56	54	54.66666667	1.066666667
1057496	35	34.9	34.95	0.003	0.054772256	0.1	34.9	34.95	35	84	79	80.66666667	3.466666667	1.861898673	5	79.25	80.5	81	14	14	14	0	0	0	14	14	14	96.45439663	93.41347053	95.09263998	9.686296363	1.411117898	3.040926099	94.48222638	95.23094013	95.81571562	113	87	103.4285714	115.952381	10.76811873	26	98	107	110.5	68	51	58.57142857	36.95238095
1057496	34.9	34.5	34.69285714	0.02202381	0.14840421	0.4	34.6	34.7	34.775	84	78	81	4.666666667	2.160246899	6	79.5	81	82.5	18	14	14.71428571	2.238095238	1.496026483	4	14	14	14.5	99	98	98.5	0.5	0.707106781	1	98.25	98.5	98.75	127	69	97.27272727	317.8181818	17.82745584	58	87.5	92	110	65	45	53.54545455	46.67272727
1057496	35	34.5	34.81428571	0.028095238	0.167616342	0.5	34.75	34.9	34.9	84	80	81.71428571	2.904761905	1.704336206	4	80.5	81	83	14	14	14	0	0	0	14	14	14	96.45439663	93.41347053	95.09263998	9.686296363	1.411117898	3.040926099	94.48222638	95.23094013	95.81571562	111	89	104.25	76.78571429	8.762745819	22	101.75	108	110.25	68	51	57.875	32.69642857
1057725	35	34.6	34.77142857	0.022380952	0.149602648	0.4	34.65	34.8	34.85	94	80	85.71428571	31.23809524	5.589105048	14	82	82	90	21.98007154	17.37812979	19.57012231	7.964633176	1.823897041	4.601941748	18.56374553	19.49463464	20.49659343	96.45439663	93.41347053	95.09263998	9.686296363	1.411117898	3.040926099	94.48222638	95.23094013	95.81571562	154	148	150.8571429	5.142857143	2.267786838	6	149	152	152	92	88	89.14285714	2.476190476
1057725	34.8	34.6	34.64285714	0.006190476	0.078679579	0.2	34.6	34.6	34.65	84	80	82.57142857	2.285714286	1.511857892	4	82	82	84	16	14	15	1	1	2	14.5	15	15.5	96.45439663	93.41347053	95.09263998	9.686296363	1.411117898	3.040926099	94.48222638	95.23094013	95.81571562	152	124	144.8571429	95.80952381	9.788233947	28	145	148	150	90	70	86	52
1057725	35.4	34.8	35.06666667	0.046666667	0.21602469	0.6	34.925	35.05	35.175	104	88	94	28.8	5.366563146	16	92	93	94	21.98007154	17.37812979	19.57012231	7.964633176	1.823897041	4.601941748	18.56374553	19.49463464	20.49659343	90	90	90	9.686296363	1.411117898	0	90	90	90	164	150	153.3333333	29.86666667	5.465040409	14	150	151	153.5	94	84	89	12.4
1057776	35.8	35.5	35.73333333	0.014666667	0.121106014	0.3	35.725	35.8	35.8	98	76	84.66666667	100.2666667	10.01332446	22	76.5	81	93	23	13	17.5	19.5	4.415880433	10	14.5	16	21.25	99	96	97.66666667	2.333333333	1.527525232	3	97	98	98.5	150	92	121.3333333	575.4666667	23.98888632	58	103	120	141.5	72	44	56	147.2
1057776	35.8	35.3	35.5	0.033333333	0.182574186	0.5	35.4	35.4	35.6	98	78	85.42857143	66.28571429	8.141603914	20	80	82	90	23	12	16	24.66666667	4.966554809	11	12.5	13	19.5	98	96	97	1	1	2	96.5	97	97.5	152	128	138	120	10.95445115	24	128	134	148	72	52	60.85714286	69.14285714
1057776	35.4	34.8	35.18571429	0.064761905	0.254483604	0.6	35	35.3	35.4	94	72	81.14285714	43.80952381	6.618876325	22	79	80	82	22	12	14	13	3.605551275	10	12	13	13.5	97	95	96	2	1.414213562	2	95.5	96	96.5	152	128	138.2857143	97.9047619	9.894683517	24	131	134	146	72	52	62.28571429	65.9047619
1057911	33	32.861	32.94814286	0.002173476	0.046620555	0.139	32.944	32.944	32.972	45	41	42.28571429	1.904761905	1.380131119	4	41.5	42	42.5	13	2	8.6	36.3	6.024948133	11	2	13	13	96.45439663	93.41347053	95.09263998	9.686296363	1.411117898	3.040926099	94.48222638	95.23094013	95.81571562	124	91	109.6666667	286.3333333	16.92138686	33	102.5	114	119	66	41	52	163
1057911	33	32.944	32.972	0.001045333	0.032331615	0.056	32.944	32.972	33	45	41	42.28571429	1.571428571	1.253566341	4	42	42	42	13	2	7	31.5	5.61248608	11	2	5	13	96.45439663	93.41347053	95.09263998	9.686296363	1.411117898	3.040926099	94.48222638	95.23094013	95.81571562	129	91	114.6666667	426.3333333	20.64784089	38	107.5	124	126.5	66	41	55	163
1057911	35.27656646	33.79583486	34.77188357	1.499325951	0.609137142	1.480731602	34.59152249	34.92866202	35.12098717	43	41	42	0.4	0.632455532	2	42	42	42	17	2	8.4	33.8	5.813776741	15	5	7	11	96.45439663	93.41347053	95.09263998	9.686296363	1.411117898	3.040926099	94.48222638	95.23094013	95.81571562	129	115	122	98	9.899494937	14	118.5	122	125.5	71	58	64.5	84.5
1058729	35.9	35.5	35.66666667	0.026666667	0.163299316	0.4	35.525	35.65	35.775	87	84	85.16666667	1.366666667	1.169045194	3	84.25	85	85.75	16	14	14.5	0.7	0.836660027	2	14	14	14.75	99	98	98.8	0.2	0.447213595	1	99	99	99	113	91	101.8333333	83.36666667	9.130534851	22	95.25	100.5	109.5	63	45	54.66666667	37.86666667
1058729	35.6	35	35.31428571	0.051428571	0.226778684	0.6	35.15	35.3	35.5	89	79	83.57142857	13.95238095	3.735288604	10	80.5	84	86	16	13	14.14285714	1.142857143	1.069044968	3	13.5	14	14.5	99	98	98.33333333	0.333333333	0.577350269	1	98	98	98.5	113	91	103.8571429	88.80952381	9.423880507	22	95.5	109	111.5	57	45	53.28571429	16.9047619
1058729	35.3	34.6	34.96428571	0.065595238	0.256115673	0.7	34.775	35	35.15	89	79	81.14285714	12.47619048	3.532165126	10	79.5	80	80.5	15	13	13.42857143	0.619047619	0.786795792	2	13	13	13.5	99	98	98.5	0.5	0.707106781	1	98.25	98.5	98.75	113	103	109.2857143	12.9047619	3.59231985	10	107.5	111	111.5	57	50	53.85714286	6.476190476
1058747	35.1	34.5	34.81428571	0.054761905	0.234012617	0.6	34.65	34.8	35	68	54	61.14285714	30.47619048	5.520524475	14	56.5	63	65	4	4	4	7.964633176	1.823897041	0	4	4	4	96.45439663	93.41347053	95.09263998	9.686296363	1.411117898	3.040926099	94.48222638	95.23094013	95.81571562	128	105	118.8571429	82.47619048	9.081640297	23	112.5	121	126.5	66	54	60.85714286	14.80952381
1058747	35.1	34.5	34.7	0.043333333	0.2081666	0.6	34.55	34.7	34.75	68	54	57.57142857	23.28571429	4.825527358	14	55	56	57.5	21.98007154	17.37812979	19.57012231	7.964633176	1.823897041	4.601941748	18.56374553	19.49463464	20.49659343	96.45439663	93.41347053	95.09263998	9.686296363	1.411117898	3.040926099	94.48222638	95.23094013	95.81571562	128	105	121	70.33333333	8.386497084	23	118	125	126.5	65	54	61	13.33333333
[truncated: 5,275 more rows]
[truncated: 20 more columns]
