# Supplementary material for: A machine learning approach for predicting 72-hour mortality of hypothermic patients only using non-invasive parameters: A multi-center retrospective cohort study
Source: PLoS One. 2025 Oct 22;20(10):e0334526. doi: 10.1371/journal.pone.0334526 (PMC12543198; doi:10.1371/journal.pone.0334526)
Supplement: S1 Data — (ZIP) [file pone.0334526.s002.zip › Appendix DATA/2h/test_2 - 24h.csv]

anon_id	temper_max_1	temper_min_1	temper_mean_1	temper_var_1	temper_stddev_1	temper_range_1	temper_perc25_1	temper_perc50_1	temper_perc75_1	hrate_max_1	hrate_min_1	hrate_mean_1	hrate_var_1	hrate_stddev_1	hrate_range_1	hrate_perc25_1	hrate_perc50_1	hrate_perc75_1	rration_max_1	rration_min_1	rration_mean_1	rration_var_1	rration_stddev_1	rration_range_1	rration_perc25_1	rration_perc50_1	rration_perc75_1	sao2_max_1	sao2_min_1	sao2_mean_1	sao2_var_1	sao2_stddev_1	sao2_range_1	sao2_perc25_1	sao2_perc50_1	sao2_perc75_1	systolic_max_1	systolic_min_1	systolic_mean_1	systolic_var_1	systolic_stddev_1	systolic_range_1	systolic_perc25_1	systolic_perc50_1	systolic_perc75_1	diastolic_max_1	diastolic_min_1	diastolic_mean_1	diastolic_var_1
141314	34.4	34	34.17142857	0.032380952	0.179947082	0.4	34	34.2	34.3	96	96	96	16.21489441	2.552725851	0	96	96	96	25	16	22	27	5.196152423	9	20.5	25	25	82	59	72.42857143	49.95238095	7.067699835	23	71	74	75	56	40	49.2	36.84444444	6.069962475	16	45	50.5	53.75	40	30	34.5	8.722222222
141314	34.8	34.8	34.8	0	0	0	34.8	34.8	34.8	92	86	89.66666667	5.466666667	2.338090389	6	88.5	90	91.5	19	15	16.5	2.3	1.516575089	4	15.25	16.5	17	82	63	74	68.4	8.270429251	19	67.5	78	78.75	75	46	57.44444444	70.52777778	8.398081792	29	55	56	58	40	32	36.44444444	8.527777778
141314	34.8	34.6	34.71428571	0.011428571	0.106904497	0.2	34.6	34.8	34.8	104	90	95.71428571	35.23809524	5.936168397	14	92	92	100	19	9	15	13	3.605551275	10	13.5	16	17	80	61	69.28571429	58.57142857	7.653197278	19	63.5	66	75.5	122	56	73.6	458.2666667	21.40716391	66	58.25	66	80.75	72	36	45.3	138.9
141314	34.6	34.2	34.36666667	0.022666667	0.150554531	0.4	34.25	34.4	34.4	102	96	100	12	3.464101615	6	99	102	102	25	16	20.5	27	5.196152423	9	16	20.5	25	91	74	80.66666667	51.46666667	7.174027228	17	75	78.5	85.75	98	40	60	465.75	21.58124185	58	44	51	76	48	30	36.77777778	36.44444444
141314	34.8	34	34.51428571	0.064761905	0.254483604	0.8	34.5	34.6	34.6	104	92	100.8571429	23.80952381	4.879500365	12	99	104	104	16	9	13.42857143	8.952380952	2.992052966	7	11	15	16	86	61	75.85714286	89.14285714	9.44154951	25	69.5	80	82.5	144	66	101.6	840.0444444	28.98352022	78	72.25	109	122.75	78	39	58.3	214.4555556
141314	34	33.6	33.86666667	0.026666667	0.163299316	0.4	33.8	33.9	34	89.42482026	82.9327915	85.90681463	16.21489441	2.552725851	6.492028759	84.36276962	85.7020944	87.26187871	58	16	32	516	22.71563338	42	19	22	40	85	59	74.66666667	97.06666667	9.852241708	26	70	75.5	82.5	74	43	53.33333333	86.25	9.287087811	31	48	53	56	44	34	37.55555556	12.02777778
141585	37.4	37.2	37.26666667	0.010666667	0.103279556	0.2	37.2	37.2	37.35	90	82	86	8	2.828427125	8	84.5	86	87.5	22.00715564	17.84400716	19.82920521	5.956874775	1.641174146	4.163148479	18.94919499	19.75974955	20.65169946	96	95	95.33333333	0.266666667	0.516397779	1	95	95	95.75	114	106	110	9.6	3.098386677	8	108	110	112	48	46	47	1.2
141585	37.2	35.6	36.93333333	0.426666667	0.653197265	1.6	37.2	37.2	37.2	88	80	84.33333333	11.86666667	3.444802849	8	81.5	86	86	22.00715564	17.84400716	19.82920521	5.956874775	1.641174146	4.163148479	18.94919499	19.75974955	20.65169946	96	93	94.5	1.9	1.378404875	3	93.25	94.5	95.75	114	104	110	14.4	3.794733192	10	108.5	110	113	50	46	48	3.2
141585	37.4	37.2	37.25714286	0.00952381	0.097590007	0.2	37.2	37.2	37.3	84	82	83.42857143	0.952380952	0.975900073	2	83	84	84	22.00715564	17.84400716	19.82920521	5.956874775	1.641174146	4.163148479	18.94919499	19.75974955	20.65169946	96	94	95.28571429	0.571428571	0.755928946	2	95	95	96	114	98	108.2857143	29.9047619	5.468524655	16	107	108	112	48	42	45.42857143	3.619047619
141585	37.4	33.6	36.74285714	1.92952381	1.389073004	3.8	37.2	37.2	37.3	90	82	84.85714286	6.476190476	2.544836041	8	84	84	85	22.00715564	17.84400716	19.82920521	5.956874775	1.641174146	4.163148479	18.94919499	19.75974955	20.65169946	96	94	95.42857143	0.619047619	0.786795792	2	95	96	96	124	98	113.1428571	75.80952381	8.706866475	26	110	114	118	50	42	46.57142857	7.619047619
141585	37.2	37.2	37.2	0	0	0	37.2	37.2	37.2	88	80	83.71428571	9.904761905	3.14718317	8	81	84	86	22.00715564	17.84400716	19.82920521	5.956874775	1.641174146	4.163148479	18.94919499	19.75974955	20.65169946	96	93	95.14285714	1.142857143	1.069044968	3	95	95	96	114	108	111.4285714	7.619047619	2.760262237	6	109	112	114	50	46	47.14285714	2.476190476
141585	37.4	37.2	37.3	0.012	0.109544512	0.2	37.2	37.3	37.4	102	82	90.66666667	71.46666667	8.453795992	20	84	89	97	22.00715564	17.84400716	19.82920521	5.956874775	1.641174146	4.163148479	18.94919499	19.75974955	20.65169946	98	94	95.66666667	2.266666667	1.505545305	4	95	95	96.5	122	108	112.6666667	29.86666667	5.465040409	14	108.5	111	115	56	46	49	15.6
143418	38.3	38.3	38.3	0	0	0	38.3	38.3	38.3	110	105	108.2857143	3.238095238	1.799470822	5	107.5	109	109.5	30	20	24.28571429	10.23809524	3.199702367	10	22.5	24	25.5	95	86	92.42857143	12.28571429	3.505098328	9	91.5	94	94.5	142	142	142	99.54426722	7.261410128	0	142	142	142	61	61	61	49.80929173
143418	38.3	38.3	38.3	0	0	0	38.3	38.3	38.3	110	108	109	0.4	0.632455532	2	109	109	109	32	23	27.66666667	14.66666667	3.829708431	9	24.5	28	30.75	96	95	95.16666667	0.166666667	0.40824829	1	95	95	95	132	132	132	99.54426722	7.261410128	0	132	132	132	82	82	82	49.80929173
143418	38.3	38.3	38.3	0	0	0	38.3	38.3	38.3	110	108	109	0.4	0.632455532	2	109	109	109	30	20	24.5	12.7	3.563705936	10	22.25	24.5	26	96	94	94.66666667	0.666666667	0.816496581	2	94	94.5	95	133	133	133	99.54426722	7.261410128	0	133	133	133	88	88	88	49.80929173
143418	38.3	34.9	37.27142857	2.109047619	1.452256045	3.4	36.4	38.3	38.3	112	108	109.2857143	1.904761905	1.380131119	4	108.5	109	109.5	40	26	32.71428571	17.23809524	4.151878519	14	31.5	33	33.5	96	95	95.28571429	0.238095238	0.487950036	1	95	95	95.5	132	132	132	99.54426722	7.261410128	0	132	132	132	82	82	82	49.80929173
143418	38.3	34.9	36.4	1.673333333	1.293573861	3.4	35.25	36.8	37.15	112	105	107.8571429	7.142857143	2.672612419	7	105.5	108	109.5	40	24	31.14285714	30.14285714	5.4902511	16	27	33	33.5	97	95	95.85714286	0.476190476	0.690065559	2	95.5	96	96	165	165	165	99.54426722	7.261410128	0	165	165	165	74	74	74	49.80929173
143418	38.3	38.3	38.3	0	0	0	38.3	38.3	38.3	110	104	106.8333333	4.566666667	2.136976057	6	105.5	107	107.75	28	24	25.66666667	2.666666667	1.632993162	4	24.25	25.5	26.75	96	86	92.66666667	17.06666667	4.131182236	10	90.5	95	95	142	142	142	99.54426722	7.261410128	0	142	142	142	61	61	61	49.80929173
143476	36.6	36.4	36.51428571	0.011428571	0.106904497	0.2	36.4	36.6	36.6	82	76	78.85714286	3.80952381	1.951800146	6	78	78	80	14	13	13.42857143	0.285714286	0.534522484	1	13	13	14	95	94	94.71428571	0.238095238	0.487950036	1	94.5	95	95	83	83	83	99.54426722	7.261410128	0	83	83	83	41	41	41	49.80929173
143476	36.8	36.6	36.73333333	0.010666667	0.103279556	0.2	36.65	36.8	36.8	94	88	91	7.6	2.75680975	6	88.5	91	93.5	17	15	16	0.4	0.632455532	2	16	16	16	96	94	95.16666667	0.566666667	0.752772653	2	95	95	95.75	91	91	91	99.54426722	7.261410128	0	91	91	91	40	40	40	49.80929173
143476	37	36.8	36.93333333	0.010666667	0.103279556	0.2	36.85	37	37	92	84	88.66666667	10.66666667	3.265986324	8	86.5	89	91.5	18	12	15	6.8	2.607680962	6	13	15	17	95	93	93.66666667	0.666666667	0.816496581	2	93	93.5	94	100	94	97	18	4.242640687	6	95.5	97	98.5	50	46	48	8
143476	36.6	32.2	35.82857143	2.565714286	1.601784719	4.4	36.4	36.4	36.4	80	76	78.57142857	2.285714286	1.511857892	4	78	78	80	14	13	13.28571429	0.238095238	0.487950036	1	13	13	13.5	96	95	95.14285714	0.142857143	0.377964473	1	95	95	95	91	91	91	99.54426722	7.261410128	0	91	91	91	48	48	48	49.80929173
143476	36.6	36.6	36.6	0	0	0	36.6	36.6	36.6	94	78	84	43.2	6.57267069	16	79	82	88	16	13	14.16666667	0.966666667	0.98319208	3	14	14	14	96	94	95	0.8	0.894427191	2	94.25	95	95.75	83	83	83	99.54426722	7.261410128	0	83	83	83	41	41	41	49.80929173
143476	37	36.8	36.82857143	0.005714286	0.075592895	0.2	36.8	36.8	36.8	94	90	92	2.666666667	1.632993162	4	91	92	93	18	16	16.71428571	0.571428571	0.755928946	2	16	17	17	96	94	94.71428571	0.571428571	0.755928946	2	94	95	95	100	94	97	18	4.242640687	6	95.5	97	98.5	50	46	48	8
144548	36.6	33.7	36	1.05	1.024695077	2.9	36.25	36.4	36.4	87	83	85.14285714	1.80952381	1.345185418	4	84.5	85	86	21	15	18.85714286	3.80952381	1.951800146	6	18.5	19	20	99	98	98.14285714	0.142857143	0.377964473	1	98	98	98	156	140	147.7142857	40.23809524	6.343350474	16	142	149	152.5	72	62	66.85714286	16.80952381
144548	35.1	29.6	31.7	3.243333333	1.800925688	5.5	30.5	31.8	32.2	84	82	83.28571429	0.571428571	0.755928946	2	83	83	84	34	25	28.71428571	9.571428571	3.093772547	9	27	29	29.5	99	95	98	2	1.414213562	4	98	98	99	179	163	170.7142857	33.57142857	5.794085654	16	168	169	174	83	75	79.57142857	7.952380952
144548	36.6	36.4	36.44285714	0.006190476	0.078679579	0.2	36.4	36.4	36.45	88	85	86.28571429	1.238095238	1.112697281	3	85.5	86	87	23	15	19.14285714	7.142857143	2.672612419	8	18	19	20.5	99	98	98.14285714	0.142857143	0.377964473	1	98	98	98	175	142	158.1428571	145.1428571	12.04752494	33	150.5	156	166.5	82	63	73.14285714	50.14285714
144548	36.5	29.6	33.2	10.952	3.309380607	6.9	30.4	33.35	36.075	86	84	84.66666667	0.666666667	0.816496581	2	84	84.5	85	34	27	29.83333333	5.766666667	2.401388487	7	29	29	30.5	98	95	97.5	1.5	1.224744871	3	98	98	98	178	163	170.3333333	27.06666667	5.202563471	15	167.5	170.5	172.75	84	75	80.33333333	12.66666667
144548	36	31.8	33.26666667	3.242666667	1.800740588	4.2	32.15	32.3	34.4	84	82	83.16666667	0.566666667	0.752772653	2	83	83	83.75	30	22	25.83333333	9.366666667	3.060501048	8	24.25	25	28	99	98	98.66666667	0.266666667	0.516397779	1	98.25	99	99	179	169	173.8333333	18.96666667	4.355073669	10	170.25	173.5	177.5	83	79	81.5	3.1
144548	36.9	36.2	36.53333333	0.054666667	0.233809039	0.7	36.425	36.55	36.6	88	84	85.5	2.7	1.643167673	4	84.25	85	86.5	23	13	19.83333333	14.16666667	3.763863264	10	18.75	21.5	22	99	98	98.33333333	0.266666667	0.516397779	1	98	98	98.75	178	161	173.1666667	39.76666667	6.306081721	17	172.75	175.5	176.75	83	75	81	8.8
144622	36.8	34	35.76666667	0.982666667	0.991295449	2.8	35.5	36	36.35	82	80	80.33333333	0.666666667	0.816496581	2	80	80	80	19	12	15	8	2.828427125	7	13.25	14	17	97	96	96.33333333	0.266666667	0.516397779	1	96	96	96.75	112	103	106.125	9.267857143	3.044315546	9	104	105	108	66	54	60.875	12.98214286
144622	36.6	36.2	36.36666667	0.022666667	0.150554531	0.4	36.25	36.4	36.4	90	80	84.33333333	16.66666667	4.082482905	10	81	84	87	24	7	16.83333333	30.96666667	5.564770136	17	16.25	17.5	18.75	97	95	96	0.4	0.632455532	2	96	96	96	104	96	101.8333333	8.966666667	2.994439291	8	102	102.5	103.75	62	54	59.83333333	9.766666667
144622	36.8	35.4	36.34285714	0.20952381	0.457737708	1.4	36.3	36.4	36.6	84	78	80.57142857	3.619047619	1.902379462	6	80	80	81	20	9	14.14285714	12.47619048	3.532165126	11	12.5	14	15.5	97	93	95.71428571	1.904761905	1.380131119	4	95.5	96	96.5	114	100	105.375	19.69642857	4.438065859	14	102.75	104	108	64	52	59.125	16.98214286
144622	36.4	36.4	36.4	0	0	0	36.4	36.4	36.4	86	84	85.33333333	1.066666667	1.032795559	2	84.5	86	86	9	4	7.666666667	3.866666667	1.966384161	5	7.25	8.5	9	96	95	95.33333333	0.266666667	0.516397779	1	95	95	95.75	121	90	100.4285714	111.2857143	10.54920444	31	93	102	102	63	50	53.28571429	20.23809524
144622	36.6	36.4	36.42857143	0.005714286	0.075592895	0.2	36.4	36.4	36.4	90	84	86.28571429	4.571428571	2.138089935	6	85	86	87	24	7	11.85714286	39.47619048	6.283008075	17	8.5	9	13	97	95	95.85714286	0.476190476	0.690065559	2	95.5	96	96	121	90	100	98.57142857	9.928314488	31	94.5	99	102.25	63	50	55.25	28.21428571
144622	36.6	36.2	36.4	0.032	0.178885438	0.4	36.25	36.4	36.55	84	78	82	4.8	2.19089023	6	82	82	83.5	20	5	11.5	33.1	5.753259945	15	8.25	9.5	15.25	96	93	94.83333333	1.366666667	1.169045194	3	94.25	95	95.75	114	100	105	39.6	6.292853089	14	100.5	102	109.5	64	50	55	23.6
144689	38.6	25.8	34.5	37.708	6.140684001	12.8	30.15	38.4	38.4	106	102	104.3333333	3.866666667	1.966384161	4	102.5	105	106	22.00715564	17.84400716	19.82920521	5.956874775	1.641174146	4.163148479	18.94919499	19.75974955	20.65169946	99	97	98.33333333	0.666666667	0.816496581	2	98	98.5	99	110	110	110	99.54426722	7.261410128	0	110	110	110	58	58	58	49.80929173
144689	38.6	30.6	37.04285714	9.23952381	3.039658502	8	37.15	38.6	38.6	112	104	107.7142857	7.238095238	2.690370837	8	106	108	109	22.00715564	17.84400716	19.82920521	5.956874775	1.641174146	4.163148479	18.94919499	19.75974955	20.65169946	99	99	99	0	0	0	99	99	99	112	112	112	99.54426722	7.261410128	0	112	112	112	64	64	64	49.80929173
144689	38.6	38.4	38.43333333	0.006666667	0.081649658	0.2	38.4	38.4	38.4	112	104	107.6666667	8.666666667	2.943920289	8	106	107	109.5	22.00715564	17.84400716	19.82920521	5.956874775	1.641174146	4.163148479	18.94919499	19.75974955	20.65169946	99	97	98.16666667	0.566666667	0.752772653	2	98	98	98.75	111	111	111	99.54426722	7.261410128	0	111	111	111	55	55	55	49.80929173
144689	38.6	25.8	35.08571429	33.8247619	5.81590594	12.8	32.9	38.4	38.5	112	104	107.4285714	7.619047619	2.760262237	8	106	106	109	22.00715564	17.84400716	19.82920521	5.956874775	1.641174146	4.163148479	18.94919499	19.75974955	20.65169946	99	97	98.28571429	0.571428571	0.755928946	2	98	98	99	110	110	110	99.54426722	7.261410128	0	110	110	110	58	58	58	49.80929173
144689	38.8	37.6	38.46	0.238	0.487852437	1.2	38.6	38.6	38.7	116	104	109.6666667	16.66666667	4.082482905	12	108	109	111.5	22.00715564	17.84400716	19.82920521	5.956874775	1.641174146	4.163148479	18.94919499	19.75974955	20.65169946	99	98	98.5	0.3	0.547722558	1	98	98.5	99	105	105	105	99.54426722	7.261410128	0	105	105	105	55	55	55	49.80929173
144689	38.8	38.6	38.62857143	0.005714286	0.075592895	0.2	38.6	38.6	38.6	116	106	110.2857143	11.23809524	3.352326839	10	108	110	112	22.00715564	17.84400716	19.82920521	5.956874775	1.641174146	4.163148479	18.94919499	19.75974955	20.65169946	99	98	98.71428571	0.238095238	0.487950036	1	98.5	99	99	105	105	105	99.54426722	7.261410128	0	105	105	105	55	55	55	49.80929173
144854	32.4	32.4	32.4	1.397835011	0.533379305	0	32.4	32.4	32.4	74	72	72.66666667	1.066666667	1.032795559	2	72	72	73.5	16	14	15.5	0.7	0.836660027	2	15.25	16	16	96.95685393	94.49303371	95.87292242	5.319618308	1.130611553	2.463820225	95.42179775	95.99393258	96.4447191	108	90	96.66666667	50.66666667	7.118052168	18	91	95	100.5	48	42	44	4.8
144854	35.70628773	34.44580818	35.27263581	1.397835011	0.533379305	1.260479544	35.13051224	35.39705734	35.56657025	74	72	72.33333333	0.666666667	0.816496581	2	72	72	72	16	5	14.16666667	20.16666667	4.490731195	11	16	16	16	96.95685393	94.49303371	95.87292242	5.319618308	1.130611553	2.463820225	95.42179775	95.99393258	96.4447191	104	76	83.66666667	111.0666667	10.53881714	28	78	79	84.5	46	38	39.66666667	10.26666667
144854	35.5	26	31.04	16.223	4.027778544	9.5	29	29.9	34.8	72	70	70.85714286	1.142857143	1.069044968	2	70	70	72	16	6	14.14285714	14.14285714	3.760699023	10	14.5	16	16	96.95685393	94.49303371	95.87292242	5.319618308	1.130611553	2.463820225	95.42179775	95.99393258	96.4447191	134	88	107.4285714	348.952381	18.68026715	46	95	98	121	58	40	48	56
144854	35.70628773	34.44580818	35.27263581	1.397835011	0.533379305	1.260479544	35.13051224	35.39705734	35.56657025	74	72	72.57142857	0.952380952	0.975900073	2	72	72	73	16	5	14.14285714	16.80952381	4.099941928	11	15	16	16	96.95685393	94.49303371	95.87292242	5.319618308	1.130611553	2.463820225	95.42179775	95.99393258	96.4447191	108	78	93.71428571	105.9047619	10.29100393	30	88	94	100	48	38	43.14285714	11.80952381
144854	31	31	31	1.397835011	0.533379305	0	31	31	31	72	72	72	0	0	0	72	72	72	16	16	16	0	0	0	16	16	16	96.95685393	94.49303371	95.87292242	5.319618308	1.130611553	2.463820225	95.42179775	95.99393258	96.4447191	88	80	83.66666667	8.666666667	2.943920289	8	82	83	85.5	42	38	39.33333333	2.666666667
144854	35.5	34.8	35.15	0.245	0.494974747	0.7	34.975	35.15	35.325	72	70	71.42857143	0.952380952	0.975900073	2	71	72	72	16	16	16	0	0	0	16	16	16	96.95685393	94.49303371	95.87292242	5.319618308	1.130611553	2.463820225	95.42179775	95.99393258	96.4447191	98	82	90.28571429	33.9047619	5.822779569	16	87	88	95	44	38	41.42857143	4.952380952
144986	35.70628773	34.44580818	35.27263581	1.397835011	0.533379305	1.260479544	35.13051224	35.39705734	35.56657025	150	145	148.3333333	3.066666667	1.751190072	5	148.25	149	149	22	19	20.66666667	1.466666667	1.211060142	3	20	20.5	21.75	95	95	95	0	0	0	95	95	95	92	82	84.18181818	8.763636364	2.96034396	10	82	83	85	53	47	50	7.8
144986	35.70628773	34.44580818	35.27263581	1.397835011	0.533379305	1.260479544	35.13051224	35.39705734	35.56657025	156	145	149.4285714	13.95238095	3.735288604	11	147	149	151	24	17	20.42857143	4.952380952	2.225394561	7	19.5	20	21.5	95	95	95	0	0	0	95	95	95	95	81	86.08333333	20.4469697	4.52183256	14	82	85.5	89.25	59	47	52.16666667	10.51515152
144986	35.70628773	34.44580818	35.27263581	1.397835011	0.533379305	1.260479544	35.13051224	35.39705734	35.56657025	166	145	154.8333333	53.36666667	7.305249254	21	150.75	154.5	158.25	31	20	26.16666667	15.76666667	3.970726214	11	24.25	26.5	28.75	98	95	96.4	2.3	1.516575089	3	95	96	98	121	74	94.25	256.5	16.01561738	47	81.25	95.5	99.75	68	45	54.5	70.28571429
144986	25	25	25	1.397835011	0.533379305	0	25	25	25	158	146	152.1428571	16.14285714	4.01781746	12	150	152	154.5	26	17	22.57142857	8.619047619	2.935821456	9	21.5	24	24	96	95	95.28571429	0.238095238	0.487950036	1	95	95	95.5	99	81	91.54545455	37.67272727	6.137811277	18	87.5	94	96.5	59	50	53.72727273	6.218181818
144986	25.1	25.1	25.1	1.397835011	0.533379305	0	25.1	25.1	25.1	150	142	146.5	8.3	2.880972058	8	145.25	146.5	148.5	26	21	23.5	2.7	1.643167673	5	23	23.5	24	98	95	96.16666667	1.366666667	1.169045194	3	95.25	96	96.75	109	76	88.625	142.5535714	11.93958004	33	80.75	85.5	94	62	42	49.625	74.55357143
144986	35.70628773	34.44580818	35.27263581	1.397835011	0.533379305	1.260479544	35.13051224	35.39705734	35.56657025	156	145	148.8571429	18.47619048	4.298393941	11	145.5	147	151.5	29	24	25.71428571	4.238095238	2.058663459	5	24	25	27	98	95	95.71428571	1.238095238	1.112697281	3	95	95	96	96	74	83.55555556	69.77777778	8.353309391	22	77	82	91	57	42	48.33333333	34.25
145205	35.8	35.8	35.8	0	0	0	35.8	35.8	35.8	60	58	59	1.2	1.095445115	2	58	59	60	13	12	12.83333333	0.166666667	0.40824829	1	13	13	13	96.95685393	94.49303371	95.87292242	5.319618308	1.130611553	2.463820225	95.42179775	95.99393258	96.4447191	122	101	117.125	82.125	9.06228448	21	117.5	122	122	64	58	61.25	3.357142857
145205	35.8	35.6	35.71428571	0.011428571	0.106904497	0.2	35.6	35.8	35.8	60	56	58.28571429	1.904761905	1.380131119	4	58	58	59	13	12	12.28571429	0.238095238	0.487950036	1	12	12	12.5	96.95685393	94.49303371	95.87292242	5.319618308	1.130611553	2.463820225	95.42179775	95.99393258	96.4447191	122	102	117.1111111	65.11111111	8.069145625	20	120	120	122	64	58	61.55555556	4.777777778
145205	35.4	35	35.2	0.016	0.126491106	0.4	35.2	35.2	35.2	52	48	50.66666667	2.666666667	1.632993162	4	50	51	52	15	11	12.16666667	2.166666667	1.471960144	4	11.25	12	12	96.95685393	94.49303371	95.87292242	5.319618308	1.130611553	2.463820225	95.42179775	95.99393258	96.4447191	126	95	113	121.4285714	11.0194633	31	111.25	116	118.5	72	62	65.25	11.35714286
145205	35.2	35	35.05714286	0.00952381	0.097590007	0.2	35	35	35.1	52	48	51.14285714	2.476190476	1.573591585	4	51	52	52	12	11	11.57142857	0.285714286	0.534522484	1	11	12	12	96.95685393	94.49303371	95.87292242	5.319618308	1.130611553	2.463820225	95.42179775	95.99393258	96.4447191	124	97	112.3333333	103.5	10.17349497	27	102	116	120	78	62	68.22222222	30.44444444
145205	35	34.8	34.91428571	0.011428571	0.106904497	0.2	34.8	35	35	56	50	52.28571429	3.238095238	1.799470822	6	52	52	52	12	11	11.42857143	0.285714286	0.534522484	1	11	11	12	96.95685393	94.49303371	95.87292242	5.319618308	1.130611553	2.463820225	95.42179775	95.99393258	96.4447191	126	100	115.2222222	120.9444444	10.99747446	26	103	122	124	78	61	71.66666667	50
145205	35.8	35.4	35.6	0.016	0.126491106	0.4	35.6	35.6	35.6	60	54	57	4.4	2.097617696	6	56	57	58	12	12	12	0	0	0	12	12	12	96.95685393	94.49303371	95.87292242	5.319618308	1.130611553	2.463820225	95.42179775	95.99393258	96.4447191	122	102	115.75	63.35714286	7.959720024	20	114.5	120	120	66	58	62.5	5.428571429
145396	36.4	29.6	32.26666667	9.946666667	3.153833646	6.8	30.15	30.7	34.85	92	70	80.33333333	101.4666667	10.0730664	22	71.5	79	89.5	22	18	19	2.4	1.549193338	4	18	18.5	19	95	93	94.16666667	0.566666667	0.752772653	2	94	94	94.75	148	140	143	12.4	3.521363372	8	140	142	145.5	74	62	65.66666667	23.06666667
145396	36.2	35	35.63333333	0.166666667	0.40824829	1.2	35.45	35.7	35.8	70	66	68	3.2	1.788854382	4	66.5	68	69.5	18	16	17	0.8	0.894427191	2	16.25	17	17.75	95	93	94.16666667	0.566666667	0.752772653	2	94	94	94.75	154	144	149.3333333	13.86666667	3.723797345	10	147	150	151.5	70	66	68.33333333	2.266666667
145396	36.8	32.6	35.51428571	2.104761905	1.450779757	4.2	35.2	35.8	36.5	78	68	71.14285714	17.14285714	4.140393356	10	68	70	73	18	16	16.85714286	0.476190476	0.690065559	2	16.5	17	17	95	94	94.71428571	0.238095238	0.487950036	1	94.5	95	95	158	150	154.2857143	13.9047619	3.728908943	8	151	154	158	74	68	70.85714286	6.476190476
145396	32	30	31.02857143	0.419047619	0.647338875	2	30.7	31	31.4	82	70	74.85714286	22.47619048	4.740906082	12	71	74	78	19	18	18.28571429	0.238095238	0.487950036	1	18	18	18.5	94	93	93.57142857	0.285714286	0.534522484	1	93	94	94	152	140	146	22.66666667	4.760952286	12	142	148	149	68	62	64	5.333333333
145396	36.8	32.6	35.93333333	2.698666667	1.642761902	4.2	36.4	36.5	36.75	88	68	74.33333333	64.66666667	8.041558721	20	68	72	77.5	20	16	17.33333333	1.866666667	1.366260102	4	17	17	17	96	94	95	0.4	0.632455532	2	95	95	95	160	156	158.3333333	2.266666667	1.505545305	4	158	158	159.5	74	72	73.66666667	0.666666667
145396	32	29.2	30.71428571	1.051428571	1.025391911	2.8	30	31	31.4	84	70	77.71428571	31.23809524	5.589105048	14	73	80	82	22	18	18.85714286	2.142857143	1.463850109	4	18	18	19	94	93	93.57142857	0.285714286	0.534522484	1	93	94	94	152	138	147.7142857	23.23809524	4.820590756	14	147	148	151	68	64	64.85714286	2.476190476
146021	37.8	37.4	37.5	0.028	0.167332005	0.4	37.4	37.4	37.55	114	112	113.3333333	1.066666667	1.032795559	2	112.5	114	114	30	27	28	1.6	1.264911064	3	27	27.5	28.75	97	96	96.33333333	0.266666667	0.516397779	1	96	96	96.75	159	126	145.8333333	165.7666667	12.87504045	33	138.5	148	156	64	58	60	9.6
146021	37.8	34.6	37.14285714	1.28952381	1.135572019	3.2	37.4	37.4	37.7	134	112	122.8571429	74.47619048	8.629958892	22	117	120	130	28	23	26.71428571	3.571428571	1.889822365	5	26	28	28	97	93	95.14285714	1.80952381	1.345185418	4	94.5	95	96	168	132	155.4285714	263.6190476	16.23634958	36	146	164	166	68	62	66.57142857	6.285714286
146021	37.6	37.4	37.42857143	0.005714286	0.075592895	0.2	37.4	37.4	37.4	134	112	118.5714286	98.28571429	9.913915185	22	112	114	123	30	27	28.14285714	0.80952381	0.899735411	3	28	28	28	97	93	95.42857143	2.285714286	1.511857892	4	94.5	96	96.5	164	126	142.2857143	219.2380952	14.80669089	38	132	136	153	68	58	62.28571429	20.57142857
146021	37.8	30.4	36.33333333	8.506666667	2.916619047	7.4	37.25	37.4	37.7	118	114	115.6666667	3.866666667	1.966384161	4	114	115	117.5	30	21	26.33333333	17.86666667	4.226897996	9	22.75	28	29.5	98	96	96.5	0.7	0.836660027	2	96	96	96.75	172	136	154.3333333	184.6666667	13.58921141	36	147	152	164.5	64	58	61	6
146021	37.2	37	37.1	0.012	0.109544512	0.2	37	37.1	37.2	120	116	117	2.8	1.673320053	4	116	116	117.5	29	20	23	12.4	3.521363372	9	20.25	22	24.5	98	95	96.33333333	1.066666667	1.032795559	3	96	96	96.75	148	126	134.6666667	87.46666667	9.352361556	22	127	132	141.5	60	52	54.33333333	10.26666667
146021	37.4	30.4	36.25714286	6.68952381	2.586411377	7	37.1	37.2	37.3	118	114	116.2857143	1.904761905	1.380131119	4	116	116	117	30	20	23.42857143	15.61904762	3.95209408	10	21	21	25.5	96	95	95.85714286	0.142857143	0.377964473	1	96	96	96	172	126	145.1428571	345.1428571	18.57802081	46	132	136	159	64	52	57.71428571	27.23809524
146518	36.2	36.1	36.12857143	0.002380952	0.048795004	0.1	36.1	36.1	36.15	43	35	37.14285714	7.142857143	2.672612419	8	36	36	37	15	12	12.42857143	1.285714286	1.133893419	3	12	12	12	96.95685393	94.49303371	95.87292242	5.319618308	1.130611553	2.463820225	95.42179775	95.99393258	96.4447191	137	118	126.5714286	48.28571429	6.94879229	19	121	128	130.5	87	75	81	23.33333333
146518	36.3	26.6	32.03	19.747	4.443759669	9.7	28.45	32.5	36.3	57	36	40.66666667	67.86666667	8.238122764	21	36	37	40.25	18	12	13	6	2.449489743	6	12	12	12	99	98	98.8	0.2	0.447213595	1	99	99	99	133	118	124.6666667	27.46666667	5.240865069	15	121.5	124.5	126.75	96	80	83.83333333	36.16666667
146518	36.1	36.1	36.1	0	0	0	36.1	36.1	36.1	37	36	36.5	0.3	0.547722558	1	36	36.5	37	12	12	12	0	0	0	12	12	12	99	99	99	5.319618308	1.130611553	0	99	99	99	123	113	117.3333333	12.26666667	3.502380143	10	115.25	117	118.75	78	73	75	3.2
146518	36.3	36.3	36.3	0	0	0	36.3	36.3	36.3	36	35	35.5	0.3	0.547722558	1	35	35.5	36	12	12	12	0	0	0	12	12	12	99	99	99	0	0	0	99	99	99	126	124	125.3333333	1.066666667	1.032795559	2	124.5	126	126	82	81	81.66666667	0.266666667
146518	36.3	32.5	35.66666667	2.406666667	1.551343504	3.8	36.3	36.3	36.3	38	35	36.14285714	0.80952381	0.899735411	3	36	36	36	12	12	12	0	0	0	12	12	12	99	98	98.83333333	0.166666667	0.40824829	1	99	99	99	127	118	124.2857143	9.571428571	3.093772547	9	123.5	126	126	82	80	81.57142857	0.619047619
146518	36.2	36.1	36.16666667	0.002666667	0.051639778	0.1	36.125	36.2	36.2	43	35	37	9.2	3.033150178	8	35.25	36	36.75	15	12	12.5	1.5	1.224744871	3	12	12	12	99	99	99	5.319618308	1.130611553	0	99	99	99	137	126	129.8333333	16.56666667	4.070217029	11	127.25	128.5	131.25	87	81	83.66666667	5.866666667
147049	35.70628773	34.44580818	35.27263581	1.397835011	0.533379305	1.260479544	35.13051224	35.39705734	35.56657025	70	60	65.33333333	21.86666667	4.676180778	10	61	66	69.5	19	17	18	0.4	0.632455532	2	18	18	18	98	96	97	0.4	0.632455532	2	97	97	97	126.9560177	113.0388681	119.8587989	99.54426722	7.261410128	13.91714968	116.8904705	119.7130924	122.7727583	70.05830208	61.58881691	65.51887114	49.80929173
147049	35.70628773	34.44580818	35.27263581	1.397835011	0.533379305	1.260479544	35.13051224	35.39705734	35.56657025	68	60	63.14285714	13.14285714	3.625307869	8	60	62	66	19	17	17.71428571	0.571428571	0.755928946	2	17	18	18	98	96	97	0.333333333	0.577350269	2	97	97	97	141	141	141	99.54426722	7.261410128	0	141	141	141	73	73	73	49.80929173
147049	36.8	36.4	36.6	0.08	0.282842712	0.4	36.5	36.6	36.7	74	68	70.66666667	4.266666667	2.065591118	6	70	70	71.5	20	18	18.66666667	0.666666667	0.816496581	2	18	18.5	19	98	96	97	0.8	0.894427191	2	96.25	97	97.75	162	162	162	99.54426722	7.261410128	0	162	162	162	78	78	78	49.80929173
147049	35.70628773	34.44580818	35.27263581	1.397835011	0.533379305	1.260479544	35.13051224	35.39705734	35.56657025	68	60	62	9.6	3.098386677	8	60	61	62	18	17	17.5	0.3	0.547722558	1	17	17.5	18	98	97	97.16666667	0.166666667	0.40824829	1	97	97	97	141	141	141	99.54426722	7.261410128	0	141	141	141	73	73	73	49.80929173
147049	36.4	25	34.62857143	18.07238095	4.251162306	11.4	36	36.2	36.4	74	70	71.71428571	1.904761905	1.380131119	4	71	72	72	20	17	19	1.333333333	1.154700538	3	18.5	19	20	98	97	97.14285714	0.142857143	0.377964473	1	97	97	97	126.9560177	113.0388681	119.8587989	99.54426722	7.261410128	13.91714968	116.8904705	119.7130924	122.7727583	70.05830208	61.58881691	65.51887114	49.80929173
147049	36.8	36.2	36.43333333	0.038666667	0.196638416	0.6	36.4	36.4	36.4	72	70	70.85714286	1.142857143	1.069044968	2	70	70	72	20	17	18.57142857	1.285714286	1.133893419	3	18	18	19.5	98	96	96.85714286	0.476190476	0.690065559	2	96.5	97	97	162	162	162	99.54426722	7.261410128	0	162	162	162	78	78	78	49.80929173
148626	36.9	36.9	36.9	0	0	0	36.9	36.9	36.9	105	99	101.8571429	4.476190476	2.115700942	6	100.5	102	103	15	15	15	0	0	0	15	15	15	96.95685393	94.49303371	95.87292242	5.319618308	1.130611553	2.463820225	95.42179775	95.99393258	96.4447191	154	135	143.4285714	38.95238095	6.241184259	19	140	142	146.5	79	71	75.28571429	6.904761905
148626	36.5	33.3	35.31428571	1.504761905	1.22668737	3.2	34.6	35.8	36.2	96	90	92.85714286	5.80952381	2.410295378	6	91	92	95	15	1	9.428571429	34.61904762	5.883795341	14	6	12	13	98	33	82.16666667	664.5666667	25.77919057	65	78.75	95	97.75	150	147	148.5714286	1.285714286	1.133893419	3	148	148	149.5	77	75	75.57142857	0.619047619
148626	36.9	36.9	36.9	0	0	0	36.9	36.9	36.9	102	99	100.5	1.1	1.048808848	3	100	100.5	101	15	15	15	0	0	0	15	15	15	96.95685393	94.49303371	95.87292242	5.319618308	1.130611553	2.463820225	95.42179775	95.99393258	96.4447191	158	141	147.6666667	59.46666667	7.711463328	17	141.25	145	154	82	75	77.66666667	7.466666667
148626	36.7	35.8	36.37142857	0.105714286	0.325137334	0.9	36.2	36.5	36.6	98	92	95.85714286	4.476190476	2.115700942	6	95	96	97.5	15	1	10.42857143	43.61904762	6.60447179	14	6	15	15	99	97	98.2	0.7	0.836660027	2	98	98	99	150	144	147.1428571	4.142857143	2.035400978	6	146	148	148	77	75	75.85714286	0.80952381
148626	36.8	36.6	36.7	0.008	0.089442719	0.2	36.625	36.7	36.775	99	96	97.5	1.1	1.048808848	3	97	97.5	98	23	14	16.16666667	11.36666667	3.371448749	9	15	15	15	99	99	99	0	0	0	99	99	99	149	142	146	7.6	2.75680975	7	144.25	146.5	148	80	74	76.5	5.1
148626	36.9	36.8	36.86666667	0.002666667	0.051639778	0.1	36.825	36.9	36.9	105	99	101.8333333	5.366666667	2.316606714	6	100.25	101.5	103.5	15	15	15	0	0	0	15	15	15	96.95685393	94.49303371	95.87292242	5.319618308	1.130611553	2.463820225	95.42179775	95.99393258	96.4447191	154	135	143.3333333	41.86666667	6.470445631	19	139.75	143.5	145	79	71	74.5	7.9
148673	36.3	27.7	32.54285714	12.54619048	3.542060202	8.6	29.6	33.5	35.55	84	76	78	7.333333333	2.708012802	8	77	77	77.5	30	30	30	0	0	0	30	30	30	98	95	96.85714286	1.142857143	1.069044968	3	96.5	97	97.5	107	93	96.71428571	24.23809524	4.923220007	14	94	95	97	54	44	46.71428571	14.57142857
148673	35.9	27.1	32.12142857	8.406547619	2.899404701	8.8	30.875	32.1	34	83	77	78.14285714	4.80952381	2.193062655	6	77	77	78	30	30	30	0	0	0	30	30	30	97	96	96.85714286	0.142857143	0.377964473	1	97	97	97	99	88	91.14285714	15.80952381	3.97611919	11	89	89	92	51	41	43.57142857	15.28571429
148673	32.1	27.1	30.2375	4.968958333	2.229116043	5	29.4625	30.875	31.65	83	77	78.6	6.3	2.50998008	6	77	78	78	30	30	30	0	0	0	30	30	30	97	96	96.8	0.2	0.447213595	1	97	97	97	99	89	92.6	16.3	4.037325848	10	90	91	94	51	41	44.4	19.8
148673	35.9	28.9	33.55	6.795	2.60672208	7	32.95	34	35.425	78	77	77.5	0.3	0.547722558	1	77	77.5	78	30	30	30	0	0	0	30	30	30	97	97	97	0	0	0	97	97	97	90	88	89	0.4	0.632455532	2	89	89	89	42	41	41.83333333	0.166666667
148673	36.3	27.7	32.55	18.33666667	4.282133425	8.6	29.575	33.1	36.075	84	77	79	11.33333333	3.366501646	7	77	77.5	79.5	30	30	30	0	0	0	30	30	30	98	95	96.5	1.666666667	1.290994449	3	95.75	96.5	97.25	107	90	97.25	56.25	7.5	17	92.25	96	101	54	42	47.5	30.33333333
148673	35.1	28.9	31.68571429	5.781428571	2.404460141	6.2	29.7	31.4	33.5	78	76	77.14285714	0.476190476	0.690065559	2	77	77	77.5	30	30	30	0	0	0	30	30	30	98	97	97.28571429	0.238095238	0.487950036	1	97	97	97.5	97	94	95.28571429	1.571428571	1.253566341	3	94.5	95	96	47	44	45.28571429	0.904761905
149049	36.7	36.6	36.66666667	0.002666667	0.051639778	0.1	36.625	36.7	36.7	97	93	95	2.8	1.673320053	4	94	94.5	96.5	28	27	27.66666667	0.266666667	0.516397779	1	27.25	28	28	96.95685393	94.49303371	95.87292242	5.319618308	1.130611553	2.463820225	95.42179775	95.99393258	96.4447191	139	119	125.6666667	66.26666667	8.140434059	20	119.5	122.5	130	61	48	53.33333333	27.86666667
149049	36.8	36.7	36.71666667	0.001666667	0.040824829	0.1	36.7	36.7	36.7	100	93	96.5	7.1	2.664582519	7	94.5	97	98	28	14	24.66666667	29.46666667	5.428320796	14	25	26.5	28	99	98	98.66666667	0.333333333	0.577350269	1	98.5	99	99	149	110	131	189.6	13.76953158	39	124.5	132	138.75	69	52	60	49.2
149049	36.6	34.65	36.00714286	0.473690476	0.688251753	1.95	35.8	36.3	36.45	98	92	95.42857143	6.285714286	2.507132682	6	94	94	98	26	4	15.42857143	62.95238095	7.934253648	22	10.5	17	20	99	98	98.5	0.5	0.707106781	1	98.25	98.5	98.75	171	120	147.5714286	281.6190476	16.7815091	51	141	142	159	64	47	55.85714286	31.14285714
149049	36.7	36.3	36.52857143	0.019047619	0.138013112	0.4	36.45	36.6	36.6	98	92	94.71428571	5.571428571	2.360387377	6	93.5	94	96	28	17	23.57142857	22.61904762	4.755948656	11	20	26	27	96.95685393	94.49303371	95.87292242	5.319618308	1.130611553	2.463820225	95.42179775	95.99393258	96.4447191	160	119	134	352.6666667	18.77942136	41	119.5	121	149.5	60	47	52.42857143	28.28571429
149049	36.8	36.7	36.75714286	0.002857143	0.053452248	0.1	36.7	36.8	36.8	100	93	97.42857143	4.619047619	2.149196971	7	97.5	98	98	28	11	19.71428571	40.57142857	6.369570517	17	15.5	18	25	99	95	97.5	3.9	1.974841766	4	95.75	98.5	99	149	110	128.4285714	198.2857143	14.08139603	39	118	131	136.5	69	52	62.14285714	35.80952381
149049	36.9	36.8	36.83333333	0.002666667	0.051639778	0.1	36.8	36.8	36.875	98	92	95.66666667	6.666666667	2.581988897	6	93.75	96.5	97.75	18	3	11.66666667	30.26666667	5.501514943	15	9.5	11.5	15.75	99	95	96.16666667	2.166666667	1.471960144	4	95.25	96	96	131	105	114.8333333	98.16666667	9.907909298	26	108.25	111.5	120	68	50	57	48.4
150092	35	35	35	0	0	0	35	35	35	92	80	84.33333333	18.26666667	4.273952113	12	82	83	85.5	22.00715564	17.84400716	19.82920521	5.956874775	1.641174146	4.163148479	18.94919499	19.75974955	20.65169946	99	99	99	0	0	0	99	99	99	126.9560177	113.0388681	119.8587989	99.54426722	7.261410128	13.91714968	116.8904705	119.7130924	122.7727583	70.05830208	61.58881691	65.51887114	49.80929173
150092	35.2	35	35.13333333	0.010666667	0.103279556	0.2	35.05	35.2	35.2	90	80	83.66666667	18.26666667	4.273952113	10	80.5	82	86.5	22.00715564	17.84400716	19.82920521	5.956874775	1.641174146	4.163148479	18.94919499	19.75974955	20.65169946	99	99	99	0	0	0	99	99	99	126.9560177	113.0388681	119.8587989	99.54426722	7.261410128	13.91714968	116.8904705	119.7130924	122.7727583	70.05830208	61.58881691	65.51887114	49.80929173
150092	35.2	35	35.16666667	0.006666667	0.081649658	0.2	35.2	35.2	35.2	86	80	81	6	2.449489743	6	80	80	80	22.00715564	17.84400716	19.82920521	5.956874775	1.641174146	4.163148479	18.94919499	19.75974955	20.65169946	99	99	99	0	0	0	99	99	99	116	116	116	99.54426722	7.261410128	0	116	116	116	77	77	77	49.80929173
150092	35.2	35	35.08571429	0.011428571	0.106904497	0.2	35	35	35.2	92	80	82.85714286	21.14285714	4.598136268	12	80	80	84	22.00715564	17.84400716	19.82920521	5.956874775	1.641174146	4.163148479	18.94919499	19.75974955	20.65169946	99	99	99	5.319618308	1.130611553	0	99	99	99	116	116	116	99.54426722	7.261410128	0	116	116	116	77	77	77	49.80929173
150092	35.2	34.8	35.02857143	0.019047619	0.138013112	0.4	35	35	35.1	84	80	81.71428571	3.238095238	1.799470822	4	80	82	83	22.00715564	17.84400716	19.82920521	5.956874775	1.641174146	4.163148479	18.94919499	19.75974955	20.65169946	99	99	99	0	0	0	99	99	99	112	112	112	99.54426722	7.261410128	0	112	112	112	64	64	64	49.80929173
150092	35.2	35	35.14285714	0.00952381	0.097590007	0.2	35.1	35.2	35.2	90	80	82.85714286	13.14285714	3.625307869	10	80	82	84	22.00715564	17.84400716	19.82920521	5.956874775	1.641174146	4.163148479	18.94919499	19.75974955	20.65169946	99	99	99	0	0	0	99	99	99	112	112	112	99.54426722	7.261410128	0	112	112	112	64	64	64	49.80929173
150358	33.3	33.3	33.3	1.397835011	0.533379305	0	33.3	33.3	33.3	68	52	57.28571429	41.9047619	6.47338875	16	53	54	60.5	40	24	33.14285714	31.80952381	5.639993246	16	30	34	37	99	95	97.57142857	2.285714286	1.511857892	4	97	98	98.5	122	122	122	99.54426722	7.261410128	0	122	122	122	87	87	87	49.80929173
150358	35.70628773	34.44580818	35.27263581	1.397835011	0.533379305	1.260479544	35.13051224	35.39705734	35.56657025	67	53	63.16666667	26.16666667	5.115336418	14	64	64.5	65.75	40	25	34.33333333	28.66666667	5.354126135	15	33.25	34.5	38	99	94	96.83333333	2.966666667	1.722401424	5	96.25	97	97.75	138	138	138	99.54426722	7.261410128	0	138	138	138	71	71	71	49.80929173
150358	35.70628773	34.44580818	35.27263581	1.397835011	0.533379305	1.260479544	35.13051224	35.39705734	35.56657025	67	53	62	39.2	6.260990337	14	57.5	65.5	66	42	29	36.83333333	23.76666667	4.875106836	13	34.25	38.5	39.75	99	95	97	3.6	1.897366596	4	95.25	97	98.75	129	129	129	99.54426722	7.261410128	0	129	129	129	78	78	78	49.80929173
150358	36.5	33.3	34.66666667	2.723333333	1.650252506	3.2	33.75	34.2	35.35	68	54	61.42857143	25.28571429	5.028490259	14	58	63	64.5	34	19	28	29.66666667	5.446711546	15	25	28	32.5	99	91	95.42857143	8.285714286	2.878491669	8	94	95	97.5	122	122	122	99.54426722	7.261410128	0	122	122	122	87	87	87	49.80929173
150358	35.70628773	34.44580818	35.27263581	1.397835011	0.533379305	1.260479544	35.13051224	35.39705734	35.56657025	59	52	54.33333333	6.266666667	2.503331114	7	53	53.5	54.75	40	33	37	6.4	2.529822128	7	36	37	38.75	99	98	98.5	0.3	0.547722558	1	98	98.5	99	107	107	107	99.54426722	7.261410128	0	107	107	107	58	58	58	49.80929173
150358	35.70628773	34.44580818	35.27263581	1.397835011	0.533379305	1.260479544	35.13051224	35.39705734	35.56657025	66	53	60	36	6	13	54	64	64.5	39	25	33.42857143	25.95238095	5.094347942	14	31	34	37	99	94	97.42857143	3.619047619	1.902379462	5	96.5	98	99	138	138	138	99.54426722	7.261410128	0	138	138	138	71	71	71	49.80929173
150596	41.4	29.8	35.9	36.65333333	6.054199644	11.6	31.15	36.2	40.95	106	80	98.5	153	12.36931688	26	98	104	104.5	16	12	14.25	2.916666667	1.707825128	4	13.5	14.5	15.25	97	95	96	0.666666667	0.816496581	2	95.75	96	96.25	159	159	159	99.54426722	7.261410128	0	159	159	159	94	94	94	49.80929173
150596	40.6	40.4	40.52	0.012	0.109544512	0.2	40.4	40.6	40.6	114	98	108.4	38.8	6.228964601	16	108	110	112	12	10	11.2	0.7	0.836660027	2	11	11	12	98	95	96.8	1.2	1.095445115	3	97	97	97	166	166	166	99.54426722	7.261410128	0	166	166	166	109	109	109	49.80929173
150596	40.6	40.4	40.53333333	0.010666667	0.103279556	0.2	40.45	40.6	40.6	114	106	110.3333333	7.066666667	2.658320272	8	110	110	111.5	13	10	11.33333333	1.466666667	1.211060142	3	10.25	11.5	12	98	97	97.33333333	0.266666667	0.516397779	1	97	97	97.75	166	166	166	99.54426722	7.261410128	0	166	166	166	109	109	109	49.80929173
150596	35.70628773	34.44580818	35.27263581	1.397835011	0.533379305	1.260479544	35.13051224	35.39705734	35.56657025	110	110	110	16.21489441	2.552725851	0	110	110	110	13	13	13	5.956874775	1.641174146	0	13	13	13	97	97	97	5.319618308	1.130611553	0	97	97	97	181	181	181	99.54426722	7.261410128	0	181	181	181	95	95	95	49.80929173
150596	40.6	26.4	36.95	49.47666667	7.033965216	14.2	36.9	40.4	40.45	110	106	108	5.333333333	2.309401077	4	106	108	110	15	10	12.5	4.333333333	2.081665999	5	11.5	12.5	13.5	98	97	97.25	0.25	0.5	1	97	97	97.25	157	157	157	99.54426722	7.261410128	0	157	157	157	96	96	96	49.80929173
150596	41.4	40.8	41.1	0.18	0.424264069	0.6	40.95	41.1	41.25	110	104	106.6666667	9.333333333	3.055050463	6	105	106	108	14	12	13	1	1	2	12.5	13	13.5	97	96	96.66666667	0.333333333	0.577350269	1	96.5	97	97	181	181	181	99.54426722	7.261410128	0	181	181	181	95	95	95	49.80929173
150626	36.6	36.6	36.6	0	0	0	36.6	36.6	36.6	90	84	88	4.8	2.19089023	6	88	88	89.5	22.00715564	17.84400716	19.82920521	5.956874775	1.641174146	4.163148479	18.94919499	19.75974955	20.65169946	96.95685393	94.49303371	95.87292242	5.319618308	1.130611553	2.463820225	95.42179775	95.99393258	96.4447191	119	119	119	99.54426722	7.261410128	0	119	119	119	71	71	71	49.80929173
150626	36.8	34.8	36.14285714	0.662857143	0.814160391	2	35.6	36.6	36.8	92	78	86.28571429	23.23809524	4.820590756	14	84	88	89	22.00715564	17.84400716	19.82920521	5.956874775	1.641174146	4.163148479	18.94919499	19.75974955	20.65169946	96.95685393	94.49303371	95.87292242	5.319618308	1.130611553	2.463820225	95.42179775	95.99393258	96.4447191	132	132	132	99.54426722	7.261410128	0	132	132	132	79	79	79	49.80929173
150626	36.6	36	36.5	0.06	0.244948974	0.6	36.6	36.6	36.6	90	84	87	6	2.449489743	6	85	88	88	22.00715564	17.84400716	19.82920521	5.956874775	1.641174146	4.163148479	18.94919499	19.75974955	20.65169946	96.95685393	94.49303371	95.87292242	5.319618308	1.130611553	2.463820225	95.42179775	95.99393258	96.4447191	102	102	102	99.54426722	7.261410128	0	102	102	102	66	66	66	49.80929173
150626	36.6	36.6	36.6	0	0	0	36.6	36.6	36.6	88	84	86.85714286	3.80952381	1.951800146	4	86	88	88	22.00715564	17.84400716	19.82920521	5.956874775	1.641174146	4.163148479	18.94919499	19.75974955	20.65169946	96.95685393	94.49303371	95.87292242	5.319618308	1.130611553	2.463820225	95.42179775	95.99393258	96.4447191	119	119	119	99.54426722	7.261410128	0	119	119	119	71	71	71	49.80929173
150626	36.8	36.2	36.63333333	0.054666667	0.233809039	0.6	36.6	36.7	36.8	92	82	87	14	3.741657387	10	84.5	87	89.5	22.00715564	17.84400716	19.82920521	5.956874775	1.641174146	4.163148479	18.94919499	19.75974955	20.65169946	96.95685393	94.49303371	95.87292242	5.319618308	1.130611553	2.463820225	95.42179775	95.99393258	96.4447191	93	93	93	99.54426722	7.261410128	0	93	93	93	58	58	58	49.80929173
150626	36.8	36.6	36.74285714	0.00952381	0.097590007	0.2	36.7	36.8	36.8	90	82	86.57142857	11.61904762	3.408672413	8	84	88	89	22.00715564	17.84400716	19.82920521	5.956874775	1.641174146	4.163148479	18.94919499	19.75974955	20.65169946	96.95685393	94.49303371	95.87292242	5.319618308	1.130611553	2.463820225	95.42179775	95.99393258	96.4447191	93	93	93	99.54426722	7.261410128	0	93	93	93	58	58	58	49.80929173
151338	33.1	32.8	32.95	0.011	0.104880885	0.3	32.9	32.95	33	109	107	108.5	0.7	0.836660027	2	108.25	109	109	21	20	20.66666667	0.266666667	0.516397779	1	20.25	21	21	96.95685393	94.49303371	95.87292242	5.319618308	1.130611553	2.463820225	95.42179775	95.99393258	96.4447191	159	149	154.5714286	8.952380952	2.992052966	10	154	155	155.5	105	98	99.57142857	6.952380952
151338	32.8	32.6	32.7	0.008	0.089442719	0.2	32.625	32.7	32.775	107	105	106	0.4	0.632455532	2	106	106	106	21	20	20.5	0.3	0.547722558	1	20	20.5	21	96.95685393	94.49303371	95.87292242	5.319618308	1.130611553	2.463820225	95.42179775	95.99393258	96.4447191	154	151	152.7142857	0.904761905	0.951189731	3	152.5	153	153	99	96	97.42857143	0.952380952
151338	32.6	32.4	32.48333333	0.005666667	0.075277265	0.2	32.425	32.5	32.5	104	104	104	0	0	0	104	104	104	21	20	20.5	0.3	0.547722558	1	20	20.5	21	96.95685393	94.49303371	95.87292242	5.319618308	1.130611553	2.463820225	95.42179775	95.99393258	96.4447191	151	138	147.2857143	18.57142857	4.309458037	13	147.5	148	149.5	103	95	96.57142857	8.285714286
151338	32.9	32.7	32.8	0.006666667	0.081649658	0.2	32.75	32.8	32.85	109	106	107	1.333333333	1.154700538	3	106	107	107.5	21	20	20.57142857	0.285714286	0.534522484	1	20	21	21	96.95685393	94.49303371	95.87292242	5.319618308	1.130611553	2.463820225	95.42179775	95.99393258	96.4447191	156	153	153.875	1.267857143	1.125991626	3	153	153.5	154.25	99	97	98	0.571428571
151338	32.4	32.4	32.4	0	0	0	32.4	32.4	32.4	104	100	102.1428571	2.476190476	1.573591585	4	101	102	103.5	21	20	20.71428571	0.238095238	0.487950036	1	20.5	21	21	96.95685393	94.49303371	95.87292242	5.319618308	1.130611553	2.463820225	95.42179775	95.99393258	96.4447191	154	140	147.625	15.69642857	3.961871852	14	146.75	147.5	149.25	100	94	97.875	4.982142857
151338	32.5	32.4	32.41428571	0.001428571	0.037796447	0.1	32.4	32.4	32.4	104	102	103.5714286	0.619047619	0.786795792	2	103.5	104	104	21	20	20.71428571	0.238095238	0.487950036	1	20.5	21	21	96.95685393	94.49303371	95.87292242	5.319618308	1.130611553	2.463820225	95.42179775	95.99393258	96.4447191	148	140	146.375	7.125	2.669269563	8	146.75	147	148	100	94	96.125	3.553571429
151420	34.9	34.4	34.61428571	0.038095238	0.195180015	0.5	34.45	34.6	34.75	73	59	67	27.66666667	5.259911279	14	64	68	70.5	17	14	14.57142857	1.285714286	1.133893419	3	14	14	14.5	96.95685393	94.49303371	95.87292242	5.319618308	1.130611553	2.463820225	95.42179775	95.99393258	96.4447191	104	89	98.42857143	30.28571429	5.503245796	15	95	102	102	68	61	65	7.666666667
151420	33.8	33.6	33.71428571	0.008095238	0.089973541	0.2	33.65	33.7	33.8	70	50	54	50.33333333	7.094598885	20	51	52	52	16	14	14.28571429	0.571428571	0.755928946	2	14	14	14	96.95685393	94.49303371	95.87292242	5.319618308	1.130611553	2.463820225	95.42179775	95.99393258	96.4447191	111	111	111	99.54426722	7.261410128	0	111	111	111	67	67	67	49.80929173
151420	34	33.7	33.84285714	0.00952381	0.097590007	0.3	33.8	33.8	33.9	58	51	53.42857143	6.619047619	2.572750983	7	52	52	54.5	14	14	14	0	0	0	14	14	14	96.95685393	94.49303371	95.87292242	5.319618308	1.130611553	2.463820225	95.42179775	95.99393258	96.4447191	111	107	109	3.333333333	1.825741858	4	107.75	109	110.25	67	67	67	0
151420	34.1	33.9	34	0.008	0.089442719	0.2	33.925	34	34.075	58	53	55.16666667	3.366666667	1.834847859	5	54	55	56	14	14	14	0	0	0	14	14	14	96.95685393	94.49303371	95.87292242	5.319618308	1.130611553	2.463820225	95.42179775	95.99393258	96.4447191	110	101	105.6666667	10.66666667	3.265986324	9	104	105.5	107.75	67	65	66.16666667	0.966666667
151420	34.6	34.2	34.4	0.02	0.141421356	0.4	34.325	34.4	34.475	72	57	62.66666667	32.26666667	5.680375574	15	59.25	60.5	65.5	14	14	14	0	0	0	14	14	14	96.95685393	94.49303371	95.87292242	5.319618308	1.130611553	2.463820225	95.42179775	95.99393258	96.4447191	105	95	101	22.8	4.774934555	10	96.75	103	104.75	68	63	65.5	4.7
151420	35.2	34.7	34.95	0.035	0.187082869	0.5	34.825	34.95	35.075	73	68	70.5	4.3	2.073644135	5	69	70.5	72	17	14	14.66666667	1.466666667	1.211060142	3	14	14	14.75	96.95685393	94.49303371	95.87292242	5.319618308	1.130611553	2.463820225	95.42179775	95.99393258	96.4447191	117	81	95.14285714	161.1428571	12.69420565	36	86	92	102	82	56	64.71428571	78.57142857
151437	35.4	34	35.03333333	0.278666667	0.527888877	1.4	35.05	35.2	35.35	154	150	152.6666667	2.666666667	1.632993162	4	152	153	154	24	21	21.83333333	1.366666667	1.169045194	3	21	21.5	22	97	94	95	1.6	1.264911064	3	94	94.5	95.75	97	74	85.55555556	79.52777778	8.917834814	23	76	86	93	69	50	55.55555556	31.02777778
151437	35.2	34	34.51428571	0.211428571	0.459813627	1.2	34.2	34.4	34.8	152	150	150.5714286	0.952380952	0.975900073	2	150	150	151	26	22	23.28571429	2.238095238	1.496026483	4	22	23	24	96	94	95	1	1	2	94	95	96	97	74	85	136.6666667	11.69045194	23	75.5	84.5	94	73	54	59.25	84.91666667
151437	33.6	33.4	33.48571429	0.011428571	0.106904497	0.2	33.4	33.4	33.6	142	138	139.5714286	1.952380952	1.397276262	4	138.5	140	140	22	19	20.14285714	0.80952381	0.899735411	3	20	20	20	99	99	99	0	0	0	99	99	99	81	70	75.66666667	14.66666667	3.829708431	11	73.75	76	77.5	61	44	51.16666667	40.16666667
151437	33.8	33.4	33.57142857	0.019047619	0.138013112	0.4	33.5	33.6	33.6	144	138	141.4285714	4.952380952	2.225394561	6	140	142	143	22	20	20.28571429	0.571428571	0.755928946	2	20	20	20	99	99	99	0	0	0	99	99	99	98	73	84.6	127.3	11.28273017	25	76	81	95	70	44	57.2	92.7
151437	34	33.6	33.76666667	0.022666667	0.150554531	0.4	33.65	33.8	33.8	144	142	143.6666667	0.666666667	0.816496581	2	144	144	144	20	20	20	0	0	0	20	20	20	96.95685393	94.49303371	95.87292242	5.319618308	1.130611553	2.463820225	95.42179775	95.99393258	96.4447191	105	82	95	92.66666667	9.626352719	23	91.75	96.5	99.75	70	51	59.5	61.66666667
151437	34.6	34	34.23333333	0.070666667	0.265832027	0.6	34	34.2	34.4	150	148	149.3333333	1.066666667	1.032795559	2	148.5	150	150	26	20	23.5	5.5	2.34520788	6	22.25	23.5	25.5	96	95	95.8	0.2	0.447213595	1	96	96	96	97	83	90	98	9.899494937	14	86.5	90	93.5	73	61	67	72
151509	39.6	39.6	39.6	0	0	0	39.6	39.6	39.6	106	90	101.1428571	29.14285714	5.398412465	16	100	104	104	14	12	12.28571429	0.571428571	0.755928946	2	12	12	12	96.95685393	94.49303371	95.87292242	5.319618308	1.130611553	2.463820225	95.42179775	95.99393258	96.4447191	112	80	93	182.6666667	13.51542329	32	87.5	90	95.5	55	47	50	12.66666667
151509	38.6	38.6	38.6	0	0	0	38.6	38.6	38.6	86	80	82.33333333	5.466666667	2.338090389	6	80.5	82	83.5	12	12	12	0	0	0	12	12	12	96.95685393	94.49303371	95.87292242	5.319618308	1.130611553	2.463820225	95.42179775	95.99393258	96.4447191	110	95	102.5	112.5	10.60660172	15	98.75	102.5	106.25	61	51	56	50
151509	38.6	38.6	38.6	0	0	0	38.6	38.6	38.6	84	80	82.66666667	2.666666667	1.632993162	4	82	83	84	12	11	11.83333333	0.166666667	0.40824829	1	12	12	12	96.95685393	94.49303371	95.87292242	5.319618308	1.130611553	2.463820225	95.42179775	95.99393258	96.4447191	117	117	117	99.54426722	7.261410128	0	117	117	117	68	68	68	49.80929173
151509	38.6	38.6	38.6	0	0	0	38.6	38.6	38.6	84	80	81.71428571	1.904761905	1.380131119	4	81	82	82	12	11	11.85714286	0.142857143	0.377964473	1	12	12	12	96.95685393	94.49303371	95.87292242	5.319618308	1.130611553	2.463820225	95.42179775	95.99393258	96.4447191	110	110	110	99.54426722	7.261410128	0	110	110	110	61	61	61	49.80929173
151509	39.6	30.4	38.28571429	12.09142857	3.477273152	9.2	39.6	39.6	39.6	106	102	104.2857143	1.904761905	1.380131119	4	104	104	105	16	12	13.28571429	2.238095238	1.496026483	4	12	13	14	96.95685393	94.49303371	95.87292242	5.319618308	1.130611553	2.463820225	95.42179775	95.99393258	96.4447191	94	90	92	8	2.828427125	4	91	92	93	57	50	53.5	24.5
151509	38.8	36.8	38.06666667	1.213333333	1.101514109	2	37.7	38.6	38.7	100	88	92.33333333	35.86666667	5.988878582	12	88	89	97.5	12	12	12	0	0	0	12	12	12	96.95685393	94.49303371	95.87292242	5.319618308	1.130611553	2.463820225	95.42179775	95.99393258	96.4447191	118	80	100	322.6666667	17.96292478	38	87.5	101	113.5	64	47	53.5	61.66666667
151859	36.8	34.6	36.11428571	1.078095238	1.038313651	2.2	35.6	36.6	36.8	76	76	76	0	0	0	76	76	76	22.00715564	17.84400716	19.82920521	5.956874775	1.641174146	4.163148479	18.94919499	19.75974955	20.65169946	98	97	97.85714286	0.142857143	0.377964473	1	98	98	98	100	92	96.85714286	9.142857143	3.023715784	8	95	98	99	60	56	57.14285714	2.476190476
151859	36.8	36.6	36.73333333	0.010666667	0.103279556	0.2	36.65	36.8	36.8	76	74	75	1.2	1.095445115	2	74	75	76	22.00715564	17.84400716	19.82920521	5.956874775	1.641174146	4.163148479	18.94919499	19.75974955	20.65169946	99	98	98.16666667	0.166666667	0.40824829	1	98	98	98	102	90	93.66666667	21.46666667	4.633213428	12	90.5	92	95	58	54	55	2.8
151859	36.6	36.4	36.56666667	0.006666667	0.081649658	0.2	36.6	36.6	36.6	76	74	74.33333333	0.666666667	0.816496581	2	74	74	74	22.00715564	17.84400716	19.82920521	5.956874775	1.641174146	4.163148479	18.94919499	19.75974955	20.65169946	99	98	98.4	0.3	0.547722558	1	98	98	99	92	80	85.66666667	24.66666667	4.966554809	12	82	85	89.5	54	48	51.33333333	9.066666667
151859	36.8	36.6	36.71428571	0.011428571	0.106904497	0.2	36.6	36.8	36.8	76	74	75.71428571	0.571428571	0.755928946	2	76	76	76	22.00715564	17.84400716	19.82920521	5.956874775	1.641174146	4.163148479	18.94919499	19.75974955	20.65169946	98	98	98	0	0	0	98	98	98	98	90	93.42857143	7.619047619	2.760262237	8	92	92	95	56	54	55.14285714	1.142857143
151859	36.4	36.4	36.4	0	0	0	36.4	36.4	36.4	74	74	74	0	0	0	74	74	74	22.00715564	17.84400716	19.82920521	5.956874775	1.641174146	4.163148479	18.94919499	19.75974955	20.65169946	99	99	99	0	0	0	99	99	99	84	78	81	4.4	2.097617696	6	80	81	82	52	46	49	4.4
151859	36.6	36.4	36.48571429	0.011428571	0.106904497	0.2	36.4	36.4	36.6	76	74	74.28571429	0.571428571	0.755928946	2	74	74	74	22.00715564	17.84400716	19.82920521	5.956874775	1.641174146	4.163148479	18.94919499	19.75974955	20.65169946	99	98	98.66666667	0.333333333	0.577350269	1	98.5	99	99	88	78	81.42857143	10.28571429	3.207134903	10	80	80	82	54	46	48.85714286	6.476190476
153418	33.8	33.4	33.57142857	0.032380952	0.179947082	0.4	33.4	33.6	33.7	86	80	82.28571429	5.904761905	2.429971585	6	80	82	84	24	19	22.42857143	2.619047619	1.618347187	5	22.5	23	23	99	99	99	0	0	0	99	99	99	178	146	158.8571429	155.8095238	12.48236852	32	149	156	167	94	76	82	42.66666667
153418	33.4	33.4	33.4	0	0	0	33.4	33.4	33.4	84	84	84	0	0	0	84	84	84	23	19	21.66666667	2.266666667	1.505545305	4	21.25	22	22.75	96.95685393	94.49303371	95.87292242	5.319618308	1.130611553	2.463820225	95.42179775	95.99393258	96.4447191	174	164	167.3333333	13.86666667	3.723797345	10	164.5	167	168	86	84	84.33333333	0.666666667
153418	33.6	33.4	33.42857143	0.005714286	0.075592895	0.2	33.4	33.4	33.4	86	84	84.57142857	0.952380952	0.975900073	2	84	84	85	23	19	21.71428571	2.571428571	1.603567451	4	21	22	23	96.95685393	94.49303371	95.87292242	5.319618308	1.130611553	2.463820225	95.42179775	95.99393258	96.4447191	178	166	171.1428571	17.14285714	4.140393356	12	168	172	173	86	84	85.14285714	1.142857143
153418	34	33.6	33.82857143	0.032380952	0.179947082	0.4	33.7	33.8	34	90	82	85.42857143	6.285714286	2.507132682	8	84	86	86	24	17	21.5	8.3	2.880972058	7	19.75	22.5	23.75	99	98	98.8	0.2	0.447213595	1	99	99	99	178	156	166.5714286	52.95238095	7.276838665	22	162	168	170	94	78	85.42857143	28.95238095
153418	33.6	33.4	33.53333333	0.010666667	0.103279556	0.2	33.45	33.6	33.6	86	84	85.33333333	1.066666667	1.032795559	2	84.5	86	86	23	20	22.16666667	1.766666667	1.329160136	3	21.5	23	23	96.95685393	94.49303371	95.87292242	5.319618308	1.130611553	2.463820225	95.42179775	95.99393258	96.4447191	190	172	179.6666667	53.46666667	7.312090444	18	173.5	179	184.5	90	86	87	2.8
153418	33.4	33.2	33.33333333	0.010666667	0.103279556	0.2	33.25	33.4	33.4	84	80	81.66666667	3.866666667	1.966384161	4	80	81	83.5	23	23	23	0	0	0	23	23	23	96.95685393	94.49303371	95.87292242	5.319618308	1.130611553	2.463820225	95.42179775	95.99393258	96.4447191	164	146	155	68.4	8.270429251	18	147.5	155	162.5	84	76	80	8
153545	37.2	37	37.11428571	0.011428571	0.106904497	0.2	37	37.2	37.2	86	80	82.85714286	3.80952381	1.951800146	6	82	82	84	21	18	19.28571429	0.904761905	0.951189731	3	19	19	19.5	99	98	98.14285714	0.142857143	0.377964473	1	98	98	98	122	100	110.5714286	47.61904762	6.900655593	22	108	108	114	72	62	66.28571429	12.57142857
153545	37.2	37.1	37.18333333	0.001666667	0.040824829	0.1	37.2	37.2	37.2	84	80	82.33333333	2.266666667	1.505545305	4	82	82	83.5	20	18	18.83333333	0.566666667	0.752772653	2	18.25	19	19	99	97	98	0.4	0.632455532	2	98	98	98	114	94	104	52.8	7.26636085	20	100	104	108	68	60	64	9.6
153545	35	32.9	33.95	2.205	1.48492424	2.1	33.425	33.95	34.475	94	88	90	4	2	6	89	90	90	21	20	20.14285714	0.142857143	0.377964473	1	20	20	20	96	95	95.28571429	0.238095238	0.487950036	1	95	95	95.5	118	98	107.1428571	53.14285714	7.289914756	20	103	106	111	70	62	66	6.666666667
153545	35	35	35	1.397835011	0.533379305	0	35	35	35	90	84	86.66666667	5.866666667	2.422120283	6	84.5	87	88	21	19	19.83333333	0.566666667	0.752772653	2	19.25	20	20	97	95	95.83333333	0.566666667	0.752772653	2	95.25	96	96	104	96	99.33333333	9.066666667	3.011090611	8	98	98	101	66	62	63	2.8
153545	37	37	37	0	0	0	37	37	37	90	82	86.66666667	10.66666667	3.265986324	8	84.5	87	89.5	21	19	19.83333333	0.966666667	0.98319208	2	19	19.5	20.75	98	98	98	0	0	0	98	98	98	122	108	115.6666667	24.66666667	4.966554809	14	114	115	119	72	62	66.66666667	12.26666667
153545	32.9	31.6	32.43333333	0.523333333	0.723417814	1.3	32.2	32.8	32.85	94	90	92.28571429	4.571428571	2.138089935	4	90	94	94	21	18	19.71428571	0.904761905	0.951189731	3	19.5	20	20	96	95	95.42857143	0.285714286	0.534522484	1	95	95	96	126	106	116.2857143	59.23809524	7.696628823	20	111	118	121	72	66	68.85714286	5.142857143
153708	37.2	37.2	37.2	0	0	0	37.2	37.2	37.2	98	90	93	10.8	3.286335345	8	90.5	92	95	22.00715564	17.84400716	19.82920521	5.956874775	1.641174146	4.163148479	18.94919499	19.75974955	20.65169946	99	98	98.16666667	0.166666667	0.40824829	1	98	98	98	121	119	120	2	1.414213562	2	119.5	120	120.5	68	67	67.5	0.5
153708	37.2	37.2	37.2	0	0	0	37.2	37.2	37.2	90	86	87.33333333	2.666666667	1.632993162	4	86	87	88	22.00715564	17.84400716	19.82920521	5.956874775	1.641174146	4.163148479	18.94919499	19.75974955	20.65169946	98	97	97.83333333	0.166666667	0.40824829	1	98	98	98	133	119	126	98	9.899494937	14	122.5	126	129.5	70	58	64	72
153708	37.2	37.2	37.2	0	0	0	37.2	37.2	37.2	90	86	87.66666667	3.866666667	1.966384161	4	86	87	89.5	22.00715564	17.84400716	19.82920521	5.956874775	1.641174146	4.163148479	18.94919499	19.75974955	20.65169946	99	97	98.33333333	0.666666667	0.816496581	2	98	98.5	99	109	108	108.5	0.5	0.707106781	1	108.25	108.5	108.75	68	67	67.5	0.5
153708	37.2	29.2	35.73333333	10.25066667	3.201666233	8	37	37	37	94	86	89	15.6	3.949683532	8	86	87	92.5	22.00715564	17.84400716	19.82920521	5.956874775	1.641174146	4.163148479	18.94919499	19.75974955	20.65169946	99	98	98.66666667	0.266666667	0.516397779	1	98.25	99	99	135	115	125	200	14.14213562	20	120	125	130	70	65	67.5	12.5
153708	37.2	37	37.11428571	0.011428571	0.106904497	0.2	37	37.2	37.2	98	86	92.28571429	19.23809524	4.38612531	12	89	94	95	22.00715564	17.84400716	19.82920521	5.956874775	1.641174146	4.163148479	18.94919499	19.75974955	20.65169946	99	98	98.42857143	0.285714286	0.534522484	1	98	98	99	119	115	117	8	2.828427125	4	116	117	118	67	65	66	2
153708	37.2	37.2	37.2	0	0	0	37.2	37.2	37.2	88	86	86.28571429	0.571428571	0.755928946	2	86	86	86	22.00715564	17.84400716	19.82920521	5.956874775	1.641174146	4.163148479	18.94919499	19.75974955	20.65169946	99	98	98.28571429	0.238095238	0.487950036	1	98	98	98.5	119	108	113.5	60.5	7.778174593	11	110.75	113.5	116.25	67	58	62.5	40.5
154748	39	39	39	0	0	0	39	39	39	100	96	97.66666667	2.266666667	1.505545305	4	96.5	98	98	22.00715564	17.84400716	19.82920521	5.956874775	1.641174146	4.163148479	18.94919499	19.75974955	20.65169946	97	97	97	0	0	0	97	97	97	128	121	124.5	24.5	4.949747468	7	122.75	124.5	126.25	65	64	64.5	0.5
154748	39	29.4	35.8	14.22666667	3.771825376	9.6	33.6	37.4	38.8	122	108	117.1428571	21.14285714	4.598136268	14	116	118	120	22.00715564	17.84400716	19.82920521	5.956874775	1.641174146	4.163148479	18.94919499	19.75974955	20.65169946	99	96	97.33333333	2.266666667	1.505545305	3	96	97	98.75	179	174	176.5	12.5	3.535533906	5	175.25	176.5	177.75	88	79	83.5	40.5
154748	39	39	39	0	0	0	39	39	39	104	100	102	3.2	1.788854382	4	100.5	102	103.5	22.00715564	17.84400716	19.82920521	5.956874775	1.641174146	4.163148479	18.94919499	19.75974955	20.65169946	98	95	96.66666667	1.466666667	1.211060142	3	96	96.5	97.75	153	142	147.5	60.5	7.778174593	11	144.75	147.5	150.25	84	71	77.5	84.5
154748	39	38.8	38.94285714	0.00952381	0.097590007	0.2	38.9	39	39	100	96	97.14285714	2.476190476	1.573591585	4	96	96	98	22.00715564	17.84400716	19.82920521	5.956874775	1.641174146	4.163148479	18.94919499	19.75974955	20.65169946	97	97	97	0	0	0	97	97	97	121	121	121	99.54426722	7.261410128	0	121	121	121	65	65	65	49.80929173
154748	39	37.4	38.71428571	0.344761905	0.587164291	1.6	38.8	39	39	120	102	110	52	7.211102551	18	104	108	116	22.00715564	17.84400716	19.82920521	5.956874775	1.641174146	4.163148479	18.94919499	19.75974955	20.65169946	99	95	96.85714286	2.142857143	1.463850109	4	96	96	98	174	153	163.5	220.5	14.8492424	21	158.25	163.5	168.75	84	79	81.5	12.5
154748	39	38.6	38.8	0.016	0.126491106	0.4	38.8	38.8	38.8	100	94	96.33333333	3.866666667	1.966384161	6	96	96	96	22.00715564	17.84400716	19.82920521	5.956874775	1.641174146	4.163148479	18.94919499	19.75974955	20.65169946	98	97	97.16666667	0.166666667	0.40824829	1	97	97	97	119	119	119	99.54426722	7.261410128	0	119	119	119	66	66	66	49.80929173
155041	34	33.8	33.83333333	0.006666667	0.081649658	0.2	33.8	33.8	33.8	62	62	62	0	0	0	62	62	62	22.00715564	17.84400716	19.82920521	5.956874775	1.641174146	4.163148479	18.94919499	19.75974955	20.65169946	90	80	83.16666667	12.96666667	3.600925807	10	81.25	82	83.5	80	72	76	32	5.656854249	8	74	76	78	44	39	41.5	12.5
155041	34	33.8	33.94285714	0.00952381	0.097590007	0.2	33.9	34	34	62	62	62	0	0	0	62	62	62	22.00715564	17.84400716	19.82920521	5.956874775	1.641174146	4.163148479	18.94919499	19.75974955	20.65169946	98	82	91.14285714	38.14285714	6.175990377	16	87	93	95.5	96	80	89.5	46.33333333	6.806859286	16	87.5	91	93	46	44	44.75	0.916666667
155041	33.6	33.6	33.6	0	0	0	33.6	33.6	33.6	64	62	62.28571429	0.571428571	0.755928946	2	62	62	62	22.00715564	17.84400716	19.82920521	5.956874775	1.641174146	4.163148479	18.94919499	19.75974955	20.65169946	87	79	83.71428571	9.238095238	3.039423504	8	81.5	85	86	85	81	83	8	2.828427125	4	82	83	84	53	47	50	18
155041	35.70628773	34.44580818	35.27263581	1.397835011	0.533379305	1.260479544	35.13051224	35.39705734	35.56657025	62	62	62	0	0	0	62	62	62	22.00715564	17.84400716	19.82920521	5.956874775	1.641174146	4.163148479	18.94919499	19.75974955	20.65169946	88	85	86.16666667	1.366666667	1.169045194	3	85.25	86	86.75	90	84	87	6	2.449489743	6	85	88	88	56	36	44.2	90.2
155041	33.8	33.6	33.64	0.008	0.089442719	0.2	33.6	33.6	33.6	64	62	62.33333333	0.666666667	0.816496581	2	62	62	62	22.00715564	17.84400716	19.82920521	5.956874775	1.641174146	4.163148479	18.94919499	19.75974955	20.65169946	86	79	81.33333333	6.266666667	2.503331114	7	80	80.5	81.75	81	77	79	8	2.828427125	4	78	79	80	47	47	47	0
155041	34	34	34	0	0	0	34	34	34	62	60	61.71428571	0.571428571	0.755928946	2	62	62	62	22.00715564	17.84400716	19.82920521	5.956874775	1.641174146	4.163148479	18.94919499	19.75974955	20.65169946	98	93	96.14285714	3.80952381	1.951800146	5	95	97	97.5	145	90	105.75	690.9166667	26.28529373	55	91.5	94	108.25	83	44	54.5	361.6666667
155299	34.2	34.1	34.13333333	0.002666667	0.051639778	0.1	34.1	34.1	34.175	52	51	51.5	0.3	0.547722558	1	51	51.5	52	14	14	14	0	0	0	14	14	14	99	99	99	0	0	0	99	99	99	159	152	155.5	24.5	4.949747468	7	153.75	155.5	157.25	79	72	75.5	24.5
155299	34.1	34.1	34.1	0	0	0	34.1	34.1	34.1	51	51	51	0	0	0	51	51	51	14	14	14	0	0	0	14	14	14	99	99	99	5.319618308	1.130611553	0	99	99	99	163	159	161	8	2.828427125	4	160	161	162	79	73	76	18
155299	34.4	34.2	34.3	0.008	0.089442719	0.2	34.225	34.3	34.375	52	52	52	0	0	0	52	52	52	14	14	14	0	0	0	14	14	14	99	99	99	0	0	0	99	99	99	149	145	147	8	2.828427125	4	146	147	148	67	66	66.5	0.5
155299	34.7	34.5	34.6	0.008	0.089442719	0.2	34.525	34.6	34.675	54	52	53.16666667	0.566666667	0.752772653	2	53	53	53.75	14	14	14	0	0	0	14	14	14	99	98	98.83333333	0.166666667	0.40824829	1	99	99	99	138	134	136	8	2.828427125	4	135	136	137	63	57	60	18
155299	34.2	34.1	34.12857143	0.002380952	0.048795004	0.1	34.1	34.1	34.15	56	51	52	3.666666667	1.914854216	5	51	51	52	15	14	14.14285714	0.142857143	0.377964473	1	14	14	14	96.95685393	94.49303371	95.87292242	5.319618308	1.130611553	2.463820225	95.42179775	95.99393258	96.4447191	163	147	155	128	11.3137085	16	151	155	159	73	70	71.5	4.5
155299	34.6	34.3	34.42857143	0.012380952	0.111269728	0.3	34.35	34.4	34.5	53	52	52.28571429	0.238095238	0.487950036	1	52	52	52.5	14	14	14	0	0	0	14	14	14	99	99	99	0	0	0	99	99	99	149	138	143.5	60.5	7.778174593	11	140.75	143.5	146.25	67	63	65	8
155503	34.2	34.2	34.2	0	0	0	34.2	34.2	34.2	68	66	66.57142857	0.952380952	0.975900073	2	66	66	67	20	19	19.71428571	0.238095238	0.487950036	1	19.5	20	20	96	95	95.57142857	0.285714286	0.534522484	1	95	96	96	116	100	107.7142857	51.23809524	7.158079019	16	101	108	114	52	44	47.71428571	13.9047619
155503	34.8	34.4	34.6	0.013333333	0.115470054	0.4	34.6	34.6	34.6	70	68	68.28571429	0.571428571	0.755928946	2	68	68	68	20	19	19.42857143	0.285714286	0.534522484	1	19	19	20	97	95	95.57142857	0.619047619	0.786795792	2	95	95	96	128	114	119.7142857	19.23809524	4.38612531	14	118	118	121	54	48	50.28571429	3.238095238
155503	34.4	34.2	34.26666667	0.010666667	0.103279556	0.2	34.2	34.2	34.35	68	66	67.33333333	1.066666667	1.032795559	2	66.5	68	68	20	19	19.16666667	0.166666667	0.40824829	1	19	19	19	96	96	96	0	0	0	96	96	96	116	112	115	2.8	1.673320053	4	114.5	116	116	52	50	50.66666667	1.066666667
155503	34.8	34.6	34.73333333	0.010666667	0.103279556	0.2	34.65	34.8	34.8	68	68	68	0	0	0	68	68	68	20	19	19.5	0.3	0.547722558	1	19	19.5	20	95	95	95	0	0	0	95	95	95	120	114	115.6666667	7.066666667	2.658320272	6	114	114	117	50	48	48.66666667	1.066666667
155503	34.2	34	34.17142857	0.005714286	0.075592895	0.2	34.2	34.2	34.2	74	66	67.42857143	8.952380952	2.992052966	8	66	66	67	20	20	20	0	0	0	20	20	20	96	95	95.28571429	0.238095238	0.487950036	1	95	95	95.5	128	100	107.4285714	102.2857143	10.11364001	28	101	102	110	60	44	48	33.33333333
155503	34.6	34.4	34.5	0.012	0.109544512	0.2	34.4	34.5	34.6	70	68	68.33333333	0.666666667	0.816496581	2	68	68	68	20	19	19.33333333	0.266666667	0.516397779	1	19	19	19.75	97	95	96	0.4	0.632455532	2	96	96	96	128	114	119.3333333	25.06666667	5.006662228	14	116.5	118	121	54	50	50.66666667	2.666666667
155504	34.4	34.2	34.33333333	0.010666667	0.103279556	0.2	34.25	34.4	34.4	70	68	69.33333333	1.066666667	1.032795559	2	68.5	70	70	16	9	11	6.4	2.529822128	7	10	10	10.75	96.95685393	94.49303371	95.87292242	5.319618308	1.130611553	2.463820225	95.42179775	95.99393258	96.4447191	121	114	118.6666667	16.33333333	4.041451884	7	117.5	121	121	50	47	48.66666667	2.333333333
155504	34.4	34.2	34.36666667	0.006666667	0.081649658	0.2	34.4	34.4	34.4	72	70	70.66666667	1.066666667	1.032795559	2	70	70	71.5	10	9	9.666666667	0.266666667	0.516397779	1	9.25	10	10	96.95685393	94.49303371	95.87292242	5.319618308	1.130611553	2.463820225	95.42179775	95.99393258	96.4447191	140	117	130.6666667	146.3333333	12.09683154	23	126	135	137.5	61	50	56	31
155504	34.4	33.4	34.01428571	0.121428571	0.348466026	1	33.85	34.2	34.2	76	70	72.57142857	3.619047619	1.902379462	6	72	72	73	20	11	15.85714286	8.142857143	2.853569194	9	15	16	17	96.95685393	94.49303371	95.87292242	5.319618308	1.130611553	2.463820225	95.42179775	95.99393258	96.4447191	140	129	134.5	60.5	7.778174593	11	131.75	134.5	137.25	57	54	55.5	4.5
155504	34.4	34.2	34.31428571	0.011428571	0.106904497	0.2	34.2	34.4	34.4	74	68	71.14285714	3.80952381	1.951800146	6	70	72	72	20	10	14.28571429	13.57142857	3.683941988	10	11	16	16	96.95685393	94.49303371	95.87292242	5.319618308	1.130611553	2.463820225	95.42179775	95.99393258	96.4447191	140	121	127.3333333	120.3333333	10.96965511	19	121	121	130.5	54	47	50.33333333	12.33333333
155504	34.6	34.4	34.45714286	0.00952381	0.097590007	0.2	34.4	34.4	34.5	74	70	71.71428571	1.904761905	1.380131119	4	71	72	72	10	9	9.428571429	0.285714286	0.534522484	1	9	9	10	99	99	99	5.319618308	1.130611553	0	99	99	99	140	113	124.3333333	196.3333333	14.0118997	27	116.5	120	130	61	49	53.66666667	41.33333333
155504	34.6	34.4	34.56666667	0.006666667	0.081649658	0.2	34.6	34.6	34.6	74	72	73.33333333	1.066666667	1.032795559	2	72.5	74	74	10	9	9.666666667	0.266666667	0.516397779	1	9.25	10	10	99	99	99	0	0	0	99	99	99	122	113	118.3333333	22.33333333	4.725815626	9	116.5	120	121	52	49	50.66666667	2.333333333
156165	37.3	37.3	37.3	0	0	0	37.3	37.3	37.3	93	92	92.71428571	0.238095238	0.487950036	1	92.5	93	93	17	16	16.57142857	0.285714286	0.534522484	1	16	17	17	98	98	98	0	0	0	98	98	98	158	156	157.4285714	0.619047619	0.786795792	2	157	158	158	101	100	100.8571429	0.142857143
156165	37.3	35.3	36.71428571	0.654761905	0.809173594	2	36.3	37.2	37.3	94	92	92.28571429	0.571428571	0.755928946	2	92	92	92	17	16	16.71428571	0.238095238	0.487950036	1	16.5	17	17	98	98	98	0	0	0	98	98	98	161	144	154.4285714	51.61904762	7.1846397	17	148.5	158	160.5	103	94	99.28571429	15.57142857
156165	37.2	34.5	35.88571429	1.181428571	1.086935404	2.7	35	35.9	36.8	93	92	92.14285714	0.142857143	0.377964473	1	92	92	92	17	16	16.85714286	0.142857143	0.377964473	1	17	17	17	99	98	98.14285714	0.142857143	0.377964473	1	98	98	98	161	158	159.7142857	1.238095238	1.112697281	3	159	160	160.5	103	100	102.2857143	1.238095238
156165	37.3	37.3	37.3	0	0	0	37.3	37.3	37.3	94	92	92.83333333	0.966666667	0.98319208	2	92	92.5	93.75	18	16	16.83333333	0.566666667	0.752772653	2	16.25	17	17	98	96	97.5	0.7	0.836660027	2	97.25	98	98	152	139	145.8333333	22.16666667	4.708148964	13	143.25	146	148.75	97	92	95.16666667	3.766666667
156165	37.3	37.3	37.3	0	0	0	37.3	37.3	37.3	93	92	92.33333333	0.266666667	0.516397779	1	92	92	92.75	17	16	16.5	0.3	0.547722558	1	16	16.5	17	98	96	97.5	0.7	0.836660027	2	97.25	98	98	158	149	155.1666667	10.96666667	3.311595789	9	154.5	156.5	157	101	97	99.83333333	2.566666667
156165	37.3	37.3	37.3	0	0	0	37.3	37.3	37.3	93	93	93	0	0	0	93	93	93	17	16	16.5	0.3	0.547722558	1	16	16.5	17	98	98	98	0	0	0	98	98	98	158	157	157.6666667	0.266666667	0.516397779	1	157.25	158	158	102	101	101.1666667	0.166666667
156331	37.6	27	36.08571429	16.05142857	4.006423414	10.6	37.6	37.6	37.6	82	78	79.71428571	1.904761905	1.380131119	4	79	80	80	33	25	29.28571429	5.904761905	2.429971585	8	28.5	30	30	98	90	96.14285714	7.476190476	2.734262328	8	97	97	97	116	106	110.6666667	25.33333333	5.033222957	10	108	110	113	102	70	91	331
156331	37.8	37.6	37.63333333	0.006666667	0.081649658	0.2	37.6	37.6	37.6	82	80	81	1.2	1.095445115	2	80	81	82	36	32	33.66666667	2.266666667	1.505545305	4	33	33	34.5	98	97	97.83333333	0.166666667	0.40824829	1	98	98	98	126.9560177	113.0388681	119.8587989	99.54426722	7.261410128	13.91714968	116.8904705	119.7130924	122.7727583	70.05830208	61.58881691	65.51887114	49.80929173
156331	37.8	37.6	37.73333333	0.010666667	0.103279556	0.2	37.65	37.8	37.8	82	78	80	1.6	1.264911064	4	80	80	80	37	26	32.33333333	20.26666667	4.501851471	11	29	33.5	35.75	98	97	97.66666667	0.266666667	0.516397779	1	97.25	98	98	106	92	99	98	9.899494937	14	95.5	99	102.5	72	66	69	18
156331	37.8	37.6	37.65714286	0.00952381	0.097590007	0.2	37.6	37.6	37.7	82	80	80.85714286	1.142857143	1.069044968	2	80	80	82	37	32	34	4	2	5	32.5	33	35.5	98	97	97.57142857	0.285714286	0.534522484	1	97	98	98	92	92	92	99.54426722	7.261410128	0	92	92	92	66	66	66	49.80929173
156331	37.6	37.6	37.6	0	0	0	37.6	37.6	37.6	84	80	81.71428571	3.238095238	1.799470822	4	80	82	83	33	30	30.71428571	1.571428571	1.253566341	3	30	30	31	97	88	92.71428571	16.9047619	4.111540089	9	89.5	91	97	103	103	103	99.54426722	7.261410128	0	103	103	103	67	67	67	49.80929173
156331	37.6	37.6	37.6	0	0	0	37.6	37.6	37.6	84	80	82	3.2	1.788854382	4	80.5	82	83.5	33	30	31.66666667	1.866666667	1.366260102	3	30.5	32	32.75	98	87	91.66666667	22.26666667	4.718756898	11	88.25	90	95.5	103	87	95	128	11.3137085	16	91	95	99	71	67	69	8
156347	34.4	34.3	34.35714286	0.002857143	0.053452248	0.1	34.3	34.4	34.4	126	124	125.4285714	0.619047619	0.786795792	2	125	126	126	31	26	27.85714286	2.476190476	1.573591585	5	27	28	28	96.95685393	94.49303371	95.87292242	5.319618308	1.130611553	2.463820225	95.42179775	95.99393258	96.4447191	126	119	122.5	24.5	4.949747468	7	120.75	122.5	124.25	62	58	60	8
156347	34	33.8	33.85714286	0.006190476	0.078679579	0.2	33.8	33.8	33.9	125	123	123.8571429	1.142857143	1.069044968	2	123	123	125	33	28	29.42857143	3.619047619	1.902379462	5	28	29	30	99	90	95.66666667	24.33333333	4.932882862	9	94	98	98.5	138	127	132.5	60.5	7.778174593	11	129.75	132.5	135.25	68	64	66	8
156347	34.1	33.8	33.95714286	0.016190476	0.127241802	0.3	33.85	34	34.05	125	123	124.5714286	0.619047619	0.786795792	2	124.5	125	125	31	28	29	2	1.414213562	3	28	28	30	98	98	98	5.319618308	1.130611553	0	98	98	98	138	115	126.5	264.5	16.26345597	23	120.75	126.5	132.25	64	60	62	8
156347	34.2	34	34.13333333	0.006666667	0.081649658	0.2	34.1	34.15	34.2	128	124	125.6666667	1.866666667	1.366260102	4	125	125.5	126	32	27	29.16666667	3.766666667	1.940790217	5	28	28.5	30.5	96.95685393	94.49303371	95.87292242	5.319618308	1.130611553	2.463820225	95.42179775	95.99393258	96.4447191	117	115	116	2	1.414213562	2	115.5	116	116.5	71	60	65.5	60.5
156347	34.4	34.2	34.3	0.004	0.063245553	0.2	34.3	34.3	34.3	126	124	125.5	0.7	0.836660027	2	125.25	126	126	31	26	28.5	3.5	1.870828693	5	27.25	28.5	29.75	96.95685393	94.49303371	95.87292242	5.319618308	1.130611553	2.463820225	95.42179775	95.99393258	96.4447191	126	126	126	0	0	0	126	126	126	60	58	59	2
156347	34.6	34.4	34.45	0.007	0.083666003	0.2	34.4	34.4	34.475	129	125	126.5	2.7	1.643167673	4	125.25	126	127.5	29	27	28	0.4	0.632455532	2	28	28	28	96.95685393	94.49303371	95.87292242	5.319618308	1.130611553	2.463820225	95.42179775	95.99393258	96.4447191	119	112	115.5	24.5	4.949747468	7	113.75	115.5	117.25	62	61	61.5	0.5
156843	36.4	36.2	36.33333333	0.010666667	0.103279556	0.2	36.25	36.4	36.4	98	88	93.33333333	13.86666667	3.723797345	10	91	94	95.5	30	23	27.5	8.3	2.880972058	7	25.75	28.5	29.75	95	93	94	0.4	0.632455532	2	94	94	94	99	99	99	0	0	0	99	99	99	69	62	65.5	24.5
156843	36.4	36.4	36.4	0	0	0	36.4	36.4	36.4	94	88	89.42857143	4.952380952	2.225394561	6	88	88	90	29	19	25	10.66666667	3.265986324	10	24	25	27	96	93	94.71428571	1.238095238	1.112697281	3	94	95	95.5	99	95	97	8	2.828427125	4	96	97	98	67	62	64.5	12.5
156843	36.4	36.4	36.4	0	0	0	36.4	36.4	36.4	96	96	96	0	0	0	96	96	96	30	24	26.5	6.7	2.588435821	6	24.25	26	28.5	95	93	94.33333333	0.666666667	0.816496581	2	94	94.5	95	103	98	100.5	12.5	3.535533906	5	99.25	100.5	101.75	68	64	66	8
156843	36.4	34.8	36.05714286	0.356190476	0.596816954	1.6	36	36.4	36.4	94	88	90.57142857	7.619047619	2.760262237	6	88	90	93	29	18	24	17.66666667	4.203173404	11	21	25	27	96	95	95.42857143	0.285714286	0.534522484	1	95	95	96	97	95	96	2	1.414213562	2	95.5	96	96.5	67	64	65.5	4.5
156843	36.4	36.4	36.4	0	0	0	36.4	36.4	36.4	96	92	95.14285714	2.476190476	1.573591585	4	95	96	96	27	23	24.57142857	1.619047619	1.272418021	4	24	24	25	95	92	93.42857143	0.952380952	0.975900073	3	93	93	94	103	87	95	128	11.3137085	16	91	95	99	68	62	65	18
156843	36.4	36.4	36.4	0	0	0	36.4	36.4	36.4	96	90	92.66666667	5.866666667	2.422120283	6	90.5	93	94	25	23	24.16666667	0.566666667	0.752772653	2	24	24	24.75	93	91	92.33333333	0.666666667	0.816496581	2	92	92.5	93	94	87	90.5	24.5	4.949747468	7	88.75	90.5	92.25	62	61	61.5	0.5
157371	34.8	34.8	34.8	0	0	0	34.8	34.8	34.8	48	46	47.42857143	0.952380952	0.975900073	2	47	48	48	22.00715564	17.84400716	19.82920521	5.956874775	1.641174146	4.163148479	18.94919499	19.75974955	20.65169946	93	91	91.85714286	0.476190476	0.690065559	2	91.5	92	92	130	124	127.4285714	3.619047619	1.902379462	6	127	128	128	70	66	67.71428571	1.904761905
157371	35.2	35	35.05714286	0.00952381	0.097590007	0.2	35	35	35.1	62	52	56	10.66666667	3.265986324	10	54	56	57	22.00715564	17.84400716	19.82920521	5.956874775	1.641174146	4.163148479	18.94919499	19.75974955	20.65169946	94	93	93.14285714	0.142857143	0.377964473	1	93	93	93	140	122	129.1428571	66.47619048	8.153293229	18	123	124	136	74	64	68.28571429	13.9047619
157371	35.2	35	35.16666667	0.006666667	0.081649658	0.2	35.2	35.2	35.2	62	56	59.33333333	4.266666667	2.065591118	6	58.5	60	60	22.00715564	17.84400716	19.82920521	5.956874775	1.641174146	4.163148479	18.94919499	19.75974955	20.65169946	94	93	93.33333333	0.266666667	0.516397779	1	93	93	93.75	140	122	133.3333333	69.86666667	8.358628277	18	126.5	137	140	74	64	69.33333333	15.46666667
157371	34.8	34.8	34.8	0	0	0	34.8	34.8	34.8	60	48	53.66666667	21.46666667	4.633213428	12	50.5	53	57	22.00715564	17.84400716	19.82920521	5.956874775	1.641174146	4.163148479	18.94919499	19.75974955	20.65169946	94	92	93	0.4	0.632455532	2	93	93	93	130	116	121.6666667	31.06666667	5.573747991	14	117	121	125	70	60	65	14
157371	34.8	34.8	34.8	0	0	0	34.8	34.8	34.8	52	48	48.85714286	2.476190476	1.573591585	4	48	48	49	22.00715564	17.84400716	19.82920521	5.956874775	1.641174146	4.163148479	18.94919499	19.75974955	20.65169946	93	92	92.42857143	0.285714286	0.534522484	1	92	92	93	128	116	122.5714286	27.61904762	5.255382728	12	118	124	127	68	60	64.85714286	9.142857143
157371	35	35	35	0	0	0	35	35	35	58	52	55	4.4	2.097617696	6	54	55	56	22.00715564	17.84400716	19.82920521	5.956874775	1.641174146	4.163148479	18.94919499	19.75974955	20.65169946	94	93	93.33333333	0.266666667	0.516397779	1	93	93	93.75	132	122	126	12.8	3.577708764	10	124	125	127.5	70	64	67	6
157616	34.4	34	34.13333333	0.042666667	0.206559112	0.4	34	34	34.3	116	104	109	31.6	5.621387729	12	104	108	113.5	18	16	16.66666667	0.666666667	0.816496581	2	16	16.5	17	99	99	99	5.319618308	1.130611553	0	99	99	99	130	92	103.6666667	197.4666667	14.05228333	38	95	99	106	84	66	71.66666667	43.86666667
157616	34	33.8	33.85714286	0.00952381	0.097590007	0.2	33.8	33.8	33.9	106	98	101.7142857	12.57142857	3.545621042	8	99	100	105	22	19	20.14285714	0.80952381	0.899735411	3	20	20	20	93	90	91.5	4.5	2.121320344	3	90.75	91.5	92.25	138	100	115.1428571	245.1428571	15.65703858	38	104	106	127	96	74	83.14285714	79.80952381
157616	34.6	34	34.34285714	0.062857143	0.250713268	0.6	34.2	34.4	34.5	118	104	113.7142857	21.9047619	4.680252333	14	113	116	116	17	15	15.85714286	0.476190476	0.690065559	2	15.5	16	16	99	99	99	5.319618308	1.130611553	0	99	99	99	138	98	120.5714286	316.952381	17.80315649	40	104	130	135	90	68	80.28571429	87.23809524
157616	34.2	34	34.03333333	0.006666667	0.081649658	0.2	34	34	34	102	98	100.6666667	2.666666667	1.632993162	4	100	101	102	22	20	20.83333333	0.966666667	0.98319208	2	20	20.5	21.75	99	95	97.33333333	4.333333333	2.081665999	4	96.5	98	98.5	100	82	94	54.4	7.375635566	18	90	97	99.5	74	60	68.66666667	29.86666667
157616	34.8	34.4	34.63333333	0.022666667	0.150554531	0.4	34.6	34.6	34.75	118	116	116.6666667	1.066666667	1.032795559	2	116	116	117.5	23	15	18.83333333	14.96666667	3.868677638	8	15.25	19	22	96.95685393	94.49303371	95.87292242	5.319618308	1.130611553	2.463820225	95.42179775	95.99393258	96.4447191	144	134	137.6666667	11.86666667	3.444802849	10	136	137	138	96	88	90.66666667	9.066666667
157616	34	33.8	33.94285714	0.00952381	0.097590007	0.2	33.9	34	34	100	98	99.14285714	1.142857143	1.069044968	2	98	100	100	21	19	20	0.333333333	0.577350269	2	20	20	20	98	98	98	5.319618308	1.130611553	0	98	98	98	106	96	101.1428571	14.47619048	3.804758925	10	99	100	104	78	70	74.28571429	9.904761905
157895	36.2	32.6	34.36666667	2.502666667	1.581981879	3.6	32.9	34.6	35.55	88	84	86.33333333	2.266666667	1.505545305	4	86	86	87.5	22.00715564	17.84400716	19.82920521	5.956874775	1.641174146	4.163148479	18.94919499	19.75974955	20.65169946	98	97	97.5	0.3	0.547722558	1	97	97.5	98	126.9560177	113.0388681	119.8587989	99.54426722	7.261410128	13.91714968	116.8904705	119.7130924	122.7727583	70.05830208	61.58881691	65.51887114	49.80929173
157895	36.4	25.4	33.32	21.557	4.642951647	11	32.9	35.9	36	88	82	86	5.333333333	2.309401077	6	85	86	88	22.00715564	17.84400716	19.82920521	5.956874775	1.641174146	4.163148479	18.94919499	19.75974955	20.65169946	99	98	98.25	0.25	0.5	1	98	98	98.25	126.9560177	113.0388681	119.8587989	99.54426722	7.261410128	13.91714968	116.8904705	119.7130924	122.7727583	70.05830208	61.58881691	65.51887114	49.80929173
157895	36.4	28	33.83333333	11.87866667	3.446544163	8.4	32.25	35.7	36	86	82	83.33333333	2.666666667	1.632993162	4	82	83	84	22.00715564	17.84400716	19.82920521	5.956874775	1.641174146	4.163148479	18.94919499	19.75974955	20.65169946	98	97	97.5	0.3	0.547722558	1	97	97.5	98	126.9560177	113.0388681	119.8587989	99.54426722	7.261410128	13.91714968	116.8904705	119.7130924	122.7727583	70.05830208	61.58881691	65.51887114	49.80929173
157895	36.2	31.2	34.8	3.12	1.766352173	5	34.6	35.4	35.8	88	82	85.42857143	4.952380952	2.225394561	6	84	86	87	22.00715564	17.84400716	19.82920521	5.956874775	1.641174146	4.163148479	18.94919499	19.75974955	20.65169946	98	97	97.42857143	0.285714286	0.534522484	1	97	97	98	126.9560177	113.0388681	119.8587989	99.54426722	7.261410128	13.91714968	116.8904705	119.7130924	122.7727583	70.05830208	61.58881691	65.51887114	49.80929173
157895	36.8	25.4	33.08333333	16.94566667	4.116511468	11.4	32.925	33.5	35.8	88	86	87.33333333	1.066666667	1.032795559	2	86.5	88	88	22.00715564	17.84400716	19.82920521	5.956874775	1.641174146	4.163148479	18.94919499	19.75974955	20.65169946	98	98	98	0	0	0	98	98	98	127	127	127	99.54426722	7.261410128	0	127	127	127	55	55	55	49.80929173
157895	36	32.3	34.75	2.963333333	1.721433511	3.7	34.175	35.35	35.925	86	80	83.33333333	5.866666667	2.422120283	6	82	83	85.5	22.00715564	17.84400716	19.82920521	5.956874775	1.641174146	4.163148479	18.94919499	19.75974955	20.65169946	99	99	99	0	0	0	99	99	99	126.9560177	113.0388681	119.8587989	99.54426722	7.261410128	13.91714968	116.8904705	119.7130924	122.7727583	70.05830208	61.58881691	65.51887114	49.80929173
158094	34.6	34.4	34.54285714	0.00952381	0.097590007	0.2	34.5	34.6	34.6	78	74	77.14285714	2.476190476	1.573591585	4	77	78	78	24	23	23.85714286	0.142857143	0.377964473	1	24	24	24	96.95685393	94.49303371	95.87292242	5.319618308	1.130611553	2.463820225	95.42179775	95.99393258	96.4447191	108	94	102	28	5.291502622	14	99	102	106	62	58	60	4
158094	34	33.6	33.85714286	0.022857143	0.151185789	0.4	33.8	33.8	34	86	80	83.14285714	3.80952381	1.951800146	6	82	84	84	26	24	24.42857143	0.619047619	0.786795792	2	24	24	24.5	96.95685393	94.49303371	95.87292242	5.319618308	1.130611553	2.463820225	95.42179775	95.99393258	96.4447191	132	116	121.6923077	23.3974359	4.83708961	16	118	121	125	81	61	71	30.5
158094	34.6	34.6	34.6	0	0	0	34.6	34.6	34.6	78	76	77.33333333	1.066666667	1.032795559	2	76.5	78	78	24	23	23.83333333	0.166666667	0.40824829	1	24	24	24	96.95685393	94.49303371	95.87292242	5.319618308	1.130611553	2.463820225	95.42179775	95.99393258	96.4447191	108	100	104	9.6	3.098386677	8	102	104	106	62	60	61.66666667	0.666666667
158094	34.2	34	34.06666667	0.010666667	0.103279556	0.2	34	34	34.15	82	80	81.33333333	1.066666667	1.032795559	2	80.5	82	82	26	21	24	2.8	1.673320053	5	24	24	24.75	96.95685393	94.49303371	95.87292242	5.319618308	1.130611553	2.463820225	95.42179775	95.99393258	96.4447191	118	112	116.3333333	5.066666667	2.250925735	6	116.25	117	117.75	76	71	73.5	5.1
158094	34.6	34.4	34.46666667	0.010666667	0.103279556	0.2	34.4	34.4	34.55	80	74	78	4.8	2.19089023	6	78	78	79.5	24	23	23.5	0.3	0.547722558	1	23	23.5	24	96.95685393	94.49303371	95.87292242	5.319618308	1.130611553	2.463820225	95.42179775	95.99393258	96.4447191	112	94	103.5714286	49.28571429	7.0203785	18	99	102	109.5	83	58	64.57142857	91.28571429
158094	33.8	32.1	33.35714286	0.392857143	0.626783171	1.7	33.2	33.6	33.8	88	84	86	4	2	4	84	86	88	26	24	24.28571429	0.571428571	0.755928946	2	24	24	24	96.95685393	94.49303371	95.87292242	5.319618308	1.130611553	2.463820225	95.42179775	95.99393258	96.4447191	139	119	129.8	46.17142857	6.794956113	20	124.5	132	135	81	61	68.93333333	33.4952381
158682	38	38	38	0	0	0	38	38	38	84	82	82.66666667	1.066666667	1.032795559	2	82	82	83.5	28	27	27.33333333	0.266666667	0.516397779	1	27	27	27.75	98	97	97.33333333	0.266666667	0.516397779	1	97	97	97.75	175	171	173	8	2.828427125	4	172	173	174	70	68	69	2
158682	38.2	28.5	36.26	18.818	4.337971876	9.7	38.2	38.2	38.2	90	84	86.57142857	7.619047619	2.760262237	6	84	86	89	34	23	26	13.66666667	3.696845502	11	24	25	26	98	91	94.83333333	5.766666667	2.401388487	7	94	95	96	159	153	156	18	4.242640687	6	154.5	156	157.5	68	60	64	32
158682	38	38	38	0	0	0	38	38	38	84	82	83.71428571	0.571428571	0.755928946	2	84	84	84	28	27	27.71428571	0.238095238	0.487950036	1	27.5	28	28	97	97	97	0	0	0	97	97	97	171	166	168.5	12.5	3.535533906	5	167.25	168.5	169.75	68	65	66.5	4.5
158682	38.2	38	38.17142857	0.005714286	0.075592895	0.2	38.2	38.2	38.2	86	84	84.57142857	0.952380952	0.975900073	2	84	84	85	28	24	26.14285714	2.142857143	1.463850109	4	25.5	26	27	96	94	95.28571429	0.904761905	0.951189731	2	94.5	96	96	155	153	154	2	1.414213562	2	153.5	154	154.5	63	60	61.5	4.5
158682	38	38	38	0	0	0	38	38	38	84	84	84	0	0	0	84	84	84	28	27	27.83333333	0.166666667	0.40824829	1	28	28	28	97	96	96.83333333	0.166666667	0.40824829	1	97	97	97	166	165	165.5	0.5	0.707106781	1	165.25	165.5	165.75	70	65	67.5	12.5
158682	38.2	38	38.06666667	0.010666667	0.103279556	0.2	38	38	38.15	86	84	84.33333333	0.666666667	0.816496581	2	84	84	84	28	26	27.66666667	0.666666667	0.816496581	2	28	28	28	96	95	95.83333333	0.166666667	0.40824829	1	96	96	96	160	155	157.5	12.5	3.535533906	5	156.25	157.5	158.75	64	63	63.5	0.5
159606	35.70628773	34.44580818	35.27263581	1.397835011	0.533379305	1.260479544	35.13051224	35.39705734	35.56657025	110	104	107.3333333	4.266666667	2.065591118	6	106.5	108	108	32	29	30.33333333	1.866666667	1.366260102	3	29.25	30	31.5	97	96	96.66666667	0.266666667	0.516397779	1	96.25	97	97	139	92	115.5	1104.5	33.23401872	47	103.75	115.5	127.25	69	57	63	72
159606	35.70628773	34.44580818	35.27263581	1.397835011	0.533379305	1.260479544	35.13051224	35.39705734	35.56657025	89.42482026	82.9327915	85.90681463	16.21489441	2.552725851	6.492028759	84.36276962	85.7020944	87.26187871	22.00715564	17.84400716	19.82920521	5.956874775	1.641174146	4.163148479	18.94919499	19.75974955	20.65169946	96.95685393	94.49303371	95.87292242	5.319618308	1.130611553	2.463820225	95.42179775	95.99393258	96.4447191	126.9560177	113.0388681	119.8587989	99.54426722	7.261410128	13.91714968	116.8904705	119.7130924	122.7727583	70.05830208	61.58881691	65.51887114	49.80929173
159606	29.4	28	28.63333333	0.503333333	0.709459888	1.4	28.25	28.5	28.95	108	106	106.3333333	0.666666667	0.816496581	2	106	106	106	32	29	30.5	1.1	1.048808848	3	30	30.5	31	97	96	96.33333333	0.266666667	0.516397779	1	96	96	96.75	127	113	120	98	9.899494937	14	116.5	120	123.5	66	65	65.5	0.5
159606	28.5	28.5	28.5	1.397835011	0.533379305	0	28.5	28.5	28.5	108	106	106.8571429	1.142857143	1.069044968	2	106	106	108	32	29	30.71428571	1.238095238	1.112697281	3	30	31	31.5	97	96	96.57142857	0.285714286	0.534522484	1	96	97	97	139	127	133	72	8.485281374	12	130	133	136	69	65	67	8
159606	35.70628773	34.44580818	35.27263581	1.397835011	0.533379305	1.260479544	35.13051224	35.39705734	35.56657025	104	102	102.6666667	1.333333333	1.154700538	2	102	102	103	45	29	37	64	8	16	33	37	41	99	96	98	3	1.732050808	3	97.5	99	99	126.9560177	113.0388681	119.8587989	99.54426722	7.261410128	13.91714968	116.8904705	119.7130924	122.7727583	70.05830208	61.58881691	65.51887114	49.80929173
159606	35.70628773	34.44580818	35.27263581	1.397835011	0.533379305	1.260479544	35.13051224	35.39705734	35.56657025	102	102	102	16.21489441	2.552725851	0	102	102	102	37	37	37	5.956874775	1.641174146	0	37	37	37	99	99	99	5.319618308	1.130611553	0	99	99	99	126.9560177	113.0388681	119.8587989	99.54426722	7.261410128	13.91714968	116.8904705	119.7130924	122.7727583	70.05830208	61.58881691	65.51887114	49.80929173
159901	35.70628773	34.44580818	35.27263581	1.397835011	0.533379305	1.260479544	35.13051224	35.39705734	35.56657025	96	90	93.66666667	3.866666667	1.966384161	6	94	94	94	37	27	33.2	17.2	4.147288271	10	32	33	37	99	98	98.5	0.3	0.547722558	1	98	98.5	99	166	147	155.6	45.8	6.767569726	19	155	155	155	76	63	70.2	22.2
159901	35.70628773	34.44580818	35.27263581	1.397835011	0.533379305	1.260479544	35.13051224	35.39705734	35.56657025	100	94	95.71428571	5.904761905	2.429971585	6	94	94	97	37	21	28	37	6.08276253	16	23	27	32.5	99	98	98.6	0.3	0.547722558	1	98	99	99	166	147	155.6666667	65.46666667	8.091147426	19	149	155	161.75	76	63	69	21.6
159901	35.70628773	34.44580818	35.27263581	1.397835011	0.533379305	1.260479544	35.13051224	35.39705734	35.56657025	100	94	98	4.8	2.19089023	6	98	98	99.5	23	17	21.16666667	5.766666667	2.401388487	6	20.25	22	23	99	99	99	0	0	0	99	99	99	166	147	157.8	57.7	7.596051606	19	155	157	164	75	62	66.6	26.3
159901	35.70628773	34.44580818	35.27263581	1.397835011	0.533379305	1.260479544	35.13051224	35.39705734	35.56657025	96	92	94	2.666666667	1.632993162	4	93	94	95	22.00715564	17.84400716	19.82920521	5.956874775	1.641174146	4.163148479	18.94919499	19.75974955	20.65169946	99	98	98.5	0.5	0.707106781	1	98.25	98.5	98.75	152	152	152	99.54426722	7.261410128	0	152	152	152	73	73	73	49.80929173
159901	38.2	34.7	36.45	6.125	2.474873734	3.5	35.575	36.45	37.325	100	94	96.57142857	4.952380952	2.225394561	6	95	96	98	22.00715564	17.84400716	19.82920521	5.956874775	1.641174146	4.163148479	18.94919499	19.75974955	20.65169946	96.95685393	94.49303371	95.87292242	5.319618308	1.130611553	2.463820225	95.42179775	95.99393258	96.4447191	152	152	152	99.54426722	7.261410128	0	152	152	152	73	73	73	49.80929173
159901	35.70628773	34.44580818	35.27263581	1.397835011	0.533379305	1.260479544	35.13051224	35.39705734	35.56657025	94	90	91.33333333	2.666666667	1.632993162	4	90	91	92	22.00715564	17.84400716	19.82920521	5.956874775	1.641174146	4.163148479	18.94919499	19.75974955	20.65169946	99	98	98.8	0.2	0.447213595	1	99	99	99	132	132	132	99.54426722	7.261410128	0	132	132	132	67	67	67	49.80929173
160109	35.70628773	34.44580818	35.27263581	1.397835011	0.533379305	1.260479544	35.13051224	35.39705734	35.56657025	86	86	86	0	0	0	86	86	86	20	15	17.5	12.5	3.535533906	5	16.25	17.5	18.75	95	95	95	0	0	0	95	95	95	91	91	91	99.54426722	7.261410128	0	91	91	91	61	61	61	49.80929173
160109	30	25.8	29	2.093333333	1.446835628	4.2	29.2	29.4	29.7	92	90	91.14285714	1.142857143	1.069044968	2	90	92	92	16	14	14.71428571	0.571428571	0.755928946	2	14	15	15	95	93	94.28571429	0.904761905	0.951189731	2	93.5	95	95	95	95	95	99.54426722	7.261410128	0	95	95	95	69	69	69	49.80929173
160109	35.70628773	34.44580818	35.27263581	1.397835011	0.533379305	1.260479544	35.13051224	35.39705734	35.56657025	86	84	84.66666667	1.066666667	1.032795559	2	84	84	85.5	16	14	14.66666667	0.666666667	0.816496581	2	14	14.5	15	94	94	94	0	0	0	94	94	94	84	84	84	99.54426722	7.261410128	0	84	84	84	65	65	65	49.80929173
160109	30	29	29.6	0.186666667	0.43204938	1	29.45	29.7	29.85	92	90	91	1.333333333	1.154700538	2	90	91	92	15	14	14.25	0.25	0.5	1	14	14	14.25	95	93	93.75	0.916666667	0.957427108	2	93	93.5	94.25	95	95	95	99.54426722	7.261410128	0	95	95	95	69	69	69	49.80929173
160109	35.70628773	34.44580818	35.27263581	1.397835011	0.533379305	1.260479544	35.13051224	35.39705734	35.56657025	86	84	85	1.2	1.095445115	2	84	85	86	15	14	14.33333333	0.266666667	0.516397779	1	14	14	14.75	96	94	94.66666667	0.666666667	0.816496581	2	94	94.5	95	95	95	95	99.54426722	7.261410128	0	95	95	95	60	60	60	49.80929173
160109	35.70628773	34.44580818	35.27263581	1.397835011	0.533379305	1.260479544	35.13051224	35.39705734	35.56657025	86	84	84.85714286	1.142857143	1.069044968	2	84	84	86	15	14	14.42857143	0.285714286	0.534522484	1	14	14	15	95	94	94.14285714	0.142857143	0.377964473	1	94	94	94	95	95	95	99.54426722	7.261410128	0	95	95	95	60	60	60	49.80929173
160279	37.2	37.2	37.2	0	0	0	37.2	37.2	37.2	74	72	73.2	1.2	1.095445115	2	72	74	74	20	19	19.6	0.3	0.547722558	1	19	20	20	97	96	96.6	0.3	0.547722558	1	96	97	97	116	112	114	4	2	4	112	114	116	60	56	58	4
160279	36.8	29	32.95	19.77	4.446346815	7.8	29.15	33	36.8	78	74	75.5	3.666666667	1.914854216	4	74	75	76.5	20	19	19.75	0.25	0.5	1	19.75	20	20	97	96	96.75	0.25	0.5	1	96.75	97	97	100	94	96.5	9	3	6	94	96	98.5	60	50	56	24
160279	37.2	36.4	36.66666667	0.170666667	0.413118224	0.8	36.4	36.4	37	74	74	74	0	0	0	74	74	74	20	20	20	0	0	0	20	20	20	97	97	97	0	0	0	97	97	97	116	86	96.33333333	189.4666667	13.76468912	30	88	88	106	62	56	58.33333333	5.466666667
160279	36.8	29.2	35.33333333	9.114666667	3.019050623	7.6	36.15	36.6	36.75	76	74	74.33333333	0.666666667	0.816496581	2	74	74	74	20	19	19.83333333	0.166666667	0.40824829	1	20	20	20	97	96	96.66666667	0.266666667	0.516397779	1	96.25	97	97	100	94	96.66666667	4.266666667	2.065591118	6	96	96	97.5	62	54	59.66666667	8.666666667
160279	36.4	25.8	31.8	27.54666667	5.248491847	10.6	28.2	32.5	36.1	80	78	78.5	1	1	2	78	78	78.5	20	19	19.75	0.25	0.5	1	19.75	20	20	97	96	96.5	0.333333333	0.577350269	1	96	96.5	97	100	94	96.5	9	3	6	94	96	98.5	52	50	51	1.333333333
160279	36.4	36.2	36.36666667	0.006666667	0.081649658	0.2	36.4	36.4	36.4	74	74	74	0	0	0	74	74	74	20	19	19.83333333	0.166666667	0.40824829	1	20	20	20	97	96	96.83333333	0.166666667	0.40824829	1	97	97	97	92	86	89	6	2.449489743	6	88	88	91	62	56	58.33333333	5.466666667
160594	36	35.4	35.71428571	0.038095238	0.195180015	0.6	35.6	35.8	35.8	84	72	79.14285714	17.14285714	4.140393356	12	78	78	82	27	27	27	0	0	0	27	27	27	96.95685393	94.49303371	95.87292242	5.319618308	1.130611553	2.463820225	95.42179775	95.99393258	96.4447191	104	90	96.85714286	18.47619048	4.298393941	14	96	96	98	64	54	58.57142857	11.61904762
160594	36.2	35.8	36	0.032	0.178885438	0.4	35.85	36	36.15	78	76	77.33333333	1.066666667	1.032795559	2	76.5	78	78	27	27	27	0	0	0	27	27	27	96.95685393	94.49303371	95.87292242	5.319618308	1.130611553	2.463820225	95.42179775	95.99393258	96.4447191	96	86	92.16666667	20.16666667	4.490731195	10	88.75	93.5	96	58	50	54.66666667	10.66666667
160594	35.6	35.2	35.43333333	0.022666667	0.150554531	0.4	35.4	35.4	35.55	78	68	71.33333333	15.46666667	3.932768321	10	68.5	70	73	27	27	27	0	0	0	27	27	27	96.95685393	94.49303371	95.87292242	5.319618308	1.130611553	2.463820225	95.42179775	95.99393258	96.4447191	134	78	109.6666667	471.0666667	21.70407028	56	98	110	126.5	80	46	66	193.6
160594	35.8	35.4	35.53333333	0.026666667	0.163299316	0.4	35.4	35.5	35.6	84	72	78	30.4	5.513619501	12	73	78	83	27	27	27	0	0	0	27	27	27	96.95685393	94.49303371	95.87292242	5.319618308	1.130611553	2.463820225	95.42179775	95.99393258	96.4447191	110	90	101	52.4	7.238784428	20	97	102	105.5	70	54	62.33333333	32.66666667
160594	35.2	34.6	35.02857143	0.059047619	0.242997159	0.6	34.9	35.2	35.2	82	68	72.57142857	31.61904762	5.623081683	14	68	70	76	29	27	27.28571429	0.571428571	0.755928946	2	27	27	27	96	96	96	5.319618308	1.130611553	0	96	96	96	94	80	88.85714286	19.80952381	4.450789122	14	88	90	91	56	46	52.85714286	11.80952381
160594	35.6	35.2	35.31428571	0.038095238	0.195180015	0.4	35.2	35.2	35.4	70	68	68.57142857	0.952380952	0.975900073	2	68	68	69	27	27	27	0	0	0	27	27	27	96.95685393	94.49303371	95.87292242	5.319618308	1.130611553	2.463820225	95.42179775	95.99393258	96.4447191	98	78	91.14285714	47.80952381	6.914443131	20	89	92	96	58	46	54.28571429	17.9047619
160595	34.6	34.6	34.6	0	0	0	34.6	34.6	34.6	82	78	80	2.666666667	1.632993162	4	79	80	81	21	7	13.28571429	27.57142857	5.250850271	14	9.5	13	16.5	99	94	95.28571429	3.238095238	1.799470822	5	94	95	95.5	80	69	76.75	27.58333333	5.251983752	11	75.75	79	80	50	44	48	7.333333333
160595	34.8	34.8	34.8	0	0	0	34.8	34.8	34.8	86	80	83.71428571	5.904761905	2.429971585	6	82	84	86	18	9	14.71428571	7.571428571	2.751622898	9	15	15	15.5	99	94	95.71428571	3.904761905	1.97604704	5	94.5	95	96.5	94	77	85.5	144.5	12.02081528	17	81.25	85.5	89.75	59	55	57	8
160595	34.6	34.6	34.6	0	0	0	34.6	34.6	34.6	82	80	81	1.2	1.095445115	2	80	81	82	21	11	17.83333333	18.56666667	4.308905507	10	15.25	20	21	96	94	94.33333333	0.666666667	0.816496581	2	94	94	94	81	69	76	39	6.244997998	12	73.5	78	79.5	53	44	48.66666667	20.33333333
160595	34.8	34.6	34.7	0.012	0.109544512	0.2	34.6	34.7	34.8	82	76	80.66666667	5.866666667	2.422120283	6	80.5	82	82	23	9	17.16666667	22.96666667	4.792355023	14	15.75	18	19.5	99	93	95.5	5.9	2.42899156	6	94	94.5	97.25	94	94	94	0	0	0	94	94	94	59	51	55	32
160595	34.6	34.6	34.6	0	0	0	34.6	34.6	34.6	80	78	78.33333333	0.666666667	0.816496581	2	78	78	78	13	5	7.833333333	7.366666667	2.714160398	8	7	7	7.75	99	95	95.66666667	2.666666667	1.632993162	4	95	95	95	81	80	80.25	0.25	0.5	1	80	80	80.25	50	42	46.25	14.91666667
160595	34.8	34.8	34.8	0	0	0	34.8	34.8	34.8	90	84	87.14285714	5.142857143	2.267786838	6	86	86	89	22	14	16	7.333333333	2.708012802	8	15	15	15.5	97	92	94.57142857	2.285714286	1.511857892	5	94	95	95	90	77	83.5	84.5	9.192388155	13	80.25	83.5	86.75	55	51	53	8
161176	37	36.8	36.9	0.012	0.109544512	0.2	36.8	36.9	37	84	82	82.33333333	0.666666667	0.816496581	2	82	82	82	22.00715564	17.84400716	19.82920521	5.956874775	1.641174146	4.163148479	18.94919499	19.75974955	20.65169946	97	97	97	0	0	0	97	97	97	126.9560177	113.0388681	119.8587989	99.54426722	7.261410128	13.91714968	116.8904705	119.7130924	122.7727583	70.05830208	61.58881691	65.51887114	49.80929173
161176	36.8	36.8	36.8	0	0	0	36.8	36.8	36.8	84	82	83.66666667	0.666666667	0.816496581	2	84	84	84	22.00715564	17.84400716	19.82920521	5.956874775	1.641174146	4.163148479	18.94919499	19.75974955	20.65169946	98	97	97.33333333	0.266666667	0.516397779	1	97	97	97.75	136	125	130.5	60.5	7.778174593	11	127.75	130.5	133.25	88	61	74.5	364.5
161176	37	36.8	36.97142857	0.005714286	0.075592895	0.2	37	37	37	86	82	83.42857143	3.619047619	1.902379462	4	82	82	85	22.00715564	17.84400716	19.82920521	5.956874775	1.641174146	4.163148479	18.94919499	19.75974955	20.65169946	98	97	97.42857143	0.285714286	0.534522484	1	97	97	98	134	134	134	99.54426722	7.261410128	0	134	134	134	72	72	72	49.80929173
161176	37	36.8	36.88571429	0.011428571	0.106904497	0.2	36.8	36.8	37	86	84	84.28571429	0.571428571	0.755928946	2	84	84	84	22.00715564	17.84400716	19.82920521	5.956874775	1.641174146	4.163148479	18.94919499	19.75974955	20.65169946	98	97	97.14285714	0.142857143	0.377964473	1	97	97	97	138	125	133.8333333	24.16666667	4.915960401	13	132.5	135	137.5	88	61	80.66666667	99.06666667
161176	37	28	35.68571429	11.49142857	3.389900968	9	36.9	37	37	88	84	85.14285714	2.476190476	1.573591585	4	84	84	86	22.00715564	17.84400716	19.82920521	5.956874775	1.641174146	4.163148479	18.94919499	19.75974955	20.65169946	98	97	97.14285714	0.142857143	0.377964473	1	97	97	97	138	132	136	6.666666667	2.581988897	6	134	138	138	87	76	81	15
161176	37	36.8	36.93333333	0.010666667	0.103279556	0.2	36.85	37	37	86	82	84	3.2	1.788854382	4	82.5	84	85.5	22.00715564	17.84400716	19.82920521	5.956874775	1.641174146	4.163148479	18.94919499	19.75974955	20.65169946	98	97	97.83333333	0.166666667	0.40824829	1	98	98	98	134	134	134	99.54426722	7.261410128	0	134	134	134	72	72	72	49.80929173
161941	35.6	28.8	33.35714286	7.052857143	2.655721586	6.8	31.95	34.2	35.5	138	54	72.57142857	1042.285714	32.28445004	84	55	56	75	21	9	14.85714286	25.47619048	5.047394424	12	10.5	15	19	96.95685393	94.49303371	95.87292242	5.319618308	1.130611553	2.463820225	95.42179775	95.99393258	96.4447191	198	119	157.75	1057.583333	32.52050635	79	143.75	157	171	97	65	79	182
161941	35.8	27.4	34.2	11.12	3.3346664	8.4	35.4	35.5	35.6	122	58	73.33333333	593.0666667	24.35296012	64	60.5	64	70.5	15	5	8.666666667	13.86666667	3.723797345	10	5.75	8.5	9.75	96.95685393	94.49303371	95.87292242	5.319618308	1.130611553	2.463820225	95.42179775	95.99393258	96.4447191	158	127	140.6666667	250.3333333	15.82192572	31	132	137	147.5	89	72	79.33333333	76.33333333
161941	35.8	35.4	35.63333333	0.038666667	0.196638416	0.4	35.45	35.7	35.8	76	56	65.33333333	66.66666667	8.164965809	20	58	67	70	28	10	15.16666667	47.76666667	6.911343333	18	11	12	16.75	99	99	99	0	0	0	99	99	99	182	159	170.5	264.5	16.26345597	23	164.75	170.5	176.25	117	91	104	338
161941	35.6	33.1	35.15714286	0.832857143	0.912610072	2.5	35.4	35.4	35.6	138	56	86.28571429	1076.571429	32.81114793	82	61	72	108	21	5	12.42857143	38.28571429	6.187545094	16	7	15	16	96.95685393	94.49303371	95.87292242	5.319618308	1.130611553	2.463820225	95.42179775	95.99393258	96.4447191	198	137	161.4	508.8	22.55659549	61	152	158	162	97	74	83.4	89.3
161941	35.6	35.6	35.6	0	0	0	35.6	35.6	35.6	60	54	56	4.8	2.19089023	6	54.5	56	56	12	10	10.5	0.7	0.836660027	2	10	10	10.75	96.95685393	94.49303371	95.87292242	5.319618308	1.130611553	2.463820225	95.42179775	95.99393258	96.4447191	144	142	143	2	1.414213562	2	142.5	143	143.5	88	84	86	8
161941	35.8	35.4	35.57142857	0.019047619	0.138013112	0.4	35.5	35.6	35.6	76	54	63.71428571	73.9047619	8.596787883	22	56	64	70	28	10	14.14285714	46.14285714	6.792853387	18	10	10	15.5	99	99	99	5.319618308	1.130611553	0	99	99	99	159	142	150.5	144.5	12.02081528	17	146.25	150.5	154.75	91	84	87.5	24.5
162071	33.8	33.4	33.6	0.026666667	0.163299316	0.4	33.5	33.6	33.7	74	66	72	9.333333333	3.055050463	8	71	74	74	16	13	15.14285714	1.142857143	1.069044968	3	15	15	16	96.95685393	94.49303371	95.87292242	5.319618308	1.130611553	2.463820225	95.42179775	95.99393258	96.4447191	176	154	163.5555556	60.02777778	7.747759533	22	158	161	168	88	72	80.22222222	37.19444444
162071	33.8	33.6	33.76666667	0.006666667	0.081649658	0.2	33.8	33.8	33.8	74	66	71	9.2	3.033150178	8	70	71	73.5	16	13	14.66666667	1.466666667	1.211060142	3	14	14.5	15.75	96.95685393	94.49303371	95.87292242	5.319618308	1.130611553	2.463820225	95.42179775	95.99393258	96.4447191	168	134	153.25	104.2142857	10.20853984	34	148	154.5	158.75	83	70	74.875	21.55357143
162071	33.6	33	33.26666667	0.058666667	0.242212028	0.6	33.05	33.3	33.4	80	76	77.8	2.2	1.483239697	4	77	78	78	17	15	16	0.5	0.707106781	2	16	16	16	96.95685393	94.49303371	95.87292242	5.319618308	1.130611553	2.463820225	95.42179775	95.99393258	96.4447191	164	121	139.5	200	14.14213562	43	132	136	148.25	91	69	80.75	56.21428571
162071	33.8	33.2	33.54285714	0.062857143	0.250713268	0.6	33.4	33.4	33.8	92	72	82.5	121	11	20	73.5	83	92	19	14	16.25	4.916666667	2.217355783	5	14.75	16	17.5	96.95685393	94.49303371	95.87292242	5.319618308	1.130611553	2.463820225	95.42179775	95.99393258	96.4447191	132	109	121.4444444	57.77777778	7.601169501	23	116	124	126	80	60	70.33333333	41
162071	33.4	33	33.22857143	0.032380952	0.179947082	0.4	33.1	33.2	33.4	92	77	82.33333333	70.33333333	8.386497084	15	77.5	78	85	19	16	17	3	1.732050808	3	16	16	17.5	96.95685393	94.49303371	95.87292242	5.319618308	1.130611553	2.463820225	95.42179775	95.99393258	96.4447191	134	109	125.7777778	62.19444444	7.886345443	25	122	126	132	82	69	74	16.75
162071	33.6	33.4	33.5	0.012	0.109544512	0.2	33.4	33.5	33.6	76	70	73	4.4	2.097617696	6	72	73	74	17	15	15.66666667	0.666666667	0.816496581	2	15	15.5	16	96.95685393	94.49303371	95.87292242	5.319618308	1.130611553	2.463820225	95.42179775	95.99393258	96.4447191	176	155	164.875	50.69642857	7.120142454	21	159.5	165	169	88	74	84.125	28.125
162189	34.2	34	34.08571429	0.004761905	0.069006556	0.2	34.05	34.1	34.1	78	68	71.57142857	13.61904762	3.690399385	10	69	71	73	12	10	10.42857143	0.619047619	0.786795792	2	10	10	10.5	96.95685393	94.49303371	95.87292242	5.319618308	1.130611553	2.463820225	95.42179775	95.99393258	96.4447191	125	116	119.7142857	10.57142857	3.251373336	9	117.5	119	121.5	72	66	68.71428571	5.238095238
162189	34.4	34.2	34.3	0.008	0.089442719	0.2	34.225	34.3	34.375	76	69	71.66666667	7.866666667	2.804757862	7	69.5	71	73.25	11	10	10.66666667	0.266666667	0.516397779	1	10.25	11	11	96.95685393	94.49303371	95.87292242	5.319618308	1.130611553	2.463820225	95.42179775	95.99393258	96.4447191	128	126	127	0.8	0.894427191	2	126.25	127	127.75	74	71	72.33333333	1.466666667
162189	34.3	34.1	34.17142857	0.005714286	0.075592895	0.2	34.1	34.2	34.2	74	68	69.85714286	4.476190476	2.115700942	6	68.5	69	70.5	11	10	10.28571429	0.238095238	0.487950036	1	10	10	10.5	96.95685393	94.49303371	95.87292242	5.319618308	1.130611553	2.463820225	95.42179775	95.99393258	96.4447191	128	119	123.8571429	11.14285714	3.338091842	9	121.5	125	126	73	69	71	2.333333333
162189	35.1	34.8	34.95	0.019	0.137840488	0.3	34.825	34.95	35.075	86	68	74.5	57.9	7.609204952	18	68.25	72	79.5	18	10	13	9.6	3.098386677	8	10.5	12.5	14.5	96.95685393	94.49303371	95.87292242	5.319618308	1.130611553	2.463820225	95.42179775	95.99393258	96.4447191	136	131	132.6666667	3.066666667	1.751190072	5	132	132	132.75	77	74	75	1.6
162189	34.7	34.5	34.6	0.008	0.089442719	0.2	34.525	34.6	34.675	72	69	70.16666667	2.166666667	1.471960144	3	69	69.5	71.5	11	10	10.33333333	0.266666667	0.516397779	1	10	10	10.75	96.95685393	94.49303371	95.87292242	5.319618308	1.130611553	2.463820225	95.42179775	95.99393258	96.4447191	132	129	130.5	1.1	1.048808848	3	130	130.5	131	74	72	73.5	0.7
162189	34.9	34.6	34.72857143	0.012380952	0.111269728	0.3	34.65	34.7	34.8	81	69	72	21	4.582575695	12	69	69	73.5	15	10	11.42857143	3.952380952	1.988059595	5	10	10	12.5	96.95685393	94.49303371	95.87292242	5.319618308	1.130611553	2.463820225	95.42179775	95.99393258	96.4447191	136	129	131.8571429	4.80952381	2.193062655	7	131	131	132.5	77	72	74.28571429	2.238095238
162897	38.2	29.8	36.4	9.333333333	3.055050463	8.4	36.2	38	38.2	68	64	65.71428571	3.238095238	1.799470822	4	64	66	67	29	25	28.42857143	2.285714286	1.511857892	4	29	29	29	96.95685393	94.49303371	95.87292242	5.319618308	1.130611553	2.463820225	95.42179775	95.99393258	96.4447191	154	146	150	32	5.656854249	8	148	150	152	92	90	91	2
162897	38.2	38	38.11428571	0.011428571	0.106904497	0.2	38	38.2	38.2	78	76	77.14285714	1.142857143	1.069044968	2	76	78	78	30	29	29.57142857	0.285714286	0.534522484	1	29	30	30	96.95685393	94.49303371	95.87292242	5.319618308	1.130611553	2.463820225	95.42179775	95.99393258	96.4447191	142	108	118.4444444	173.7777778	13.18247996	34	110	114	118	86	66	74	42
162897	38.2	36	37.75714286	0.632857143	0.795523188	2.2	37.85	38	38.2	70	66	67.71428571	1.904761905	1.380131119	4	67	68	68	30	25	28.57142857	2.619047619	1.618347187	5	29	29	29	96.95685393	94.49303371	95.87292242	5.319618308	1.130611553	2.463820225	95.42179775	95.99393258	96.4447191	154	120	134.25	262.9166667	16.21470526	34	121.5	131.5	144.25	90	58	73.25	244.9166667
162897	38.2	38	38.16666667	0.006666667	0.081649658	0.2	38.2	38.2	38.2	76	75	75.83333333	0.166666667	0.40824829	1	76	76	76	30	7	25.4	105.8	10.2859127	23	30	30	30	96.95685393	94.49303371	95.87292242	5.319618308	1.130611553	2.463820225	95.42179775	95.99393258	96.4447191	142	114	123.4285714	94.28571429	9.710083125	28	116	124	126	82	74	78.57142857	10.28571429
162897	38.2	37.7	38.08333333	0.041666667	0.204124145	0.5	38.05	38.2	38.2	78	68	72.66666667	20.26666667	4.501851471	10	68.5	73	76	30	29	29.66666667	0.266666667	0.516397779	1	29.25	30	30	96.95685393	94.49303371	95.87292242	5.319618308	1.130611553	2.463820225	95.42179775	95.99393258	96.4447191	141	112	123.7142857	135.5714286	11.64351444	29	116	120	130.5	83	58	66	87.66666667
162897	38.2	38	38.03333333	0.006666667	0.081649658	0.2	38	38	38	78	78	78	0	0	0	78	78	78	30	29	29.5	0.3	0.547722558	1	29	29.5	30	96.95685393	94.49303371	95.87292242	5.319618308	1.130611553	2.463820225	95.42179775	95.99393258	96.4447191	140	108	116.75	161.0714286	12.69139191	32	109.5	111	117.5	86	64	70.875	55.26785714
163699	35.8	27	34.34285714	10.50952381	3.241839572	8.8	35.4	35.5	35.65	55	49	51	3.666666667	1.914854216	6	50	51	51	24	24	24	0	0	0	24	24	24	94	93	93.57142857	0.285714286	0.534522484	1	93	94	94	152	138	144.2857143	27.9047619	5.282495803	14	141	143	147.5	70	66	68.14285714	3.142857143
163699	35.6	35.1	35.34285714	0.036190476	0.190237946	0.5	35.2	35.3	35.5	51	44	47.85714286	7.80952381	2.794552524	7	45.5	49	50	24	20	22.85714286	3.80952381	1.951800146	4	22	24	24	95	93	94	1	1	2	93	94	95	144	131	137.5714286	22.61904762	4.755948656	13	134	138	141	70	66	67	3
163699	34.7	34.5	34.61428571	0.004761905	0.069006556	0.2	34.6	34.6	34.65	42	40	41.14285714	0.80952381	0.899735411	2	40.5	41	42	20	20	20	0	0	0	20	20	20	98	97	97.57142857	0.285714286	0.534522484	1	97	98	98	135	121	125.7142857	22.57142857	4.750939757	14	122.5	125	127	70	64	66.14285714	3.80952381
163699	35.2	34.8	35.05	0.023	0.151657509	0.4	35	35.05	35.175	46	43	45	1.6	1.264911064	3	44.25	45.5	46	24	20	20.66666667	2.666666667	1.632993162	4	20	20	20	95	94	94.66666667	0.266666667	0.516397779	1	94.25	95	95	135	131	133.1666667	2.566666667	1.602081979	4	132.25	133	134.5	67	66	66.16666667	0.166666667
163699	34.6	34.5	34.54	0.003	0.054772256	0.1	34.5	34.5	34.6	41	40	40.33333333	0.266666667	0.516397779	1	40	40	40.75	20	20	20	0	0	0	20	20	20	98	98	98	0	0	0	98	98	98	124	121	122.3333333	1.466666667	1.211060142	3	121.25	122.5	123	67	64	65.33333333	1.066666667
163699	34.8	34.6	34.68333333	0.005666667	0.075277265	0.2	34.625	34.7	34.7	43	41	42	0.4	0.632455532	2	42	42	42	20	20	20	0	0	0	20	20	20	98	97	97.16666667	0.166666667	0.40824829	1	97	97	97	135	125	130	19.2	4.38178046	10	126.5	129.5	134	70	66	67.33333333	2.266666667
165269	36	35	35.71428571	0.181428571	0.425944329	1	35.55	35.9	36	92	88	89.85714286	2.80952381	1.67616342	4	88.5	90	91	22	18	20.28571429	2.571428571	1.603567451	4	19.5	21	21	97	96	96.42857143	0.285714286	0.534522484	1	96	96	97	124	101	109	108.6666667	10.42433051	23	102.5	105.5	112	61	53	56.75	10.91666667
165269	36	34.8	35.4	0.256	0.505964426	1.2	35.05	35.3	35.85	90	88	89.16666667	0.966666667	0.98319208	2	88.25	89.5	90	21	18	19.5	1.9	1.378404875	3	18.25	19.5	20.75	96	96	96	0	0	0	96	96	96	103	103	103	99.54426722	7.261410128	0	103	103	103	57	57	57	49.80929173
165269	35.5	34.3	34.7	0.203333333	0.450924975	1.2	34.35	34.5	34.95	94	89	91.42857143	3.285714286	1.812653934	5	90	92	92.5	23	17	19.85714286	5.142857143	2.267786838	6	18	20	21.5	97	96	96.28571429	0.238095238	0.487950036	1	96	96	96.5	126.9560177	113.0388681	119.8587989	99.54426722	7.261410128	13.91714968	116.8904705	119.7130924	122.7727583	70.05830208	61.58881691	65.51887114	49.80929173
165269	35.5	34.3	34.61428571	0.214761905	0.463424109	1.2	34.3	34.4	34.75	94	89	91.57142857	2.952380952	1.718249386	5	90.5	92	92.5	23	18	20.28571429	3.571428571	1.889822365	5	19	20	21.5	97	96	96.28571429	0.238095238	0.487950036	1	96	96	96.5	126.9560177	113.0388681	119.8587989	99.54426722	7.261410128	13.91714968	116.8904705	119.7130924	122.7727583	70.05830208	61.58881691	65.51887114	49.80929173
165269	35.3	34.3	34.76666667	0.206666667	0.454606057	1	34.35	34.75	35.15	92	90	91	0.8	0.894427191	2	90.25	91	91.75	24	18	20	4.8	2.19089023	6	18.5	20	20	96	96	96	0	0	0	96	96	96	126.9560177	113.0388681	119.8587989	99.54426722	7.261410128	13.91714968	116.8904705	119.7130924	122.7727583	70.05830208	61.58881691	65.51887114	49.80929173
165269	36	35.9	35.91666667	0.001666667	0.040824829	0.1	35.9	35.9	35.9	92	90	91	0.8	0.894427191	2	90.25	91	91.75	22	20	21	0.4	0.632455532	2	21	21	21	97	97	97	0	0	0	97	97	97	124	98	106.7142857	72.23809524	8.499299691	26	101.5	106	108	61	51	55.42857143	11.61904762
165286	34.4	34.2	34.23333333	0.006666667	0.081649658	0.2	34.2	34.2	34.2	74	66	70	8	2.828427125	8	68.5	70	71.5	35	34	34.83333333	0.166666667	0.40824829	1	35	35	35	96.95685393	94.49303371	95.87292242	5.319618308	1.130611553	2.463820225	95.42179775	95.99393258	96.4447191	116	100	110	49.6	7.042726745	16	105	114	114	56	46	52	16
165286	33.8	33.6	33.66666667	0.010666667	0.103279556	0.2	33.6	33.6	33.75	64	62	63.66666667	0.666666667	0.816496581	2	64	64	64	34	33	33.83333333	0.166666667	0.40824829	1	34	34	34	96.95685393	94.49303371	95.87292242	5.319618308	1.130611553	2.463820225	95.42179775	95.99393258	96.4447191	104	96	100.3333333	8.666666667	2.943920289	8	98.5	101	102	48	42	45.66666667	5.466666667
165286	34.6	34.2	34.42857143	0.032380952	0.179947082	0.4	34.3	34.4	34.6	76	70	72.28571429	4.571428571	2.138089935	6	71	72	73	35	34	34.85714286	0.142857143	0.377964473	1	35	35	35	96.95685393	94.49303371	95.87292242	5.319618308	1.130611553	2.463820225	95.42179775	95.99393258	96.4447191	132	114	119.1428571	46.47619048	6.817344826	18	114	116	122	74	52	58.57142857	55.61904762
165286	34.8	34.4	34.65714286	0.022857143	0.151185789	0.4	34.6	34.6	34.8	76	72	73.71428571	4.571428571	2.138089935	4	72	72	76	35	34	34.85714286	0.142857143	0.377964473	1	35	35	35	96.95685393	94.49303371	95.87292242	5.319618308	1.130611553	2.463820225	95.42179775	95.99393258	96.4447191	132	114	122.8571429	41.14285714	6.414269806	18	119	122	127	74	52	61.42857143	47.61904762
165286	34	33.8	33.93333333	0.010666667	0.103279556	0.2	33.85	34	34	68	66	67.33333333	1.066666667	1.032795559	2	66.5	68	68	34	33	33.83333333	0.166666667	0.40824829	1	34	34	34	96.95685393	94.49303371	95.87292242	5.319618308	1.130611553	2.463820225	95.42179775	95.99393258	96.4447191	110	98	103.6666667	16.66666667	4.082482905	12	102	103	105.5	52	46	48.66666667	7.466666667
165286	34	33.6	33.82857143	0.019047619	0.138013112	0.4	33.8	33.8	33.9	68	64	66	4	2	4	64	66	68	34	33	33.85714286	0.142857143	0.377964473	1	34	34	34	96.95685393	94.49303371	95.87292242	5.319618308	1.130611553	2.463820225	95.42179775	95.99393258	96.4447191	106	96	101.1428571	11.80952381	3.436498772	10	99	102	103	52	42	46.57142857	10.28571429
165762	36.6	30.3	33.95	4.903	2.214271889	6.3	33	34.5	35.1	94	92	93	1.2	1.095445115	2	92	93	94	30	13	21.66666667	57.86666667	7.607014307	17	15	22	28.25	99	99	99	0	0	0	99	99	99	118	94	104.625	62.55357143	7.909081579	24	97.75	106	108.5	62	48	55	16
165762	37.4	37.4	37.4	0	0	0	37.4	37.4	37.4	94	94	94	0	0	0	94	94	94	22	11	13.33333333	19.46666667	4.412104562	11	11	11	13.25	99	98	98.16666667	0.166666667	0.40824829	1	98	98	98	110	91	98.625	60.26785714	7.763237543	19	93.5	95	104	59	50	52.875	12.98214286
165762	37.4	37.4	37.4	0	0	0	37.4	37.4	37.4	94	94	94	0	0	0	94	94	94	23	11	16.71428571	30.23809524	5.498917642	12	11	19	21	99	98	98.57142857	0.285714286	0.534522484	1	98	99	99	110	91	99.66666667	55.5	7.449832213	19	94	96	104	59	50	53.88888889	10.61111111
165762	34	31.6	32.93333333	0.858666667	0.926642686	2.4	32.35	33	33.65	96	94	95	1.2	1.095445115	2	94	95	96	28	12	20.16666667	46.16666667	6.794605704	16	14.75	20	26	99	98	98.83333333	0.166666667	0.40824829	1	99	99	99	106	98	100.7142857	6.238095238	2.497617913	8	100	100	100.5	56	50	52.57142857	3.619047619
165762	37.4	37.4	37.4	0	0	0	37.4	37.4	37.4	96	94	95	1.2	1.095445115	2	94	95	96	25	19	22.5	5.9	2.42899156	6	20.75	23.5	24	99	98	98.83333333	0.166666667	0.40824829	1	99	99	99	126	96	111.7142857	127.2380952	11.27998649	30	104	110	121	60	54	57	5.666666667
165762	34.8	30.3	32.65	2.519	1.587135785	4.5	31.85	32.7	33.55	96	92	94.33333333	2.266666667	1.505545305	4	94	94	95.5	28	13	18.33333333	36.26666667	6.022181222	15	14	16	21.75	99	99	99	0	0	0	99	99	99	110	97	102.5	18.85714286	4.342481187	13	100	100.5	106	58	52	54	4.571428571
165795	38.4	25.8	34.95714286	19.77285714	4.446668095	12.6	34.4	36.8	37.45	100	92	95.14285714	6.476190476	2.544836041	8	94	94	96	22	12	15.14285714	12.47619048	3.532165126	10	12.5	15	16	99	99	99	0	0	0	99	99	99	126	90	104.2222222	154.1944444	12.41750556	36	97	100	104	56	46	49.11111111	16.11111111
165795	38	37	37.55	0.167	0.408656335	1	37.225	37.7	37.8	90	88	88.83333333	0.966666667	0.98319208	2	88	88.5	89.75	20	19	19.66666667	0.266666667	0.516397779	1	19.25	20	20	99	99	99	0	0	0	99	99	99	142	103	121.625	195.6964286	13.98915396	39	111.75	119	134.25	58	48	54	12.57142857
165795	38	37	37.55714286	0.166190476	0.407664661	1	37.3	37.6	37.85	90	88	88.42857143	0.619047619	0.786795792	2	88	88	88.5	20	19	19.71428571	0.238095238	0.487950036	1	19.5	20	20	99	98	98.71428571	0.238095238	0.487950036	1	98.5	99	99	121	100	113.5555556	61.02777778	7.812027764	21	108	118	118	58	48	52.44444444	8.777777778
165795	38.4	28.8	33.31666667	15.26166667	3.906618316	9.6	30.575	32.65	36.3	100	90	93.66666667	13.46666667	3.669695719	10	92	92	95	22	15	18	9.2	3.033150178	7	15.25	18	20	99	99	99	0	0	0	99	99	99	126	90	113.25	166.7857143	12.91455436	36	103.5	120	121	56	48	52.375	10.26785714
165795	38.6	25.8	34.24285714	19.57285714	4.424122189	12.8	32.45	36.2	37.1	100	94	95.71428571	5.904761905	2.429971585	6	94	94	97	20	12	14.57142857	9.952380952	3.154739443	8	12	13	16.5	99	99	99	0	0	0	99	99	99	102	92	98	7.75	2.783882181	10	97	98	100	48	46	46.66666667	1
165795	37.9	27.4	35.71666667	16.72166667	4.089213453	10.5	37	37.2	37.55	92	88	89.5	2.3	1.516575089	4	88.25	89.5	90	21	19	20	0.4	0.632455532	2	20	20	20	99	98	98.66666667	0.266666667	0.516397779	1	98.25	99	99	122	100	115.625	53.69642857	7.327784697	22	114.5	118	120.25	56	48	52.25	6.214285714
165856	34.6	34.2	34.42857143	0.019047619	0.138013112	0.4	34.4	34.4	34.5	96	94	94.85714286	1.142857143	1.069044968	2	94	94	96	20	19	19.85714286	0.142857143	0.377964473	1	20	20	20	95	94	94.42857143	0.285714286	0.534522484	1	94	94	95	88	74	80.85714286	41.14285714	6.414269806	14	75	80	87	66	56	59.71428571	17.9047619
165856	34	34	34	0	0	0	34	34	34	92	90	90.66666667	1.066666667	1.032795559	2	90	90	91.5	20	20	20	0	0	0	20	20	20	95	94	94.5	0.3	0.547722558	1	94	94.5	95	80	78	79.66666667	0.666666667	0.816496581	2	80	80	80	58	58	58	0
165856	34	34	34	0	0	0	34	34	34	92	90	91	1.2	1.095445115	2	90	91	92	20	19	19.83333333	0.166666667	0.40824829	1	20	20	20	95	94	94.83333333	0.166666667	0.40824829	1	95	95	95	84	76	80.33333333	7.066666667	2.658320272	8	80	80	81.5	58	56	57	1.2
165856	34	34	34	0	0	0	34	34	34	92	90	90.28571429	0.571428571	0.755928946	2	90	90	90	20	20	20	0	0	0	20	20	20	95	94	94.71428571	0.238095238	0.487950036	1	94.5	95	95	82	76	79.71428571	3.238095238	1.799470822	6	80	80	80	58	56	57.71428571	0.571428571
165856	34.8	34.4	34.6	0.026666667	0.163299316	0.4	34.5	34.6	34.7	98	94	96.28571429	1.904761905	1.380131119	4	96	96	97	20	19	19.85714286	0.142857143	0.377964473	1	20	20	20	95	94	94.85714286	0.142857143	0.377964473	1	95	95	95	88	80	86.28571429	8.571428571	2.927700219	8	86	88	88	66	58	63.14285714	6.476190476
165856	34.4	34.2	34.26666667	0.010666667	0.103279556	0.2	34.2	34.2	34.35	94	92	93.66666667	0.666666667	0.816496581	2	94	94	94	20	20	20	0	0	0	20	20	20	95	94	94.16666667	0.166666667	0.40824829	1	94	94	94	78	74	75	2.8	1.673320053	4	74	74	75.5	58	56	56.33333333	0.666666667
166054	34.9	34.9	34.9	0	0	0	34.9	34.9	34.9	76	74	74.85714286	0.476190476	0.690065559	2	74.5	75	75	11	9	9.857142857	0.476190476	0.690065559	2	9.5	10	10	98	97	97.42857143	0.285714286	0.534522484	1	97	97	98	108	88	101.2857143	39.23809524	6.264031868	20	101.5	103	103.5	75	72	73.42857143	1.285714286
166054	35	34.9	34.91666667	0.001666667	0.040824829	0.1	34.9	34.9	34.9	84	76	78.5	7.9	2.810693865	8	77.25	78	78	15	11	12.33333333	1.866666667	1.366260102	4	12	12	12	96	94	95.66666667	0.666666667	0.816496581	2	96	96	96	115	109	111.8333333	5.366666667	2.316606714	6	110.25	111.5	113.5	76	72	74.83333333	2.166666667
166054	35	34.9	34.98333333	0.001666667	0.040824829	0.1	35	35	35	79	71	74	8	2.828427125	8	72.25	73.5	74.75	14	10	11.33333333	3.066666667	1.751190072	4	10	10.5	12.5	98	96	97.16666667	0.566666667	0.752772653	2	97	97	97.75	110	103	106.6666667	7.866666667	2.804757862	7	104.5	107	108.75	77	71	73.83333333	3.766666667
166054	34.9	34.9	34.9	0	0	0	34.9	34.9	34.9	78	74	76	2.333333333	1.527525232	4	75	76	77	12	10	10.85714286	0.80952381	0.899735411	2	10	11	11.5	98	96	96.71428571	0.571428571	0.755928946	2	96	97	97	115	103	107.7142857	21.23809524	4.608480795	12	103.5	108	110.5	75	74	74.57142857	0.285714286
166054	35	35	35	0	0	0	35	35	35	74	69	71.14285714	3.80952381	1.951800146	5	69.5	71	72.5	11	8	9.571428571	0.952380952	0.975900073	3	9	10	10	98	97	97.71428571	0.238095238	0.487950036	1	97.5	98	98	108	103	104.2857143	3.904761905	1.97604704	5	103	103	105	77	71	73.57142857	3.619047619
166054	35	35	35	0	0	0	35	35	35	70	67	68.66666667	1.066666667	1.032795559	3	68.25	69	69	9	8	8.333333333	0.266666667	0.516397779	1	8	8	8.75	99	98	98.5	0.3	0.547722558	1	98	98.5	99	104	102	103	0.4	0.632455532	2	103	103	103	73	71	71.83333333	0.566666667
166087	36	35.8	35.97142857	0.005714286	0.075592895	0.2	36	36	36	146	88	113.1428571	750.4761905	27.3948205	58	89	100	140	30	23	27.28571429	7.238095238	2.690370837	7	25.5	28	29.5	98	90	92.28571429	8.238095238	2.870208222	8	90.5	91	93	148	141	144.5	24.5	4.949747468	7	142.75	144.5	146.25	83	82	82.5	0.5
166087	35.8	31.8	34.31428571	2.198095238	1.482597463	4	33.4	35	35.4	136	90	102.4	376.8	19.41133689	46	90	94	102	27	24	24.83333333	1.366666667	1.169045194	3	24	24.5	25	99	88	95.85714286	14.47619048	3.804758925	11	95.5	97	98	147	145	146	1	1	2	145.5	146	146.5	81	74	77	13
166087	35.2	31.8	34.23333333	2.006666667	1.416568624	3.4	33.65	35	35.15	148	94	114	520	22.8035085	54	96	106	129.5	24	23	23.83333333	0.166666667	0.40824829	1	24	24	24	97	93	94.66666667	3.466666667	1.861898673	4	93.25	94	96.25	147	121	134	338	18.38477631	26	127.5	134	140.5	87	81	84	18
166087	35.8	33.6	34.82857143	0.845714286	0.919627254	2.2	34.1	35.2	35.5	90	90	90	0	0	0	90	90	90	27	25	25.66666667	1.333333333	1.154700538	2	25	25	26	99	88	95	23	4.795831523	11	92	98	98	146	135	142	37	6.08276253	11	140	145	145.5	99	74	83	193
166087	36	34.6	35.7	0.3	0.547722558	1.4	35.8	35.9	36	92	88	89	2.8	1.673320053	4	88	88	89.5	33	23	28.5	14.3	3.78153408	10	26	29.5	30.75	94	88	90.16666667	4.566666667	2.136976057	6	89	89.5	90.75	151	141	146	50	7.071067812	10	143.5	146	148.5	82	82	82	0
166087	36	35.6	35.83333333	0.038666667	0.196638416	0.4	35.65	35.9	36	148	100	137	343.6	18.53645058	48	139	144	147.5	30	22	26.83333333	9.766666667	3.125166662	8	25.25	27	29.5	98	90	92.83333333	7.766666667	2.786873995	8	91.25	92.5	93	148	148	148	99.54426722	7.261410128	0	148	148	148	83	83	83	49.80929173
166423	36.2	36.2	36.2	0	0	0	36.2	36.2	36.2	110	108	108.8571429	1.142857143	1.069044968	2	108	108	110	35	33	33.85714286	0.476190476	0.690065559	2	33.5	34	34	99	99	99	0	0	0	99	99	99	104	78	84.25	71.35714286	8.447315719	26	79.5	82	84.5	69	52	55.375	32.26785714
166423	34.2	34.2	34.2	0	0	0	34.2	34.2	34.2	116	112	114.5714286	2.285714286	1.511857892	4	114	114	116	36	35	35.14285714	0.142857143	0.377964473	1	35	35	35	99	99	99	0	0	0	99	99	99	88	84	86.28571429	1.904761905	1.380131119	4	86	86	87	56	54	55.71428571	0.571428571
166423	36.2	36.2	36.2	0	0	0	36.2	36.2	36.2	114	108	110.3333333	7.066666667	2.658320272	6	108	110	112	35	34	34.16666667	0.166666667	0.40824829	1	34	34	34	99	99	99	0	0	0	99	99	99	104	78	88	84.57142857	9.196272537	26	83	86	89.5	69	52	57	47.14285714
166423	34.4	33.6	34.17142857	0.072380952	0.269037084	0.8	34.2	34.2	34.3	116	114	115.7142857	0.571428571	0.755928946	2	116	116	116	35	34	34.71428571	0.238095238	0.487950036	1	34.5	35	35	99	99	99	0	0	0	99	99	99	88	86	86.57142857	0.952380952	0.975900073	2	86	86	87	56	54	55.42857143	0.952380952
166423	34.6	34.2	34.26666667	0.026666667	0.163299316	0.4	34.2	34.2	34.2	114	112	112.6666667	1.066666667	1.032795559	2	112	112	113.5	36	35	35.16666667	0.166666667	0.40824829	1	35	35	35	99	99	99	0	0	0	99	99	99	86	84	85.33333333	1.066666667	1.032795559	2	84.5	86	86	56	54	55.33333333	1.066666667
166423	36.2	34.6	35.93333333	0.426666667	0.653197265	1.6	36.2	36.2	36.2	112	108	110.3333333	2.266666667	1.505545305	4	110	110	111.5	36	33	34.33333333	1.466666667	1.211060142	3	33.25	34.5	35	99	99	99	0	0	0	99	99	99	84	78	82	4.8	2.19089023	6	82	82	83.5	56	52	54	1.6
166591	34.8	34.6	34.63333333	0.006666667	0.081649658	0.2	34.6	34.6	34.6	62	60	61	1.2	1.095445115	2	60	61	62	22.00715564	17.84400716	19.82920521	5.956874775	1.641174146	4.163148479	18.94919499	19.75974955	20.65169946	88	88	88	5.319618308	1.130611553	0	88	88	88	99	94	96.5	12.5	3.535533906	5	95.25	96.5	97.75	49	44	46.5	12.5
166591	34.6	34.4	34.42857143	0.005714286	0.075592895	0.2	34.4	34.4	34.4	62	60	60.85714286	1.142857143	1.069044968	2	60	60	62	22.00715564	17.84400716	19.82920521	5.956874775	1.641174146	4.163148479	18.94919499	19.75974955	20.65169946	96.95685393	94.49303371	95.87292242	5.319618308	1.130611553	2.463820225	95.42179775	95.99393258	96.4447191	87	87	87	0	0	0	87	87	87	45	44	44.5	0.5
166591	35	34.8	34.86666667	0.010666667	0.103279556	0.2	34.8	34.8	34.95	64	62	62.66666667	1.066666667	1.032795559	2	62	62	63.5	22.00715564	17.84400716	19.82920521	5.956874775	1.641174146	4.163148479	18.94919499	19.75974955	20.65169946	96.95685393	94.49303371	95.87292242	5.319618308	1.130611553	2.463820225	95.42179775	95.99393258	96.4447191	98	94	96	8	2.828427125	4	95	96	97	47	45	46	2
166591	34.6	34.4	34.51428571	0.011428571	0.106904497	0.2	34.4	34.6	34.6	62	60	60.57142857	0.952380952	0.975900073	2	60	60	61	22.00715564	17.84400716	19.82920521	5.956874775	1.641174146	4.163148479	18.94919499	19.75974955	20.65169946	96.95685393	94.49303371	95.87292242	5.319618308	1.130611553	2.463820225	95.42179775	95.99393258	96.4447191	99	87	93	72	8.485281374	12	90	93	96	49	45	47	8
166591	35.2	35	35.1	0.012	0.109544512	0.2	35	35.1	35.2	68	62	64.33333333	3.866666667	1.966384161	6	64	64	64	22.00715564	17.84400716	19.82920521	5.956874775	1.641174146	4.163148479	18.94919499	19.75974955	20.65169946	99	98	98.5	0.5	0.707106781	1	98.25	98.5	98.75	92	83	87.5	40.5	6.363961031	9	85.25	87.5	89.75	60	52	56	32
166591	35	34.8	34.94285714	0.00952381	0.097590007	0.2	34.9	35	35	64	62	63.14285714	1.142857143	1.069044968	2	62	64	64	22.00715564	17.84400716	19.82920521	5.956874775	1.641174146	4.163148479	18.94919499	19.75974955	20.65169946	96.95685393	94.49303371	95.87292242	5.319618308	1.130611553	2.463820225	95.42179775	95.99393258	96.4447191	98	83	90.5	112.5	10.60660172	15	86.75	90.5	94.25	52	47	49.5	12.5
167092	34.2	33.6	33.97142857	0.032380952	0.179947082	0.6	34	34	34	64	62	63.42857143	0.952380952	0.975900073	2	63	64	64	28	5	10.14285714	69.14285714	8.315218406	23	6	6	10	96.95685393	94.49303371	95.87292242	5.319618308	1.130611553	2.463820225	95.42179775	95.99393258	96.4447191	124	124	124	99.54426722	7.261410128	0	124	124	124	62	62	62	49.80929173
167092	34.2	34	34.11428571	0.011428571	0.106904497	0.2	34	34.2	34.2	64	62	63.14285714	1.142857143	1.069044968	2	62	64	64	14	5	7	9.666666667	3.109126351	9	6	6	6	96.95685393	94.49303371	95.87292242	5.319618308	1.130611553	2.463820225	95.42179775	95.99393258	96.4447191	126	126	126	99.54426722	7.261410128	0	126	126	126	65	65	65	49.80929173
167092	34.8	34.6	34.73333333	0.010666667	0.103279556	0.2	34.65	34.8	34.8	66	64	65.66666667	0.666666667	0.816496581	2	66	66	66	16	12	14.83333333	2.166666667	1.471960144	4	15	15	15.75	99	95	97.5	2.7	1.643167673	4	96.5	98	98.75	124	124	124	99.54426722	7.261410128	0	124	124	124	63	63	63	49.80929173
167092	34.2	34.2	34.2	0	0	0	34.2	34.2	34.2	66	62	63.66666667	2.266666667	1.505545305	4	62.5	64	64	17	6	12.33333333	25.06666667	5.006662228	11	8	14.5	15.75	96.95685393	94.49303371	95.87292242	5.319618308	1.130611553	2.463820225	95.42179775	95.99393258	96.4447191	126	126	126	99.54426722	7.261410128	0	126	126	126	65	65	65	49.80929173
167092	34.6	34.2	34.43333333	0.022666667	0.150554531	0.4	34.4	34.4	34.55	66	66	66	0	0	0	66	66	66	15	9	11.33333333	8.266666667	2.875181154	6	9.25	10	13.75	99	99	99	5.319618308	1.130611553	0	99	99	99	147	147	147	99.54426722	7.261410128	0	147	147	147	75	75	75	49.80929173
167092	34.8	34.4	34.57142857	0.019047619	0.138013112	0.4	34.5	34.6	34.6	66	66	66	0	0	0	66	66	66	16	9	12.71428571	10.23809524	3.199702367	7	9.5	15	15	99	98	98.75	0.25	0.5	1	98.75	99	99	124	124	124	99.54426722	7.261410128	0	124	124	124	63	63	63	49.80929173
168126	37.1	36.7	36.83333333	0.030666667	0.175119007	0.4	36.7	36.75	36.95	85	76	80.5	18.3	4.277849927	9	77	80	84.5	26	22	23.66666667	3.466666667	1.861898673	4	22.25	23	25.25	96.95685393	94.49303371	95.87292242	5.319618308	1.130611553	2.463820225	95.42179775	95.99393258	96.4447191	127	99	114.6666667	105.0666667	10.25020325	28	109.5	115.5	121.5	80	57	68.33333333	66.66666667
168126	37.1	35.3	35.75	0.483	0.694982014	1.8	35.4	35.4	35.775	100	74	80.33333333	104.2666667	10.21110507	26	74.25	75.5	81.25	24	21	23.16666667	1.366666667	1.169045194	3	23	23.5	24	96.95685393	94.49303371	95.87292242	5.319618308	1.130611553	2.463820225	95.42179775	95.99393258	96.4447191	145	109	120.1666667	228.1666667	15.10518675	36	111	111.5	127.75	93	64	71.33333333	129.0666667
168126	37.1	30.8	33.48571429	10.41809524	3.227707428	6.3	30.9	31	36.85	85	77	80.71428571	6.571428571	2.563479778	8	80	80	81.5	26	22	22.85714286	2.142857143	1.463850109	4	22	22	23	96.95685393	94.49303371	95.87292242	5.319618308	1.130611553	2.463820225	95.42179775	95.99393258	96.4447191	127	105	113.1428571	65.80952381	8.112306935	22	108.5	110	116.5	80	63	68.14285714	44.47619048
168126	37.1	25.1	35.37142857	20.51571429	4.529427589	12	37.05	37.1	37.1	73	69	71.14285714	1.476190476	1.214985793	4	71	71	71.5	24	23	23.71428571	0.238095238	0.487950036	1	23.5	24	24	96.95685393	94.49303371	95.87292242	5.319618308	1.130611553	2.463820225	95.42179775	95.99393258	96.4447191	113	107	111.2857143	5.904761905	2.429971585	6	110	113	113	71	68	69.57142857	1.619047619
168126	37.1	35.3	36.67142857	0.565714286	0.752139805	1.8	36.5	37.1	37.1	75	71	72.71428571	2.904761905	1.704336206	4	71	73	74	24	23	23.71428571	0.238095238	0.487950036	1	23.5	24	24	96.95685393	94.49303371	95.87292242	5.319618308	1.130611553	2.463820225	95.42179775	95.99393258	96.4447191	113	107	111	5.333333333	2.309401077	6	110	111	113	70	64	67.28571429	5.571428571
168126	35.4	29.4	31.4	4.204	2.050365821	6	30.825	30.9	30.975	83	80	80.5	1.5	1.224744871	3	80	80	80	23	22	22.5	0.3	0.547722558	1	22	22.5	23	96.95685393	94.49303371	95.87292242	5.319618308	1.130611553	2.463820225	95.42179775	95.99393258	96.4447191	110	105	108.3333333	3.466666667	1.861898673	5	108	108.5	109.75	66	62	63.66666667	1.866666667
168134	36.6	36.6	36.6	0	0	0	36.6	36.6	36.6	108	104	107	2.8	1.673320053	4	106.5	108	108	21	21	21	0	0	0	21	21	21	99	99	99	5.319618308	1.130611553	0	99	99	99	134	122	126	30.4	5.513619501	12	122	123	130	84	74	77	22
168134	36.6	36.6	36.6	0	0	0	36.6	36.6	36.6	112	98	103.4285714	30.28571429	5.503245796	14	100	100	107	24	20	21	2.333333333	1.527525232	4	20	20	21.5	99	99	99	0	0	0	99	99	99	140	114	123.1428571	135.8095238	11.65373433	26	114	116	132	92	68	75.42857143	102.2857143
168134	35.70628773	34.44580818	35.27263581	1.397835011	0.533379305	1.260479544	35.13051224	35.39705734	35.56657025	112	98	103.3333333	41.06666667	6.408327915	14	98	101	108.5	24	20	21.16666667	2.566666667	1.602081979	4	20	20.5	21.75	99	99	99	0	0	0	99	99	99	140	112	123.3333333	177.0666667	13.30663995	28	112	119	135	92	66	75.66666667	131.8666667
168134	36.6	36.6	36.6	0	0	0	36.6	36.6	36.6	104	98	101	6	2.449489743	6	100	100	103	22	20	20.5	0.7	0.836660027	2	20	20	20.75	96.95685393	94.49303371	95.87292242	5.319618308	1.130611553	2.463820225	95.42179775	95.99393258	96.4447191	128	114	118.3333333	37.46666667	6.121002097	14	114	115	122	78	68	71	22
168134	36.6	34.6	36.31428571	0.571428571	0.755928946	2	36.6	36.6	36.6	120	108	112	20	4.472135955	12	109	110	114	25	22	22.57142857	1.285714286	1.133893419	3	22	22	22.5	96.95685393	94.49303371	95.87292242	5.319618308	1.130611553	2.463820225	95.42179775	95.99393258	96.4447191	154	126	134.8571429	85.14285714	9.227288721	28	130	132	136	98	76	82.85714286	50.47619048
168134	36.6	36.6	36.6	0	0	0	36.6	36.6	36.6	110	108	108.5714286	0.952380952	0.975900073	2	108	108	109	22	21	21.57142857	0.285714286	0.534522484	1	21	22	22	96.95685393	94.49303371	95.87292242	5.319618308	1.130611553	2.463820225	95.42179775	95.99393258	96.4447191	132	122	126.5714286	16.95238095	4.117326918	10	123	126	130	80	74	76.85714286	9.142857143
169629	31.4	31	31.16666667	0.022666667	0.150554531	0.4	31.05	31.2	31.2	58	56	57.33333333	1.066666667	1.032795559	2	56.5	58	58	22.00715564	17.84400716	19.82920521	5.956874775	1.641174146	4.163148479	18.94919499	19.75974955	20.65169946	96.95685393	94.49303371	95.87292242	5.319618308	1.130611553	2.463820225	95.42179775	95.99393258	96.4447191	106	96	100	15	3.872983346	10	96.5	100	102.5	56	44	47.42857143	16.95238095
169629	30.8	30.8	30.8	0	0	0	30.8	30.8	30.8	56	50	52.57142857	7.619047619	2.760262237	6	50	52	55	22.00715564	17.84400716	19.82920521	5.956874775	1.641174146	4.163148479	18.94919499	19.75974955	20.65169946	96.95685393	94.49303371	95.87292242	5.319618308	1.130611553	2.463820225	95.42179775	95.99393258	96.4447191	109	86	98.07142857	70.84065934	8.416689334	23	89.25	100.5	104	61	40	50.35714286	42.09340659
169629	30.8	30.8	30.8	0	0	0	30.8	30.8	30.8	56	50	52.57142857	6.285714286	2.507132682	6	51	52	54	22.00715564	17.84400716	19.82920521	5.956874775	1.641174146	4.163148479	18.94919499	19.75974955	20.65169946	96.95685393	94.49303371	95.87292242	5.319618308	1.130611553	2.463820225	95.42179775	95.99393258	96.4447191	114	86	103.1428571	79.82417582	8.934437633	28	101	105	109	61	42	52.64285714	34.70879121
169629	31.6	31.2	31.37142857	0.032380952	0.179947082	0.4	31.2	31.4	31.5	62	56	59.42857143	6.285714286	2.507132682	6	58	58	62	22.00715564	17.84400716	19.82920521	5.956874775	1.641174146	4.163148479	18.94919499	19.75974955	20.65169946	96.95685393	94.49303371	95.87292242	5.319618308	1.130611553	2.463820225	95.42179775	95.99393258	96.4447191	106	96	101.2857143	23.57142857	4.855041562	10	96.5	102	106	48	44	46.57142857	3.619047619
169629	30.8	30.8	30.8	0	0	0	30.8	30.8	30.8	54	50	52.66666667	4.266666667	2.065591118	4	51	54	54	22.00715564	17.84400716	19.82920521	5.956874775	1.641174146	4.163148479	18.94919499	19.75974955	20.65169946	96.95685393	94.49303371	95.87292242	5.319618308	1.130611553	2.463820225	95.42179775	95.99393258	96.4447191	109	87	101.0833333	49.35606061	7.025386865	22	99.5	104	105.25	58	40	50.83333333	42.6969697
169629	32	31.4	31.7	0.044	0.20976177	0.6	31.6	31.7	31.8	74	62	66.33333333	35.86666667	5.988878582	12	62	63	71.5	22.00715564	17.84400716	19.82920521	5.956874775	1.641174146	4.163148479	18.94919499	19.75974955	20.65169946	96.95685393	94.49303371	95.87292242	5.319618308	1.130611553	2.463820225	95.42179775	95.99393258	96.4447191	114	78	100.125	130.9821429	11.44474302	36	94.75	104	106.5	52	38	47.375	16.83928571
169630	34.9	34.9	34.9	0	0	0	34.9	34.9	34.9	81	75	78.66666667	5.066666667	2.250925735	6	77.5	79.5	80	18	12	15.33333333	4.666666667	2.160246899	6	14.25	15.5	16.75	96.95685393	94.49303371	95.87292242	5.319618308	1.130611553	2.463820225	95.42179775	95.99393258	96.4447191	111	101	105.8333333	16.16666667	4.020779361	10	103	105.5	108.75	70	66	68	2
169630	34.9	34.9	34.9	0	0	0	34.9	34.9	34.9	76	69	71.85714286	4.476190476	2.115700942	7	71	72	72	14	10	11.57142857	1.619047619	1.272418021	4	11	11	12	96.95685393	94.49303371	95.87292242	5.319618308	1.130611553	2.463820225	95.42179775	95.99393258	96.4447191	127	99	106.7142857	96.57142857	9.827076298	28	100	104	108.5	76	67	69.71428571	12.57142857
169630	35.1	35	35.05	0.003	0.054772256	0.1	35	35.05	35.1	85	74	78.33333333	18.66666667	4.320493799	11	75.25	77	81	18	11	13.33333333	6.266666667	2.503331114	7	12	12.5	13.75	99	97	98	2	1.414213562	2	97.5	98	98.5	115	89	103.6666667	106.2666667	10.30857248	26	97	104.5	112	73	64	68.83333333	14.16666667
169630	34.9	34.9	34.9	0	0	0	34.9	34.9	34.9	82	74	78.66666667	8.266666667	2.875181154	8	77.5	79	80.5	19	12	14.33333333	7.066666667	2.658320272	7	12.25	14	15	96.95685393	94.49303371	95.87292242	5.319618308	1.130611553	2.463820225	95.42179775	95.99393258	96.4447191	124	101	109.5	97.9	9.894442885	23	102.75	105	116.25	77	66	70.33333333	19.86666667
169630	35	34.9	34.94285714	0.002857143	0.053452248	0.1	34.9	34.9	35	82	74	78.14285714	11.80952381	3.436498772	8	75.5	77	81.5	19	11	13.14285714	7.142857143	2.672612419	8	12	12	13	99	99	99	5.319618308	1.130611553	0	99	99	99	115	100	105.2857143	27.57142857	5.250850271	15	101.5	105	107	73	66	69	7
169630	34.9	34.9	34.9	0	0	0	34.9	34.9	34.9	80	71	75.42857143	14.61904762	3.823486317	9	72	76	78.5	18	10	13.28571429	8.238095238	2.870208222	8	11.5	12	15	96.95685393	94.49303371	95.87292242	5.319618308	1.130611553	2.463820225	95.42179775	95.99393258	96.4447191	107	99	101.8571429	7.476190476	2.734262328	8	100	101	103	70	66	67.42857143	1.619047619
169879	36.2	35	35.63333333	0.182666667	0.427395211	1.2	35.45	35.6	35.9	94	82	89.66666667	18.26666667	4.273952113	12	88.5	91	92	22.00715564	17.84400716	19.82920521	5.956874775	1.641174146	4.163148479	18.94919499	19.75974955	20.65169946	99	94	97.4	4.3	2.073644135	5	97	98	99	121	106	113.75	43.58333333	6.60176744	15	109.75	114	118	92	62	76.5	156.3333333
169879	34.8	34.8	34.8	0	0	0	34.8	34.8	34.8	78	72	74	6.666666667	2.581988897	6	72	72	76	22.00715564	17.84400716	19.82920521	5.956874775	1.641174146	4.163148479	18.94919499	19.75974955	20.65169946	99	98	98.8	0.2	0.447213595	1	99	99	99	119	82	101.5714286	246.952381	15.71471861	37	89.5	98	116.5	80	57	66	71.33333333
169879	35	34.8	34.86666667	0.010666667	0.103279556	0.2	34.8	34.8	34.95	76	72	74	4	2	4	72	74	76	22.00715564	17.84400716	19.82920521	5.956874775	1.641174146	4.163148479	18.94919499	19.75974955	20.65169946	99	96	98	1.333333333	1.154700538	3	97.5	98	99	119	82	98.71428571	162.9047619	12.76341498	37	89.5	103	104	80	57	67.42857143	72.61904762
169879	35	34.8	34.96666667	0.006666667	0.081649658	0.2	35	35	35	76	72	74	1.6	1.264911064	4	74	74	74	22.00715564	17.84400716	19.82920521	5.956874775	1.641174146	4.163148479	18.94919499	19.75974955	20.65169946	98	92	94.66666667	7.066666667	2.658320272	6	92.25	94.5	96.75	109	98	104.3333333	15.86666667	3.983298466	11	103	104	107.25	76	62	72.33333333	26.66666667
169879	35.2	35.2	35.2	0	0	0	35.2	35.2	35.2	82	74	75.33333333	10.66666667	3.265986324	8	74	74	74	22.00715564	17.84400716	19.82920521	5.956874775	1.641174146	4.163148479	18.94919499	19.75974955	20.65169946	96	91	92.5	3.1	1.760681686	5	92	92	92	134	114	119	71.5	8.455767263	20	115	115	117	84	73	79.2	16.7
169879	35.6	35	35.25714286	0.036190476	0.190237946	0.6	35.2	35.2	35.3	92	74	81.14285714	58.47619048	7.646972635	18	74	82	86	22.00715564	17.84400716	19.82920521	5.956874775	1.641174146	4.163148479	18.94919499	19.75974955	20.65169946	98	91	94.28571429	7.571428571	2.751622898	7	92	94	96.5	134	111	119.25	102.9166667	10.1447852	23	114	116	121.25	84	73	78.5	20.33333333
170012	35.8	31.6	33.8	3.12	1.766352173	4.2	32.95	33.9	34.75	114	110	111.8	3.2	1.788854382	4	110	112	113	20	14	16.8	5.7	2.387467277	6	15	17	18	98	98	98	0	0	0	98	98	98	115	108	111.3333333	12.33333333	3.511884584	7	109.5	111	113	90	79	85.33333333	32.33333333
170012	35.8	31.6	34.25714286	1.942857143	1.393864105	4.2	33.9	34.4	35.1	126	110	113.5714286	31.28571429	5.593363414	16	111	112	112.5	36	14	21.33333333	70.26666667	8.382521498	22	15.5	18.5	24.5	98	97	97.85714286	0.142857143	0.377964473	1	98	98	98	123	111	117	72	8.485281374	12	114	117	120	90	89	89.5	0.5
170012	37.4	37.4	37.4	0	0	0	37.4	37.4	37.4	120	110	114.6666667	10.66666667	3.265986324	10	114	114	115.5	33	19	24	25.6	5.059644256	14	20.75	23	25.25	99	98	98.16666667	0.166666667	0.40824829	1	98	98	98	121	121	121	99.54426722	7.261410128	0	121	121	121	83	83	83	49.80929173
170012	37.4	33.8	36.88571429	1.851428571	1.360672103	3.6	37.4	37.4	37.4	120	114	116	4	2	6	115	116	116	33	18	21.57142857	26.61904762	5.15936504	15	19	20	21	99	98	98.28571429	0.238095238	0.487950036	1	98	98	98.5	128	121	124.5	24.5	4.949747468	7	122.75	124.5	126.25	90	83	86.5	24.5
170012	37.4	33.8	36.36666667	2.662666667	1.631767957	3.6	35.45	37.4	37.4	116	112	114.3333333	3.866666667	1.966384161	4	112.5	115	116	23	16	19.66666667	6.266666667	2.503331114	7	18.25	20	21	99	98	98.16666667	0.166666667	0.40824829	1	98	98	98	128	90	109	722	26.87005769	38	99.5	109	118.5	90	64	77	338
170012	29.5	29.5	29.5	1.397835011	0.533379305	0	29.5	29.5	29.5	114	114	114	0	0	0	114	114	114	18	14	16	8	2.828427125	4	15	16	17	99	98	98.5	0.5	0.707106781	1	98.25	98.5	98.75	120	87	107.5	211	14.52583905	33	102.75	111.5	116.25	90	62	79.5	157.6666667
170744	29.8	27.2	28.6	0.866666667	0.930949336	2.6	28	28.6	29.3	124	122	122.8571429	1.142857143	1.069044968	2	122	122	124	23	19	20.57142857	2.285714286	1.511857892	4	19.5	20	21.5	99	98	98.5	0.5	0.707106781	1	98.25	98.5	98.75	126	104	118.8571429	65.14285714	8.07111251	22	116	122	124	58	54	55.71428571	1.904761905
170744	36.6	36.6	36.6	0	0	0	36.6	36.6	36.6	118	114	117.3333333	2.666666667	1.632993162	4	118	118	118	19	18	18.33333333	0.266666667	0.516397779	1	18	18	18.75	99	99	99	5.319618308	1.130611553	0	99	99	99	122	106	113.6666667	40.66666667	6.377042157	16	109	113	118.5	58	54	55.33333333	2.666666667
170744	29.4	27.8	28.51428571	0.344761905	0.587164291	1.6	28.2	28.2	28.9	124	122	122.5714286	0.952380952	0.975900073	2	122	122	123	21	19	19.42857143	0.619047619	0.786795792	2	19	19	19.5	96.95685393	94.49303371	95.87292242	5.319618308	1.130611553	2.463820225	95.42179775	95.99393258	96.4447191	122	104	113.7142857	37.9047619	6.156684327	18	111	112	118	56	54	55.42857143	0.952380952
170744	36.6	27.4	32.77142857	22.81904762	4.776928681	9.2	27.8	36.6	36.6	120	118	118.5714286	0.952380952	0.975900073	2	118	118	119	19	18	18.14285714	0.142857143	0.377964473	1	18	18	18	96.95685393	94.49303371	95.87292242	5.319618308	1.130611553	2.463820225	95.42179775	95.99393258	96.4447191	120	112	115.8571429	8.80952381	2.968084199	8	113.5	116	118	56	54	55.28571429	0.904761905
170744	29	27.8	28.26666667	0.154666667	0.393276832	1.2	28.2	28.2	28.2	122	120	121	1.2	1.095445115	2	120	121	122	20	19	19.16666667	0.166666667	0.40824829	1	19	19	19	96.95685393	94.49303371	95.87292242	5.319618308	1.130611553	2.463820225	95.42179775	95.99393258	96.4447191	118	110	114.3333333	8.666666667	2.943920289	8	112.5	115	116	56	54	55.33333333	1.066666667
170744	36.6	27.4	29.23333333	13.06266667	3.614231131	9.2	27.8	27.8	27.95	120	118	119.3333333	1.066666667	1.032795559	2	118.5	120	120	19	18	18.33333333	0.266666667	0.516397779	1	18	18	18.75	96.95685393	94.49303371	95.87292242	5.319618308	1.130611553	2.463820225	95.42179775	95.99393258	96.4447191	120	113	116.8333333	5.766666667	2.401388487	7	116	117	118	56	55	55.83333333	0.166666667
170880	36.8	36.8	36.8	0	0	0	36.8	36.8	36.8	96	82	84.57142857	26.28571429	5.126959556	14	82	82	84	23	8	13.85714286	22.47619048	4.740906082	15	11.5	14	14.5	98	94	95.14285714	2.142857143	1.463850109	4	94	95	95.5	114	110	111.4285714	2.285714286	1.511857892	4	110	112	112	68	62	64	5.333333333
170880	36.8	36.8	36.8	0	0	0	36.8	36.8	36.8	86	82	84	1.6	1.264911064	4	84	84	84	15	8	12.5	7.9	2.810693865	7	11	14	14	94	93	93.66666667	0.266666667	0.516397779	1	93.25	94	94	110	106	109	2.8	1.673320053	4	108.5	110	110	62	60	61.33333333	1.066666667
170880	36.8	36.8	36.8	0	0	0	36.8	36.8	36.8	96	90	92.66666667	5.866666667	2.422120283	6	90.5	93	94	19	13	16.16666667	4.966666667	2.228601953	6	15	16	17.75	97	94	96.16666667	1.766666667	1.329160136	3	95.5	97	97	108	88	99	78	8.831760866	20	91.5	102	105	58	48	54	22.4
170880	36.8	31.2	35.22857143	4.779047619	2.186103296	5.6	34.1	36.8	36.8	92	90	91.14285714	1.142857143	1.069044968	2	90	92	92	15	14	14.28571429	0.238095238	0.487950036	1	14	14	14.5	95	94	94.85714286	0.142857143	0.377964473	1	95	95	95	100	88	92.57142857	27.61904762	5.255382728	12	89	90	96	50	48	48.57142857	0.952380952
170880	36.8	36.8	36.8	0	0	0	36.8	36.8	36.8	96	82	87	34.8	5.899152482	14	82	86	90	23	13	15.5	14.3	3.78153408	10	13.25	14.5	15	98	95	96	1.2	1.095445115	3	95.25	96	96	114	100	108.3333333	42.26666667	6.501281925	14	103	112	112	68	58	63	17.2
170880	36.8	36.8	36.8	0	0	0	36.8	36.8	36.8	94	90	90.85714286	2.476190476	1.573591585	4	90	90	91	17	14	15	1	1	3	14.5	15	15	97	94	95	1	1	3	94.5	95	95	102	88	91.14285714	25.14285714	5.014265364	14	88	90	91	56	48	49.42857143	8.952380952
170931	35.4	35.2	35.36666667	0.006666667	0.081649658	0.2	35.4	35.4	35.4	100	96	98	3.2	1.788854382	4	96.5	98	99.5	30	25	27	3.2	1.788854382	5	26	26.5	27.75	96.95685393	94.49303371	95.87292242	5.319618308	1.130611553	2.463820225	95.42179775	95.99393258	96.4447191	126	103	114.5	264.5	16.26345597	23	108.75	114.5	120.25	86	76	81	50
170931	35.4	35	35.17142857	0.032380952	0.179947082	0.4	35	35.2	35.3	100	94	96.57142857	7.619047619	2.760262237	6	94	96	99	30	22	26	6.333333333	2.516611478	8	25	26	27	96.95685393	94.49303371	95.87292242	5.319618308	1.130611553	2.463820225	95.42179775	95.99393258	96.4447191	126	113	119.3333333	42.33333333	6.506407099	13	116	119	122.5	92	74	84	84
170931	34.8	34.6	34.66666667	0.010666667	0.103279556	0.2	34.6	34.6	34.75	92	88	89.66666667	2.266666667	1.505545305	4	88.5	90	90	28	24	25.83333333	2.166666667	1.471960144	4	25	25.5	26.75	99	99	99	0	0	0	99	99	99	123	96	108.3333333	186.3333333	13.65039682	27	101	106	114.5	82	71	76.66666667	30.33333333
170931	34.6	34.4	34.45714286	0.00952381	0.097590007	0.2	34.4	34.4	34.5	88	86	86.85714286	1.142857143	1.069044968	2	86	86	88	33	24	26.85714286	13.14285714	3.625307869	9	24.5	25	28.5	96	96	96	5.319618308	1.130611553	0	96	96	96	92	92	92	99.54426722	7.261410128	0	92	92	92	73	73	73	49.80929173
170931	35.2	34.8	34.96666667	0.022666667	0.150554531	0.4	34.85	35	35	98	94	95	2.8	1.673320053	4	94	94	95.5	26	22	24.66666667	1.866666667	1.366260102	4	25	25	25	99	99	99	5.319618308	1.130611553	0	99	99	99	119	113	116	18	4.242640687	6	114.5	116	117.5	92	74	83	162
170931	34.6	34.4	34.48571429	0.011428571	0.106904497	0.2	34.4	34.4	34.6	90	86	87.71428571	1.904761905	1.380131119	4	87	88	88	28	24	25	2	1.414213562	4	24	25	25	96.95685393	94.49303371	95.87292242	5.319618308	1.130611553	2.463820225	95.42179775	95.99393258	96.4447191	96	96	96	99.54426722	7.261410128	0	96	96	96	71	71	71	49.80929173
170975	36.4	28.8	34.2	9.053333333	3.008875759	7.6	32.5	36.4	36.4	76	66	71.14285714	11.80952381	3.436498772	10	69	72	73	22.00715564	17.84400716	19.82920521	5.956874775	1.641174146	4.163148479	18.94919499	19.75974955	20.65169946	96.95685393	94.49303371	95.87292242	5.319618308	1.130611553	2.463820225	95.42179775	95.99393258	96.4447191	86	72	80.125	25.26785714	5.026714349	14	77	81.5	84	50	35	40.875	20.98214286
170975	36.4	25.6	34.31428571	16.77142857	4.095293466	10.8	34.5	36.4	36.4	72	60	66.28571429	17.9047619	4.231401884	12	64	66	69	22.00715564	17.84400716	19.82920521	5.956874775	1.641174146	4.163148479	18.94919499	19.75974955	20.65169946	96.95685393	94.49303371	95.87292242	5.319618308	1.130611553	2.463820225	95.42179775	95.99393258	96.4447191	86	82	84.375	1.696428571	1.302470181	4	84	84	85.25	56	40	43.25	27.35714286
170975	36.2	36.2	36.2	1.397835011	0.533379305	0	36.2	36.2	36.2	62	60	61	1.2	1.095445115	2	60	61	62	22.00715564	17.84400716	19.82920521	5.956874775	1.641174146	4.163148479	18.94919499	19.75974955	20.65169946	96.95685393	94.49303371	95.87292242	5.319618308	1.130611553	2.463820225	95.42179775	95.99393258	96.4447191	102	86	94	22.66666667	4.760952286	16	93	94	95	52	42	44.57142857	12.95238095
170975	35.70628773	34.44580818	35.27263581	1.397835011	0.533379305	1.260479544	35.13051224	35.39705734	35.56657025	64	60	62.28571429	1.904761905	1.380131119	4	62	62	63	22.00715564	17.84400716	19.82920521	5.956874775	1.641174146	4.163148479	18.94919499	19.75974955	20.65169946	96.95685393	94.49303371	95.87292242	5.319618308	1.130611553	2.463820225	95.42179775	95.99393258	96.4447191	102	92	95.75	8.5	2.915475947	10	94	96	96	60	42	46.5	31.71428571
170975	36.4	25.6	34.56666667	19.30266667	4.393480018	10.8	36.25	36.4	36.4	66	60	61.66666667	5.466666667	2.338090389	6	60	61	62	22.00715564	17.84400716	19.82920521	5.956874775	1.641174146	4.163148479	18.94919499	19.75974955	20.65169946	96.95685393	94.49303371	95.87292242	5.319618308	1.130611553	2.463820225	95.42179775	95.99393258	96.4447191	90	82	85.28571429	6.238095238	2.497617913	8	84	85	86	56	40	43.71428571	29.9047619
170975	35.70628773	34.44580818	35.27263581	1.397835011	0.533379305	1.260479544	35.13051224	35.39705734	35.56657025	66	62	64	1.6	1.264911064	4	64	64	64	22.00715564	17.84400716	19.82920521	5.956874775	1.641174146	4.163148479	18.94919499	19.75974955	20.65169946	99	99	99	0	0	0	99	99	99	96	90	94	5.333333333	2.309401077	6	93	94	96	60	44	47.42857143	31.61904762
171080	38.4	38.4	38.4	0	0	0	38.4	38.4	38.4	72	66	67.66666667	5.466666667	2.338090389	6	66	67	68	22.00715564	17.84400716	19.82920521	5.956874775	1.641174146	4.163148479	18.94919499	19.75974955	20.65169946	97	96	96.33333333	0.266666667	0.516397779	1	96	96	96.75	148	142	144.6666667	4.266666667	2.065591118	6	144	144	145.5	64	60	61.33333333	2.666666667
171080	38.4	38.2	38.34285714	0.00952381	0.097590007	0.2	38.3	38.4	38.4	76	66	68.28571429	13.9047619	3.728908943	10	66	66	69	22.00715564	17.84400716	19.82920521	5.956874775	1.641174146	4.163148479	18.94919499	19.75974955	20.65169946	97	96	96.14285714	0.142857143	0.377964473	1	96	96	96	146	142	143.4285714	2.285714286	1.511857892	4	142	144	144	64	60	60.57142857	2.285714286
171080	38.4	38.4	38.4	0	0	0	38.4	38.4	38.4	80	74	77.66666667	7.066666667	2.658320272	6	76	78	80	22.00715564	17.84400716	19.82920521	5.956874775	1.641174146	4.163148479	18.94919499	19.75974955	20.65169946	98	96	97.16666667	0.566666667	0.752772653	2	97	97	97.75	150	148	148.3333333	0.666666667	0.816496581	2	148	148	148	62	60	61.33333333	1.066666667
171080	38.4	33.4	37.57142857	3.392380952	1.841841728	5	38.2	38.2	38.3	82	66	73.71428571	41.9047619	6.47338875	16	68	76	78	22.00715564	17.84400716	19.82920521	5.956874775	1.641174146	4.163148479	18.94919499	19.75974955	20.65169946	96	87	94.57142857	11.28571429	3.359421719	9	95.5	96	96	146	138	143.1428571	7.80952381	2.794552524	8	142	144	145	64	58	60.28571429	3.238095238
171080	38.4	38.4	38.4	0	0	0	38.4	38.4	38.4	80	72	76.57142857	12.95238095	3.598941643	8	74	76	80	22.00715564	17.84400716	19.82920521	5.956874775	1.641174146	4.163148479	18.94919499	19.75974955	20.65169946	98	97	97.71428571	0.238095238	0.487950036	1	97.5	98	98	150	148	148.2857143	0.571428571	0.755928946	2	148	148	148	62	60	61.42857143	0.952380952
171080	38.4	38.4	38.4	0	0	0	38.4	38.4	38.4	76	70	72	4.8	2.19089023	6	70.5	72	72	22.00715564	17.84400716	19.82920521	5.956874775	1.641174146	4.163148479	18.94919499	19.75974955	20.65169946	98	97	97.83333333	0.166666667	0.40824829	1	98	98	98	148	146	147.6666667	0.666666667	0.816496581	2	148	148	148	64	60	62	1.6
171281	34.4	33.8	34.14285714	0.04952381	0.222539456	0.6	34	34.2	34.3	138	134	136.8571429	2.476190476	1.573591585	4	136	138	138	22.00715564	17.84400716	19.82920521	5.956874775	1.641174146	4.163148479	18.94919499	19.75974955	20.65169946	97	96	96.75	0.25	0.5	1	96.75	97	97	126.9560177	113.0388681	119.8587989	99.54426722	7.261410128	13.91714968	116.8904705	119.7130924	122.7727583	70.05830208	61.58881691	65.51887114	49.80929173
171281	32.8	32.2	32.53333333	0.058666667	0.242212028	0.6	32.4	32.5	32.75	120	112	116.3333333	8.666666667	2.943920289	8	114.5	117	118	22.00715564	17.84400716	19.82920521	5.956874775	1.641174146	4.163148479	18.94919499	19.75974955	20.65169946	96.95685393	94.49303371	95.87292242	5.319618308	1.130611553	2.463820225	95.42179775	95.99393258	96.4447191	86	78	82.33333333	8.666666667	2.943920289	8	80.5	83	84	62	58	61	2.8
171281	34	33.4	33.66666667	0.090666667	0.301109061	0.6	33.4	33.6	33.95	136	130	133.6666667	5.466666667	2.338090389	6	132.5	134	135.5	22.00715564	17.84400716	19.82920521	5.956874775	1.641174146	4.163148479	18.94919499	19.75974955	20.65169946	99	94	97	2.8	1.673320053	5	97	97	97.75	68	66	67	2	1.414213562	2	66.5	67	67.5	54	52	53	2
171281	33.4	33	33.16666667	0.038666667	0.196638416	0.4	33	33.1	33.35	130	122	125	10.8	3.286335345	8	122.5	124	127	22.00715564	17.84400716	19.82920521	5.956874775	1.641174146	4.163148479	18.94919499	19.75974955	20.65169946	96.95685393	94.49303371	95.87292242	5.319618308	1.130611553	2.463820225	95.42179775	95.99393258	96.4447191	74	62	67.66666667	26.26666667	5.125101625	12	63	68	71.5	54	48	51	7.6
171281	33.2	32.6	32.91428571	0.038095238	0.195180015	0.6	32.8	33	33	124	118	121.1428571	6.476190476	2.544836041	6	119	122	123	22.00715564	17.84400716	19.82920521	5.956874775	1.641174146	4.163148479	18.94919499	19.75974955	20.65169946	96.95685393	94.49303371	95.87292242	5.319618308	1.130611553	2.463820225	95.42179775	95.99393258	96.4447191	82	66	74.57142857	32.95238095	5.740416444	16	71	74	79	62	50	55.71428571	19.23809524
171281	34.8	34.2	34.45714286	0.04952381	0.222539456	0.6	34.3	34.4	34.6	142	138	139.1428571	2.476190476	1.573591585	4	138	138	140	22.00715564	17.84400716	19.82920521	5.956874775	1.641174146	4.163148479	18.94919499	19.75974955	20.65169946	99	96	98.25	2.25	1.5	3	98.25	99	99	126.9560177	113.0388681	119.8587989	99.54426722	7.261410128	13.91714968	116.8904705	119.7130924	122.7727583	70.05830208	61.58881691	65.51887114	49.80929173
171473	35.9	33.5	35.45714286	0.74952381	0.865750431	2.4	35.7	35.8	35.8	115	115	115	0	0	0	115	115	115	16	16	16	0	0	0	16	16	16	98	77	94.42857143	59.61904762	7.721337165	21	96.5	97	98	78	78	78	0	0	0	78	78	78	49	46	47.5	4.5
171473	36.4	36.1	36.2	0.013333333	0.115470054	0.3	36.1	36.2	36.25	120	118	119	0.333333333	0.577350269	2	119	119	119	16	16	16	0	0	0	16	16	16	99	97	98.2	0.7	0.836660027	2	98	98	99	86	86	86	0	0	0	86	86	86	54	53	53.5	0.5
171473	36.1	35.9	36	0.004	0.063245553	0.2	36	36	36	119	116	117.6666667	1.466666667	1.211060142	3	117	117.5	118.75	16	16	16	0	0	0	16	16	16	98	96	97.5	0.7	0.836660027	2	97.25	98	98	90	84	87	18	4.242640687	6	85.5	87	88.5	51	50	50.5	0.5
171473	36	35.8	35.88571429	0.008095238	0.089973541	0.2	35.8	35.9	35.95	117	115	115.7142857	0.904761905	0.951189731	2	115	115	116.5	16	16	16	0	0	0	16	16	16	98	96	97	0.666666667	0.816496581	2	96.5	97	97.5	84	78	81	18	4.242640687	6	79.5	81	82.5	50	49	49.5	0.5
171473	36.6	36.2	36.4	0.02	0.141421356	0.4	36.325	36.4	36.475	122	119	120.5	1.9	1.378404875	3	119.25	120.5	121.75	16	16	16	0	0	0	16	16	16	99	97	97.5	0.7	0.836660027	2	97	97	97.75	86	85	85.5	0.5	0.707106781	1	85.25	85.5	85.75	54	54	54	0
171473	36.2	36	36.1	0.004	0.063245553	0.2	36.1	36.1	36.1	119	118	118.8333333	0.166666667	0.40824829	1	119	119	119	16	16	16	0	0	0	16	16	16	99	98	98.25	0.25	0.5	1	98	98	98.25	94	86	90	32	5.656854249	8	88	90	92	54	53	53.5	0.5
171708	37.8	37.4	37.52	0.032	0.178885438	0.4	37.4	37.4	37.6	118	116	117.4285714	0.952380952	0.975900073	2	117	118	118	14	13	13.57142857	0.285714286	0.534522484	1	13	14	14	96.95685393	94.49303371	95.87292242	5.319618308	1.130611553	2.463820225	95.42179775	95.99393258	96.4447191	128	108	120.8571429	43.80952381	6.618876325	20	119	122	125	46	44	44.85714286	1.142857143
171708	38	37.6	37.8	0.032	0.178885438	0.4	37.65	37.8	37.95	116	114	115.3333333	1.066666667	1.032795559	2	114.5	116	116	15	13	14	0.4	0.632455532	2	14	14	14	96.95685393	94.49303371	95.87292242	5.319618308	1.130611553	2.463820225	95.42179775	95.99393258	96.4447191	132	76	101.625	320.5535714	17.90400993	56	89.5	100	111.75	52	42	48	16
171708	38	38	38	0	0	0	38	38	38	118	112	114.3333333	5.466666667	2.338090389	6	112.5	114	115.5	26	13	16.5	24.7	4.969909456	13	14	14	17	96.95685393	94.49303371	95.87292242	5.319618308	1.130611553	2.463820225	95.42179775	95.99393258	96.4447191	120	104	113.1428571	25.14285714	5.014265364	16	112	114	115	47	42	44.71428571	2.904761905
171708	37.8	27	36.05714286	15.98285714	3.997856569	10.8	37.4	37.4	37.7	118	116	117.1428571	1.142857143	1.069044968	2	116	118	118	14	13	13.71428571	0.238095238	0.487950036	1	13.5	14	14	96.95685393	94.49303371	95.87292242	5.319618308	1.130611553	2.463820225	95.42179775	95.99393258	96.4447191	128	118	122.2857143	15.23809524	3.903600292	10	119	122	125	46	44	44.28571429	0.571428571
171708	38	37.8	37.94285714	0.00952381	0.097590007	0.2	37.9	38	38	118	112	114.5714286	4.952380952	2.225394561	6	113	114	116	26	13	15.57142857	21.61904762	4.649628761	13	13.5	14	14.5	96.95685393	94.49303371	95.87292242	5.319618308	1.130611553	2.463820225	95.42179775	95.99393258	96.4447191	132	76	107.5	255.3888889	15.98089137	56	104	110	116.25	52	42	46.5	17.61111111
171708	37.6	35.6	36.86666667	1.213333333	1.101514109	2	36.5	37.4	37.5	118	116	117.3333333	1.066666667	1.032795559	2	116.5	118	118	16	13	13.66666667	1.466666667	1.211060142	3	13	13	13.75	96.95685393	94.49303371	95.87292242	5.319618308	1.130611553	2.463820225	95.42179775	95.99393258	96.4447191	124	94	110.6666667	130.6666667	11.43095213	30	103.5	112	119	66	46	53	70
171881	37.3	37.3	37.3	0	0	0	37.3	37.3	37.3	90	86	88	2	1.414213562	4	87.25	88	88.75	19	17	18.16666667	0.566666667	0.752772653	2	18	18	18.75	96.95685393	94.49303371	95.87292242	5.319618308	1.130611553	2.463820225	95.42179775	95.99393258	96.4447191	132	132	132	99.54426722	7.261410128	0	132	132	132	61	61	61	49.80929173
171881	37.3	37.3	37.3	0	0	0	37.3	37.3	37.3	100	93	95.33333333	6.266666667	2.503331114	7	94	94.5	95.75	28	18	20.5	14.7	3.834057903	10	18.25	19	20.5	96.95685393	94.49303371	95.87292242	5.319618308	1.130611553	2.463820225	95.42179775	95.99393258	96.4447191	151	151	151	99.54426722	7.261410128	0	151	151	151	66	66	66	49.80929173
171881	37.3	37.3	37.3	0	0	0	37.3	37.3	37.3	93	90	90.83333333	1.366666667	1.169045194	3	90	90.5	91	21	17	18.5	2.7	1.643167673	4	17.25	18	19.5	96.95685393	94.49303371	95.87292242	5.319618308	1.130611553	2.463820225	95.42179775	95.99393258	96.4447191	137	137	137	99.54426722	7.261410128	0	137	137	137	61	61	61	49.80929173
171881	37.3	37.3	37.3	0	0	0	37.3	37.3	37.3	91	86	87.42857143	2.952380952	1.718249386	5	86.5	87	87.5	19	17	18	1	1	2	17	18	19	96.95685393	94.49303371	95.87292242	5.319618308	1.130611553	2.463820225	95.42179775	95.99393258	96.4447191	139	139	139	99.54426722	7.261410128	0	139	139	139	58	58	58	49.80929173
171881	37.3	29.8	36.22857143	8.035714286	2.834733548	7.5	37.3	37.3	37.3	98	86	90.42857143	17.95238095	4.237025012	12	87	91	92	26	17	20.14285714	12.80952381	3.579039509	9	17	19	22.5	96.95685393	94.49303371	95.87292242	5.319618308	1.130611553	2.463820225	95.42179775	95.99393258	96.4447191	139	139	139	99.54426722	7.261410128	0	139	139	139	58	58	58	49.80929173
171881	37.3	37.3	37.3	0	0	0	37.3	37.3	37.3	100	90	92.71428571	12.57142857	3.545621042	10	90.5	91	93.5	28	17	20	14.66666667	3.829708431	11	17.5	19	20.5	96.95685393	94.49303371	95.87292242	5.319618308	1.130611553	2.463820225	95.42179775	95.99393258	96.4447191	137	137	137	99.54426722	7.261410128	0	137	137	137	61	61	61	49.80929173
172448	36.5	26.9	31.72857143	12.16571429	3.487938401	9.6	30	32.9	32.9	93	91	92	0.666666667	0.816496581	2	91.5	92	92.5	20	15	17.42857143	3.952380952	1.988059595	5	16	17	19	98	97	97.42857143	0.285714286	0.534522484	1	97	97	98	115	111	113.2857143	2.571428571	1.603567451	4	112.5	114	114	82	77	79.28571429	2.571428571
172448	35.8	35.7	35.76666667	0.002666667	0.051639778	0.1	35.725	35.8	35.8	82	81	81.5	0.3	0.547722558	1	81	81.5	82	17	16	16.66666667	0.266666667	0.516397779	1	16.25	17	17	98	98	98	0	0	0	98	98	98	101	100	100.5	0.3	0.547722558	1	100	100.5	101	69	68	68.5	0.3
172448	35.8	32.9	34.8	2.168	1.472412986	2.9	33.6	35.7	35.775	92	90	90.83333333	0.566666667	0.752772653	2	90.25	91	91	18	13	15.33333333	2.666666667	1.632993162	5	15	15	15.75	98	97	97.5	0.3	0.547722558	1	97	97.5	98	113	112	112.6666667	0.266666667	0.516397779	1	112.25	113	113	78	76	77	0.4
172448	35.7	32.9	33.3	1.12	1.058300524	2.8	32.9	32.9	32.9	92	90	91.14285714	0.80952381	0.899735411	2	90.5	91	92	20	15	17.71428571	3.238095238	1.799470822	5	16.5	18	19	98	97	97.28571429	0.238095238	0.487950036	1	97	97	97.5	115	111	112.5714286	2.285714286	1.511857892	4	111.5	112	113.5	80	77	77.85714286	1.476190476
172448	35.8	35.8	35.8	0	0	0	35.8	35.8	35.8	91	81	86	30	5.477225575	10	81	86	91	16	14	14.5	0.7	0.836660027	2	14	14	14.75	98	97	97.83333333	0.166666667	0.40824829	1	98	98	98	112	98	105.5	46.3	6.804410334	14	100	105.5	111.75	76	67	71.83333333	15.36666667
172448	35.8	35.8	35.8	0	0	0	35.8	35.8	35.8	91	81	82.57142857	13.95238095	3.735288604	10	81	81	81.5	17	14	15.42857143	1.285714286	1.133893419	3	14.5	16	16	98	97	97.85714286	0.142857143	0.377964473	1	98	98	98	111	98	101.2857143	18.9047619	4.34796066	13	100	100	100	75	67	69.14285714	7.142857143
173480	35.1	34.8	35	0.016	0.126491106	0.3	34.925	35.05	35.1	80	68	74.83333333	18.16666667	4.262237284	12	72.75	76	77	28	16	23	20.4	4.516635916	12	20.5	25	25	99	99	99	5.319618308	1.130611553	0	99	99	99	120	106	112.5714286	17.28571429	4.157609203	14	111.5	112	113.5	82	45	54	168
173480	36.5	34.9	36.17142857	0.325714286	0.570713839	1.6	36.25	36.4	36.45	116	79	104.2857143	248.5714286	15.76614818	37	97.5	111	114.5	34	21	28.28571429	20.23809524	4.498677054	13	26	29	31	99	97	98.4	0.8	0.894427191	2	98	99	99	172	143	159.2	220.7	14.85597523	29	143	168	170	79	60	69.6	70.3
173480	35.3	35.1	35.18571429	0.008095238	0.089973541	0.2	35.1	35.2	35.25	87	77	82.42857143	19.28571429	4.391550328	10	78.5	84	86	28	16	24.57142857	25.28571429	5.028490259	12	22	28	28	99	99	99	5.319618308	1.130611553	0	99	99	99	125	112	119.1428571	34.47619048	5.871642911	13	113.5	122	124	58	49	55.14285714	9.80952381
173480	35.3	35.2	35.23333333	0.002666667	0.051639778	0.1	35.2	35.2	35.275	87	84	86	1.6	1.264911064	3	85.25	86.5	87	31	28	28.5	1.5	1.224744871	3	28	28	28	96.95685393	94.49303371	95.87292242	5.319618308	1.130611553	2.463820225	95.42179775	95.99393258	96.4447191	131	122	125.5	10.3	3.209361307	9	123.5	125	126.5	58	55	56.33333333	1.466666667
173480	36.1	35.3	35.75	0.091	0.301662063	0.8	35.575	35.8	35.95	84	74	78.5	11.5	3.391164992	10	77	78	79.75	34	28	29.16666667	5.766666667	2.401388487	6	28	28	28.75	99	97	98.6	0.8	0.894427191	2	99	99	99	139	130	133.8333333	18.16666667	4.262237284	9	130.25	132.5	137.75	62	52	56.83333333	16.56666667
173480	36.5	35.8	36.24285714	0.076190476	0.276026224	0.7	36.05	36.4	36.45	111	77	88.71428571	236.2380952	15.37003888	34	79	80	97.5	30	24	28	3.666666667	1.914854216	6	28	28	29	99	98	98.83333333	0.166666667	0.40824829	1	99	99	99	172	134	148.2857143	230.5714286	15.18457864	38	139	143	155.5	76	59	64.28571429	42.9047619
173575	36.2	36.2	36.2	0	0	0	36.2	36.2	36.2	56	50	52.57142857	3.619047619	1.902379462	6	52	52	53	19	14	15.71428571	3.238095238	1.799470822	5	14.5	15	16.5	99	99	99	0	0	0	99	99	99	136	122	130.8571429	18.47619048	4.298393941	14	131	132	132	76	66	69.42857143	12.95238095
173575	35.6	35.4	35.5	0.02	0.141421356	0.2	35.45	35.5	35.55	50	46	48	1.6	1.264911064	4	48	48	48	17	13	14	2.4	1.549193338	4	13	13.5	14	96.95685393	94.49303371	95.87292242	5.319618308	1.130611553	2.463820225	95.42179775	95.99393258	96.4447191	140	134	137.6666667	8.666666667	2.943920289	6	135	139	140	74	70	72.33333333	2.266666667
173575	36.2	31.7	35.27142857	3.035714286	1.742330131	4.5	35.2	36.2	36.2	56	46	51.14285714	11.80952381	3.436498772	10	49	52	53	19	12	14.42857143	5.619047619	2.370453041	7	13	14	15	99	99	99	0	0	0	99	99	99	136	122	129.4285714	20.95238095	4.577377082	14	127	130	132	76	64	68.57142857	16.95238095
173575	36.2	36.2	36.2	0	0	0	36.2	36.2	36.2	54	50	51.66666667	2.266666667	1.505545305	4	50.5	52	52	17	14	15.16666667	1.366666667	1.169045194	3	14.25	15	15.75	99	99	99	5.319618308	1.130611553	0	99	99	99	138	122	131.3333333	26.66666667	5.163977795	16	132	132	132	70	66	68.33333333	2.266666667
173575	35.6	33.8	34.7	1.62	1.272792206	1.8	34.25	34.7	35.15	52	44	47.42857143	6.285714286	2.507132682	8	46	48	48	14	13	13.57142857	0.285714286	0.534522484	1	13	14	14	96.95685393	94.49303371	95.87292242	5.319618308	1.130611553	2.463820225	95.42179775	95.99393258	96.4447191	140	134	137.7142857	7.238095238	2.690370837	6	136	138	140	74	68	71.71428571	5.904761905
173575	36.4	33.8	35.05	2.09	1.445683229	2.6	33.8	35	36.25	54	44	49.33333333	13.86666667	3.723797345	10	47	50	51.5	18	13	14.66666667	3.066666667	1.751190072	5	14	14	14.75	99	99	99	5.319618308	1.130611553	0	99	99	99	152	134	141.6666667	47.06666667	6.860515044	18	138	139	146	82	68	75	30
173686	38	37.4	37.76666667	0.054666667	0.233809039	0.6	37.65	37.8	37.95	96	88	92.66666667	9.066666667	3.011090611	8	91	94	94	26	15	20	13.6	3.687817783	11	19	19	21.25	96	96	96	0	0	0	96	96	96	104	72	92	184	13.56465997	32	82.5	98	101.5	56	42	49.33333333	28.26666667
173686	37.8	37.4	37.62857143	0.019047619	0.138013112	0.4	37.6	37.6	37.7	96	88	91.42857143	14.28571429	3.77964473	8	88	90	95	22	8	13.14285714	31.14285714	5.580578567	14	9	10	17	96.95685393	94.49303371	95.87292242	5.319618308	1.130611553	2.463820225	95.42179775	95.99393258	96.4447191	104	68	77.42857143	151.6190476	12.31336865	36	71	72	78	58	48	52.28571429	12.57142857
173686	37.8	37.8	37.8	0	0	0	37.8	37.8	37.8	88	82	85.14285714	5.142857143	2.267786838	6	84	84	87	18	11	16.14285714	6.142857143	2.478478796	7	16	17	17.5	97	90	95.57142857	7.285714286	2.699206233	7	95.5	97	97	110	86	96	64	8	24	92	92	100	50	38	43.71428571	21.9047619
173686	37.8	37.8	37.8	0	0	0	37.8	37.8	37.8	88	82	84.66666667	7.466666667	2.732520204	6	82.5	84	87	18	5	14	26.4	5.138093031	13	12	16	17.75	98	90	95.33333333	8.666666667	2.943920289	8	94.5	96.5	97	110	88	97.66666667	59.86666667	7.737355276	22	93	97	101	50	40	45	17.2
173686	37.6	26.6	34.71428571	24.55809524	4.955612499	11	33	37.6	37.6	130	88	97.42857143	218.2857143	14.7744954	42	89	94	96	22	8	13.16666667	42.16666667	6.49358658	14	9	9.5	18.25	99	98	98.5	0.5	0.707106781	1	98.25	98.5	98.75	180	64	87.71428571	1692.571429	41.14087297	116	69	72	80	168	48	70.57142857	1883.619048
173686	38	37.8	37.83333333	0.006666667	0.081649658	0.2	37.8	37.8	37.8	94	82	86.33333333	18.26666667	4.273952113	12	84	85	87.5	21	15	17.66666667	3.866666667	1.966384161	6	17	17.5	18	97	96	96.66666667	0.266666667	0.516397779	1	96.25	97	97	102	86	93	26.8	5.176871642	16	92	92	93.5	46	38	41.66666667	7.066666667
175716	36.4	34.2	35.91428571	0.584761905	0.764697263	2.2	36.1	36.2	36.2	72	66	68.85714286	6.142857143	2.478478796	6	67	68	71	22	19	20.28571429	1.238095238	1.112697281	3	19.5	20	21	96.95685393	94.49303371	95.87292242	5.319618308	1.130611553	2.463820225	95.42179775	95.99393258	96.4447191	117	111	114.6666667	10.33333333	3.214550254	6	113.5	116	116.5	72	69	70.66666667	2.333333333
175716	36.7	36.4	36.51666667	0.013666667	0.116904519	0.3	36.425	36.5	36.575	72	71	71.66666667	0.266666667	0.516397779	1	71.25	72	72	21	20	20.5	0.3	0.547722558	1	20	20.5	21	96.95685393	94.49303371	95.87292242	5.319618308	1.130611553	2.463820225	95.42179775	95.99393258	96.4447191	111	107	109	8	2.828427125	4	108	109	110	70	69	69.5	0.5
175716	36.7	36.2	36.54285714	0.02952381	0.171824939	0.5	36.5	36.6	36.65	73	71	71.85714286	0.476190476	0.690065559	2	71.5	72	72	22	20	21	0.333333333	0.577350269	2	21	21	21	96.95685393	94.49303371	95.87292242	5.319618308	1.130611553	2.463820225	95.42179775	95.99393258	96.4447191	114	107	110.6666667	12.33333333	3.511884584	7	109	111	112.5	76	69	71.66666667	14.33333333
175716	36.7	36.2	36.6	0.04	0.2	0.5	36.625	36.7	36.7	73	70	71.33333333	1.066666667	1.032795559	3	71	71	71.75	23	21	21.66666667	0.666666667	0.816496581	2	21	21.5	22	96.95685393	94.49303371	95.87292242	5.319618308	1.130611553	2.463820225	95.42179775	95.99393258	96.4447191	119	114	116.5	12.5	3.535533906	5	115.25	116.5	117.75	78	76	77	2
175716	36.4	36.2	36.31428571	0.011428571	0.106904497	0.2	36.2	36.4	36.4	71	66	68.28571429	3.571428571	1.889822365	5	67	68	69.5	21	19	19.85714286	0.476190476	0.690065559	2	19.5	20	20	96.95685393	94.49303371	95.87292242	5.319618308	1.130611553	2.463820225	95.42179775	95.99393258	96.4447191	116	111	113	7	2.645751311	5	111.5	112	114	72	69	70.66666667	2.333333333
175716	36.4	36.4	36.4	0	0	0	36.4	36.4	36.4	71	69	70.16666667	0.566666667	0.752772653	2	70	70	70.75	20	19	19.66666667	0.266666667	0.516397779	1	19.25	20	20	96.95685393	94.49303371	95.87292242	5.319618308	1.130611553	2.463820225	95.42179775	95.99393258	96.4447191	112	106	109	18	4.242640687	6	107.5	109	110.5	69	66	67.5	4.5
176180	37.2	25.6	35.42857143	18.83238095	4.339629126	11.6	36.8	37.2	37.2	100	100	100	0	0	0	100	100	100	30	20	23.71428571	13.23809524	3.638419332	10	21	23	25.5	98	97	97.28571429	0.238095238	0.487950036	1	97	97	97.5	164	164	164	99.54426722	7.261410128	0	164	164	164	67	67	67	49.80929173
176180	37	37	37	0	0	0	37	37	37	100	98	98.66666667	1.066666667	1.032795559	2	98	98	99.5	22	18	20	2	1.414213562	4	19.25	20	20.75	97	96	96.66666667	0.266666667	0.516397779	1	96.25	97	97	126.9560177	113.0388681	119.8587989	99.54426722	7.261410128	13.91714968	116.8904705	119.7130924	122.7727583	70.05830208	61.58881691	65.51887114	49.80929173
176180	37.2	37	37.1	0.012	0.109544512	0.2	37	37.1	37.2	98	96	97.33333333	1.066666667	1.032795559	2	96.5	98	98	23	20	21.5	1.1	1.048808848	3	21	21.5	22	97	96	96.5	0.3	0.547722558	1	96	96.5	97	163	163	163	99.54426722	7.261410128	0	163	163	163	80	80	80	49.80929173
176180	37.2	37	37.02857143	0.005714286	0.075592895	0.2	37	37	37	100	96	98.28571429	1.904761905	1.380131119	4	98	98	99	23	18	21	3.333333333	1.825741858	5	20	22	22	97	96	96.28571429	0.238095238	0.487950036	1	96	96	96.5	163	163	163	99.54426722	7.261410128	0	163	163	163	80	80	80	49.80929173
176180	37.2	37.2	37.2	0	0	0	37.2	37.2	37.2	100	96	98	1.6	1.264911064	4	98	98	98	23	19	20.83333333	1.766666667	1.329160136	4	20.25	21	21	97	97	97	0	0	0	97	97	97	126.9560177	113.0388681	119.8587989	99.54426722	7.261410128	13.91714968	116.8904705	119.7130924	122.7727583	70.05830208	61.58881691	65.51887114	49.80929173
176180	37.2	37.2	37.2	0	0	0	37.2	37.2	37.2	100	98	99.42857143	0.952380952	0.975900073	2	99	100	100	24	20	21.85714286	2.142857143	1.463850109	4	21	21	23	98	97	97.14285714	0.142857143	0.377964473	1	97	97	97	164	164	164	99.54426722	7.261410128	0	164	164	164	67	67	67	49.80929173
177873	37.4	37.2	37.37142857	0.005714286	0.075592895	0.2	37.4	37.4	37.4	104	88	94.57142857	28.95238095	5.380741673	16	91	94	97	22.00715564	17.84400716	19.82920521	5.956874775	1.641174146	4.163148479	18.94919499	19.75974955	20.65169946	98	97	97.71428571	0.238095238	0.487950036	1	97.5	98	98	98	76	89.42857143	52.95238095	7.276838665	22	87	92	93	56	48	53.14285714	6.476190476
177873	37.2	37	37.1	0.012	0.109544512	0.2	37	37.1	37.2	82	80	80.33333333	0.666666667	0.816496581	2	80	80	80	22.00715564	17.84400716	19.82920521	5.956874775	1.641174146	4.163148479	18.94919499	19.75974955	20.65169946	99	99	99	0	0	0	99	99	99	94	86	90	11.2	3.346640106	8	88	89	93	58	52	54.66666667	4.266666667
177873	37.4	33.8	36.88571429	1.851428571	1.360672103	3.6	37.4	37.4	37.4	118	94	104.8571429	87.80952381	9.370673605	24	97	104	112	22.00715564	17.84400716	19.82920521	5.956874775	1.641174146	4.163148479	18.94919499	19.75974955	20.65169946	98	97	97.57142857	0.285714286	0.534522484	1	97	98	98	112	76	96.85714286	185.1428571	13.60672103	36	88	98	108	68	48	58.57142857	64.95238095
177873	37.2	37	37.08571429	0.011428571	0.106904497	0.2	37	37	37.2	80	80	80	0	0	0	80	80	80	22.00715564	17.84400716	19.82920521	5.956874775	1.641174146	4.163148479	18.94919499	19.75974955	20.65169946	99	99	99	0	0	0	99	99	99	100	88	94.14285714	17.47619048	4.180453382	12	92	94	96.5	60	54	56.42857143	5.285714286
177873	37.2	37	37.06666667	0.010666667	0.103279556	0.2	37	37	37.15	80	78	79.66666667	0.666666667	0.816496581	2	80	80	80	22.00715564	17.84400716	19.82920521	5.956874775	1.641174146	4.163148479	18.94919499	19.75974955	20.65169946	99	99	99	0	0	0	99	99	99	100	95	98.5	3.9	1.974841766	5	98	99	100	60	55	57.83333333	2.566666667
177873	37.4	37.2	37.3	0.012	0.109544512	0.2	37.2	37.3	37.4	92	82	87	14	3.741657387	10	84.5	87	89.5	22.00715564	17.84400716	19.82920521	5.956874775	1.641174146	4.163148479	18.94919499	19.75974955	20.65169946	99	98	98.5	0.3	0.547722558	1	98	98.5	99	94	88	90	6.4	2.529822128	6	88	89	91.5	54	52	53	1.2
177874	34.6	34.6	34.6	1.397835011	0.533379305	0	34.6	34.6	34.6	82	80	81	2	1.414213562	2	80.5	81	81.5	20	16	18	8	2.828427125	4	17	18	19	96.95685393	94.49303371	95.87292242	5.319618308	1.130611553	2.463820225	95.42179775	95.99393258	96.4447191	118	114	116	8	2.828427125	4	115	116	117	62	62	62	0
177874	35.70628773	34.44580818	35.27263581	1.397835011	0.533379305	1.260479544	35.13051224	35.39705734	35.56657025	92	78	87	33.2	5.761944116	14	83.5	89	91.5	23	16	19.66666667	9.066666667	3.011090611	7	17	20.5	21.75	99	99	99	5.319618308	1.130611553	0	99	99	99	114	106	110	11.2	3.346640106	8	108	109	113	58	54	55.33333333	4.266666667
177874	35.70628773	34.44580818	35.27263581	1.397835011	0.533379305	1.260479544	35.13051224	35.39705734	35.56657025	92	78	83.42857143	18.28571429	4.276179871	14	82	82	84	23	15	17.42857143	6.952380952	2.6367368	8	16	17	17.5	96.95685393	94.49303371	95.87292242	5.319618308	1.130611553	2.463820225	95.42179775	95.99393258	96.4447191	120	108	113.1428571	22.47619048	4.740906082	12	109	114	116	64	54	57.71428571	16.57142857
177874	35.70628773	34.44580818	35.27263581	1.397835011	0.533379305	1.260479544	35.13051224	35.39705734	35.56657025	84	82	82.66666667	1.066666667	1.032795559	2	82	82	83.5	18	15	16.16666667	1.766666667	1.329160136	3	15	16	17	96.95685393	94.49303371	95.87292242	5.319618308	1.130611553	2.463820225	95.42179775	95.99393258	96.4447191	120	108	115	26.8	5.176871642	12	111	116	119.5	66	54	60	22.4
177874	34.9	33.6	34.23333333	0.423333333	0.65064071	1.3	33.9	34.2	34.55	86	82	84	4	2	4	83	84	85	23	17	20.33333333	9.333333333	3.055050463	6	19	21	22	99	99	99	5.319618308	1.130611553	0	99	99	99	120	114	116	12	3.464101615	6	114	114	117	64	56	60.66666667	17.33333333
177874	35.70628773	34.44580818	35.27263581	1.397835011	0.533379305	1.260479544	35.13051224	35.39705734	35.56657025	89.42482026	82.9327915	85.90681463	16.21489441	2.552725851	6.492028759	84.36276962	85.7020944	87.26187871	22.00715564	17.84400716	19.82920521	5.956874775	1.641174146	4.163148479	18.94919499	19.75974955	20.65169946	96.95685393	94.49303371	95.87292242	5.319618308	1.130611553	2.463820225	95.42179775	95.99393258	96.4447191	126.9560177	113.0388681	119.8587989	99.54426722	7.261410128	13.91714968	116.8904705	119.7130924	122.7727583	70.05830208	61.58881691	65.51887114	49.80929173
177950	35.6	35.5	35.53333333	0.002666667	0.051639778	0.1	35.5	35.5	35.575	82	81	81.66666667	0.266666667	0.516397779	1	81.25	82	82	10	9	9.666666667	0.266666667	0.516397779	1	9.25	10	10	99	98	98.33333333	0.266666667	0.516397779	1	98	98	98.75	129	126	127.3333333	2.266666667	1.505545305	3	126	127	128.75	59	55	56.83333333	1.766666667
177950	36.5	34.2	35.01428571	0.891428571	0.944154951	2.3	34.2	34.7	35.65	86	84	84.71428571	0.571428571	0.755928946	2	84	85	85	9	9	9	0	0	0	9	9	9	98	98	98	0	0	0	98	98	98	131	124	126.5714286	6.952380952	2.6367368	7	124.5	126	128	71	62	69	9.666666667
177950	36.9	35.6	35.81666667	0.281666667	0.530722778	1.3	35.6	35.6	35.6	90	79	82	17.6	4.195235393	11	79.25	80.5	82.5	10	8	9	0.8	0.894427191	2	8.25	9	9.75	99	98	98.33333333	0.266666667	0.516397779	1	98	98	98.75	151	122	130.6666667	121.4666667	11.02119171	29	122.75	127.5	133	64	57	60.16666667	7.766666667
177950	35.9	35.5	35.65	0.019	0.137840488	0.4	35.6	35.6	35.675	84	82	82.33333333	0.666666667	0.816496581	2	82	82	82	11	9	10.16666667	0.966666667	0.98319208	2	9.25	10.5	11	99	98	98.33333333	0.266666667	0.516397779	1	98	98	98.75	131	123	126.6666667	8.666666667	2.943920289	8	124.5	127	128	62	61	61.16666667	0.166666667
177950	35.6	35.5	35.57142857	0.002380952	0.048795004	0.1	35.55	35.6	35.6	90	81	82.85714286	10.47619048	3.236694375	9	81	82	82.5	10	9	9.571428571	0.285714286	0.534522484	1	9	10	10	99	98	98.28571429	0.238095238	0.487950036	1	98	98	98.5	151	126	132	77.66666667	8.812869378	25	127	129	132	64	55	58.57142857	12.28571429
177950	36.5	34.7	35.67142857	0.322380952	0.567786009	1.8	35.45	35.7	35.95	85	82	83.85714286	1.80952381	1.345185418	3	83	84	85	10	9	9.142857143	0.142857143	0.377964473	1	9	9	9	98	98	98	0	0	0	98	98	98	131	123	127.2857143	8.904761905	2.984084768	8	125.5	127	129.5	70	61	65.14285714	20.80952381
179660	37.7	37.4	37.54285714	0.016190476	0.127241802	0.3	37.45	37.5	37.65	87	83	85.14285714	3.142857143	1.772810521	4	83.5	86	86.5	24	21	22	1.333333333	1.154700538	3	21	22	22.5	99	97	97.42857143	0.619047619	0.786795792	2	97	97	97.5	213	199	206	98	9.899494937	14	202.5	206	209.5	111	101	106	50
179660	37.5	37.3	37.42857143	0.005714286	0.075592895	0.2	37.4	37.4	37.5	89	84	86.28571429	3.238095238	1.799470822	5	85	86	87.5	25	22	23.28571429	0.904761905	0.951189731	3	23	23	23.5	98	97	97.57142857	0.285714286	0.534522484	1	97	98	98	179	155	167	288	16.97056275	24	161	167	173	85	82	83.5	4.5
179660	37.5	37.3	37.41666667	0.005666667	0.075277265	0.2	37.4	37.4	37.475	87	82	83.66666667	3.066666667	1.751190072	5	83	83	83.75	22	21	21.5	0.3	0.547722558	1	21	21.5	22	98	97	97.16666667	0.166666667	0.40824829	1	97	97	97	213	212	212.5	0.5	0.707106781	1	212.25	212.5	212.75	111	105	108	18
179660	37.9	37.6	37.75	0.011	0.104880885	0.3	37.7	37.75	37.8	91	86	88.33333333	5.466666667	2.338090389	5	86.25	88	90.5	33	22	25	16	4	11	23.25	24	24	99	97	97.83333333	0.566666667	0.752772653	2	97.25	98	98	199	197	198	2	1.414213562	2	197.5	198	198.5	104	101	102.5	4.5
179660	37.4	37.3	37.33333333	0.002666667	0.051639778	0.1	37.3	37.3	37.375	87	83	85.16666667	1.766666667	1.329160136	4	85	85	85.75	25	22	23.33333333	1.066666667	1.032795559	3	23	23	23.75	98	97	97.66666667	0.266666667	0.516397779	1	97.25	98	98	204	179	191.5	312.5	17.67766953	25	185.25	191.5	197.75	98	85	91.5	84.5
179660	37.5	30.7	35.77142857	8.729047619	2.95449617	6.8	34.85	37.5	37.5	95	84	88.42857143	13.61904762	3.690399385	11	86	88	90	25	22	23.28571429	1.238095238	1.112697281	3	22.5	23	24	98	97	97.57142857	0.285714286	0.534522484	1	97	98	98	203	155	179	1152	33.9411255	48	167	179	191	106	82	94	288
179711	36.4	36.4	36.4	0	0	0	36.4	36.4	36.4	68	66	66.66666667	1.066666667	1.032795559	2	66	66	67.5	26	22	23	2.4	1.549193338	4	22	22.5	23	99	98	98.8	0.2	0.447213595	1	99	99	99	144	144	144	99.54426722	7.261410128	0	144	144	144	65	65	65	49.80929173
179711	36.4	27.8	33.91428571	11.8247619	3.438715153	8.6	32.4	36	36.2	72	64	68	6.666666667	2.581988897	8	67	68	69	23	20	21.57142857	1.285714286	1.133893419	3	21	21	22.5	98	97	97.71428571	0.238095238	0.487950036	1	97.5	98	98	141	141	141	99.54426722	7.261410128	0	141	141	141	59	59	59	49.80929173
179711	36.4	36	36.28571429	0.024761905	0.157359158	0.4	36.2	36.4	36.4	68	64	66.57142857	2.285714286	1.511857892	4	66	66	68	26	20	22.42857143	3.619047619	1.902379462	6	21.5	22	23	99	98	98.28571429	0.238095238	0.487950036	1	98	98	98.5	144	144	144	99.54426722	7.261410128	0	144	144	144	65	65	65	49.80929173
179711	37	35.4	36.25714286	0.44952381	0.670465368	1.6	35.8	36	36.9	72	66	70	4	2	6	70	70	71	28	21	24.71428571	5.904761905	2.429971585	7	23.5	24	26.5	99	99	99	0	0	0	99	99	99	147	147	147	99.54426722	7.261410128	0	147	147	147	55	55	55	49.80929173
179711	37	36.8	36.93333333	0.010666667	0.103279556	0.2	36.85	37	37	72	66	68.66666667	4.266666667	2.065591118	6	68	68	69.5	28	21	24.33333333	6.666666667	2.581988897	7	22.5	24.5	25.75	99	99	99	0	0	0	99	99	99	147	147	147	99.54426722	7.261410128	0	147	147	147	55	55	55	49.80929173
179711	36.4	35.4	35.93333333	0.138666667	0.372379735	1	35.7	36	36.15	72	68	70	1.6	1.264911064	4	70	70	70	27	23	24.16666667	2.166666667	1.471960144	4	23.25	24	24	99	99	99	0	0	0	99	99	99	142	142	142	99.54426722	7.261410128	0	142	142	142	58	58	58	49.80929173
179831	32.8	31.7	32.18333333	0.277666667	0.526940857	1.1	31.725	32.05	32.675	62	58	59.83333333	4.166666667	2.041241452	4	58	59.5	61.75	19	15	16.5	1.9	1.378404875	4	16	16	16.75	97	96	96.83333333	0.166666667	0.40824829	1	97	97	97	129	90	99.14285714	196.8095238	14.02888177	39	91	93	100	73	66	68.14285714	5.476190476
179831	33	32.5	32.71666667	0.049666667	0.222860195	0.5	32.6	32.6	32.9	60	57	58.66666667	1.066666667	1.032795559	3	58.25	59	59	17	16	16.66666667	0.266666667	0.516397779	1	16.25	17	17	98	97	97.5	0.3	0.547722558	1	97	97.5	98	118	93	99.42857143	73.28571429	8.560707581	25	95	97	99	70	58	66.14285714	15.47619048
179831	32.2	30.6	31.26666667	0.338666667	0.581950742	1.6	30.95	31.1	31.55	59	57	58.33333333	0.666666667	0.816496581	2	58	58.5	59	18	17	17.5	0.3	0.547722558	1	17	17.5	18	98	97	97.5	0.3	0.547722558	1	97	97.5	98	113	94	98.57142857	42.61904762	6.528326556	19	96	96	97.5	69	55	66.42857143	25.95238095
179831	34.1	32.3	33.18571429	0.364761905	0.603955218	1.8	32.8	33.2	33.55	62	61	61.42857143	0.285714286	0.534522484	1	61	61	62	16	15	15.71428571	0.238095238	0.487950036	1	15.5	16	16	97	96	96.85714286	0.142857143	0.377964473	1	97	97	97	124	90	97.5	120.2857143	10.96748441	34	92.75	94	95.75	70	57	66.5	16
179831	32.6	30.6	31.78571429	0.778095238	0.882097068	2	31	32.2	32.55	60	57	58.71428571	0.904761905	0.951189731	3	58.5	59	59	18	17	17.28571429	0.238095238	0.487950036	1	17	17	17.5	98	97	97.42857143	0.285714286	0.534522484	1	97	97	98	113	93	97.75	39.92857143	6.318905873	20	95.5	96	97	69	55	66.375	22.26785714
179831	34.8	33.2	33.98571429	0.331428571	0.575698334	1.6	33.55	34.1	34.35	62	61	61.57142857	0.285714286	0.534522484	1	61	62	62	16	15	15.71428571	0.238095238	0.487950036	1	15.5	16	16	97	96	96.71428571	0.238095238	0.487950036	1	96.5	97	97	124	93	98.25	110.7857143	10.52547929	31	93.75	94.5	95.75	70	57	66.625	15.98214286
180235	37.2	33.6	36.15714286	1.99952381	1.414045194	3.6	35.55	37	37.1	50	46	47.42857143	3.619047619	1.902379462	4	46	46	49	24	17	19.57142857	10.28571429	3.207134903	7	17	18	22	95	95	95	0	0	0	95	95	95	176	105	149.5714286	908.6190476	30.1433085	71	125	168	174	112	76	90.14285714	235.4761905
180235	36.8	34.2	35.6	1.072	1.035374328	2.6	34.9	35.6	36.45	52	44	49.33333333	9.066666667	3.011090611	8	48.5	50	51.5	25	24	24.5	0.3	0.547722558	1	24	24.5	25	95	95	95	0	0	0	95	95	95	174	154	163.3333333	47.46666667	6.889605697	20	159.5	164	165.5	168	72	104.6666667	1991.466667
180235	36.4	29.9	34.66	7.228	2.688494002	6.5	35.4	35.6	36	50	48	49.6	0.8	0.894427191	2	50	50	50	27	21	24	5	2.236067977	6	23	24	25	95	95	95	0	0	0	95	95	95	162	120	152.4	330.8	18.18790807	42	158	160	162	152	84	109.2	691.2
180235	37.2	29.9	34.93333333	7.766666667	2.786873995	7.3	34.1	35.95	36.825	50	46	49	2.8	1.673320053	4	48.5	50	50	24	17	21.5	7.5	2.738612788	7	20.25	22	23.75	95	95	95	0	0	0	95	95	95	176	105	142.1666667	896.9666667	29.94940177	71	120.5	142	166.5	112	78	91.5	212.7
180235	36.8	34.5	35.64285714	0.712857143	0.844308677	2.3	35	35.8	36.2	52	48	50.28571429	1.904761905	1.380131119	4	50	50	51	26	23	24.42857143	0.952380952	0.975900073	3	24	24	25	96	95	95.28571429	0.238095238	0.487950036	1	95	95	95.5	170	154	163.4285714	31.61904762	5.623081683	16	161	164	167	78	72	76	4
180235	37.2	34.5	36.38333333	1.177666667	1.085203514	2.7	35.95	36.8	37.2	50	46	48	3.2	1.788854382	4	46.5	48	49.5	26	23	23.83333333	1.366666667	1.169045194	3	23	23.5	24	96	94	95.33333333	0.666666667	0.816496581	2	95	95.5	96	170	166	168.3333333	2.266666667	1.505545305	4	168	168	169.5	76	74	75.66666667	0.666666667
180442	36.9	36.5	36.71428571	0.024761905	0.157359158	0.4	36.6	36.7	36.85	81	76	77.85714286	2.80952381	1.67616342	5	77	77	78.5	22	16	18.28571429	3.904761905	1.97604704	6	17	18	19	97	96	96.85714286	0.142857143	0.377964473	1	97	97	97	137	123	130	98	9.899494937	14	126.5	130	133.5	63	56	59.5	24.5
180442	35.9	34.7	34.97142857	0.172380952	0.415187852	1.2	34.8	34.8	34.9	80	75	78	3.333333333	1.825741858	5	77	78	79.5	23	16	19.71428571	6.238095238	2.497617913	7	18.5	20	21	98	96	96.71428571	0.571428571	0.755928946	2	96	97	97	166	132	149	578	24.04163056	34	140.5	149	157.5	60	60	60	0
180442	36.7	36.5	36.6	0.008	0.089442719	0.2	36.525	36.6	36.675	81	76	77.33333333	3.466666667	1.861898673	5	76.25	77	77	24	17	19.5	8.3	2.880972058	7	17.25	18.5	21.25	97	96	96.83333333	0.166666667	0.40824829	1	97	97	97	137	128	132.5	40.5	6.363961031	9	130.25	132.5	134.75	63	62	62.5	0.5
180442	37.1	36.8	36.95	0.011	0.104880885	0.3	36.9	36.95	37	87	76	79.83333333	16.56666667	4.070217029	11	77.25	78.5	81.25	24	16	18.66666667	9.466666667	3.076794869	8	16.25	18	19.75	97	97	97	0	0	0	97	97	97	123	123	123	99.54426722	7.261410128	0	123	123	123	56	56	56	49.80929173
180442	36	34.8	35.47142857	0.322380952	0.567786009	1.2	34.9	35.9	35.9	80	73	76.71428571	6.238095238	2.497617913	7	75	77	78.5	23	16	19	9	3	7	16	20	21	97	96	96.57142857	0.285714286	0.534522484	1	96	97	97	166	122	144	968	31.11269837	44	133	144	155	60	56	58	8
180442	36.7	35.9	36.31666667	0.177666667	0.421505239	0.8	35.925	36.35	36.7	79	73	76.33333333	5.866666667	2.422120283	6	75	76	78.5	22	16	18.5	7.9	2.810693865	6	16	18	20.75	97	97	97	0	0	0	97	97	97	122	122	122	99.54426722	7.261410128	0	122	122	122	56	56	56	49.80929173
181480	33.8	33.1	33.4	0.06	0.244948974	0.7	33.25	33.3	33.55	49	47	48	0.333333333	0.577350269	2	48	48	48	52	22	37.42857143	124.6190476	11.16329018	30	28.5	40	45.5	93	79	85	35.33333333	5.944184833	14	80	83	90	154	114	142.75	368.9166667	19.20720351	40	141.75	151.5	152.5	91	72	83.5	65.66666667
181480	33.8	33.5	33.65714286	0.016190476	0.127241802	0.3	33.55	33.7	33.75	64	63	63.14285714	0.142857143	0.377964473	1	63	63	63	40	25	32.42857143	23.61904762	4.85994317	15	30	32	35	97	94	95.42857143	0.952380952	0.975900073	3	95	95	96	198	151	170.2307692	237.525641	15.41186689	47	156	175	179	86	77	80.84615385	9.807692308
181480	33.3	33.1	33.25	0.007	0.083666003	0.2	33.225	33.3	33.3	60	48	51.66666667	23.46666667	4.844240567	12	48.25	49.5	53.75	52	34	45.83333333	39.76666667	6.306081721	18	45.25	47.5	49	94	88	92.16666667	4.966666667	2.228601953	6	92	92.5	93.75	177	151	161.5	116.3	10.78424777	26	152.5	159.5	168.75	97	85	90.33333333	19.06666667
181480	33.9	33.3	33.69285714	0.053690476	0.231712054	0.6	33.55	33.8	33.875	50	47	48.57142857	1.285714286	1.133893419	3	48	48	49.5	40	22	26.71428571	42.9047619	6.550172662	18	22	24	28.5	90	79	83.57142857	19.61904762	4.429339411	11	80	83	86.5	114	114	114	99.54426722	7.261410128	0	114	114	114	72	72	72	49.80929173
181480	34	33.7	33.85	0.011	0.104880885	0.3	33.8	33.85	33.9	64	63	63.16666667	0.166666667	0.40824829	1	63	63	63	40	32	36.5	15.1	3.885871846	8	33.25	37	40	97	94	95.66666667	1.066666667	1.032795559	3	95.25	96	96	177	144	162.4166667	199.3560606	14.11935057	33	150	164.5	175.25	80	73	76.83333333	4.151515152
181480	33.7	33.4	33.51666667	0.013666667	0.116904519	0.3	33.425	33.5	33.575	64	62	62.83333333	0.566666667	0.752772653	2	62.25	63	63	36	25	30.83333333	13.36666667	3.656045222	11	29.5	31.5	32	96	94	95.16666667	0.566666667	0.752772653	2	95	95	95.75	198	156	176.4	190.9333333	13.81786284	42	167	178.5	183	94	80	85.8	26.62222222
181595	34.6	34.2	34.42857143	0.019047619	0.138013112	0.4	34.4	34.4	34.5	96	80	84	30.66666667	5.537749242	16	81	82	84	22.00715564	17.84400716	19.82920521	5.956874775	1.641174146	4.163148479	18.94919499	19.75974955	20.65169946	94	91	93	1.666666667	1.290994449	3	92	94	94	105	92	98.5	84.5	9.192388155	13	95.25	98.5	101.75	73	68	70.5	12.5
181595	34.4	34.2	34.26666667	0.010666667	0.103279556	0.2	34.2	34.2	34.35	82	76	79	4.4	2.097617696	6	78	79	80	22.00715564	17.84400716	19.82920521	5.956874775	1.641174146	4.163148479	18.94919499	19.75974955	20.65169946	96	94	94.5	0.7	0.836660027	2	94	94	94.75	105	72	86.25	190.9166667	13.81725974	33	79.5	84	90.75	68	48	55.5	75.66666667
181595	34.8	34.4	34.62857143	0.032380952	0.179947082	0.4	34.5	34.6	34.8	96	82	85.42857143	23.61904762	4.85994317	14	83	84	85	22.00715564	17.84400716	19.82920521	5.956874775	1.641174146	4.163148479	18.94919499	19.75974955	20.65169946	94	91	92.85714286	1.476190476	1.214985793	3	92	93	94	92	92	92	0	0	0	92	92	92	73	52	62.5	220.5
181595	34	33.4	33.76666667	0.054666667	0.233809039	0.6	33.65	33.8	33.95	76	70	73	4.4	2.097617696	6	72	73	74	22.00715564	17.84400716	19.82920521	5.956874775	1.641174146	4.163148479	18.94919499	19.75974955	20.65169946	97	95	96.16666667	0.566666667	0.752772653	2	96	96	96.75	110	70	86.33333333	303.0666667	17.40881003	40	71.5	82	100	64	46	54.66666667	63.46666667
181595	33.8	33	33.45714286	0.08952381	0.299205297	0.8	33.3	33.4	33.7	74	66	69.71428571	9.904761905	3.14718317	8	67	70	72	22.00715564	17.84400716	19.82920521	5.956874775	1.641174146	4.163148479	18.94919499	19.75974955	20.65169946	96	95	95.42857143	0.285714286	0.534522484	1	95	95	96	110	76	98	146.6666667	12.11060142	34	93	102	106	64	50	59.42857143	24.95238095
181595	33.4	32.8	33.03333333	0.054666667	0.233809039	0.6	32.85	33	33.15	68	62	64.66666667	5.866666667	2.422120283	6	62.5	65	66	22.00715564	17.84400716	19.82920521	5.956874775	1.641174146	4.163148479	18.94919499	19.75974955	20.65169946	96	95	95.33333333	0.266666667	0.516397779	1	95	95	95.75	108	84	95.33333333	85.86666667	9.266426855	24	88	96	101	62	46	55.66666667	56.66666667
181861	31.8	31.6	31.62857143	0.005714286	0.075592895	0.2	31.6	31.6	31.6	116	82	86.85714286	165.1428571	12.85079208	34	82	82	82	22.00715564	17.84400716	19.82920521	5.956874775	1.641174146	4.163148479	18.94919499	19.75974955	20.65169946	98	97	97.42857143	0.285714286	0.534522484	1	97	97	98	120	88	99.42857143	110.2857143	10.50170054	32	93	98	102	80	58	65.14285714	51.80952381
181861	31.8	31.6	31.77142857	0.005714286	0.075592895	0.2	31.8	31.8	31.8	134	120	125.7142857	51.23809524	7.158079019	14	120	120	133	22.00715564	17.84400716	19.82920521	5.956874775	1.641174146	4.163148479	18.94919499	19.75974955	20.65169946	99	99	99	0	0	0	99	99	99	116	94	106.5714286	67.28571429	8.202786983	22	100.5	110	112.5	62	51	57.42857143	14.61904762
181861	31.6	31.6	31.6	0	0	0	31.6	31.6	31.6	84	82	82.66666667	1.066666667	1.032795559	2	82	82	83.5	22.00715564	17.84400716	19.82920521	5.956874775	1.641174146	4.163148479	18.94919499	19.75974955	20.65169946	98	97	97.83333333	0.166666667	0.40824829	1	98	98	98	112	92	102.3333333	56.66666667	7.527726527	20	98.5	101	108	74	58	66.33333333	37.46666667
181861	31.6	31.6	31.6	0	0	0	31.6	31.6	31.6	120	118	119.6666667	0.666666667	0.816496581	2	120	120	120	22.00715564	17.84400716	19.82920521	5.956874775	1.641174146	4.163148479	18.94919499	19.75974955	20.65169946	99	98	98.33333333	0.266666667	0.516397779	1	98	98	98.75	128	104	115.3333333	71.46666667	8.453795992	24	110	117	118	76	66	71.66666667	11.86666667
181861	31.8	31.6	31.63333333	0.006666667	0.081649658	0.2	31.6	31.6	31.6	120	82	100	390.4	19.75854246	38	82	99	117.5	22.00715564	17.84400716	19.82920521	5.956874775	1.641174146	4.163148479	18.94919499	19.75974955	20.65169946	98	97	97.33333333	0.266666667	0.516397779	1	97	97	97.75	120	88	102	121.6	11.027239	32	95.5	102	105.5	80	62	69.66666667	53.46666667
181861	31.8	31.6	31.68571429	0.011428571	0.106904497	0.2	31.6	31.6	31.8	120	120	120	0	0	0	120	120	120	22.00715564	17.84400716	19.82920521	5.956874775	1.641174146	4.163148479	18.94919499	19.75974955	20.65169946	99	98	98.85714286	0.142857143	0.377964473	1	99	99	99	128	110	116.1428571	34.80952381	5.899959645	18	112.5	116	117	74	58	64.28571429	35.23809524
182425	35.5	35.5	35.5	0	0	0	35.5	35.5	35.5	71	62	65.28571429	9.571428571	3.093772547	9	63	65	66.5	27	26	26.14285714	0.142857143	0.377964473	1	26	26	26	97	95	96.14285714	0.80952381	0.899735411	2	95.5	96	97	134	126	130.4285714	6.285714286	2.507132682	8	129.5	131	131.5	53	48	50	2.666666667
182425	35.6	35.5	35.53333333	0.002666667	0.051639778	0.1	35.5	35.5	35.575	71	65	67.66666667	4.666666667	2.160246899	6	66.25	67.5	68.75	28	26	26.5	0.7	0.836660027	2	26	26	26.75	98	96	97	0.4	0.632455532	2	97	97	97	134	126	131.5	9.1	3.016620626	8	131	132	133.75	53	49	51	2
182425	35.6	34.8	35.18571429	0.098095238	0.313201593	0.8	34.9	35.3	35.4	81	71	75	13.66666667	3.696845502	10	72.5	74	77	35	26	27.28571429	11.57142857	3.401680257	9	26	26	26	98	95	96.28571429	1.571428571	1.253566341	3	95.5	96	97	137	120	127.2857143	33.9047619	5.822779569	17	123.5	128	129.5	56	45	50.57142857	12.61904762
182425	35.5	35.5	35.5	0	0	0	35.5	35.5	35.5	63	61	62.16666667	0.566666667	0.752772653	2	62	62	62.75	26	26	26	0	0	0	26	26	26	96	94	94.83333333	0.566666667	0.752772653	2	94.25	95	95	132	124	128.1666667	8.166666667	2.857738033	8	126.5	128.5	129.75	50	47	48.5	1.1
182425	35.6	34.9	35.4	0.063333333	0.251661148	0.7	35.35	35.4	35.6	81	69	74.14285714	18.80952381	4.33699479	12	71.5	73	76.5	26	26	26	0	0	0	26	26	26	98	96	97.14285714	0.80952381	0.899735411	2	96.5	97	98	137	121	127.7142857	27.23809524	5.219012861	16	124.5	128	129.5	56	48	51.42857143	8.619047619
182425	35.6	35.6	35.6	0	0	0	35.6	35.6	35.6	73	69	70.66666667	2.666666667	1.632993162	4	69.25	70.5	71.75	27	26	26.16666667	0.166666667	0.40824829	1	26	26	26	98	97	97.66666667	0.266666667	0.516397779	1	97.25	98	98	135	124	130	20	4.472135955	11	126.5	131.5	132.75	54	48	51.33333333	5.466666667
182951	37.4	34.8	36.94285714	0.902857143	0.950187951	2.6	37.2	37.2	37.4	80	74	77.14285714	3.80952381	1.951800146	6	76	78	78	22.00715564	17.84400716	19.82920521	5.956874775	1.641174146	4.163148479	18.94919499	19.75974955	20.65169946	98	98	98	0	0	0	98	98	98	198	166	180.5714286	88.95238095	9.43145699	32	178	180	182	76	64	68.57142857	14.28571429
182951	37.4	37.2	37.31428571	0.011428571	0.106904497	0.2	37.2	37.4	37.4	84	78	81.71428571	4.571428571	2.138089935	6	81	82	83	22.00715564	17.84400716	19.82920521	5.956874775	1.641174146	4.163148479	18.94919499	19.75974955	20.65169946	99	99	99	0	0	0	99	99	99	194	176	180.5714286	37.28571429	6.106202935	18	178	178	180	68	62	64.28571429	3.238095238
182951	37.4	37.4	37.4	0	0	0	37.4	37.4	37.4	84	80	82.33333333	2.266666667	1.505545305	4	82	82	83.5	22.00715564	17.84400716	19.82920521	5.956874775	1.641174146	4.163148479	18.94919499	19.75974955	20.65169946	99	99	99	0	0	0	99	99	99	181	170	176	16.4	4.049691346	11	174	176	178.75	64	56	60.33333333	16.66666667
182951	37.4	37.2	37.23333333	0.006666667	0.081649658	0.2	37.2	37.2	37.2	82	78	80	3.2	1.788854382	4	78.5	80	81.5	22.00715564	17.84400716	19.82920521	5.956874775	1.641174146	4.163148479	18.94919499	19.75974955	20.65169946	99	99	99	0	0	0	99	99	99	208	176	190	216	14.69693846	32	178	186	203	76	62	68.33333333	39.06666667
182951	37.4	37.2	37.22857143	0.005714286	0.075592895	0.2	37.2	37.2	37.2	80	72	75.14285714	9.142857143	3.023715784	8	73	74	77	22.00715564	17.84400716	19.82920521	5.956874775	1.641174146	4.163148479	18.94919499	19.75974955	20.65169946	99	98	98.2	0.2	0.447213595	1	98	98	98	198	178	186.8571429	59.80952381	7.733661734	20	181	184	193	76	66	70	12
182951	37.2	37.2	37.2	0	0	0	37.2	37.2	37.2	74	70	71.66666667	2.266666667	1.505545305	4	70.5	72	72	22.00715564	17.84400716	19.82920521	5.956874775	1.641174146	4.163148479	18.94919499	19.75974955	20.65169946	99	98	98.33333333	0.266666667	0.516397779	1	98	98	98.75	194	184	189.3333333	15.46666667	3.932768321	10	186.5	190	192	72	68	70	3.2
182952	37	34.2	36.57142857	1.099047619	1.04835472	2.8	36.9	37	37	70	64	67.14285714	3.80952381	1.951800146	6	66	68	68	19	13	15.71428571	5.238095238	2.288688541	6	14	15	17.5	97	94	95.42857143	1.952380952	1.397276262	3	94	96	96.5	150	140	146.2857143	12.57142857	3.545621042	10	145	146	149	58	52	54.57142857	3.619047619
182952	37.2	37	37.1	0.012	0.109544512	0.2	37	37.1	37.2	64	60	62	1.6	1.264911064	4	62	62	62	19	14	17.16666667	3.366666667	1.834847859	5	16.5	18	18	97	93	96	2.4	1.549193338	4	96	96.5	97	148	138	143.1666667	12.96666667	3.600925807	10	141.25	143	145.5	62	54	56.83333333	8.166666667
182952	37.2	37.2	37.2	0	0	0	37.2	37.2	37.2	68	64	66.33333333	2.266666667	1.505545305	4	66	66	67.5	17	14	14.83333333	1.366666667	1.169045194	3	14	14.5	15	97	96	96.66666667	0.266666667	0.516397779	1	96.25	97	97	152	138	145	42.8	6.542170894	14	139	145	151	56	52	53.66666667	3.866666667
182952	37.2	37.2	37.2	0	0	0	37.2	37.2	37.2	62	60	61.71428571	0.571428571	0.755928946	2	62	62	62	19	16	18	1.333333333	1.154700538	3	17.5	18	19	97	93	95.42857143	3.285714286	1.812653934	4	94	96	97	146	134	139.1428571	18.47619048	4.298393941	12	137	138	141	58	52	54	5.333333333
182952	37.2	37	37.08571429	0.011428571	0.106904497	0.2	37	37	37.2	70	66	67.71428571	1.904761905	1.380131119	4	67	68	68	17	13	14.57142857	1.619047619	1.272418021	4	14	14	15	97	94	95.28571429	1.571428571	1.253566341	3	94	96	96	152	146	148.8571429	6.476190476	2.544836041	6	147	148	151	56	54	54.85714286	1.142857143
182952	37.2	37.2	37.2	0	0	0	37.2	37.2	37.2	64	62	62.66666667	1.066666667	1.032795559	2	62	62	63.5	19	17	18	0.8	0.894427191	2	17.25	18	18.75	97	93	96	2.8	1.673320053	4	95.5	97	97	138	134	137	2.8	1.673320053	4	136.5	138	138	54	52	52.33333333	0.666666667
183511	36.3	30.4	34.7	4.49	2.11896201	5.9	34.1	35.8	36.1	82	74	78.28571429	7.238095238	2.690370837	8	77	78	80	22.00715564	17.84400716	19.82920521	5.956874775	1.641174146	4.163148479	18.94919499	19.75974955	20.65169946	96.95685393	94.49303371	95.87292242	5.319618308	1.130611553	2.463820225	95.42179775	95.99393258	96.4447191	156	140	146.7142857	34.9047619	5.908025212	16	143	144	150.5	76	66	68.71428571	15.57142857
183511	32.2	32.2	32.2	1.397835011	0.533379305	0	32.2	32.2	32.2	84	78	80.66666667	4.266666667	2.065591118	6	80	80	81.5	22.00715564	17.84400716	19.82920521	5.956874775	1.641174146	4.163148479	18.94919499	19.75974955	20.65169946	99	99	99	5.319618308	1.130611553	0	99	99	99	164	150	156.6666667	37.86666667	6.153589738	14	151	157	161.5	68	60	64	12.8
183511	37.4	34	35.96666667	1.526666667	1.235583533	3.4	35.4	36.1	36.8	80	74	77.66666667	5.466666667	2.338090389	6	76.5	78	79.5	22.00715564	17.84400716	19.82920521	5.956874775	1.641174146	4.163148479	18.94919499	19.75974955	20.65169946	96.95685393	94.49303371	95.87292242	5.319618308	1.130611553	2.463820225	95.42179775	95.99393258	96.4447191	164	144	154.3333333	71.06666667	8.430104784	20	147	157	159.5	76	66	71	17.2
183511	36.3	29.7	33.28	9.357	3.058921379	6.6	30.4	34.2	35.8	104	75	83.16666667	109.7666667	10.47695885	29	78.5	80	81.5	22.00715564	17.84400716	19.82920521	5.956874775	1.641174146	4.163148479	18.94919499	19.75974955	20.65169946	96.95685393	94.49303371	95.87292242	5.319618308	1.130611553	2.463820225	95.42179775	95.99393258	96.4447191	153	140	144.1666667	27.36666667	5.231315959	13	140.5	142	146.5	76	66	68.16666667	16.16666667
183511	37.4	35.2	36.3	2.42	1.555634919	2.2	35.75	36.3	36.85	80	78	79.33333333	1.066666667	1.032795559	2	78.5	80	80	22.00715564	17.84400716	19.82920521	5.956874775	1.641174146	4.163148479	18.94919499	19.75974955	20.65169946	96.95685393	94.49303371	95.87292242	5.319618308	1.130611553	2.463820225	95.42179775	95.99393258	96.4447191	170	156	163.3333333	29.86666667	5.465040409	14	159.5	164	167	78	66	72	19.2
183511	32.2	32.2	32.2	1.397835011	0.533379305	0	32.2	32.2	32.2	80	78	79.42857143	0.952380952	0.975900073	2	79	80	80	22.00715564	17.84400716	19.82920521	5.956874775	1.641174146	4.163148479	18.94919499	19.75974955	20.65169946	96.95685393	94.49303371	95.87292242	5.319618308	1.130611553	2.463820225	95.42179775	95.99393258	96.4447191	164	150	156.5714286	34.28571429	5.855400438	14	152	156	161	72	60	66	24
183752	31.8	31.1	31.65	0.079	0.281069386	0.7	31.65	31.8	31.8	98	96	96.33333333	0.666666667	0.816496581	2	96	96	96	22.00715564	17.84400716	19.82920521	5.956874775	1.641174146	4.163148479	18.94919499	19.75974955	20.65169946	96.95685393	94.49303371	95.87292242	5.319618308	1.130611553	2.463820225	95.42179775	95.99393258	96.4447191	110	80	95.5	141.9090909	11.91256022	30	85.5	94	108.25	55	46	50.91666667	9.537878788
183752	31.8	31.8	31.8	0	0	0	31.8	31.8	31.8	96	96	96	0	0	0	96	96	96	22.00715564	17.84400716	19.82920521	5.956874775	1.641174146	4.163148479	18.94919499	19.75974955	20.65169946	96.95685393	94.49303371	95.87292242	5.319618308	1.130611553	2.463820225	95.42179775	95.99393258	96.4447191	107	80	91.58333333	103.9015152	10.19320927	27	82	89.5	101.5	55	47	51.41666667	6.083333333
183752	31.4	30.6	31.2	0.08	0.282842712	0.8	31.2	31.2	31.4	96	92	93.71428571	3.238095238	1.799470822	4	92	94	95	22.00715564	17.84400716	19.82920521	5.956874775	1.641174146	4.163148479	18.94919499	19.75974955	20.65169946	96.95685393	94.49303371	95.87292242	5.319618308	1.130611553	2.463820225	95.42179775	95.99393258	96.4447191	99	64	75.23076923	120.025641	10.95562143	35	66	72	80	48	34	39.92307692	20.57692308
183752	31.8	31.2	31.5	0.108	0.328633535	0.6	31.2	31.5	31.8	100	94	97.33333333	5.866666667	2.422120283	6	96	97	99.5	22.00715564	17.84400716	19.82920521	5.956874775	1.641174146	4.163148479	18.94919499	19.75974955	20.65169946	96.95685393	94.49303371	95.87292242	5.319618308	1.130611553	2.463820225	95.42179775	95.99393258	96.4447191	99	68	82.75	106.0227273	10.29673382	31	73.5	82.5	91	48	38	44.91666667	7.71969697
183752	31.8	31.6	31.77142857	0.005714286	0.075592895	0.2	31.8	31.8	31.8	96	96	96	0	0	0	96	96	96	22.00715564	17.84400716	19.82920521	5.956874775	1.641174146	4.163148479	18.94919499	19.75974955	20.65169946	96.95685393	94.49303371	95.87292242	5.319618308	1.130611553	2.463820225	95.42179775	95.99393258	96.4447191	110	82	93.07692308	109.5769231	10.46789965	28	84	87	101	55	46	51.23076923	8.858974359
183752	31.8	30.6	31.22857143	0.205714286	0.453557368	1.2	31	31.4	31.4	98	92	94.28571429	5.904761905	2.429971585	6	92	94	96	22.00715564	17.84400716	19.82920521	5.956874775	1.641174146	4.163148479	18.94919499	19.75974955	20.65169946	96.95685393	94.49303371	95.87292242	5.319618308	1.130611553	2.463820225	95.42179775	95.99393258	96.4447191	90	64	72.46153846	69.93589744	8.362768527	26	66	68	79	42	34	37.23076923	8.025641026
183753	34.4	28.4	32.47142857	4.075714286	2.018839837	6	32.05	33.2	33.6	68	64	66	4	2	4	64	66	68	54	54	54	5.956874775	1.641174146	0	54	54	54	98	96	96.85714286	0.80952381	0.899735411	2	96	97	97.5	144	128	135.4285714	30.28571429	5.503245796	16	132	136	138	64	56	60.85714286	7.80952381
183753	35.4	32.8	34.53333333	1.162666667	1.07827022	2.6	33.95	34.9	35.4	78	66	71.33333333	23.46666667	4.844240567	12	67	72	74	44	37	40.66666667	7.866666667	2.804757862	7	39.25	40	43	98	97	97.33333333	0.266666667	0.516397779	1	97	97	97.75	132	114	122.3333333	85.46666667	9.244818369	18	114	121	131	62	56	59.5	7.9
183753	35.2	34.8	35.1	0.028	0.167332005	0.4	35.05	35.2	35.2	66	66	66	0	0	0	66	66	66	22.00715564	17.84400716	19.82920521	5.956874775	1.641174146	4.163148479	18.94919499	19.75974955	20.65169946	97	95	96.16666667	0.966666667	0.98319208	2	95.25	96.5	97	134	116	125.6666667	40.66666667	6.377042157	18	122.5	126	129.5	62	58	61	2.8
183753	35.2	34.8	35.03333333	0.022666667	0.150554531	0.4	35	35	35.15	74	72	72.66666667	1.066666667	1.032795559	2	72	72	73.5	40	40	40	0	0	0	40	40	40	96	94	95.33333333	0.666666667	0.816496581	2	95	95.5	96	130	114	124	35.2	5.93295879	16	122.5	124	128.5	62	56	60	4.8
183753	35.4	32.8	34.45714286	0.796190476	0.892295061	2.6	34.1	34.8	35	78	70	73.71428571	5.904761905	2.429971585	8	73	74	74	40	37	39.42857143	1.285714286	1.133893419	3	39.5	40	40	98	95	96.57142857	0.952380952	0.975900073	3	96	97	97	132	114	127.1428571	41.14285714	6.414269806	18	126	130	131	62	58	61.14285714	2.476190476
183753	35.2	31.6	34.02857143	1.605714286	1.267167821	3.6	33.6	34.4	34.9	68	66	66.85714286	1.142857143	1.069044968	2	66	66	68	22.00715564	17.84400716	19.82920521	5.956874775	1.641174146	4.163148479	18.94919499	19.75974955	20.65169946	97	95	95.85714286	0.476190476	0.690065559	2	95.5	96	96	144	128	135.4285714	30.28571429	5.503245796	16	132	136	138	64	62	62.28571429	0.571428571
183953	35	32	33	1.88	1.37113092	3	32.2	32.2	33.7	78	66	70	16	4	12	68	68	71	26	7	15.71428571	35.23809524	5.936168397	19	13.5	15	17.5	99	99	99	5.319618308	1.130611553	0	99	99	99	97	90	93.5	24.5	4.949747468	7	91.75	93.5	95.25	77	63	70	98
183953	34.4	34.2	34.31428571	0.011428571	0.106904497	0.2	34.2	34.4	34.4	66	60	62.57142857	3.619047619	1.902379462	6	62	62	63	17	13	14.57142857	1.952380952	1.397276262	4	14	14	15	99	99	99	0	0	0	99	99	99	100	97	98.5	4.5	2.121320344	3	97.75	98.5	99.25	69	67	68	2
183953	32.6	32.2	32.36666667	0.022666667	0.150554531	0.4	32.25	32.4	32.4	72	68	69	2.8	1.673320053	4	68	68	69.5	15	5	11.83333333	16.16666667	4.020779361	10	10	13.5	14.75	96.95685393	94.49303371	95.87292242	5.319618308	1.130611553	2.463820225	95.42179775	95.99393258	96.4447191	90	87	88.5	4.5	2.121320344	3	87.75	88.5	89.25	67	63	65	8
183953	34.6	34.4	34.42857143	0.005714286	0.075592895	0.2	34.4	34.4	34.4	64	62	62.85714286	1.142857143	1.069044968	2	62	62	64	17	2	12.5	29.1	5.394441584	15	13	13.5	15.5	99	99	99	0	0	0	99	99	99	100	81	90.5	180.5	13.43502884	19	85.75	90.5	95.25	69	57	63	72
183953	34.8	34.4	34.56666667	0.022666667	0.150554531	0.4	34.45	34.6	34.6	66	62	64.33333333	2.266666667	1.505545305	4	64	64	65.5	13	2	9.2	19.7	4.438468204	11	8	11	12	99	99	99	0	0	0	99	99	99	81	81	81	99.54426722	7.261410128	0	81	81	81	57	57	57	49.80929173
183953	35	32	33.96666667	2.102666667	1.45005747	3	32.85	34.8	34.95	78	66	69.33333333	23.46666667	4.844240567	12	66	67	71	26	7	13.83333333	62.96666667	7.935153853	19	7.25	11.5	18.75	99	99	99	0	0	0	99	99	99	97	79	88	162	12.72792206	18	83.5	88	92.5	77	55	66	242
184943	36.4	36.4	36.4	0	0	0	36.4	36.4	36.4	76	64	70	19.2	4.38178046	12	67	71	72	16	13	14.33333333	1.066666667	1.032795559	3	14	14	14.75	99	99	99	0	0	0	99	99	99	155	150	152.5	12.5	3.535533906	5	151.25	152.5	153.75	82	80	81	2
184943	36.4	36	36.13333333	0.042666667	0.206559112	0.4	36	36	36.3	80	72	75.2	11.2	3.346640106	8	72	76	76	33	15	20	56	7.483314774	18	15	18	19	99	99	99	0	0	0	99	99	99	148	148	148	99.54426722	7.261410128	0	148	148	148	79	79	79	49.80929173
184943	34.2	28.6	32	5.946666667	2.438578821	5.6	31.15	32.6	33.45	68	66	67	1.2	1.095445115	2	66	67	68	15	13	14	0.4	0.632455532	2	14	14	14	99	99	99	0	0	0	99	99	99	159	153	156	18	4.242640687	6	154.5	156	157.5	82	76	79	18
184943	36.4	36	36.28571429	0.038095238	0.195180015	0.4	36.2	36.4	36.4	80	70	74.33333333	13.46666667	3.669695719	10	72	74	76	33	14	18.66666667	52.26666667	7.229568913	19	15	15.5	18.25	99	99	99	0	0	0	99	99	99	150	148	149	2	1.414213562	2	148.5	149	149.5	82	79	80.5	4.5
184943	35.6	28.6	33.6	8.74	2.9563491	7	33.2	35.2	35.4	68	66	67.66666667	0.666666667	0.816496581	2	68	68	68	15	13	13.5	0.7	0.836660027	2	13	13	13.75	99	99	99	0	0	0	99	99	99	159	158	158.5	0.5	0.707106781	1	158.25	158.5	158.75	82	76	79	18
184943	36.2	35.2	35.7	0.14	0.374165739	1	35.45	35.7	35.95	68	66	67	1.2	1.095445115	2	66	67	68	13	8	11.66666667	4.666666667	2.160246899	5	10.75	13	13	99	99	99	0	0	0	99	99	99	158	158	158	99.54426722	7.261410128	0	158	158	158	76	76	76	49.80929173
186042	34.2	33.8	34	0.032	0.178885438	0.4	33.85	34	34.15	74	72	73	1.2	1.095445115	2	72	73	74	22.00715564	17.84400716	19.82920521	5.956874775	1.641174146	4.163148479	18.94919499	19.75974955	20.65169946	96.95685393	94.49303371	95.87292242	5.319618308	1.130611553	2.463820225	95.42179775	95.99393258	96.4447191	96	72	84.66666667	145.3333333	12.05542755	24	79	86	91	47	36	41.66666667	30.33333333
186042	33	32.6	32.8	0.032	0.178885438	0.4	32.65	32.8	32.95	70	66	67.83333333	2.566666667	1.602081979	4	66.5	68	68.75	22.00715564	17.84400716	19.82920521	5.956874775	1.641174146	4.163148479	18.94919499	19.75974955	20.65169946	96.95685393	94.49303371	95.87292242	5.319618308	1.130611553	2.463820225	95.42179775	95.99393258	96.4447191	91	90	90.5	0.5	0.707106781	1	90.25	90.5	90.75	61	53	57	32
186042	32.4	32	32.23333333	0.022666667	0.150554531	0.4	32.2	32.2	32.35	76	64	70.16666667	22.56666667	4.750438576	12	67	70	73.75	22.00715564	17.84400716	19.82920521	5.956874775	1.641174146	4.163148479	18.94919499	19.75974955	20.65169946	96.95685393	94.49303371	95.87292242	5.319618308	1.130611553	2.463820225	95.42179775	95.99393258	96.4447191	104	96	99.66666667	16.33333333	4.041451884	8	97.5	99	101.5	76	64	70.66666667	37.33333333
186042	32.8	32.2	32.5	0.044	0.20976177	0.6	32.4	32.5	32.6	70	64	67.5	4.7	2.167948339	6	66.5	68	68.75	22.00715564	17.84400716	19.82920521	5.956874775	1.641174146	4.163148479	18.94919499	19.75974955	20.65169946	96.95685393	94.49303371	95.87292242	5.319618308	1.130611553	2.463820225	95.42179775	95.99393258	96.4447191	96	91	93.5	12.5	3.535533906	5	92.25	93.5	94.75	64	61	62.5	4.5
186042	33.6	33.2	33.4	0.032	0.178885438	0.4	33.25	33.4	33.55	70	66	67.66666667	3.866666667	1.966384161	4	66	67	69.5	22.00715564	17.84400716	19.82920521	5.956874775	1.641174146	4.163148479	18.94919499	19.75974955	20.65169946	96.95685393	94.49303371	95.87292242	5.319618308	1.130611553	2.463820225	95.42179775	95.99393258	96.4447191	84	84	84	0	0	0	84	84	84	53	50	51.5	4.5
186042	34	33.4	33.65714286	0.04952381	0.222539456	0.6	33.5	33.6	33.8	72	66	70	5.333333333	2.309401077	6	69	70	72	22.00715564	17.84400716	19.82920521	5.956874775	1.641174146	4.163148479	18.94919499	19.75974955	20.65169946	96.95685393	94.49303371	95.87292242	5.319618308	1.130611553	2.463820225	95.42179775	95.99393258	96.4447191	86	84	85	2	1.414213562	2	84.5	85	85.5	50	47	48.5	4.5
186342	37.4	36.8	37.2	0.08	0.282842712	0.6	37	37.4	37.4	122	109	116.4285714	20.61904762	4.540820148	13	114	118	119	24	22	23	0.666666667	0.816496581	2	22.5	23	23.5	99	95	96.66666667	2.266666667	1.505545305	4	96	96	97.5	126.9560177	113.0388681	119.8587989	99.54426722	7.261410128	13.91714968	116.8904705	119.7130924	122.7727583	70.05830208	61.58881691	65.51887114	49.80929173
186342	37	36.3	36.775	0.109166667	0.330403793	0.7	36.675	36.9	37	122	106	113.3333333	34.26666667	5.853773712	16	109.75	112.5	116.75	24	22	22.83333333	0.566666667	0.752772653	2	22.25	23	23	96	96	96	0	0	0	96	96	96	126.9560177	113.0388681	119.8587989	99.54426722	7.261410128	13.91714968	116.8904705	119.7130924	122.7727583	70.05830208	61.58881691	65.51887114	49.80929173
186342	37.1	35.8	36.25	0.435	0.659545298	1.3	35.8	35.85	36.8	119	103	110	36.8	6.066300355	16	105.75	109	113.75	22	21	21.33333333	0.266666667	0.516397779	1	21	21	21.75	95	94	94.66666667	0.266666667	0.516397779	1	94.25	95	95	126.9560177	113.0388681	119.8587989	99.54426722	7.261410128	13.91714968	116.8904705	119.7130924	122.7727583	70.05830208	61.58881691	65.51887114	49.80929173
186342	37	36.6	36.75	0.039	0.197484177	0.4	36.6	36.65	36.925	130	101	110.3333333	127.0666667	11.27238514	29	101.5	108	113.75	25	21	22.33333333	2.266666667	1.505545305	4	21.25	22	22.75	96	91	95.16666667	4.166666667	2.041241452	5	96	96	96	142	142	142	99.54426722	7.261410128	0	142	142	142	72	72	72	49.80929173
186342	37.4	32.7	36.225	5.5225	2.35	4.7	36.225	37.4	37.4	122	109	117.7142857	18.9047619	4.34796066	13	117	118	120.5	25	22	23	1.333333333	1.154700538	3	22	23	23.5	99	94	96.33333333	3.866666667	1.966384161	5	95	96	97.75	172	172	172	99.54426722	7.261410128	0	172	172	172	98	98	98	49.80929173
186342	37.1	35.9	36.71428571	0.178095238	0.422013315	1.2	36.6	36.7	37.05	130	101	112.7142857	104.2380952	10.20970593	29	105.5	113	117	25	21	22	2.333333333	1.527525232	4	21	21	22.5	96	91	94.57142857	3.285714286	1.812653934	5	94	95	96	126.9560177	113.0388681	119.8587989	99.54426722	7.261410128	13.91714968	116.8904705	119.7130924	122.7727583	70.05830208	61.58881691	65.51887114	49.80929173
186464	32.4	31.8	32.1	0.044	0.20976177	0.6	32	32.1	32.2	88	82	84.33333333	5.466666667	2.338090389	6	82.5	84	85.5	22.00715564	17.84400716	19.82920521	5.956874775	1.641174146	4.163148479	18.94919499	19.75974955	20.65169946	98	93	96.5	3.1	1.760681686	5	97	97	97	172	164	166.6666667	12.26666667	3.502380143	8	164	165	169	106	102	103	2.8
186464	34	33.2	33.61428571	0.088095238	0.29680842	0.8	33.4	33.6	33.85	88	82	85.42857143	4.952380952	2.225394561	6	84	86	87	22.00715564	17.84400716	19.82920521	5.956874775	1.641174146	4.163148479	18.94919499	19.75974955	20.65169946	96.95685393	94.49303371	95.87292242	5.319618308	1.130611553	2.463820225	95.42179775	95.99393258	96.4447191	164	164	164	0	0	0	164	164	164	107	83	95	288
186464	33.6	33	33.25714286	0.04952381	0.222539456	0.6	33.1	33.2	33.4	86	82	83.14285714	2.476190476	1.573591585	4	82	82	84	22.00715564	17.84400716	19.82920521	5.956874775	1.641174146	4.163148479	18.94919499	19.75974955	20.65169946	96.95685393	94.49303371	95.87292242	5.319618308	1.130611553	2.463820225	95.42179775	95.99393258	96.4447191	165	164	164.5	0.5	0.707106781	1	164.25	164.5	164.75	99	83	91	128
186464	32.8	32.6	32.66666667	0.010666667	0.103279556	0.2	32.6	32.6	32.75	86	80	82.33333333	5.466666667	2.338090389	6	80.5	82	83.5	22.00715564	17.84400716	19.82920521	5.956874775	1.641174146	4.163148479	18.94919499	19.75974955	20.65169946	99	99	99	5.319618308	1.130611553	0	99	99	99	176	166	170.8333333	12.96666667	3.600925807	10	168.5	171	172.75	108	100	104.5	7.9
186464	32.6	32.2	32.45714286	0.036190476	0.190237946	0.4	32.3	32.6	32.6	88	80	84.28571429	7.238095238	2.690370837	8	83	84	86	22.00715564	17.84400716	19.82920521	5.956874775	1.641174146	4.163148479	18.94919499	19.75974955	20.65169946	98	93	96	7	2.645751311	5	95	97	97.5	176	166	170	13.33333333	3.651483717	10	167	170	172	108	102	105.1428571	3.80952381
186464	33.2	32.8	32.93333333	0.026666667	0.163299316	0.4	32.8	32.9	33	82	78	80.66666667	2.666666667	1.632993162	4	80	81	82	22.00715564	17.84400716	19.82920521	5.956874775	1.641174146	4.163148479	18.94919499	19.75974955	20.65169946	96.95685393	94.49303371	95.87292242	5.319618308	1.130611553	2.463820225	95.42179775	95.99393258	96.4447191	176	165	171.6666667	34.33333333	5.859465277	11	169.5	174	175	100	99	99.66666667	0.333333333
186932	36	36	36	0	0	0	36	36	36	70	66	67.33333333	2.666666667	1.632993162	4	66	67	68	29	16	22	32	5.656854249	13	17.25	21.5	26.5	96.95685393	94.49303371	95.87292242	5.319618308	1.130611553	2.463820225	95.42179775	95.99393258	96.4447191	119	108	113	13.6	3.687817783	11	111.25	113	114	54	52	53	1.2
186932	36.5	34.2	35.16666667	1.423333333	1.193035345	2.3	34.5	34.8	35.65	74	64	66.14285714	12.80952381	3.579039509	10	64	65	66	25	9	20.14285714	26.14285714	5.113008619	16	21	21	22	99	99	99	5.319618308	1.130611553	0	99	99	99	144	122	127.8571429	62.14285714	7.883074092	22	123	125	129	68	52	56.57142857	32.95238095
186932	36.6	36.6	36.6	0	0	0	36.6	36.6	36.6	66	62	64.33333333	2.266666667	1.505545305	4	64	64	65.5	25	16	21.33333333	10.66666667	3.265986324	9	19.75	22.5	23	99	99	99	5.319618308	1.130611553	0	99	99	99	114	93	102.5	71.9	8.47938677	21	98	99	109	70	52	59.66666667	48.66666667
186932	36	36	36	0	0	0	36	36	36	70	64	66.28571429	5.904761905	2.429971585	6	64	66	68	22	9	17.85714286	21.14285714	4.598136268	13	16.5	18	21.5	96.95685393	94.49303371	95.87292242	5.319618308	1.130611553	2.463820225	95.42179775	95.99393258	96.4447191	126	108	118.8571429	46.14285714	6.792853387	18	115	122	123	54	52	52.57142857	0.952380952
186932	36.8	36	36.33333333	0.154666667	0.393276832	0.8	36	36.2	36.7	66	62	64.66666667	4.266666667	2.065591118	4	63	66	66	25	19	22.5	4.7	2.167948339	6	21.5	23	23.75	96.95685393	94.49303371	95.87292242	5.319618308	1.130611553	2.463820225	95.42179775	95.99393258	96.4447191	112	96	106.6666667	41.06666667	6.408327915	16	103.5	109	111.5	66	54	59.66666667	24.66666667
186932	36.8	36	36.54285714	0.076190476	0.276026224	0.8	36.5	36.6	36.7	66	62	64.28571429	4.571428571	2.138089935	4	62	66	66	25	16	21.42857143	9.619047619	3.10145895	9	20	22	23.5	96.95685393	94.49303371	95.87292242	5.319618308	1.130611553	2.463820225	95.42179775	95.99393258	96.4447191	112	96	104.2857143	55.23809524	7.43223353	16	98	102	112	70	56	63.14285714	23.80952381
187514	36.8	36.8	36.8	0	0	0	36.8	36.8	36.8	90	86	87.71428571	1.904761905	1.380131119	4	87	88	88	20	20	20	0	0	0	20	20	20	96.95685393	94.49303371	95.87292242	5.319618308	1.130611553	2.463820225	95.42179775	95.99393258	96.4447191	156	150	153.1428571	3.80952381	1.951800146	6	152	154	154	74	70	72.28571429	1.904761905
187514	36.2	35.4	35.88571429	0.118095238	0.343649877	0.8	35.6	36	36.2	88	86	87.42857143	0.952380952	0.975900073	2	87	88	88	20	20	20	0	0	0	20	20	20	96.95685393	94.49303371	95.87292242	5.319618308	1.130611553	2.463820225	95.42179775	95.99393258	96.4447191	162	154	156.5714286	8.952380952	2.992052966	8	154	156	158	74	70	72	4
187514	36.8	34.6	35.97142857	0.485714286	0.696932052	2.2	35.9	36.2	36.2	88	88	88	0	0	0	88	88	88	20	16	18.28571429	4.571428571	2.138089935	4	16	20	20	96.95685393	94.49303371	95.87292242	5.319618308	1.130611553	2.463820225	95.42179775	95.99393258	96.4447191	165	156	159.5714286	11.95238095	3.457221565	9	157	158	162	78	72	74.57142857	3.619047619
187514	36.8	35.4	36.16666667	0.342666667	0.585377371	1.4	35.7	36.3	36.6	88	86	86.66666667	1.066666667	1.032795559	2	86	86	87.5	20	19	19.83333333	0.166666667	0.40824829	1	20	20	20	96.95685393	94.49303371	95.87292242	5.319618308	1.130611553	2.463820225	95.42179775	95.99393258	96.4447191	184	154	159	150	12.24744871	30	154	154	154	82	70	72	24
187514	36.8	36.8	36.8	0	0	0	36.8	36.8	36.8	92	86	88.33333333	8.666666667	2.943920289	6	86	87	91	20	20	20	0	0	0	20	20	20	96.95685393	94.49303371	95.87292242	5.319618308	1.130611553	2.463820225	95.42179775	95.99393258	96.4447191	160	152	155.3333333	7.466666667	2.732520204	8	154	155	156	76	72	74	1.6
187514	36.8	36.8	36.8	0	0	0	36.8	36.8	36.8	90	88	88.66666667	1.066666667	1.032795559	2	88	88	89.5	20	20	20	0	0	0	20	20	20	96.95685393	94.49303371	95.87292242	5.319618308	1.130611553	2.463820225	95.42179775	95.99393258	96.4447191	166	150	154.3333333	34.26666667	5.853773712	16	152	152	153.5	74	70	72	1.6
187995	37	36.8	36.85	0.007	0.083666003	0.2	36.8	36.8	36.875	120	98	105.3333333	61.86666667	7.865536642	22	100.5	104	106	20	16	16.66666667	2.666666667	1.632993162	4	16	16	16	99	98	98.8	0.2	0.447213595	1	99	99	99	115	115	115	99.54426722	7.261410128	0	115	115	115	77	77	77	49.80929173
187995	37.2	36.8	37.01428571	0.024761905	0.157359158	0.4	36.9	37	37.15	109	96	103	28.33333333	5.322906474	13	98.5	105	107	17	16	16.14285714	0.142857143	0.377964473	1	16	16	16	99	96	97.5	1.5	1.224744871	3	97	97	98.5	118	118	118	99.54426722	7.261410128	0	118	118	118	82	82	82	49.80929173
187995	37	33.8	36.12857143	1.352380952	1.162919151	3.2	35.75	36.8	36.9	105	96	100	9.666666667	3.109126351	9	98	99	102	16	16	16	0	0	0	16	16	16	99	96	97.28571429	0.904761905	0.951189731	3	97	97	97.5	127	118	122.5	40.5	6.363961031	9	120.25	122.5	124.75	89	82	85.5	24.5
187995	37.3	36.8	36.98333333	0.037666667	0.194079022	0.5	36.825	36.95	37.075	114	104	105.6666667	16.66666667	4.082482905	10	104	104	104	20	16	16.66666667	2.666666667	1.632993162	4	16	16	16	97	96	96.4	0.3	0.547722558	1	96	96	97	126.9560177	113.0388681	119.8587989	99.54426722	7.261410128	13.91714968	116.8904705	119.7130924	122.7727583	70.05830208	61.58881691	65.51887114	49.80929173
187995	37.3	36.8	36.97142857	0.035714286	0.188982237	0.5	36.8	37	37.05	120	98	106	64	8	22	101	104	109	20	16	17.14285714	3.80952381	1.951800146	4	16	16	18	99	96	98	2	1.414213562	3	97	99	99	115	115	115	99.54426722	7.261410128	0	115	115	115	77	77	77	49.80929173
187995	37.2	36.9	37.08333333	0.013666667	0.116904519	0.3	37.025	37.1	37.175	109	99	104.3333333	17.06666667	4.131182236	10	101.5	104	108	17	16	16.16666667	0.166666667	0.40824829	1	16	16	16	99	98	98.6	0.3	0.547722558	1	98	99	99	126.9560177	113.0388681	119.8587989	99.54426722	7.261410128	13.91714968	116.8904705	119.7130924	122.7727583	70.05830208	61.58881691	65.51887114	49.80929173
188028	35	35	35	0	0	0	35	35	35	80	78	78.33333333	0.666666667	0.816496581	2	78	78	78	15	11	12.33333333	1.866666667	1.366260102	4	12	12	12	96.95685393	94.49303371	95.87292242	5.319618308	1.130611553	2.463820225	95.42179775	95.99393258	96.4447191	124	110	118.3333333	23.06666667	4.802776974	14	118	118	121	74	66	71	7.6
188028	35	35	35	0	0	0	35	35	35	80	76	77	2.8	1.673320053	4	76	76	77.5	16	14	15	0.4	0.632455532	2	15	15	15	96.95685393	94.49303371	95.87292242	5.319618308	1.130611553	2.463820225	95.42179775	95.99393258	96.4447191	130	108	122.3333333	56.66666667	7.527726527	22	122.5	124	125.5	78	66	73.66666667	16.66666667
188028	35	35	35	0	0	0	35	35	35	76	74	75.42857143	0.952380952	0.975900073	2	75	76	76	16	15	15.28571429	0.238095238	0.487950036	1	15	15	15.5	99	99	99	5.319618308	1.130611553	0	99	99	99	130	120	124.5714286	8.952380952	2.992052966	10	124	124	125	78	74	74.85714286	2.476190476
188028	35	34.6	34.77142857	0.045714286	0.213808994	0.4	34.6	34.6	35	81	78	79.57142857	1.285714286	1.133893419	3	79	80	80	12	11	11.28571429	0.238095238	0.487950036	1	11	11	11.5	97	94	95.83333333	0.966666667	0.98319208	3	96	96	96	120	116	117.1428571	3.80952381	1.951800146	4	116	116	118	74	72	72.57142857	0.952380952
188028	35	35	35	0	0	0	35	35	35	76	74	74.33333333	0.666666667	0.816496581	2	74	74	74	17	15	15.83333333	0.566666667	0.752772653	2	15.25	16	16	99	97	98.33333333	1.333333333	1.154700538	2	98	99	99	124	120	122.6666667	2.666666667	1.632993162	4	122	123	124	76	74	74.66666667	1.066666667
188028	35	34.6	34.94285714	0.022857143	0.151185789	0.4	35	35	35	80	78	78.85714286	1.142857143	1.069044968	2	78	78	80	12	11	11.42857143	0.285714286	0.534522484	1	11	11	12	96	94	95.33333333	1.333333333	1.154700538	2	95	96	96	124	110	117.7142857	21.9047619	4.680252333	14	116	116	121	74	66	71.71428571	7.238095238
188051	37.2	26.9	35.2	14.16333333	3.76342043	10.3	35.35	37.2	37.2	90	78	82.57142857	16.95238095	4.117326918	12	80	82	84	18	16	16.71428571	0.571428571	0.755928946	2	16	17	17	96.95685393	94.49303371	95.87292242	5.319618308	1.130611553	2.463820225	95.42179775	95.99393258	96.4447191	152	134	145.4285714	38.28571429	6.187545094	18	144	144	150	88	76	82.28571429	16.57142857
188051	37.2	37.2	37.2	0	0	0	37.2	37.2	37.2	90	78	82.66666667	20.26666667	4.501851471	12	80	81	85	19	16	17.5	1.5	1.224744871	3	17	17	18.5	96.95685393	94.49303371	95.87292242	5.319618308	1.130611553	2.463820225	95.42179775	95.99393258	96.4447191	154	146	150.3333333	7.066666667	2.658320272	8	150	150	151.5	90	80	85.33333333	10.66666667
188051	37.4	37.2	37.26666667	0.010666667	0.103279556	0.2	37.2	37.2	37.35	84	60	66.66666667	85.86666667	9.266426855	24	60.5	63	68.5	21	18	19.5	1.5	1.224744871	3	18.5	20	20	96.95685393	94.49303371	95.87292242	5.319618308	1.130611553	2.463820225	95.42179775	95.99393258	96.4447191	156	140	146.3333333	32.66666667	5.715476066	16	142.5	146	148	86	72	76	28.8
188051	37.2	37.2	37.2	0	0	0	37.2	37.2	37.2	86	78	82	9.333333333	3.055050463	8	80	82	84	17	16	16.57142857	0.285714286	0.534522484	1	16	17	17	96.95685393	94.49303371	95.87292242	5.319618308	1.130611553	2.463820225	95.42179775	95.99393258	96.4447191	154	144	148.2857143	15.23809524	3.903600292	10	145	148	151	86	80	83.42857143	7.619047619
188051	37.2	37.2	37.2	0	0	0	37.2	37.2	37.2	90	62	74.33333333	128.6666667	11.34313302	28	66.5	71	83	20	17	18.5	1.1	1.048808848	3	18	18.5	19	96.95685393	94.49303371	95.87292242	5.319618308	1.130611553	2.463820225	95.42179775	95.99393258	96.4447191	156	142	148.3333333	31.06666667	5.573747991	14	144.5	147	152.5	88	76	81	34.8
188051	37.4	37.2	37.25714286	0.00952381	0.097590007	0.2	37.2	37.2	37.3	84	60	68	72	8.485281374	24	62	66	71	20	18	19	1	1	2	18	19	20	96.95685393	94.49303371	95.87292242	5.319618308	1.130611553	2.463820225	95.42179775	95.99393258	96.4447191	156	140	145.7142857	27.23809524	5.219012861	16	143	144	147	86	72	77.42857143	23.61904762
188628	34	33.8	33.96666667	0.006666667	0.081649658	0.2	34	34	34	86	84	85	1.2	1.095445115	2	84	85	86	16	14	14.66666667	1.066666667	1.032795559	2	14	14	15.5	96.95685393	94.49303371	95.87292242	5.319618308	1.130611553	2.463820225	95.42179775	95.99393258	96.4447191	88	84	86.33333333	2.266666667	1.505545305	4	86	86	87.5	48	46	47.66666667	0.666666667
188628	34.4	34.2	34.26666667	0.010666667	0.103279556	0.2	34.2	34.2	34.35	90	84	86.33333333	3.866666667	1.966384161	6	86	86	86	20	14	16	4.8	2.19089023	6	15	15	16.5	96.95685393	94.49303371	95.87292242	5.319618308	1.130611553	2.463820225	95.42179775	95.99393258	96.4447191	100	82	87.66666667	42.26666667	6.501281925	18	84	86	88	58	46	49.33333333	23.46666667
188628	34.2	34	34.08571429	0.011428571	0.106904497	0.2	34	34	34.2	86	84	85.71428571	0.571428571	0.755928946	2	86	86	86	15	14	14.42857143	0.285714286	0.534522484	1	14	14	15	96.95685393	94.49303371	95.87292242	5.319618308	1.130611553	2.463820225	95.42179775	95.99393258	96.4447191	88	84	86.28571429	3.238095238	1.799470822	4	85	86	88	48	46	47.14285714	1.142857143
188628	33.8	33.6	33.65714286	0.00952381	0.097590007	0.2	33.6	33.6	33.7	80	76	78	1.333333333	1.154700538	4	78	78	78	15	14	14.28571429	0.238095238	0.487950036	1	14	14	14.5	99	99	99	5.319618308	1.130611553	0	99	99	99	98	92	96.85714286	5.142857143	2.267786838	6	97	98	98	60	56	58.28571429	1.904761905
188628	33.6	33.3	33.55714286	0.012857143	0.113389342	0.3	33.6	33.6	33.6	80	76	78	1.333333333	1.154700538	4	78	78	78	17	14	15.28571429	1.904761905	1.380131119	3	14	15	16.5	99	99	99	5.319618308	1.130611553	0	99	99	99	100	94	98	4	2	6	98	98	99	61	56	58.71428571	2.904761905
188628	33.8	33.6	33.76666667	0.006666667	0.081649658	0.2	33.8	33.8	33.8	80	78	79.33333333	1.066666667	1.032795559	2	78.5	80	80	19	14	15.5	3.5	1.870828693	5	14.25	15	15.75	96.95685393	94.49303371	95.87292242	5.319618308	1.130611553	2.463820225	95.42179775	95.99393258	96.4447191	98	88	93.33333333	21.86666667	4.676180778	10	89	94	97.5	60	52	56	11.2
188764	37.4	36.8	37.23333333	0.054666667	0.233809039	0.6	37.2	37.3	37.4	68	60	64.85714286	13.14285714	3.625307869	8	62	66	68	37	11	17.14285714	101.8095238	10.09007056	26	11.5	12	18.5	98	98	98	0	0	0	98	98	98	140	124	132.75	30.78571429	5.548487567	16	129.5	132	138	80	72	75	5.714285714
188764	35.70628773	34.44580818	35.27263581	1.397835011	0.533379305	1.260479544	35.13051224	35.39705734	35.56657025	66	58	63.33333333	12.26666667	3.502380143	8	61	65	66	35	11	17.16666667	103.3666667	10.16693989	24	11	11	20.75	99	99	99	0	0	0	99	99	99	138	118	123.6666667	71.06666667	8.430104784	20	118	119	127.5	74	66	68	11.2
188764	33.4	33.4	33.4	1.397835011	0.533379305	0	33.4	33.4	33.4	68	66	67	1.2	1.095445115	2	66	67	68	11	11	11	0	0	0	11	11	11	99	98	98.16666667	0.166666667	0.40824829	1	98	98	98	122	118	120.3333333	3.866666667	1.966384161	4	118.5	121	122	68	66	67	1.2
188764	35.70628773	34.44580818	35.27263581	1.397835011	0.533379305	1.260479544	35.13051224	35.39705734	35.56657025	68	66	66.28571429	0.571428571	0.755928946	2	66	66	66	11	11	11	0	0	0	11	11	11	99	98	98.57142857	0.285714286	0.534522484	1	98	99	99	122	118	118.8571429	2.476190476	1.573591585	4	118	118	119	68	66	66.28571429	0.571428571
188764	37.4	28.2	35.26666667	13.33866667	3.65221394	9.2	35	37.1	37.4	70	66	67.66666667	2.266666667	1.505545305	4	66.5	68	68	12	11	11.5	0.3	0.547722558	1	11	11.5	12	98	98	98	0	0	0	98	98	98	136	130	133	4.4	2.097617696	6	132	133	134	76	74	74.33333333	0.666666667
188764	37.2	36.8	37.12	0.032	0.178885438	0.4	37.2	37.2	37.2	68	60	62.33333333	10.26666667	3.204163958	8	60	61	63.5	37	11	20.16666667	103.3666667	10.16693989	26	12.25	18	24.5	98	97	97.83333333	0.166666667	0.40824829	1	98	98	98	140	124	132.5714286	42.28571429	6.502746672	16	127	134	138	80	70	74.85714286	10.47619048
188921	37.6	37.5	37.56666667	0.002666667	0.051639778	0.1	37.525	37.6	37.6	71	69	70.16666667	0.966666667	0.98319208	2	69.25	70.5	71	22.00715564	17.84400716	19.82920521	5.956874775	1.641174146	4.163148479	18.94919499	19.75974955	20.65169946	97	93	95.5	2.7	1.643167673	4	94.5	96	96.75	96	87	91	21	4.582575695	9	88.5	90	93	54	50	52	4
188921	37.6	37.5	37.55714286	0.002857143	0.053452248	0.1	37.5	37.6	37.6	72	69	70.71428571	0.904761905	0.951189731	3	70.5	71	71	22.00715564	17.84400716	19.82920521	5.956874775	1.641174146	4.163148479	18.94919499	19.75974955	20.65169946	97	93	96	2	1.414213562	4	96	96	97	90	87	88.66666667	2.333333333	1.527525232	3	88	89	89.5	54	50	52	4
188921	37.6	37.5	37.55	0.003	0.054772256	0.1	37.5	37.55	37.6	72	70	71.16666667	0.566666667	0.752772653	2	71	71	71.75	22.00715564	17.84400716	19.82920521	5.956874775	1.641174146	4.163148479	18.94919499	19.75974955	20.65169946	97	93	95.66666667	1.866666667	1.366260102	4	96	96	96	94	80	87.66666667	50.33333333	7.094598885	14	84.5	89	91.5	52	50	51	1
188921	37.4	36.3	37.11428571	0.134761905	0.367099312	1.1	37.2	37.2	37.25	72	67	70	2.333333333	1.527525232	5	70	70	70.5	22.00715564	17.84400716	19.82920521	5.956874775	1.641174146	4.163148479	18.94919499	19.75974955	20.65169946	98	95	96.57142857	0.952380952	0.975900073	3	96	97	97	88	81	85.75	10.91666667	3.304037934	7	84.75	87	88	51	45	49.25	8.25
188921	37.5	37.2	37.38333333	0.013666667	0.116904519	0.3	37.325	37.4	37.475	71	69	70	0.4	0.632455532	2	70	70	70	22.00715564	17.84400716	19.82920521	5.956874775	1.641174146	4.163148479	18.94919499	19.75974955	20.65169946	98	96	96.83333333	0.566666667	0.752772653	2	96.25	97	97	94	70	80.83333333	88.96666667	9.432214303	24	72.75	82.5	85.5	54	38	45.66666667	36.26666667
188921	37.2	30	34.82857143	9.035714286	3.005946488	7.2	32.95	36.3	37.2	72	66	68.85714286	4.80952381	2.193062655	6	67.5	68	70.5	22.00715564	17.84400716	19.82920521	5.956874775	1.641174146	4.163148479	18.94919499	19.75974955	20.65169946	98	95	96.85714286	1.142857143	1.069044968	3	96.5	97	97.5	88	85	87	3	1.732050808	3	86.5	88	88	51	48	50	3
189335	35.70628773	34.44580818	35.27263581	1.397835011	0.533379305	1.260479544	35.13051224	35.39705734	35.56657025	126	116	121.1428571	11.80952381	3.436498772	10	119	122	123	16	13	15.57142857	1.285714286	1.133893419	3	16	16	16	96.95685393	94.49303371	95.87292242	5.319618308	1.130611553	2.463820225	95.42179775	95.99393258	96.4447191	144	88	118	472	21.72556098	56	103	122	133	60	48	54.57142857	22.28571429
189335	26.9	26.9	26.9	1.397835011	0.533379305	0	26.9	26.9	26.9	130	114	122.8571429	34.47619048	5.871642911	16	120	122	127	36	16	27.14285714	48.80952381	6.98638131	20	22.5	30	31.5	96.95685393	94.49303371	95.87292242	5.319618308	1.130611553	2.463820225	95.42179775	95.99393258	96.4447191	136	88	115.4285714	304.952381	17.46288581	48	105	116	129	60	50	56.42857143	13.95238095
189335	35.70628773	34.44580818	35.27263581	1.397835011	0.533379305	1.260479544	35.13051224	35.39705734	35.56657025	128	114	120	25.6	5.059644256	14	116.5	120	122	36	23	30.83333333	18.16666667	4.262237284	13	31	31.5	32	96.95685393	94.49303371	95.87292242	5.319618308	1.130611553	2.463820225	95.42179775	95.99393258	96.4447191	164	94	124.3333333	581.4666667	24.11361994	70	111.5	121	133.5	68	48	57.33333333	44.26666667
189335	35.70628773	34.44580818	35.27263581	1.397835011	0.533379305	1.260479544	35.13051224	35.39705734	35.56657025	138	122	128.6666667	41.06666667	6.408327915	16	123	129	132	26	13	19.33333333	25.46666667	5.046450898	13	16	19	22.75	96.95685393	94.49303371	95.87292242	5.319618308	1.130611553	2.463820225	95.42179775	95.99393258	96.4447191	148	88	115	452.4	21.26969675	60	101	116	123.5	66	48	56	36.8
189335	36.6	25.2	30.4	33.24	5.765414122	11.4	27.3	29.4	33	124	116	120.8571429	10.47619048	3.236694375	8	119	120	124	25	15	17.14285714	12.14285714	3.484660262	10	16	16	16	96.95685393	94.49303371	95.87292242	5.319618308	1.130611553	2.463820225	95.42179775	95.99393258	96.4447191	144	96	117.1428571	429.1428571	20.71576349	48	99	116	133	60	48	53.71428571	27.23809524
189335	26.9	26.9	26.9	1.397835011	0.533379305	0	26.9	26.9	26.9	130	122	125.3333333	13.86666667	3.723797345	8	122.5	124	128.5	30	16	22.83333333	19.76666667	4.44597196	14	22.25	23	23	96.95685393	94.49303371	95.87292242	5.319618308	1.130611553	2.463820225	95.42179775	95.99393258	96.4447191	158	88	122.6666667	693.8666667	26.34134899	70	104	124	139.5	68	50	58.83333333	44.96666667
189530	35.6	31.5	33.55	8.405	2.899137803	4.1	32.525	33.55	34.575	130	118	125	17.2	4.147288271	12	124	125	127.5	15	9	11.2	6.2	2.48997992	6	9	11	12	99	99	99	5.319618308	1.130611553	0	99	99	99	142	142	142	99.54426722	7.261410128	0	142	142	142	70	70	70	49.80929173
189530	37.8	31.5	35.34	7.178	2.679178979	6.3	34	35.6	37.8	126	112	119.4285714	27.61904762	5.255382728	14	116	118	124	15	9	11	4.333333333	2.081665999	6	9.5	11	11.5	99	98	98.75	0.25	0.5	1	98.75	99	99	127	127	127	99.54426722	7.261410128	0	127	127	127	65	65	65	49.80929173
189530	37.8	34.4	36.67142857	2.335714286	1.528304383	3.4	35.85	37.6	37.6	118	110	114.5714286	8.952380952	2.992052966	8	113	114	117	15	9	11.85714286	4.142857143	2.035400978	6	10.5	12	13	99	98	98.83333333	0.166666667	0.40824829	1	99	99	99	137	137	137	99.54426722	7.261410128	0	137	137	137	67	67	67	49.80929173
189530	37.8	32.2	36.45714286	5.062857143	2.250079364	5.6	36	37.6	37.8	130	110	118.5714286	39.61904762	6.29436634	20	116	118	120	13	7	10.85714286	7.476190476	2.734262328	6	9	12	13	99	99	99	0	0	0	99	99	99	145	145	145	99.54426722	7.261410128	0	145	145	145	68	68	68	49.80929173
189530	37.8	32.2	35.56	8.868	2.977918736	5.6	32.4	37.6	37.8	136	118	128	44.8	6.693280212	18	124	130	131.5	14	7	10.2	10.7	3.271085447	7	7	10	13	99	99	99	5.319618308	1.130611553	0	99	99	99	145	145	145	99.54426722	7.261410128	0	145	145	145	68	68	68	49.80929173
189530	37.8	34	37.16666667	2.406666667	1.551343504	3.8	37.8	37.8	37.8	116	112	113.3333333	4.266666667	2.065591118	4	112	112	115	17	9	12.16666667	8.566666667	2.926886856	8	10.25	11.5	13.5	99	98	98.5	0.3	0.547722558	1	98	98.5	99	127	127	127	99.54426722	7.261410128	0	127	127	127	65	65	65	49.80929173
189727	38.8	38.8	38.8	0	0	0	38.8	38.8	38.8	110	100	104	12.8	3.577708764	10	102	103	105.5	36	20	28	43.6	6.603029608	16	22.75	28	33.25	94	86	91.5	8.7	2.949576241	8	91.25	92	93.5	100	91	97	14	3.741657387	9	96	98	100	58	54	55.6	2.8
189727	38.8	38.8	38.8	0	0	0	38.8	38.8	38.8	104	100	102	1.6	1.264911064	4	102	102	102	30	23	26	6.4	2.529822128	7	25	25	27.25	94	92	93	0.4	0.632455532	2	93	93	93	104	98	100.6666667	5.866666667	2.422120283	6	98.5	101	102	58	54	56.33333333	3.866666667
189727	38.8	38.6	38.76666667	0.006666667	0.081649658	0.2	38.8	38.8	38.8	104	102	102.6666667	1.066666667	1.032795559	2	102	102	103.5	28	25	26.16666667	1.766666667	1.329160136	3	25	26	27	94	93	93.66666667	0.266666667	0.516397779	1	93.25	94	94	100	98	98.66666667	1.066666667	1.032795559	2	98	98	99.5	58	56	57	1.2
189727	38.8	38.8	38.8	0	0	0	38.8	38.8	38.8	102	100	101.4285714	0.952380952	0.975900073	2	101	102	102	29	23	26	4	2	6	25	26	27	94	91	92.57142857	1.619047619	1.272418021	3	91.5	93	93.5	102	98	99.71428571	3.238095238	1.799470822	4	98	100	101	58	54	55.71428571	1.904761905
189727	38.8	38.6	38.77142857	0.005714286	0.075592895	0.2	38.8	38.8	38.8	106	102	103.4285714	2.285714286	1.511857892	4	102	104	104	36	25	28.14285714	16.80952381	4.099941928	11	25	27	29.5	94	91	93.42857143	1.285714286	1.133893419	3	93.5	94	94	100	91	97.28571429	9.571428571	3.093772547	9	97	98	99	58	54	56.57142857	2.285714286
189727	38.8	29.9	37.52857143	11.31571429	3.36388381	8.9	38.8	38.8	38.8	102	100	101.1428571	1.142857143	1.069044968	2	100	102	102	29	24	25.42857143	3.285714286	1.812653934	5	24	25	26	94	91	92	1	1	3	91.5	92	92	102	98	100	2.666666667	1.632993162	4	99	100	101	56	54	55.71428571	0.571428571
189878	35.4	29.4	31.45	7.743333333	2.782684555	6	29.55	30.5	32.4	114	110	111.5	3.666666667	1.914854216	4	110	111	112.5	12	6	9.25	6.25	2.5	6	8.25	9.5	10.5	94	92	93	0.666666667	0.816496581	2	92.75	93	93.25	132	124	128	21.33333333	4.618802154	8	124	128	132	108	80	89.5	158.3333333
189878	35.8	29.4	33.725	8.795833333	2.96577702	6.4	33	34.85	35.575	120	110	115.5	19.66666667	4.434711565	10	113	116	118.5	19	8	12	24.66666667	4.966554809	11	8.75	10.5	13.75	97	92	93.75	4.916666667	2.217355783	5	92.75	93	94	146	124	130	114.6666667	10.70825227	22	124	125	131	98	80	90	61.33333333
189878	36.4	27.2	34.13333333	13.43466667	3.665333091	9.2	33.55	36	36.35	124	112	119.3333333	23.46666667	4.844240567	12	116.5	120	123.5	29	9	16.66666667	47.06666667	6.860515044	20	13.5	15	18	95	79	89.66666667	47.06666667	6.860515044	16	85.5	93.5	94	180	128	157.2	357.2	18.89973545	52	154	162	162	96	72	84	104
189878	36.4	35.2	36	0.26	0.509901951	1.2	35.8	36.2	36.4	124	104	114.2857143	61.9047619	7.867957925	20	109	112	121	29	5	13.14285714	78.80952381	8.877472828	24	5.5	13	17	97	79	90.71428571	47.9047619	6.9213266	18	87.5	94	95	172	154	161.6666667	40.66666667	6.377042157	18	157.5	162	163.5	84	70	75	25.2
189878	35.4	27.2	31.64	11.708	3.421695486	8.2	29.6	31.4	34.6	114	110	112.4	2.8	1.673320053	4	112	112	114	10	5	7.6	4.3	2.073644135	5	6	8	9	94	91	92.4	1.3	1.140175425	3	92	92	93	142	120	128.6666667	68.26666667	8.262364472	22	122.5	128	132	108	75	92.16666667	156.1666667
189878	35.2	35.2	35.2	1.397835011	0.533379305	0	35.2	35.2	35.2	110	104	106	6.4	2.529822128	6	104	105	107.5	9	4	5.5	3.5	1.870828693	5	4.25	5	5.75	97	92	95.16666667	2.966666667	1.722401424	5	95	95.5	96	172	154	160.3333333	43.86666667	6.623191577	18	156.5	158	162.5	76	68	71.33333333	7.466666667
190481	36.9	27.6	35.57142857	12.35571429	3.515069599	9.3	36.9	36.9	36.9	101	98	99.57142857	1.619047619	1.272418021	3	98.5	100	100.5	18	11	14.14285714	9.476190476	3.078342164	7	12	12	17	99	94	96.5	12.5	3.535533906	5	95.25	96.5	97.75	120	120	120	99.54426722	7.261410128	0	120	120	120	67	67	67	49.80929173
190481	37	36.9	36.95	0.003	0.054772256	0.1	36.9	36.95	37	90	86	87.5	1.9	1.378404875	4	87	87	87.75	11	10	10.83333333	0.166666667	0.40824829	1	11	11	11	99	99	99	5.319618308	1.130611553	0	99	99	99	97	97	97	99.54426722	7.261410128	0	97	97	97	61	61	61	49.80929173
190481	37	36.8	36.87142857	0.005714286	0.075592895	0.2	36.8	36.9	36.9	88	84	85.85714286	2.476190476	1.573591585	4	84.5	86	87	12	11	11.28571429	0.238095238	0.487950036	1	11	11	11.5	99	99	99	5.319618308	1.130611553	0	99	99	99	97	97	97	99.54426722	7.261410128	0	97	97	97	61	61	61	49.80929173
190481	36.8	36.8	36.8	0	0	0	36.8	36.8	36.8	93	84	86.33333333	13.06666667	3.614784456	9	84	84.5	87.25	13	11	12	0.8	0.894427191	2	11.25	12	12.75	96.95685393	94.49303371	95.87292242	5.319618308	1.130611553	2.463820225	95.42179775	95.99393258	96.4447191	126.9560177	113.0388681	119.8587989	99.54426722	7.261410128	13.91714968	116.8904705	119.7130924	122.7727583	70.05830208	61.58881691	65.51887114	49.80929173
190481	37	36.9	36.92857143	0.002380952	0.048795004	0.1	36.9	36.9	36.95	101	91	98.28571429	11.9047619	3.450327797	10	98	99	100.5	14	11	12	1	1	3	11.5	12	12	96.95685393	94.49303371	95.87292242	5.319618308	1.130611553	2.463820225	95.42179775	95.99393258	96.4447191	142	142	142	99.54426722	7.261410128	0	142	142	142	75	75	75	49.80929173
190481	37	36.9	36.98333333	0.001666667	0.040824829	0.1	37	37	37	101	90	93.83333333	26.96666667	5.192943931	11	90.25	91	97.75	14	11	12	1.2	1.095445115	3	11.25	12	12	99	99	99	0	0	0	99	99	99	142	94	118	1152	33.9411255	48	106	118	130	75	57	66	162
190628	34.6	34.2	34.42857143	0.019047619	0.138013112	0.4	34.4	34.4	34.5	86	64	78.28571429	47.23809524	6.872997544	22	78	80	81	22.00715564	17.84400716	19.82920521	5.956874775	1.641174146	4.163148479	18.94919499	19.75974955	20.65169946	99	96	97.4	1.3	1.140175425	3	97	97	98	188	134	160.2857143	257.9047619	16.0594135	54	156	158	165	88	58	72	78.66666667
190628	34.8	34.6	34.77142857	0.005714286	0.075592895	0.2	34.8	34.8	34.8	96	68	75.71428571	85.9047619	9.268482179	28	72	74	74	22.00715564	17.84400716	19.82920521	5.956874775	1.641174146	4.163148479	18.94919499	19.75974955	20.65169946	96.95685393	94.49303371	95.87292242	5.319618308	1.130611553	2.463820225	95.42179775	95.99393258	96.4447191	150	138	144.8571429	21.14285714	4.598136268	12	142	144	149	66	60	63.42857143	4.952380952
190628	34.8	34.6	34.7	0.012	0.109544512	0.2	34.6	34.7	34.8	74	64	68.33333333	11.86666667	3.444802849	10	66.5	68	69.5	22.00715564	17.84400716	19.82920521	5.956874775	1.641174146	4.163148479	18.94919499	19.75974955	20.65169946	96.95685393	94.49303371	95.87292242	5.319618308	1.130611553	2.463820225	95.42179775	95.99393258	96.4447191	148	142	143.3333333	5.866666667	2.422120283	6	142	142	143.5	64	58	61.33333333	4.266666667
190628	34.6	34.4	34.56666667	0.006666667	0.081649658	0.2	34.6	34.6	34.6	80	68	77	20.4	4.516635916	12	78	78	79.5	22.00715564	17.84400716	19.82920521	5.956874775	1.641174146	4.163148479	18.94919499	19.75974955	20.65169946	99	96	97.66666667	1.066666667	1.032795559	3	97.25	98	98	168	156	159.6666667	21.46666667	4.633213428	12	156.5	158	161	74	66	70.33333333	7.066666667
190628	34.8	33.2	34.37142857	0.459047619	0.67753053	1.6	34.1	34.8	34.8	98	74	86.85714286	145.1428571	12.04752494	24	74	96	96	22.00715564	17.84400716	19.82920521	5.956874775	1.641174146	4.163148479	18.94919499	19.75974955	20.65169946	96.95685393	94.49303371	95.87292242	5.319618308	1.130611553	2.463820225	95.42179775	95.99393258	96.4447191	150	136	142.8571429	29.14285714	5.398412465	14	140	142	146	68	62	65.14285714	3.80952381
190628	34.6	34.2	34.4	0.016	0.126491106	0.4	34.4	34.4	34.4	86	64	73.66666667	91.86666667	9.584710046	22	65	73	81	22.00715564	17.84400716	19.82920521	5.956874775	1.641174146	4.163148479	18.94919499	19.75974955	20.65169946	99	97	98	2	1.414213562	2	97.5	98	98.5	188	134	155	449.2	21.19433887	54	138.5	152	165.5	88	58	68.33333333	154.2666667
190832	35.8	35.4	35.71428571	0.024761905	0.157359158	0.4	35.7	35.8	35.8	100	94	96.28571429	3.238095238	1.799470822	6	96	96	96	37	27	30.71428571	12.57142857	3.545621042	10	28.5	30	32	99	97	98.42857143	0.619047619	0.786795792	2	98	99	99	172	172	172	99.54426722	7.261410128	0	172	172	172	82	82	82	49.80929173
190832	36.2	34	35.67142857	0.769047619	0.876953601	2.2	35.45	36.2	36.2	102	98	98.57142857	2.285714286	1.511857892	4	98	98	98	36	28	30.14285714	7.142857143	2.672612419	8	29	29	30	99	98	98.85714286	0.142857143	0.377964473	1	99	99	99	205	205	205	99.54426722	7.261410128	0	205	205	205	86	86	86	49.80929173
190832	36.2	32	34.41428571	2.441428571	1.562507143	4.2	33.5	34.6	35.55	104	98	100	5.333333333	2.309401077	6	98	100	101	36	28	31.71428571	8.238095238	2.870208222	8	29.5	32	33.5	99	98	98.42857143	0.285714286	0.534522484	1	98	98	99	205	182	193.5	264.5	16.26345597	23	187.75	193.5	199.25	121	86	103.5	612.5
190832	35.8	35.8	35.8	0	0	0	35.8	35.8	35.8	96	96	96	0	0	0	96	96	96	30	28	28.83333333	0.966666667	0.98319208	2	28	28.5	29.75	99	98	98.83333333	0.166666667	0.40824829	1	99	99	99	172	168	170	8	2.828427125	4	169	170	171	82	81	81.5	0.5
190832	35.8	35.4	35.68	0.032	0.178885438	0.4	35.6	35.8	35.8	100	94	95.66666667	5.466666667	2.338090389	6	94	95	96	37	27	33.16666667	11.36666667	3.371448749	10	33	33.5	34.75	99	93	96.83333333	5.766666667	2.401388487	6	95.5	97.5	98.75	106	106	106	99.54426722	7.261410128	0	106	106	106	71	71	71	49.80929173
190832	36.2	36	36.06666667	0.010666667	0.103279556	0.2	36	36	36.15	98	96	97.66666667	0.666666667	0.816496581	2	98	98	98	30	28	28.66666667	0.666666667	0.816496581	2	28	28.5	29	99	99	99	0	0	0	99	99	99	196	182	189	98	9.899494937	14	185.5	189	192.5	85	62	73.5	264.5
191118	36.2	35.6	36.03333333	0.054666667	0.233809039	0.6	36	36.1	36.2	72	68	70.33333333	2.266666667	1.505545305	4	70	70	71.5	21	11	17.5	15.1	3.885871846	10	15.75	18.5	20.5	98	97	97.66666667	0.266666667	0.516397779	1	97.25	98	98	138	128	132.6666667	18.66666667	4.320493799	10	130	131	136.5	66	60	62.66666667	4.266666667
191118	35.8	30.8	33.17142857	2.499047619	1.580837632	5	32.5	33.2	33.7	72	70	70.85714286	1.142857143	1.069044968	2	70	70	72	16	13	14.28571429	0.904761905	0.951189731	3	14	14	14.5	98	96	97	0.666666667	0.816496581	2	96.5	97	97.5	124	112	120.8571429	17.14285714	4.140393356	12	121	122	123	62	56	60	4
191118	35.6	34.8	35.33333333	0.122666667	0.350238014	0.8	35.1	35.5	35.6	72	66	68.66666667	4.266666667	2.065591118	6	68	68	69.5	20	11	16.33333333	13.06666667	3.614784456	9	14.25	16.5	19.5	98	96	96.83333333	0.566666667	0.752772653	2	96.25	97	97	134	120	129	26.8	5.176871642	14	127	131	132	66	58	63	7.6
191118	36.2	34.8	35.6	0.32	0.565685425	1.4	35.2	35.6	36.1	72	66	68.57142857	3.619047619	1.902379462	6	68	68	69	18	11	14.57142857	8.285714286	2.878491669	7	12.5	15	16.5	98	96	97	0.666666667	0.816496581	2	96.5	97	97.5	134	130	131.4285714	2.285714286	1.511857892	4	130	132	132	66	60	63.14285714	3.80952381
191118	33.8	30.8	32.62857143	0.992380952	0.996183192	3	32.2	33	33.2	72	68	71.14285714	2.476190476	1.573591585	4	71	72	72	23	14	16.14285714	12.47619048	3.532165126	9	14	14	17	97	96	96.42857143	0.285714286	0.534522484	1	96	96	97	128	114	121.1428571	19.80952381	4.450789122	14	119	122	123	64	54	59.71428571	9.904761905
191118	34.8	32.4	33.66666667	0.682666667	0.826236447	2.4	33.3	33.7	34.1	72	66	70	6.4	2.529822128	6	68.5	71	72	23	13	17.83333333	13.76666667	3.710345896	10	15.25	19	19	98	96	96.66666667	0.666666667	0.816496581	2	96	96.5	97	130	106	119.3333333	79.46666667	8.914407814	24	115	119	126	64	44	57	52.4
191119	37	30.2	35.2	8.72	2.952964612	6.8	34.8	37	37	80	78	79.2	1.2	1.095445115	2	78	80	80	16	9	13.2	6.7	2.588435821	7	13	14	14	99	99	99	5.319618308	1.130611553	0	99	99	99	174	154	166.4	56.8	7.536577473	20	166	168	170	86	72	80.4	36.8
191119	37	34.8	36.6	0.784	0.885437745	2.2	36.85	37	37	82	80	81	1.2	1.095445115	2	80	81	82	16	13	14.66666667	1.466666667	1.211060142	3	14	14.5	15.75	99	99	99	5.319618308	1.130611553	0	99	99	99	170	166	167.6666667	2.266666667	1.505545305	4	166.5	168	168	84	76	81.33333333	10.66666667
191119	37	28.2	35.46666667	12.68266667	3.561273181	8.8	36.8	36.9	37	82	78	80	1.6	1.264911064	4	80	80	80	15	9	12.83333333	4.566666667	2.136976057	6	12.25	13.5	14	99	99	99	5.319618308	1.130611553	0	99	99	99	180	174	177.3333333	5.866666667	2.422120283	6	176	177	179.5	86	80	82.66666667	7.466666667
191119	37	35.5	36.6	0.3	0.547722558	1.5	36.725	36.8	36.8	80	78	78.66666667	1.066666667	1.032795559	2	78	78	79.5	15	8	12.16666667	5.366666667	2.316606714	7	12	12.5	13	96.95685393	94.49303371	95.87292242	5.319618308	1.130611553	2.463820225	95.42179775	95.99393258	96.4447191	178	170	174	8	2.828427125	8	172.5	174	175.5	86	80	83	4.4
191119	37	33.3	36.15714286	2.126190476	1.458146247	3.7	35.9	37	37	90	80	84.28571429	13.9047619	3.728908943	10	82	82	87	18	13	15.85714286	3.80952381	1.951800146	5	14.5	16	17.5	99	99	99	5.319618308	1.130611553	0	99	99	99	170	148	164.2857143	55.23809524	7.43223353	22	165	166	168	84	72	79.42857143	16.95238095
191119	37	36.7	36.81428571	0.008095238	0.089973541	0.3	36.8	36.8	36.8	80	78	79.42857143	0.952380952	0.975900073	2	79	80	80	15	8	12.71428571	5.904761905	2.429971585	7	12	13	14.5	96.95685393	94.49303371	95.87292242	5.319618308	1.130611553	2.463820225	95.42179775	95.99393258	96.4447191	180	172	176.2857143	9.904761905	3.14718317	8	174	176	179	86	80	83.14285714	5.142857143
191978	37.6	37.4	37.51428571	0.011428571	0.106904497	0.2	37.4	37.6	37.6	84	70	77.42857143	26.28571429	5.126959556	14	74	78	81	34	28	29.71428571	5.904761905	2.429971585	6	28	28	31	99	97	97.85714286	0.476190476	0.690065559	2	97.5	98	98	172	172	172	99.54426722	7.261410128	0	172	172	172	73	73	73	49.80929173
191978	37.6	37.4	37.5	0.012	0.109544512	0.2	37.4	37.5	37.6	82	70	77	25.2	5.019960159	12	73.5	78	81	32	27	29.5	4.7	2.167948339	5	28	29	31.5	98	96	97	0.4	0.632455532	2	97	97	97	86	86	86	99.54426722	7.261410128	0	86	86	86	46	46	46	49.80929173
191978	37.6	37.6	37.6	0	0	0	37.6	37.6	37.6	82	70	74	22.66666667	4.760952286	12	70	72	77	32	27	28.42857143	2.952380952	1.718249386	5	27.5	28	28.5	98	96	96.42857143	0.619047619	0.786795792	2	96	96	96.5	86	86	86	99.54426722	7.261410128	0	86	86	86	46	46	46	49.80929173
191978	37.6	37.6	37.6	0	0	0	37.6	37.6	37.6	90	76	82	27.2	5.215361924	14	78.5	81	85	32	28	30.16666667	3.366666667	1.834847859	4	28.5	30.5	31.75	99	98	98.16666667	0.166666667	0.40824829	1	98	98	98	172	172	172	99.54426722	7.261410128	0	172	172	172	73	73	73	49.80929173
191978	37.6	34.8	36.9	1.96	1.4	2.8	36.9	37.6	37.6	82	70	74.57142857	19.61904762	4.429339411	12	71	74	77	34	23	28.28571429	10.57142857	3.251373336	11	27.5	28	29	98	96	96.57142857	0.952380952	0.975900073	2	96	96	97	86	86	86	99.54426722	7.261410128	0	86	86	86	41	41	41	49.80929173
191978	37.6	37.4	37.43333333	0.006666667	0.081649658	0.2	37.4	37.4	37.4	84	70	75.33333333	36.26666667	6.022181222	14	72	72	79.5	34	28	29.33333333	5.866666667	2.422120283	6	28	28	29.5	99	96	97.33333333	1.066666667	1.032795559	3	97	97	97.75	103	103	103	99.54426722	7.261410128	0	103	103	103	47	47	47	49.80929173
191991	33.2	33.2	33.2	1.397835011	0.533379305	0	33.2	33.2	33.2	72	68	70	2.666666667	1.632993162	4	69	70	71	28	15	20.57142857	17.95238095	4.237025012	13	18	21	22	98	95	96.28571429	0.904761905	0.951189731	3	96	96	96.5	108	108	108	99.54426722	7.261410128	0	108	108	108	78	78	78	49.80929173
191991	35.70628773	34.44580818	35.27263581	1.397835011	0.533379305	1.260479544	35.13051224	35.39705734	35.56657025	66	62	64.33333333	2.266666667	1.505545305	4	64	64	65.5	14	8	11.83333333	4.166666667	2.041241452	6	12	12	12.75	96	95	95.83333333	0.166666667	0.40824829	1	96	96	96	109	109	109	99.54426722	7.261410128	0	109	109	109	78	78	78	49.80929173
191991	36	36	36	0	0	0	36	36	36	76	64	68.33333333	18.26666667	4.273952113	12	66	67	69.5	22	13	19.5	13.9	3.728270376	9	18	21.5	22	98	96	96.83333333	0.966666667	0.98319208	2	96	96.5	97.75	118	118	118	99.54426722	7.261410128	0	118	118	118	85	85	85	49.80929173
191991	36.2	36	36.06666667	0.010666667	0.103279556	0.2	36	36	36.15	72	64	67.66666667	7.066666667	2.658320272	8	66.5	68	68	28	20	22.83333333	7.766666667	2.786873995	8	21.25	22.5	23	98	96	97.16666667	0.566666667	0.752772653	2	97	97	97.75	111	111	111	99.54426722	7.261410128	0	111	111	111	73	73	73	49.80929173
191991	36	36	36	0	0	0	36	36	36	76	66	69.14285714	10.47619048	3.236694375	10	68	68	69	23	13	20.71428571	11.9047619	3.450327797	10	21.5	22	22	98	96	97.28571429	0.571428571	0.755928946	2	97	97	98	118	118	118	99.54426722	7.261410128	0	118	118	118	85	85	85	49.80929173
191991	35.70628773	34.44580818	35.27263581	1.397835011	0.533379305	1.260479544	35.13051224	35.39705734	35.56657025	70	64	67.42857143	4.952380952	2.225394561	6	66	68	69	28	12	17.71428571	33.9047619	5.822779569	16	13.5	15	21	96	95	95.71428571	0.238095238	0.487950036	1	95.5	96	96	108	108	108	99.54426722	7.261410128	0	108	108	108	78	78	78	49.80929173
193040	36.6	36.3	36.4	0.024	0.154919334	0.3	36.3	36.3	36.525	85	85	85	0	0	0	85	85	85	20	6	11.83333333	32.96666667	5.741660619	14	7	11	15.75	96.95685393	94.49303371	95.87292242	5.319618308	1.130611553	2.463820225	95.42179775	95.99393258	96.4447191	119	119	119	99.54426722	7.261410128	0	119	119	119	64	64	64	49.80929173
193040	36.7	36.3	36.48571429	0.031428571	0.177281052	0.4	36.3	36.6	36.6	85	85	85	0	0	0	85	85	85	20	10	16	18.33333333	4.281744193	10	12.5	17	20	96.95685393	94.49303371	95.87292242	5.319618308	1.130611553	2.463820225	95.42179775	95.99393258	96.4447191	119	119	119	99.54426722	7.261410128	0	119	119	119	64	64	64	49.80929173
193040	36.7	35.9	36.3	0.192	0.438178046	0.8	35.9	36.3	36.7	85	84	84.66666667	0.266666667	0.516397779	1	84.25	85	85	14	5	9.166666667	10.96666667	3.311595789	9	7.25	8.5	11.25	96.95685393	94.49303371	95.87292242	5.319618308	1.130611553	2.463820225	95.42179775	95.99393258	96.4447191	123	123	123	99.54426722	7.261410128	0	123	123	123	65	65	65	49.80929173
193040	36.7	35.1	35.91428571	0.221428571	0.470561974	1.6	35.85	35.9	36	85	84	84.14285714	0.142857143	0.377964473	1	84	84	84	14	6	10.28571429	9.571428571	3.093772547	8	8.5	9	13	96.95685393	94.49303371	95.87292242	5.319618308	1.130611553	2.463820225	95.42179775	95.99393258	96.4447191	123	123	123	99.54426722	7.261410128	0	123	123	123	65	65	65	49.80929173
193040	36.1	33.5	35.31428571	0.758095238	0.870686647	2.6	35.25	35.4	35.85	84	84	84	0	0	0	84	84	84	14	4	9.142857143	12.47619048	3.532165126	10	7.5	9	11	96.95685393	94.49303371	95.87292242	5.319618308	1.130611553	2.463820225	95.42179775	95.99393258	96.4447191	135	135	135	99.54426722	7.261410128	0	135	135	135	78	78	78	49.80929173
193040	36.7	36.3	36.56666667	0.030666667	0.175119007	0.4	36.45	36.65	36.7	85	84	84.66666667	0.266666667	0.516397779	1	84.25	85	85	20	12	15.5	13.1	3.619392214	8	13	14	18.75	96.95685393	94.49303371	95.87292242	5.319618308	1.130611553	2.463820225	95.42179775	95.99393258	96.4447191	126.9560177	113.0388681	119.8587989	99.54426722	7.261410128	13.91714968	116.8904705	119.7130924	122.7727583	70.05830208	61.58881691	65.51887114	49.80929173
193817	34	33.8	33.9	0.012	0.109544512	0.2	33.8	33.9	34	66	64	64.66666667	1.066666667	1.032795559	2	64	64	65.5	35	35	35	0	0	0	35	35	35	98	97	97.66666667	0.266666667	0.516397779	1	97.25	98	98	128	118	122.6666667	18.66666667	4.320493799	10	120	121	126.5	60	54	57.33333333	7.466666667
193817	34.4	34.4	34.4	0	0	0	34.4	34.4	34.4	66	60	62.85714286	3.80952381	1.951800146	6	62	62	64	34	20	29.85714286	26.14285714	5.113008619	14	28.5	30	34	96	92	94.14285714	2.476190476	1.573591585	4	93	95	95	126.9560177	113.0388681	119.8587989	99.54426722	7.261410128	13.91714968	116.8904705	119.7130924	122.7727583	70.05830208	61.58881691	65.51887114	49.80929173
193817	34.4	34.2	34.31428571	0.011428571	0.106904497	0.2	34.2	34.4	34.4	64	60	62.85714286	2.476190476	1.573591585	4	62	64	64	35	27	31.71428571	11.9047619	3.450327797	8	29	34	34	96	92	95	2.333333333	1.527525232	4	94.5	96	96	106	106	106	99.54426722	7.261410128	0	106	106	106	43	43	43	49.80929173
193817	34	33.8	33.82857143	0.005714286	0.075592895	0.2	33.8	33.8	33.8	66	64	64.28571429	0.571428571	0.755928946	2	64	64	64	35	35	35	0	0	0	35	35	35	99	97	97.71428571	0.571428571	0.755928946	2	97	98	98	132	118	125.4285714	28.95238095	5.380741673	14	121	128	129	66	54	60	16
193817	33.8	33.6	33.76666667	0.006666667	0.081649658	0.2	33.8	33.8	33.8	64	64	64	0	0	0	64	64	64	35	35	35	0	0	0	35	35	35	99	93	96.83333333	4.166666667	2.041241452	6	97	97	97.75	132	114	124.6666667	50.66666667	7.118052168	18	120	127	129.5	66	52	57.33333333	36.26666667
193817	34.2	34	34.16666667	0.006666667	0.081649658	0.2	34.2	34.2	34.2	64	64	64	0	0	0	64	64	64	35	27	30.66666667	13.06666667	3.614784456	8	28	29.5	34	97	96	96.16666667	0.166666667	0.40824829	1	96	96	96	114	90	106	128	11.3137085	24	102	110	114	52	43	48.75	15.58333333
195713	38.6	37.8	38.4	0.112	0.334664011	0.8	38.3	38.6	38.6	114	102	106.3333333	29.46666667	5.428320796	12	102	104	110.5	25	18	20.5	5.9	2.42899156	7	19.25	20	20.75	95	94	94.16666667	0.166666667	0.40824829	1	94	94	94	152	152	152	99.54426722	7.261410128	0	152	152	152	70	70	70	49.80929173
195713	38.8	31	36.08571429	12.11809524	3.481105462	7.8	33.9	38	38.5	116	108	111.4285714	7.619047619	2.760262237	8	110	110	113	22	20	21	0.333333333	0.577350269	2	21	21	21	94	92	93.14285714	0.476190476	0.690065559	2	93	93	93.5	156	156	156	99.54426722	7.261410128	0	156	156	156	82	82	82	49.80929173
195713	39	38.8	38.83333333	0.006666667	0.081649658	0.2	38.8	38.8	38.8	112	102	106	14.4	3.794733192	10	103	106	107.5	22	19	20.33333333	2.266666667	1.505545305	3	19	20	21.75	95	86	92.83333333	11.36666667	3.371448749	9	94	94	94	146	146	146	99.54426722	7.261410128	0	146	146	146	68	68	68	49.80929173
195713	38.8	38.2	38.65714286	0.04952381	0.222539456	0.6	38.6	38.8	38.8	114	102	107.7142857	24.57142857	4.956957592	12	104	106	112	25	19	21.14285714	4.476190476	2.115700942	6	19.5	21	22	95	86	93	9.666666667	3.109126351	9	94	94	94	152	152	152	99.54426722	7.261410128	0	152	152	152	70	70	70	49.80929173
195713	38.8	31	37.31428571	8.398095238	2.897946728	7.8	37.5	38.8	38.8	114	108	110.8571429	3.80952381	1.951800146	6	110	110	112	25	20	21.85714286	2.80952381	1.67616342	5	21	21	22.5	94	93	93.42857143	0.285714286	0.534522484	1	93	93	94	175	175	175	99.54426722	7.261410128	0	175	175	175	83	83	83	49.80929173
195713	39	38.6	38.83333333	0.022666667	0.150554531	0.4	38.8	38.8	38.95	114	102	109	23.6	4.857983121	12	105.5	111	112	25	19	22	5.6	2.366431913	6	20.25	22	23.75	94	93	93.33333333	0.266666667	0.516397779	1	93	93	93.75	175	175	175	99.54426722	7.261410128	0	175	175	175	83	83	83	49.80929173
195714	35.70628773	34.44580818	35.27263581	1.397835011	0.533379305	1.260479544	35.13051224	35.39705734	35.56657025	106	102	104.3333333	2.266666667	1.505545305	4	104	104	105.5	22.00715564	17.84400716	19.82920521	5.956874775	1.641174146	4.163148479	18.94919499	19.75974955	20.65169946	99	99	99	0	0	0	99	99	99	151	151	151	99.54426722	7.261410128	0	151	151	151	87	87	87	49.80929173
195714	37.2	29	32.93333333	16.89333333	4.110150038	8.2	30.8	32.6	34.9	112	104	110	9.333333333	3.055050463	8	109	112	112	22.00715564	17.84400716	19.82920521	5.956874775	1.641174146	4.163148479	18.94919499	19.75974955	20.65169946	99	98	98.14285714	0.142857143	0.377964473	1	98	98	98	126.9560177	113.0388681	119.8587989	99.54426722	7.261410128	13.91714968	116.8904705	119.7130924	122.7727583	70.05830208	61.58881691	65.51887114	49.80929173
195714	27.2	27.2	27.2	1.397835011	0.533379305	0	27.2	27.2	27.2	104	100	102.5714286	2.285714286	1.511857892	4	102	102	104	22.00715564	17.84400716	19.82920521	5.956874775	1.641174146	4.163148479	18.94919499	19.75974955	20.65169946	99	99	99	0	0	0	99	99	99	126.9560177	113.0388681	119.8587989	99.54426722	7.261410128	13.91714968	116.8904705	119.7130924	122.7727583	70.05830208	61.58881691	65.51887114	49.80929173
195714	37	26.8	29.6	24.4	4.939635614	10.2	27.1	27.3	29.8	112	100	106	32	5.656854249	12	102	102	112	22.00715564	17.84400716	19.82920521	5.956874775	1.641174146	4.163148479	18.94919499	19.75974955	20.65169946	99	99	99	0	0	0	99	99	99	126.9560177	113.0388681	119.8587989	99.54426722	7.261410128	13.91714968	116.8904705	119.7130924	122.7727583	70.05830208	61.58881691	65.51887114	49.80929173
195714	37.2	32.6	34.9	10.58	3.252691193	4.6	33.75	34.9	36.05	112	108	110	4.8	2.19089023	4	108	110	112	22.00715564	17.84400716	19.82920521	5.956874775	1.641174146	4.163148479	18.94919499	19.75974955	20.65169946	99	98	98.2	0.2	0.447213595	1	98	98	98	166	166	166	99.54426722	7.261410128	0	166	166	166	109	109	109	49.80929173
195714	29	29	29	1.397835011	0.533379305	0	29	29	29	112	104	107	12.4	3.521363372	8	104	106	109.5	22.00715564	17.84400716	19.82920521	5.956874775	1.641174146	4.163148479	18.94919499	19.75974955	20.65169946	99	98	98.33333333	0.266666667	0.516397779	1	98	98	98.75	126.9560177	113.0388681	119.8587989	99.54426722	7.261410128	13.91714968	116.8904705	119.7130924	122.7727583	70.05830208	61.58881691	65.51887114	49.80929173
195726	36	35.6	35.76666667	0.022666667	0.150554531	0.4	35.65	35.8	35.8	92	90	90.33333333	0.666666667	0.816496581	2	90	90	90	21	19	20	0.4	0.632455532	2	20	20	20	95	94	94.5	0.3	0.547722558	1	94	94.5	95	174	145	163.75	87.64285714	9.361776388	29	161.75	167	168.5	89	78	81.625	13.125
195726	35	34.6	34.82857143	0.032380952	0.179947082	0.4	34.7	34.8	35	94	90	91.42857143	2.285714286	1.511857892	4	90	92	92	27	22	24	4.333333333	2.081665999	5	22	24	25.5	98	94	95.57142857	1.619047619	1.272418021	4	95	95	96	177	145	161	512	22.627417	32	153	161	169	86	79	82.5	24.5
195726	36.2	36	36.13333333	0.010666667	0.103279556	0.2	36.05	36.2	36.2	96	90	92	4.8	2.19089023	6	90.5	92	92	20	19	19.83333333	0.166666667	0.40824829	1	20	20	20	97	96	96.66666667	0.266666667	0.516397779	1	96.25	97	97	188	138	173.375	231.6964286	15.22157773	50	174.25	178	180	92	82	86.25	8.5
195726	35.6	35.2	35.36666667	0.022666667	0.150554531	0.4	35.25	35.4	35.4	92	90	90.66666667	1.066666667	1.032795559	2	90	90	91.5	23	20	21.5	1.1	1.048808848	3	21	21.5	22	95	94	94.5	0.3	0.547722558	1	94	94.5	95	166	153	159	43	6.557438524	13	155.5	158	162	82	80	80.66666667	1.333333333
195726	35.4	34.8	35.08571429	0.038095238	0.195180015	0.6	35	35	35.2	92	90	91.14285714	1.142857143	1.069044968	2	90	92	92	24	22	22.42857143	0.619047619	0.786795792	2	22	22	22.5	95	94	94.57142857	0.285714286	0.534522484	1	94	95	95	177	153	165	288	16.97056275	24	159	165	171	80	79	79.5	0.5
195726	36.2	35.8	35.94285714	0.022857143	0.151185789	0.4	35.8	36	36	96	90	91.71428571	4.571428571	2.138089935	6	90	92	92	20	20	20	0	0	0	20	20	20	97	94	95.42857143	0.952380952	0.975900073	3	95	95	96	188	138	167.4444444	271.2777778	16.47051237	50	164	170	180	92	78	84.22222222	18.44444444
196361	39.2	38	38.76666667	0.278666667	0.527888877	1.2	38.4	39	39.15	122	120	121	1.2	1.095445115	2	120	121	122	36	27	32.5	13.9	3.728270376	9	30.25	33	35.75	98	97	97.33333333	0.266666667	0.516397779	1	97	97	97.75	102	98	99.66666667	3.866666667	1.966384161	4	98	99	101.5	84	78	81.66666667	7.066666667
196361	37.6	30.4	34.425	12.5625	3.54436172	7.2	31.975	34.85	37.3	120	118	119.5	1	1	2	119.5	120	120	34	29	31.25	4.916666667	2.217355783	5	29.75	31	32.5	99	98	98.25	0.25	0.5	1	98	98	98.25	98	96	97.5	1	1	2	97.5	98	98	80	76	78	2.666666667
196361	39.2	39.2	39.2	0	0	0	39.2	39.2	39.2	124	122	123.3333333	1.066666667	1.032795559	2	122.5	124	124	38	28	34.83333333	13.76666667	3.710345896	10	34.25	35.5	37.5	99	98	98.8	0.2	0.447213595	1	99	99	99	106	98	101.3333333	7.466666667	2.732520204	8	100	101	102	90	84	86.33333333	5.466666667
196361	39.2	39	39.14285714	0.00952381	0.097590007	0.2	39.1	39.2	39.2	124	120	122.2857143	1.904761905	1.380131119	4	122	122	123	36	28	33.42857143	9.952380952	3.154739443	8	32	35	35.5	99	97	97.83333333	0.966666667	0.98319208	2	97	97.5	98.75	102	98	100	4	2	4	98	100	102	86	80	83.71428571	3.238095238
196361	38	37.2	37.75	0.143333333	0.37859389	0.8	37.65	37.9	38	120	118	119	1.333333333	1.154700538	2	118	119	120	34	30	31.25	3.583333333	1.892969449	4	30	30.5	31.75	99	98	98.25	0.25	0.5	1	98	98	98.25	100	96	97.5	3.666666667	1.914854216	4	96	97	98.5	84	78	79.5	9
196361	38	36.8	37.66666667	0.202666667	0.450185147	1.2	37.65	37.8	37.95	120	118	118.3333333	0.666666667	0.816496581	2	118	118	118	38	30	33	8	2.828427125	8	31.25	32.5	33.75	98	97	97.83333333	0.166666667	0.40824829	1	98	98	98	100	96	97.66666667	3.866666667	1.966384161	4	96	97	99.5	84	78	80	6.4
197385	37.6	37	37.45714286	0.04952381	0.222539456	0.6	37.4	37.6	37.6	100	96	98.28571429	1.904761905	1.380131119	4	98	98	99	23	22	22.57142857	0.285714286	0.534522484	1	22	23	23	95	94	94.85714286	0.142857143	0.377964473	1	95	95	95	135	135	135	99.54426722	7.261410128	0	135	135	135	65	65	65	49.80929173
197385	37.4	28.8	35.6	11.21333333	3.348631561	8.6	35.4	37.4	37.4	100	98	98.57142857	0.952380952	0.975900073	2	98	98	99	22	20	21.2	0.7	0.836660027	2	21	21	22	97	93	94.42857143	1.619047619	1.272418021	4	94	94	94.5	118	118	118	99.54426722	7.261410128	0	118	118	118	60	60	60	49.80929173
197385	37.6	37.4	37.55	0.01	0.1	0.2	37.55	37.6	37.6	100	96	97.83333333	1.766666667	1.329160136	4	97.25	98	98	23	22	22.33333333	0.266666667	0.516397779	1	22	22	22.75	96	95	95.16666667	0.166666667	0.40824829	1	95	95	95	135	135	135	99.54426722	7.261410128	0	135	135	135	65	65	65	49.80929173
197385	37.6	37	37.4	0.048	0.219089023	0.6	37.4	37.4	37.55	100	98	99	1.2	1.095445115	2	98	99	100	23	22	22.66666667	0.266666667	0.516397779	1	22.25	23	23	96	94	95.16666667	0.566666667	0.752772653	2	95	95	95.75	126.9560177	113.0388681	119.8587989	99.54426722	7.261410128	13.91714968	116.8904705	119.7130924	122.7727583	70.05830208	61.58881691	65.51887114	49.80929173
197385	37.4	28.8	34.88571429	11.4647619	3.385965432	8.6	33	37.2	37.4	100	98	99.14285714	1.142857143	1.069044968	2	98	100	100	21	20	20.5	0.5	0.707106781	1	20.25	20.5	20.75	96	94	94.57142857	0.619047619	0.786795792	2	94	94	95	118	118	118	99.54426722	7.261410128	0	118	118	118	60	60	60	49.80929173
197385	37.4	37.4	37.4	0	0	0	37.4	37.4	37.4	104	98	100.6666667	5.866666667	2.422120283	6	98.5	101	102	23	21	22	0.4	0.632455532	2	22	22	22	97	93	95.33333333	2.666666667	1.632993162	4	94.25	95.5	96.75	126.9560177	113.0388681	119.8587989	99.54426722	7.261410128	13.91714968	116.8904705	119.7130924	122.7727583	70.05830208	61.58881691	65.51887114	49.80929173
197505	33.8	33.4	33.6	0.032	0.178885438	0.4	33.45	33.6	33.75	70	66	68.33333333	2.266666667	1.505545305	4	68	68	69.5	22.00715564	17.84400716	19.82920521	5.956874775	1.641174146	4.163148479	18.94919499	19.75974955	20.65169946	96.95685393	94.49303371	95.87292242	5.319618308	1.130611553	2.463820225	95.42179775	95.99393258	96.4447191	132	128	130	3.2	1.788854382	4	128.5	130	131.5	80	78	79	1.2
197505	34.8	34	34.31428571	0.091428571	0.302371578	0.8	34.1	34.2	34.5	74	70	72.85714286	3.80952381	1.951800146	4	72	74	74	22.00715564	17.84400716	19.82920521	5.956874775	1.641174146	4.163148479	18.94919499	19.75974955	20.65169946	96.95685393	94.49303371	95.87292242	5.319618308	1.130611553	2.463820225	95.42179775	95.99393258	96.4447191	140	132	135.7142857	5.904761905	2.429971585	8	135	136	136	84	80	81.71428571	1.904761905
197505	33.2	32.6	32.86666667	0.058666667	0.242212028	0.6	32.65	32.9	33	62	54	58	9.6	3.098386677	8	56	58	60	22.00715564	17.84400716	19.82920521	5.956874775	1.641174146	4.163148479	18.94919499	19.75974955	20.65169946	96.95685393	94.49303371	95.87292242	5.319618308	1.130611553	2.463820225	95.42179775	95.99393258	96.4447191	126	112	118.3333333	27.86666667	5.278888772	14	114.5	118	121.5	76	70	73.33333333	5.866666667
197505	32.6	32.4	32.46666667	0.010666667	0.103279556	0.2	32.4	32.4	32.55	54	50	52.33333333	2.266666667	1.505545305	4	52	52	53.5	22.00715564	17.84400716	19.82920521	5.956874775	1.641174146	4.163148479	18.94919499	19.75974955	20.65169946	96.95685393	94.49303371	95.87292242	5.319618308	1.130611553	2.463820225	95.42179775	95.99393258	96.4447191	114	108	111.3333333	4.266666667	2.065591118	6	110.5	112	112	72	68	70.66666667	2.666666667
197505	33	32.4	32.6	0.053333333	0.230940108	0.6	32.4	32.6	32.7	60	52	54.85714286	7.80952381	2.794552524	8	53	54	56	22.00715564	17.84400716	19.82920521	5.956874775	1.641174146	4.163148479	18.94919499	19.75974955	20.65169946	96.95685393	94.49303371	95.87292242	5.319618308	1.130611553	2.463820225	95.42179775	95.99393258	96.4447191	120	108	113.1428571	15.80952381	3.97611919	12	111	112	115	74	68	70.85714286	3.80952381
197505	34.2	33.6	33.94285714	0.04952381	0.222539456	0.6	33.8	34	34.1	74	68	70.85714286	5.142857143	2.267786838	6	70	70	72	22.00715564	17.84400716	19.82920521	5.956874775	1.641174146	4.163148479	18.94919499	19.75974955	20.65169946	96.95685393	94.49303371	95.87292242	5.319618308	1.130611553	2.463820225	95.42179775	95.99393258	96.4447191	140	130	133.7142857	11.23809524	3.352326839	10	132	132	135	84	80	80.85714286	2.476190476
197734	34.4	34.2	34.3	0.012	0.109544512	0.2	34.2	34.3	34.4	56	52	53.66666667	2.266666667	1.505545305	4	52.5	54	54	25	19	20.83333333	5.366666667	2.316606714	6	19.25	20	21.5	96	95	95.83333333	0.166666667	0.40824829	1	96	96	96	107	107	107	99.54426722	7.261410128	0	107	107	107	58	58	58	49.80929173
197734	33.8	33.4	33.62857143	0.019047619	0.138013112	0.4	33.6	33.6	33.7	52	48	49.42857143	2.285714286	1.511857892	4	48	50	50	20	12	15.14285714	8.476190476	2.911389784	8	13	15	16.5	99	97	97.57142857	0.619047619	0.786795792	2	97	97	98	96	96	96	99.54426722	7.261410128	0	96	96	96	52	52	52	49.80929173
197734	33.8	33.6	33.74285714	0.00952381	0.097590007	0.2	33.7	33.8	33.8	50	48	49.14285714	1.142857143	1.069044968	2	48	50	50	20	13	16.71428571	5.904761905	2.429971585	7	15	18	18	98	97	97.14285714	0.142857143	0.377964473	1	97	97	97	100	100	100	99.54426722	7.261410128	0	100	100	100	53	53	53	49.80929173
197734	34	33.8	33.83333333	0.006666667	0.081649658	0.2	33.8	33.8	33.8	50	50	50	0	0	0	50	50	50	20	18	19.16666667	0.966666667	0.98319208	2	18.25	19.5	20	97	96	96.5	0.3	0.547722558	1	96	96.5	97	100	100	100	99.54426722	7.261410128	0	100	100	100	53	53	53	49.80929173
197734	34.2	34	34.06666667	0.010666667	0.103279556	0.2	34	34	34.15	52	50	51.66666667	0.666666667	0.816496581	2	52	52	52	20	19	19.5	0.3	0.547722558	1	19	19.5	20	96	96	96	0	0	0	96	96	96	106	106	106	99.54426722	7.261410128	0	106	106	106	55	55	55	49.80929173
197734	34.2	34	34.14285714	0.00952381	0.097590007	0.2	34.1	34.2	34.2	54	52	52.28571429	0.571428571	0.755928946	2	52	52	52	20	19	19.42857143	0.285714286	0.534522484	1	19	19	20	96	96	96	0	0	0	96	96	96	107	107	107	99.54426722	7.261410128	0	107	107	107	58	58	58	49.80929173
197924	33.4	33.2	33.37142857	0.005714286	0.075592895	0.2	33.4	33.4	33.4	54	50	51.71428571	1.904761905	1.380131119	4	51	52	52	16	15	15.85714286	0.142857143	0.377964473	1	16	16	16	96.95685393	94.49303371	95.87292242	5.319618308	1.130611553	2.463820225	95.42179775	95.99393258	96.4447191	156	142	146.2857143	21.9047619	4.680252333	14	144	144	147	38	36	36.28571429	0.571428571
197924	33.2	33.2	33.2	0	0	0	33.2	33.2	33.2	48	48	48	0	0	0	48	48	48	16	16	16	0	0	0	16	16	16	96.95685393	94.49303371	95.87292242	5.319618308	1.130611553	2.463820225	95.42179775	95.99393258	96.4447191	138	136	137	2	1.414213562	2	136.5	137	137.5	34	34	34	0
197924	35.70628773	34.44580818	35.27263581	1.397835011	0.533379305	1.260479544	35.13051224	35.39705734	35.56657025	89.42482026	82.9327915	85.90681463	16.21489441	2.552725851	6.492028759	84.36276962	85.7020944	87.26187871	22.00715564	17.84400716	19.82920521	5.956874775	1.641174146	4.163148479	18.94919499	19.75974955	20.65169946	96.95685393	94.49303371	95.87292242	5.319618308	1.130611553	2.463820225	95.42179775	95.99393258	96.4447191	126.9560177	113.0388681	119.8587989	99.54426722	7.261410128	13.91714968	116.8904705	119.7130924	122.7727583	70.05830208	61.58881691	65.51887114	49.80929173
197924	33.4	33.2	33.26666667	0.010666667	0.103279556	0.2	33.2	33.2	33.35	52	48	50	1.6	1.264911064	4	50	50	50	16	15	15.66666667	0.266666667	0.516397779	1	15.25	16	16	96.95685393	94.49303371	95.87292242	5.319618308	1.130611553	2.463820225	95.42179775	95.99393258	96.4447191	148	144	145.3333333	2.666666667	1.632993162	4	144	145	146	36	34	35	1.2
197924	33.4	32.8	33.22857143	0.059047619	0.242997159	0.6	33.1	33.4	33.4	54	52	52.28571429	0.571428571	0.755928946	2	52	52	52	16	16	16	0	0	0	16	16	16	96.95685393	94.49303371	95.87292242	5.319618308	1.130611553	2.463820225	95.42179775	95.99393258	96.4447191	181	142	157.5714286	191.2857143	13.83060788	39	147	156	165	38	36	37	1
197924	33.2	33.2	33.2	0	0	0	33.2	33.2	33.2	48	48	48	0	0	0	48	48	48	16	16	16	0	0	0	16	16	16	96.95685393	94.49303371	95.87292242	5.319618308	1.130611553	2.463820225	95.42179775	95.99393258	96.4447191	142	136	139	6.666666667	2.581988897	6	137.5	139	140.5	34	34	34	0
198137	36	28	34.82857143	9.072380952	3.012039334	8	35.9	36	36	84	78	80.57142857	3.619047619	1.902379462	6	80	80	81	12	4	8.285714286	12.23809524	3.498298906	8	5	10	11	96.95685393	94.49303371	95.87292242	5.319618308	1.130611553	2.463820225	95.42179775	95.99393258	96.4447191	128	123	125.5	12.5	3.535533906	5	124.25	125.5	126.75	79	78	78.5	0.5
198137	33.8	33.8	33.8	0	0	0	33.8	33.8	33.8	86	80	81.66666667	5.466666667	2.338090389	6	80	81	82	18	5	9	23.2	4.816637832	13	6	7.5	9.75	96.95685393	94.49303371	95.87292242	5.319618308	1.130611553	2.463820225	95.42179775	95.99393258	96.4447191	121	120	120.5	0.5	0.707106781	1	120.25	120.5	120.75	82	78	80	8
198137	36	25.8	31.37142857	19.36571429	4.400649303	10.2	28.4	29.2	35.9	93	80	84.42857143	21.95238095	4.685336802	13	81	84	86	10	4	5.666666667	5.066666667	2.250925735	6	4.25	5	5.75	96.95685393	94.49303371	95.87292242	5.319618308	1.130611553	2.463820225	95.42179775	95.99393258	96.4447191	130	123	126.5	24.5	4.949747468	7	124.75	126.5	128.25	81	78	79.5	4.5
198137	34	33	33.7	0.124	0.352136337	1	33.8	33.8	33.8	94	76	82	38.4	6.196773354	18	80	80	81.5	18	6	10.83333333	31.36666667	5.600595206	12	7.25	8	15.5	96.95685393	94.49303371	95.87292242	5.319618308	1.130611553	2.463820225	95.42179775	95.99393258	96.4447191	129	125	127	8	2.828427125	4	126	127	128	82	81	81.5	0.5
198137	33.8	33.8	33.8	0	0	0	33.8	33.8	33.8	86	80	81.14285714	5.142857143	2.267786838	6	80	80	81	18	6	9.428571429	15.95238095	3.994043184	12	7.5	8	9.5	96.95685393	94.49303371	95.87292242	5.319618308	1.130611553	2.463820225	95.42179775	95.99393258	96.4447191	125	121	123	8	2.828427125	4	122	123	124	82	81	81.5	0.5
198137	36	33	35.5	1.5	1.224744871	3	36	36	36	80	76	78.33333333	2.266666667	1.505545305	4	78	78	79.5	18	10	13.83333333	9.766666667	3.125166662	8	12	13	16.25	96.95685393	94.49303371	95.87292242	5.319618308	1.130611553	2.463820225	95.42179775	95.99393258	96.4447191	128	125	126.5	4.5	2.121320344	3	125.75	126.5	127.25	79	79	79	0
198584	34.6	34.4	34.46666667	0.010666667	0.103279556	0.2	34.4	34.4	34.55	74	70	71.33333333	4.266666667	2.065591118	4	70	70	73	46	26	29.66666667	64.26666667	8.016649342	20	26	26.5	27	99	98	98.83333333	0.166666667	0.40824829	1	99	99	99	104	94	99.33333333	13.86666667	3.723797345	10	97	100	101.5	52	46	48.33333333	5.466666667
198584	34.8	34.6	34.7	0.012	0.109544512	0.2	34.6	34.7	34.8	76	72	73.33333333	2.666666667	1.632993162	4	72	73	74	25	23	23.83333333	0.566666667	0.752772653	2	23.25	24	24	98	98	98	0	0	0	98	98	98	108	100	103.3333333	10.66666667	3.265986324	8	100.5	103	105.5	54	46	49.66666667	8.666666667
198584	34.4	27.2	33.2	8.64	2.939387691	7.2	34.4	34.4	34.4	74	70	71.33333333	4.266666667	2.065591118	4	70	70	73	46	26	33.83333333	71.76666667	8.471520918	20	27	31.5	39.75	99	96	98.33333333	1.466666667	1.211060142	3	98.25	99	99	100	94	96.66666667	7.466666667	2.732520204	6	94.5	96	99	50	46	47.33333333	2.666666667
198584	35	34.6	34.8	0.013333333	0.115470054	0.4	34.8	34.8	34.8	74	72	72.57142857	0.952380952	0.975900073	2	72	72	73	24	23	23.42857143	0.285714286	0.534522484	1	23	23	24	98	98	98	0	0	0	98	98	98	104	98	100.5714286	3.619047619	1.902379462	6	100	100	101	50	46	47.42857143	2.285714286
198584	34.4	25.6	29.1	17.436	4.175643663	8.8	26	27.3	32.65	74	66	69.66666667	13.46666667	3.669695719	8	66.5	69	73	45	24	36.16666667	78.96666667	8.886319073	21	29.25	38.5	43.25	99	96	98.33333333	1.466666667	1.211060142	3	98.25	99	99	100	94	95.66666667	5.466666667	2.338090389	6	94	95	96	50	46	47	2.8
198584	35.2	34.8	34.96666667	0.022666667	0.150554531	0.4	34.85	35	35	74	72	72.66666667	1.066666667	1.032795559	2	72	72	73.5	24	22	23	0.4	0.632455532	2	23	23	23	98	98	98	0	0	0	98	98	98	100	98	99.33333333	1.066666667	1.032795559	2	98.5	100	100	48	46	46.33333333	0.666666667
200551	34.7	34.7	34.7	0	0	0	34.7	34.7	34.7	68	66	67.71428571	0.571428571	0.755928946	2	68	68	68	15	11	12.71428571	1.904761905	1.380131119	4	12	12	13.5	96.95685393	94.49303371	95.87292242	5.319618308	1.130611553	2.463820225	95.42179775	95.99393258	96.4447191	102	96	98.57142857	4.952380952	2.225394561	6	97	98	100	44	38	41.14285714	6.476190476
200551	35.70628773	34.44580818	35.27263581	1.397835011	0.533379305	1.260479544	35.13051224	35.39705734	35.56657025	72	70	70.85714286	1.142857143	1.069044968	2	70	70	72	20	15	17.71428571	4.571428571	2.138089935	5	16	18	19.5	99	99	99	0	0	0	99	99	99	110	94	103.1428571	26.47619048	5.145501965	16	101	104	106	52	44	46.57142857	6.285714286
200551	34.8	34.7	34.76	0.003	0.054772256	0.1	34.7	34.8	34.8	102	68	83.66666667	197.4666667	14.05228333	34	71.5	84	93.5	20	14	16	5.2	2.28035085	6	14.25	15.5	16.75	96.95685393	94.49303371	95.87292242	5.319618308	1.130611553	2.463820225	95.42179775	95.99393258	96.4447191	108	88	101.3333333	60.26666667	7.763160868	20	98.5	103	107.5	44	42	43	1.2
200551	35.70628773	34.44580818	35.27263581	1.397835011	0.533379305	1.260479544	35.13051224	35.39705734	35.56657025	72	70	71	1.2	1.095445115	2	70	71	72	22	15	18.16666667	5.366666667	2.316606714	7	17.25	18	18.75	96.95685393	94.49303371	95.87292242	5.319618308	1.130611553	2.463820225	95.42179775	95.99393258	96.4447191	110	100	103.6666667	15.06666667	3.881580434	10	100.5	103	105.5	52	44	46.66666667	7.466666667
200551	34.8	34.7	34.71428571	0.001428571	0.037796447	0.1	34.7	34.7	34.7	86	68	70.57142857	46.28571429	6.803360514	18	68	68	68	16	12	14.14285714	1.80952381	1.345185418	4	13.5	14	15	96.95685393	94.49303371	95.87292242	5.319618308	1.130611553	2.463820225	95.42179775	95.99393258	96.4447191	108	98	100.8571429	11.80952381	3.436498772	10	99	100	101	44	42	42.85714286	1.142857143
200551	35.70628773	34.44580818	35.27263581	1.397835011	0.533379305	1.260479544	35.13051224	35.39705734	35.56657025	76	70	72.33333333	5.466666667	2.338090389	6	70.5	72	73.5	20	15	18.33333333	4.266666667	2.065591118	5	17.25	19	20	99	99	99	0	0	0	99	99	99	106	94	100	22.4	4.732863826	12	96.5	100	103.5	46	44	45.33333333	1.066666667
200714	37.2	33.6	36.52857143	1.702380952	1.304753215	3.6	36.8	36.9	37.2	113	86	99.57142857	117.952381	10.86058843	27	92.5	99	107	30	18	25.14285714	22.47619048	4.740906082	12	21.5	27	29	99	66	90.33333333	163.8666667	12.80104162	33	88.75	97	97	126.9560177	113.0388681	119.8587989	99.54426722	7.261410128	13.91714968	116.8904705	119.7130924	122.7727583	70.05830208	61.58881691	65.51887114	49.80929173
200714	37.3	37.2	37.25714286	0.002857143	0.053452248	0.1	37.2	37.3	37.3	112	109	110.1428571	1.142857143	1.069044968	3	109.5	110	110.5	18	17	17.57142857	0.285714286	0.534522484	1	17	18	18	98	97	97.14285714	0.142857143	0.377964473	1	97	97	97	125	125	125	99.54426722	7.261410128	0	125	125	125	62	62	62	49.80929173
200714	37.2	36.8	37.1	0.02	0.141421356	0.4	37.1	37.1	37.2	115	86	106	178	13.34166406	29	100	113	114	30	17	21.85714286	29.14285714	5.398412465	13	18	20	25	99	66	90.66666667	169.8666667	13.03329071	33	88.75	97	98.5	126.9560177	113.0388681	119.8587989	99.54426722	7.261410128	13.91714968	116.8904705	119.7130924	122.7727583	70.05830208	61.58881691	65.51887114	49.80929173
200714	37.1	37.1	37.1	0	0	0	37.1	37.1	37.1	115	113	114	0.4	0.632455532	2	114	114	114	20	17	18.5	1.5	1.224744871	3	18	18	19.5	99	96	97.66666667	1.466666667	1.211060142	3	97	97.5	98.75	132	132	132	99.54426722	7.261410128	0	132	132	132	63	63	63	49.80929173
200714	37.3	37.1	37.18333333	0.005666667	0.075277265	0.2	37.125	37.2	37.2	113	110	111.3333333	2.266666667	1.505545305	3	110	111	112.75	18	17	17.5	0.3	0.547722558	1	17	17.5	18	97	97	97	0	0	0	97	97	97	126.9560177	113.0388681	119.8587989	99.54426722	7.261410128	13.91714968	116.8904705	119.7130924	122.7727583	70.05830208	61.58881691	65.51887114	49.80929173
200714	37.3	37.3	37.3	0	0	0	37.3	37.3	37.3	111	108	109.5	1.5	1.224744871	3	109	109	110.5	21	17	18.5	1.9	1.378404875	4	18	18	18.75	98	96	96.83333333	0.566666667	0.752772653	2	96.25	97	97	125	125	125	99.54426722	7.261410128	0	125	125	125	62	62	62	49.80929173
200799	37.8	37.2	37.68571429	0.051428571	0.226778684	0.6	37.7	37.8	37.8	106	101	103.5714286	3.952380952	1.988059595	5	102	104	105	17	15	16	0.333333333	0.577350269	2	16	16	16	97	97	97	0	0	0	97	97	97	126.9560177	113.0388681	119.8587989	99.54426722	7.261410128	13.91714968	116.8904705	119.7130924	122.7727583	70.05830208	61.58881691	65.51887114	49.80929173
200799	37.8	37.2	37.6	0.08	0.282842712	0.6	37.5	37.7	37.8	106	101	103.5	4.7	2.167948339	5	102	103	105.5	17	16	16.16666667	0.166666667	0.40824829	1	16	16	16	97	97	97	0	0	0	97	97	97	126.9560177	113.0388681	119.8587989	99.54426722	7.261410128	13.91714968	116.8904705	119.7130924	122.7727583	70.05830208	61.58881691	65.51887114	49.80929173
200799	35	26	32.01428571	9.121428571	3.020170288	9	31.25	32.6	34	108	106	106.8571429	1.142857143	1.069044968	2	106	106	108	16	16	16	0	0	0	16	16	16	97	96	96.85714286	0.142857143	0.377964473	1	97	97	97	126.9560177	113.0388681	119.8587989	99.54426722	7.261410128	13.91714968	116.8904705	119.7130924	122.7727583	70.05830208	61.58881691	65.51887114	49.80929173
200799	37.8	37.8	37.8	0	0	0	37.8	37.8	37.8	104	100	102	1.6	1.264911064	4	102	102	102	16	15	15.5	0.3	0.547722558	1	15	15.5	16	97	97	97	0	0	0	97	97	97	98	98	98	99.54426722	7.261410128	0	98	98	98	63	63	63	49.80929173
200799	37.8	32.4	35.22	7.172	2.678058999	5.4	32.4	35.9	37.6	106	104	104.3333333	0.666666667	0.816496581	2	104	104	104	16	16	16	0	0	0	16	16	16	97	96	96.83333333	0.166666667	0.40824829	1	97	97	97	112	112	112	99.54426722	7.261410128	0	112	112	112	62	62	62	49.80929173
200799	37.8	31.6	33.88571429	4.371428571	2.090796157	6.2	32.4	34	34.5	106	104	105.4285714	0.952380952	0.975900073	2	105	106	106	16	16	16	0	0	0	16	16	16	97	96	96.71428571	0.238095238	0.487950036	1	96.5	97	97	126.9560177	113.0388681	119.8587989	99.54426722	7.261410128	13.91714968	116.8904705	119.7130924	122.7727583	70.05830208	61.58881691	65.51887114	49.80929173
201392	35.5	35.3	35.4	0.003333333	0.057735027	0.2	35.4	35.4	35.4	70	66	67.57142857	2.619047619	1.618347187	4	66	68	68.5	23	22	22.28571429	0.238095238	0.487950036	1	22	22	22.5	96.95685393	94.49303371	95.87292242	5.319618308	1.130611553	2.463820225	95.42179775	95.99393258	96.4447191	148	99	123.5	1200.5	34.64823228	49	111.25	123.5	135.75	76	48	62	392
201392	35.4	34.2	35.2	0.24	0.489897949	1.2	35.4	35.4	35.4	68	64	66	2	1.414213562	4	65.25	66	66.75	23	22	22.16666667	0.166666667	0.40824829	1	22	22	22	96.95685393	94.49303371	95.87292242	5.319618308	1.130611553	2.463820225	95.42179775	95.99393258	96.4447191	139	135	137	8	2.828427125	4	136	137	138	83	78	80.5	12.5
201392	35.4	35.3	35.36666667	0.002666667	0.051639778	0.1	35.325	35.4	35.4	68	63	65.83333333	2.966666667	1.722401424	5	65.25	66	66.75	23	22	22.16666667	0.166666667	0.40824829	1	22	22	22	96.95685393	94.49303371	95.87292242	5.319618308	1.130611553	2.463820225	95.42179775	95.99393258	96.4447191	148	140	144	32	5.656854249	8	142	144	146	78	76	77	2
201392	35.5	34.8	35.31428571	0.054761905	0.234012617	0.7	35.35	35.4	35.4	70	66	68	1.666666667	1.290994449	4	67.5	68	68.5	23	22	22.14285714	0.142857143	0.377964473	1	22	22	22	99	99	99	5.319618308	1.130611553	0	99	99	99	126	99	112.5	364.5	19.09188309	27	105.75	112.5	119.25	62	48	55	98
201392	35.5	34.2	35.12857143	0.262380952	0.512231347	1.3	35	35.4	35.4	68	65	66.57142857	1.619047619	1.272418021	3	65.5	67	67.5	23	22	22.14285714	0.142857143	0.377964473	1	22	22	22	96.95685393	94.49303371	95.87292242	5.319618308	1.130611553	2.463820225	95.42179775	95.99393258	96.4447191	135	132	133.5	4.5	2.121320344	3	132.75	133.5	134.25	82	78	80	8
201392	35.5	34.6	35.21666667	0.105666667	0.325064096	0.9	35.2	35.3	35.4	68	65	66.16666667	1.366666667	1.169045194	3	65.25	66	66.75	22	22	22	0	0	0	22	22	22	96.95685393	94.49303371	95.87292242	5.319618308	1.130611553	2.463820225	95.42179775	95.99393258	96.4447191	132	127	129.5	12.5	3.535533906	5	128.25	129.5	130.75	82	73	77.5	40.5
201456	36	35.8	35.93333333	0.010666667	0.103279556	0.2	35.85	36	36	64	58	60.33333333	5.466666667	2.338090389	6	58.5	60	61.5	22.00715564	17.84400716	19.82920521	5.956874775	1.641174146	4.163148479	18.94919499	19.75974955	20.65169946	99	96	97.33333333	2.266666667	1.505545305	3	96	97	98.75	174	142	156.3333333	229.4666667	15.1481572	32	144	152	170.5	80	64	70.33333333	55.06666667
201456	35.8	35.8	35.8	0	0	0	35.8	35.8	35.8	66	64	64.66666667	1.066666667	1.032795559	2	64	64	65.5	22.00715564	17.84400716	19.82920521	5.956874775	1.641174146	4.163148479	18.94919499	19.75974955	20.65169946	98	96	96.33333333	0.666666667	0.816496581	2	96	96	96	184	134	160.2857143	279.2380952	16.71041876	50	150	168	168	84	66	74.85714286	31.80952381
201456	35.8	35.8	35.8	0	0	0	35.8	35.8	35.8	64	64	64	0	0	0	64	64	64	22.00715564	17.84400716	19.82920521	5.956874775	1.641174146	4.163148479	18.94919499	19.75974955	20.65169946	96	96	96	0	0	0	96	96	96	138	116	127	65.2	8.074651695	22	122.5	126	132.5	64	54	59	14
201456	36	30.2	35.17142857	4.805714286	2.192193943	5.8	36	36	36	60	58	59.42857143	0.952380952	0.975900073	2	59	60	60	22.00715564	17.84400716	19.82920521	5.956874775	1.641174146	4.163148479	18.94919499	19.75974955	20.65169946	99	96	96.42857143	1.285714286	1.133893419	3	96	96	96	144	134	139.7142857	17.9047619	4.231401884	10	136	142	143	64	62	63.14285714	1.142857143
201456	35.8	35.8	35.8	0	0	0	35.8	35.8	35.8	66	64	64.57142857	0.952380952	0.975900073	2	64	64	65	22.00715564	17.84400716	19.82920521	5.956874775	1.641174146	4.163148479	18.94919499	19.75974955	20.65169946	98	96	96.28571429	0.571428571	0.755928946	2	96	96	96	184	128	148.25	375.3571429	19.37413593	56	134	142	157.5	84	60	69.75	69.07142857
201456	36	29.8	32.62857143	9.965714286	3.156851958	6.2	30.2	30.2	36	60	60	60	0	0	0	60	60	60	22.00715564	17.84400716	19.82920521	5.956874775	1.641174146	4.163148479	18.94919499	19.75974955	20.65169946	96	96	96	0	0	0	96	96	96	144	134	139.4285714	15.61904762	3.95209408	10	136	142	142	64	62	63.14285714	1.142857143
201617	33.8	33.2	33.56666667	0.054666667	0.233809039	0.6	33.45	33.6	33.75	62	58	59.66666667	2.266666667	1.505545305	4	58.5	60	60	22.00715564	17.84400716	19.82920521	5.956874775	1.641174146	4.163148479	18.94919499	19.75974955	20.65169946	96.95685393	94.49303371	95.87292242	5.319618308	1.130611553	2.463820225	95.42179775	95.99393258	96.4447191	174	160	167	98	9.899494937	14	163.5	167	170.5	84	77	80.5	24.5
201617	34.2	33.6	33.88571429	0.064761905	0.254483604	0.6	33.7	33.8	34.1	62	58	59.71428571	1.904761905	1.380131119	4	59	60	60	22.00715564	17.84400716	19.82920521	5.956874775	1.641174146	4.163148479	18.94919499	19.75974955	20.65169946	96.95685393	94.49303371	95.87292242	5.319618308	1.130611553	2.463820225	95.42179775	95.99393258	96.4447191	174	139	156.5	612.5	24.74873734	35	147.75	156.5	165.25	84	65	74.5	180.5
201617	32.8	32.8	32.8	0	0	0	32.8	32.8	32.8	52	50	50.57142857	0.952380952	0.975900073	2	50	50	51	22.00715564	17.84400716	19.82920521	5.956874775	1.641174146	4.163148479	18.94919499	19.75974955	20.65169946	96.95685393	94.49303371	95.87292242	5.319618308	1.130611553	2.463820225	95.42179775	95.99393258	96.4447191	144	143	143.6666667	0.333333333	0.577350269	1	143.5	144	144	74	72	72.66666667	1.333333333
201617	33.2	32.8	32.9	0.028	0.167332005	0.4	32.8	32.8	32.95	56	50	52.33333333	5.466666667	2.338090389	6	50.5	52	53.5	22.00715564	17.84400716	19.82920521	5.956874775	1.641174146	4.163148479	18.94919499	19.75974955	20.65169946	96.95685393	94.49303371	95.87292242	5.319618308	1.130611553	2.463820225	95.42179775	95.99393258	96.4447191	162	142	152	200	14.14213562	20	147	152	157	75	70	72.5	12.5
201617	34.8	34	34.36666667	0.086666667	0.294392029	0.8	34.2	34.3	34.55	62	58	59.66666667	2.266666667	1.505545305	4	58.5	60	60	22.00715564	17.84400716	19.82920521	5.956874775	1.641174146	4.163148479	18.94919499	19.75974955	20.65169946	96.95685393	94.49303371	95.87292242	5.319618308	1.130611553	2.463820225	95.42179775	95.99393258	96.4447191	139	139	139	0	0	0	139	139	139	67	65	66	2
201617	32.8	32.8	32.8	0	0	0	32.8	32.8	32.8	52	50	50.85714286	1.142857143	1.069044968	2	50	50	52	22.00715564	17.84400716	19.82920521	5.956874775	1.641174146	4.163148479	18.94919499	19.75974955	20.65169946	96.95685393	94.49303371	95.87292242	5.319618308	1.130611553	2.463820225	95.42179775	95.99393258	96.4447191	144	142	143	2	1.414213562	2	142.5	143	143.5	72	70	71	2
202427	36.6	36.4	36.42857143	0.005714286	0.075592895	0.2	36.4	36.4	36.4	82	78	79.85714286	1.476190476	1.214985793	4	79.5	80	80	47	20	26.14285714	89.47619048	9.459185508	27	21	24	25	99	97	97.83333333	0.566666667	0.752772653	2	97.25	98	98	144	130	136.1428571	20.80952381	4.561745698	14	133.5	136	138	84	70	75.14285714	22.47619048
202427	36.6	36.4	36.5	0.012	0.109544512	0.2	36.4	36.5	36.6	84	80	81.66666667	2.266666667	1.505545305	4	80.5	82	82	28	19	23.16666667	16.96666667	4.119061382	9	20	22	27	97	92	94.2	5.2	2.28035085	5	92	94	96	140	132	136.3333333	13.46666667	3.669695719	8	133	137	139.5	82	72	78.66666667	20.26666667
202427	36.6	36.4	36.5	0.012	0.109544512	0.2	36.4	36.5	36.6	82	79	80.16666667	0.966666667	0.98319208	3	80	80	80	47	19	28	95.6	9.777525249	28	24	25	27.5	99	97	98	1	1	2	97.5	98	98.5	144	135	139.1666667	8.966666667	2.994439291	9	138	139	140	84	76	78.66666667	10.66666667
202427	36.4	36.4	36.4	0	0	0	36.4	36.4	36.4	80	78	78.66666667	1.066666667	1.032795559	2	78	78	79.5	22	20	20.33333333	0.666666667	0.816496581	2	20	20	20	98	97	97.83333333	0.166666667	0.40824829	1	98	98	98	136	128	130.6666667	9.066666667	3.011090611	8	128.5	130	131.5	74	68	70.33333333	3.866666667
202427	36.6	26.4	35	14.38666667	3.792975964	10.2	36.4	36.4	36.4	86	82	83.2	3.2	1.788854382	4	82	82	84	24	20	21	3	1.732050808	4	20	20	21	95	86	92	8.333333333	2.886751346	9	92	92	93.5	144	134	138.7142857	11.57142857	3.401680257	10	136.5	140	140	80	72	75.71428571	5.904761905
202427	36.6	36.4	36.45714286	0.00952381	0.097590007	0.2	36.4	36.4	36.5	84	80	82	1.333333333	1.154700538	4	82	82	82	28	20	21.28571429	8.904761905	2.984084768	8	20	20	20.5	94	92	92.42857143	0.619047619	0.786795792	2	92	92	92.5	140	132	136.1428571	11.47619048	3.38765265	8	133.5	136	139	82	72	75.71428571	9.904761905
202479	35.8	35.5	35.65714286	0.00952381	0.097590007	0.3	35.6	35.7	35.7	49	47	48.42857143	0.619047619	0.786795792	2	48	49	49	20	17	18.71428571	1.238095238	1.112697281	3	18	19	19.5	96.95685393	94.49303371	95.87292242	5.319618308	1.130611553	2.463820225	95.42179775	95.99393258	96.4447191	133	129	130.7142857	1.904761905	1.380131119	4	130	130	131.5	43	42	42.71428571	0.238095238
202479	35.7	35.4	35.55	0.011	0.104880885	0.3	35.5	35.55	35.6	49	47	48	0.4	0.632455532	2	48	48	48	20	17	18.5	1.1	1.048808848	3	18	18.5	19	96.95685393	94.49303371	95.87292242	5.319618308	1.130611553	2.463820225	95.42179775	95.99393258	96.4447191	133	125	128.8333333	8.566666667	2.926886856	8	126.75	129.5	130	43	41	42.16666667	0.966666667
202479	35.3	34.7	35.11428571	0.051428571	0.226778684	0.6	35.05	35.2	35.25	49	44	45.28571429	3.238095238	1.799470822	5	44	45	45.5	16	12	14.28571429	2.238095238	1.496026483	4	13.5	14	15.5	96.95685393	94.49303371	95.87292242	5.319618308	1.130611553	2.463820225	95.42179775	95.99393258	96.4447191	118	112	116	4	2	6	115.5	117	117	43	40	41	1
202479	35.3	35.2	35.27142857	0.002380952	0.048795004	0.1	35.25	35.3	35.3	51	44	47.85714286	7.80952381	2.794552524	7	45.5	49	50	20	14	16.71428571	4.238095238	2.058663459	6	15.5	16	18	96.95685393	94.49303371	95.87292242	5.319618308	1.130611553	2.463820225	95.42179775	95.99393258	96.4447191	123	116	118.5714286	6.285714286	2.507132682	7	117	118	119.5	42	39	40.71428571	0.904761905
202479	35.4	35.3	35.33333333	0.002666667	0.051639778	0.1	35.3	35.3	35.375	51	49	50	0.4	0.632455532	2	50	50	50	20	18	19	0.8	0.894427191	2	18.25	19	19.75	96.95685393	94.49303371	95.87292242	5.319618308	1.130611553	2.463820225	95.42179775	95.99393258	96.4447191	124	116	120.8333333	10.16666667	3.188521078	8	118.75	122	123	42	39	40.16666667	1.366666667
202479	36	35.7	35.83333333	0.018666667	0.13662601	0.3	35.725	35.8	35.95	71	49	56.33333333	120.6666667	10.98483804	22	49	49.5	65	20	15	18.5	3.5	1.870828693	5	18.25	19	19.75	96.95685393	94.49303371	95.87292242	5.319618308	1.130611553	2.463820225	95.42179775	95.99393258	96.4447191	138	126	131.6666667	15.46666667	3.932768321	12	130.25	131.5	132.75	50	41	44.16666667	10.96666667
202503	35.4	35.2	35.3	0.012	0.109544512	0.2	35.2	35.3	35.4	98	78	88.33333333	56.66666667	7.527726527	20	84.5	87	94	20	12	15	10.4	3.224903099	8	13	13.5	17	96.95685393	94.49303371	95.87292242	5.319618308	1.130611553	2.463820225	95.42179775	95.99393258	96.4447191	194	136	161.5	492.7	22.19684662	58	143.75	161.5	174	104	68	82.33333333	211.8666667
202503	35	34.9	34.98571429	0.001428571	0.037796447	0.1	35	35	35	86	82	84.57142857	2.285714286	1.511857892	4	84	84	86	12	11	11.85714286	0.142857143	0.377964473	1	12	12	12	96.95685393	94.49303371	95.87292242	5.319618308	1.130611553	2.463820225	95.42179775	95.99393258	96.4447191	164	150	154	21.33333333	4.618802154	14	152	152	154	88	80	82.85714286	7.80952381
202503	35.2	35.2	35.2	0	0	0	35.2	35.2	35.2	88	78	80.66666667	13.86666667	3.723797345	10	78.5	80	80	12	11	11.83333333	0.166666667	0.40824829	1	12	12	12	96.95685393	94.49303371	95.87292242	5.319618308	1.130611553	2.463820225	95.42179775	95.99393258	96.4447191	186	164	170	75.2	8.671793355	22	164.5	166	172	102	86	89.33333333	41.06666667
202503	35.2	35	35.02857143	0.005714286	0.075592895	0.2	35	35	35	84	80	82.57142857	2.285714286	1.511857892	4	82	82	84	12	12	12	0	0	0	12	12	12	96.95685393	94.49303371	95.87292242	5.319618308	1.130611553	2.463820225	95.42179775	95.99393258	96.4447191	154	150	152.2857143	1.904761905	1.380131119	4	152	152	153	84	80	81.71428571	1.904761905
202503	35.2	35.2	35.2	0	0	0	35.2	35.2	35.2	98	78	85.14285714	78.47619048	8.858678822	20	78	80	92	20	11	13.85714286	12.80952381	3.579039509	9	12	12	15	96.95685393	94.49303371	95.87292242	5.319618308	1.130611553	2.463820225	95.42179775	95.99393258	96.4447191	194	164	175.4285714	122.2857143	11.05828713	30	167	174	181	104	86	92.57142857	55.61904762
202503	35.2	35	35.13333333	0.010666667	0.103279556	0.2	35.05	35.2	35.2	82	80	80.66666667	1.066666667	1.032795559	2	80	80	81.5	12	12	12	0	0	0	12	12	12	96.95685393	94.49303371	95.87292242	5.319618308	1.130611553	2.463820225	95.42179775	95.99393258	96.4447191	162	152	157	18.8	4.335896678	10	154	156	161	86	82	84	3.2
203653	31.8	31.6	31.68571429	0.011428571	0.106904497	0.2	31.6	31.6	31.8	90	88	88.28571429	0.571428571	0.755928946	2	88	88	88	22.00715564	17.84400716	19.82920521	5.956874775	1.641174146	4.163148479	18.94919499	19.75974955	20.65169946	99	92	95.71428571	6.571428571	2.563479778	7	94	96	97.5	110	99	104.5	60.5	7.778174593	11	101.75	104.5	107.25	80	70	75	50
203653	32.4	32	32.2	0.016	0.126491106	0.4	32.2	32.2	32.2	90	84	86.66666667	4.266666667	2.065591118	6	86	86	87.5	22.00715564	17.84400716	19.82920521	5.956874775	1.641174146	4.163148479	18.94919499	19.75974955	20.65169946	95	93	93.83333333	0.566666667	0.752772653	2	93.25	94	94	100	77	85.33333333	162.3333333	12.7410099	23	78	79	89.5	70	60	63.66666667	30.33333333
203653	32.4	32.2	32.31428571	0.011428571	0.106904497	0.2	32.2	32.4	32.4	90	84	88.28571429	5.904761905	2.429971585	6	87	90	90	22.00715564	17.84400716	19.82920521	5.956874775	1.641174146	4.163148479	18.94919499	19.75974955	20.65169946	96	93	94.42857143	0.952380952	0.975900073	3	94	94	95	119	100	109.5	180.5	13.43502884	19	104.75	109.5	114.25	85	70	77.5	112.5
203653	31.6	31.4	31.54285714	0.00952381	0.097590007	0.2	31.5	31.6	31.6	92	88	89.71428571	3.238095238	1.799470822	4	88	90	91	22.00715564	17.84400716	19.82920521	5.956874775	1.641174146	4.163148479	18.94919499	19.75974955	20.65169946	99	96	97.5	1.666666667	1.290994449	3	96.75	97.5	98.25	110	108	109	2	1.414213562	2	108.5	109	109.5	80	78	79	2
203653	32.6	32.4	32.5	0.012	0.109544512	0.2	32.4	32.5	32.6	90	90	90	0	0	0	90	90	90	22.00715564	17.84400716	19.82920521	5.956874775	1.641174146	4.163148479	18.94919499	19.75974955	20.65169946	96	94	95.5	0.7	0.836660027	2	95.25	96	96	125	119	122	18	4.242640687	6	120.5	122	123.5	85	80	82.5	12.5
203653	32	31.8	31.86666667	0.010666667	0.103279556	0.2	31.8	31.8	31.95	88	86	87.33333333	1.066666667	1.032795559	2	86.5	88	88	22.00715564	17.84400716	19.82920521	5.956874775	1.641174146	4.163148479	18.94919499	19.75974955	20.65169946	95	92	92.83333333	1.366666667	1.169045194	3	92	92.5	93	99	90	94.5	40.5	6.363961031	9	92.25	94.5	96.75	70	64	67	18
204229	37.6	36.8	37.46666667	0.106666667	0.326598632	0.8	37.6	37.6	37.6	60	50	54	14.4	3.794733192	10	51	54	55.5	12	11	11.83333333	0.166666667	0.40824829	1	12	12	12	99	97	98	0.4	0.632455532	2	98	98	98	104	104	104	99.54426722	7.261410128	0	104	104	104	72	72	72	49.80929173
204229	37.6	37.4	37.5	0.012	0.109544512	0.2	37.4	37.5	37.6	68	54	57.66666667	26.26666667	5.125101625	14	56	56	56	14	12	13	0.4	0.632455532	2	13	13	13	99	97	97.33333333	0.666666667	0.816496581	2	97	97	97	108	108	108	99.54426722	7.261410128	0	108	108	108	56	56	56	49.80929173
204229	37.2	37	37.15	0.01	0.1	0.2	37.15	37.2	37.2	82	54	63.66666667	107.8666667	10.38588786	28	56.5	61	67	17	11	13.83333333	4.966666667	2.228601953	6	12.25	14	15	99	98	98.25	0.25	0.5	1	98	98	98.25	106	106	106	99.54426722	7.261410128	0	106	106	106	60	60	60	49.80929173
204229	37	28.6	34.51428571	9.278095238	3.045996592	8.4	33.6	35.6	36.6	80	56	66.28571429	136.5714286	11.68637791	24	57	58	78	20	14	16.85714286	4.476190476	2.115700942	6	15.5	17	18	99	97	98.25	0.916666667	0.957427108	2	97.75	98.5	99	113	113	113	99.54426722	7.261410128	0	113	113	113	65	65	65	49.80929173
204229	37.6	37	37.36	0.048	0.219089023	0.6	37.4	37.4	37.4	82	54	64	97.33333333	9.865765725	28	56	64	68	17	13	14.28571429	2.238095238	1.496026483	4	13	14	15	99	97	97.8	1.2	1.095445115	2	97	97	99	106	106	106	99.54426722	7.261410128	0	106	106	106	60	60	60	49.80929173
204229	37.6	35.6	36.82857143	0.485714286	0.696932052	2	36.6	36.8	37.3	80	50	63.71428571	201.9047619	14.20931954	30	52	56	78	20	11	15.14285714	13.14285714	3.625307869	9	12	15	18	99	97	98	0.666666667	0.816496581	2	97.75	98	98.25	104	104	104	99.54426722	7.261410128	0	104	104	104	72	72	72	49.80929173
204893	33.6	32.2	32.8	0.346666667	0.588784058	1.4	32.3	32.6	33.3	52	48	50.57142857	2.285714286	1.511857892	4	50	50	52	14	11	12.42857143	1.285714286	1.133893419	3	12	12	13	99	98	98.71428571	0.238095238	0.487950036	1	98.5	99	99	146	134	140	24	4.898979486	12	136	140	144	80	68	71.71428571	20.57142857
204893	30.8	29	29.96	0.488	0.698569968	1.8	29.6	30	30.4	58	50	53.71428571	5.904761905	2.429971585	8	53	54	54	15	10	11.85714286	4.476190476	2.115700942	5	10	11	13.5	99	99	99	0	0	0	99	99	99	142	136	139.4285714	3.619047619	1.902379462	6	139	140	140	72	70	70.28571429	0.571428571
204893	32.4	31.8	32.13333333	0.042666667	0.206559112	0.6	32.05	32.2	32.2	52	48	51	2.8	1.673320053	4	50.5	52	52	12	11	11.5	0.3	0.547722558	1	11	11.5	12	99	99	99	0	0	0	99	99	99	136	132	134	3.2	1.788854382	4	132.5	134	135.5	68	66	67.33333333	1.066666667
204893	33.6	29.4	32.54285714	2.16952381	1.472930348	4.2	32.4	33.2	33.4	56	50	52	5.333333333	2.309401077	6	50	52	53	19	12	13.71428571	6.238095238	2.497617913	7	12	13	14	99	98	98.28571429	0.238095238	0.487950036	1	98	98	98.5	146	140	143.7142857	5.904761905	2.429971585	6	142	144	146	82	70	74.57142857	22.28571429
204893	29	29	29	1.397835011	0.533379305	0	29	29	29	58	48	51	14	3.741657387	10	48.5	50	51.5	15	11	13	2	1.414213562	4	12.25	13	13.75	99	98	98.4	0.3	0.547722558	1	98	98	99	142	134	137	10.8	3.286335345	8	134.5	136	139	72	66	68.66666667	5.866666667
204893	31.4	29.6	30.56666667	0.486666667	0.697614985	1.8	30.1	30.6	31.1	54	52	53.33333333	1.066666667	1.032795559	2	52.5	54	54	14	10	11.33333333	3.066666667	1.751190072	4	10	10.5	12.5	99	99	99	0	0	0	99	99	99	144	138	140.6666667	4.266666667	2.065591118	6	140	140	141.5	72	70	70.33333333	0.666666667
204937	36.4	36.2	36.37142857	0.005714286	0.075592895	0.2	36.4	36.4	36.4	74	72	72.57142857	0.952380952	0.975900073	2	72	72	73	15	14	14.42857143	0.285714286	0.534522484	1	14	14	15	96.95685393	94.49303371	95.87292242	5.319618308	1.130611553	2.463820225	95.42179775	95.99393258	96.4447191	134	116	123.4285714	48.95238095	6.996597813	18	119	120	128	72	60	65.42857143	18.28571429
204937	36.4	36.4	36.4	0	0	0	36.4	36.4	36.4	72	70	71.66666667	0.666666667	0.816496581	2	72	72	72	15	13	14	0.4	0.632455532	2	14	14	14	96.95685393	94.49303371	95.87292242	5.319618308	1.130611553	2.463820225	95.42179775	95.99393258	96.4447191	120	112	116.3333333	13.46666667	3.669695719	8	113	117	119.5	64	56	60.66666667	10.66666667
204937	36	34.4	35.14285714	0.56952381	0.754668013	1.6	34.5	34.8	35.9	98	80	88	62.66666667	7.916228058	18	80	90	94	20	14	17.14285714	7.142857143	2.672612419	6	14.5	19	19	96.95685393	94.49303371	95.87292242	5.319618308	1.130611553	2.463820225	95.42179775	95.99393258	96.4447191	186	122	146.8571429	647.8095238	25.45210254	64	124	146	163	92	60	74.85714286	159.8095238
204937	36.4	34.6	35.82857143	0.325714286	0.570713839	1.8	35.9	36	36	90	80	82.28571429	13.9047619	3.728908943	10	80	80	83	19	14	16.14285714	3.80952381	1.951800146	5	14.5	16	17.5	96.95685393	94.49303371	95.87292242	5.319618308	1.130611553	2.463820225	95.42179775	95.99393258	96.4447191	146	122	130.7142857	71.57142857	8.459989868	24	124	132	133.5	76	60	67.57142857	29.95238095
204937	36.4	36.2	36.26666667	0.010666667	0.103279556	0.2	36.2	36.2	36.35	74	72	73.66666667	0.666666667	0.816496581	2	74	74	74	15	14	14.5	0.3	0.547722558	1	14	14.5	15	96.95685393	94.49303371	95.87292242	5.319618308	1.130611553	2.463820225	95.42179775	95.99393258	96.4447191	142	124	134.6666667	41.06666667	6.408327915	18	132.5	135	139	74	66	71	7.6
204937	36.4	36	36.26666667	0.042666667	0.206559112	0.4	36.1	36.4	36.4	84	72	77.33333333	28.26666667	5.316640543	12	72.5	77	81.5	18	13	15.5	3.5	1.870828693	5	14.25	15.5	16.75	96.95685393	94.49303371	95.87292242	5.319618308	1.130611553	2.463820225	95.42179775	95.99393258	96.4447191	135	110	123.5	120.7	10.98635517	25	114	126	132	71	56	63.5	48.7
205178	37.2	31.4	35.54285714	6.596190476	2.568304981	5.8	34.6	37	37	90	82	85.14285714	6.476190476	2.544836041	8	84	84	86	22.00715564	17.84400716	19.82920521	5.956874775	1.641174146	4.163148479	18.94919499	19.75974955	20.65169946	96.95685393	94.49303371	95.87292242	5.319618308	1.130611553	2.463820225	95.42179775	95.99393258	96.4447191	101	101	101	99.54426722	7.261410128	0	101	101	101	54	54	54	49.80929173
205178	37	36.8	36.97142857	0.005714286	0.075592895	0.2	37	37	37	86	80	82.57142857	4.952380952	2.225394561	6	81	82	84	22.00715564	17.84400716	19.82920521	5.956874775	1.641174146	4.163148479	18.94919499	19.75974955	20.65169946	96.95685393	94.49303371	95.87292242	5.319618308	1.130611553	2.463820225	95.42179775	95.99393258	96.4447191	126.9560177	113.0388681	119.8587989	99.54426722	7.261410128	13.91714968	116.8904705	119.7130924	122.7727583	70.05830208	61.58881691	65.51887114	49.80929173
205178	36.8	36.8	36.8	0	0	0	36.8	36.8	36.8	80	76	78.28571429	1.904761905	1.380131119	4	78	78	79	22.00715564	17.84400716	19.82920521	5.956874775	1.641174146	4.163148479	18.94919499	19.75974955	20.65169946	96.95685393	94.49303371	95.87292242	5.319618308	1.130611553	2.463820225	95.42179775	95.99393258	96.4447191	97	79	86.25	59.58333333	7.719024118	18	82	84.5	88.75	53	47	49.5	9
205178	37	36.8	36.86666667	0.010666667	0.103279556	0.2	36.8	36.8	36.95	78	76	77	1.2	1.095445115	2	76	77	78	22.00715564	17.84400716	19.82920521	5.956874775	1.641174146	4.163148479	18.94919499	19.75974955	20.65169946	96.95685393	94.49303371	95.87292242	5.319618308	1.130611553	2.463820225	95.42179775	95.99393258	96.4447191	97	79	86.5	57.66666667	7.593857167	18	82.75	85	88.75	53	47	49.5	9
205178	37	36.8	36.86666667	0.010666667	0.103279556	0.2	36.8	36.8	36.95	82	80	81	1.2	1.095445115	2	80	81	82	22.00715564	17.84400716	19.82920521	5.956874775	1.641174146	4.163148479	18.94919499	19.75974955	20.65169946	96.95685393	94.49303371	95.87292242	5.319618308	1.130611553	2.463820225	95.42179775	95.99393258	96.4447191	99	91	95	32	5.656854249	8	93	95	97	52	49	50.5	4.5
205178	36.8	36.8	36.8	0	0	0	36.8	36.8	36.8	80	78	79.33333333	1.066666667	1.032795559	2	78.5	80	80	22.00715564	17.84400716	19.82920521	5.956874775	1.641174146	4.163148479	18.94919499	19.75974955	20.65169946	96.95685393	94.49303371	95.87292242	5.319618308	1.130611553	2.463820225	95.42179775	95.99393258	96.4447191	90	83	86.5	24.5	4.949747468	7	84.75	86.5	88.25	52	47	49.5	12.5
206664	35.6	35.2	35.34285714	0.022857143	0.151185789	0.4	35.2	35.4	35.4	110	106	108.5714286	2.285714286	1.511857892	4	108	108	110	22.00715564	17.84400716	19.82920521	5.956874775	1.641174146	4.163148479	18.94919499	19.75974955	20.65169946	96	96	96	0	0	0	96	96	96	131	120	125.5	60.5	7.778174593	11	122.75	125.5	128.25	83	80	81.5	4.5
206664	35	34.8	34.86666667	0.010666667	0.103279556	0.2	34.8	34.8	34.95	104	102	103	1.2	1.095445115	2	102	103	104	22.00715564	17.84400716	19.82920521	5.956874775	1.641174146	4.163148479	18.94919499	19.75974955	20.65169946	97	97	97	0	0	0	97	97	97	153	140	146.5	84.5	9.192388155	13	143.25	146.5	149.75	82	81	81.5	0.5
206664	35.4	35	35.16666667	0.022666667	0.150554531	0.4	35.05	35.2	35.2	108	104	106.6666667	2.666666667	1.632993162	4	106	107	108	22.00715564	17.84400716	19.82920521	5.956874775	1.641174146	4.163148479	18.94919499	19.75974955	20.65169946	96	96	96	0	0	0	96	96	96	132	120	126	72	8.485281374	12	123	126	129	81	80	80.5	0.5
206664	34.8	34.8	34.8	0	0	0	34.8	34.8	34.8	102	100	101.4285714	0.952380952	0.975900073	2	101	102	102	22.00715564	17.84400716	19.82920521	5.956874775	1.641174146	4.163148479	18.94919499	19.75974955	20.65169946	98	97	97.57142857	0.285714286	0.534522484	1	97	98	98	153	149	151	8	2.828427125	4	150	151	152	87	81	84	18
206664	35.8	35.4	35.56666667	0.022666667	0.150554531	0.4	35.45	35.6	35.6	124	110	116	44.8	6.693280212	14	110	115	121.5	22.00715564	17.84400716	19.82920521	5.956874775	1.641174146	4.163148479	18.94919499	19.75974955	20.65169946	97	93	95.5	1.9	1.378404875	4	95.25	96	96	131	124	127.5	24.5	4.949747468	7	125.75	127.5	129.25	83	79	81	8
206664	34.8	34.8	34.8	0	0	0	34.8	34.8	34.8	102	100	101.1428571	1.142857143	1.069044968	2	100	102	102	22.00715564	17.84400716	19.82920521	5.956874775	1.641174146	4.163148479	18.94919499	19.75974955	20.65169946	98	98	98	0	0	0	98	98	98	149	149	149	0	0	0	149	149	149	87	87	87	0
206777	38.6	37.8	38.05714286	0.142857143	0.377964473	0.8	37.8	37.8	38.3	82	78	80	1.333333333	1.154700538	4	80	80	80	22	20	20.85714286	0.80952381	0.899735411	2	20	21	21.5	96.95685393	94.49303371	95.87292242	5.319618308	1.130611553	2.463820225	95.42179775	95.99393258	96.4447191	142	138	139.7142857	1.904761905	1.380131119	4	139	140	140	52	52	52	0
206777	38.4	38.4	38.4	0	0	0	38.4	38.4	38.4	102	80	84.33333333	75.86666667	8.710147339	22	80	81	82	32	20	22	24	4.898979486	12	20	20	20	96.95685393	94.49303371	95.87292242	5.319618308	1.130611553	2.463820225	95.42179775	95.99393258	96.4447191	146	138	142	11.2	3.346640106	8	139	143	144	54	50	52.33333333	2.266666667
206777	38.6	37.8	38.46666667	0.106666667	0.326598632	0.8	38.6	38.6	38.6	82	78	80.66666667	2.666666667	1.632993162	4	80	81	82	22	19	20.16666667	0.966666667	0.98319208	3	20	20	20	96.95685393	94.49303371	95.87292242	5.319618308	1.130611553	2.463820225	95.42179775	95.99393258	96.4447191	142	138	140	3.2	1.788854382	4	138.5	140	141.5	52	50	51.66666667	0.666666667
206777	38.4	38.2	38.36666667	0.006666667	0.081649658	0.2	38.4	38.4	38.4	94	74	83	55.6	7.456540753	20	80	80	87.5	25	15	20.83333333	14.16666667	3.763863264	10	20	20	23.75	96.95685393	94.49303371	95.87292242	5.319618308	1.130611553	2.463820225	95.42179775	95.99393258	96.4447191	166	144	155	70	8.366600265	22	152	152	161	58	54	56.33333333	3.866666667
206777	38.4	38.2	38.37142857	0.005714286	0.075592895	0.2	38.4	38.4	38.4	94	80	82.57142857	26.28571429	5.126959556	14	80	80	82	25	20	20.71428571	3.571428571	1.889822365	5	20	20	20	96.95685393	94.49303371	95.87292242	5.319618308	1.130611553	2.463820225	95.42179775	95.99393258	96.4447191	152	142	146.2857143	16.57142857	4.070801957	10	144	144	149	56	52	53.42857143	2.285714286
206777	38	34.2	36.91428571	2.758095238	1.660751408	3.8	36.3	37.8	37.9	92	80	82.85714286	19.80952381	4.450789122	12	80	80	84	24	20	22.14285714	2.476190476	1.573591585	4	21	22	23.5	96.95685393	94.49303371	95.87292242	5.319618308	1.130611553	2.463820225	95.42179775	95.99393258	96.4447191	142	128	136	29.33333333	5.416025603	14	132	138	140	54	52	52.28571429	0.571428571
207517	33.4	33.4	33.4	0	0	0	33.4	33.4	33.4	88	86	86.57142857	0.952380952	0.975900073	2	86	86	87	22.00715564	17.84400716	19.82920521	5.956874775	1.641174146	4.163148479	18.94919499	19.75974955	20.65169946	99	98	98.14285714	0.142857143	0.377964473	1	98	98	98	116	100	108.75	21.64285714	4.652188425	16	107.5	109	110.5	59	54	56.625	2.553571429
207517	33.4	33.4	33.4	0	0	0	33.4	33.4	33.4	88	86	87.33333333	1.066666667	1.032795559	2	86.5	88	88	22.00715564	17.84400716	19.82920521	5.956874775	1.641174146	4.163148479	18.94919499	19.75974955	20.65169946	99	98	98.33333333	0.266666667	0.516397779	1	98	98	98.75	116	100	108.3	33.78888889	5.812821078	16	103	108	113.5	62	54	56.5	6.277777778
207517	33.8	33.6	33.68571429	0.011428571	0.106904497	0.2	33.6	33.6	33.8	90	86	88.28571429	1.904761905	1.380131119	4	88	88	89	22.00715564	17.84400716	19.82920521	5.956874775	1.641174146	4.163148479	18.94919499	19.75974955	20.65169946	99	98	98.14285714	0.142857143	0.377964473	1	98	98	98	95	78	86.25	27.92857143	5.284748947	17	83.75	85.5	88.25	48	44	45.875	2.125
207517	33.6	33.4	33.43333333	0.006666667	0.081649658	0.2	33.4	33.4	33.4	90	88	89	1.2	1.095445115	2	88	89	90	22.00715564	17.84400716	19.82920521	5.956874775	1.641174146	4.163148479	18.94919499	19.75974955	20.65169946	99	98	98.83333333	0.166666667	0.40824829	1	99	99	99	113	88	100.8333333	68.6969697	8.288363511	25	96.75	101	108.25	59	46	52	15.81818182
207517	33.6	33.4	33.54285714	0.00952381	0.097590007	0.2	33.5	33.6	33.6	90	88	88.85714286	1.142857143	1.069044968	2	88	88	90	22.00715564	17.84400716	19.82920521	5.956874775	1.641174146	4.163148479	18.94919499	19.75974955	20.65169946	99	98	98.57142857	0.285714286	0.534522484	1	98	99	99	109	78	91.9	77.87777778	8.824838683	31	87.25	90.5	97.25	52	44	47.5	7.833333333
207517	33.4	33.4	33.4	0	0	0	33.4	33.4	33.4	86	86	86	0	0	0	86	86	86	22.00715564	17.84400716	19.82920521	5.956874775	1.641174146	4.163148479	18.94919499	19.75974955	20.65169946	99	98	98.16666667	0.166666667	0.40824829	1	98	98	98	121	110	114.4285714	17.28571429	4.157609203	11	111	114	117	73	56	61	31.66666667
208449	37.8	36.9	37.56666667	0.110666667	0.332665999	0.9	37.625	37.7	37.7	100	84	95	34.4	5.865151319	16	94.25	96.5	98.75	29	14	22	31.6	5.621387729	15	18.5	22.5	25.75	96.95685393	94.49303371	95.87292242	5.319618308	1.130611553	2.463820225	95.42179775	95.99393258	96.4447191	134	109	121.1666667	68.56666667	8.28049918	25	118.25	120.5	124.25	62	50	54.83333333	16.56666667
208449	37.9	31.4	33.63333333	5.730666667	2.393881089	6.5	32.125	32.9	34.35	88	82	84.83333333	4.966666667	2.228601953	6	83.25	85	86	16	12	14.83333333	2.166666667	1.471960144	4	15	15	15.75	96.95685393	94.49303371	95.87292242	5.319618308	1.130611553	2.463820225	95.42179775	95.99393258	96.4447191	115	101	108	26.8	5.176871642	14	105.5	107	111.5	52	48	49.83333333	2.966666667
208449	37.3	25.1	33.35	24.067	4.905812879	12.2	31.025	35.15	37.1	90	88	89	1.2	1.095445115	2	88	89	90	19	16	17.5	1.1	1.048808848	3	17	17.5	18	96.95685393	94.49303371	95.87292242	5.319618308	1.130611553	2.463820225	95.42179775	95.99393258	96.4447191	118	113	114.5	4.3	2.073644135	5	113	113.5	115.5	52	50	51.16666667	0.566666667
208449	37.9	31.4	35.47142857	8.512380952	2.917598491	6.5	32.9	37.7	37.75	100	82	88.28571429	45.57142857	6.750661343	18	83.5	86	91.5	29	12	17.42857143	31.95238095	5.652643714	17	14.5	16	18	96.95685393	94.49303371	95.87292242	5.319618308	1.130611553	2.463820225	95.42179775	95.99393258	96.4447191	134	107	115.2857143	96.23809524	9.810101694	27	108	113	118.5	62	49	52.71428571	21.23809524
208449	37.2	25.1	33.65714286	19.64619048	4.432402337	12.1	32.45	35.8	36.3	94	88	90.57142857	5.952380952	2.439750182	6	88.5	90	92.5	21	16	18.28571429	5.238095238	2.288688541	5	16.5	17	20.5	99	98	98.75	0.25	0.5	1	98.75	99	99	118	112	114	4	2	6	113	113	114.5	52	50	50.42857143	0.619047619
208449	37.2	34.7	36.18333333	0.861666667	0.928260021	2.5	35.8	36.25	36.85	95	89	92.5	4.3	2.073644135	6	92	92.5	93.75	21	16	19.83333333	3.766666667	1.940790217	5	20	20.5	21	99	98	98.66666667	0.266666667	0.516397779	1	98.25	99	99	115	112	113.8333333	1.366666667	1.169045194	3	113.25	114	114.75	51	50	50.33333333	0.266666667
209674	37.6	37.4	37.45714286	0.00952381	0.097590007	0.2	37.4	37.4	37.5	102	100	100.8571429	1.142857143	1.069044968	2	100	100	102	21	19	19.42857143	0.619047619	0.786795792	2	19	19	19.5	96	96	96	0	0	0	96	96	96	106	96	98	13.33333333	3.651483717	10	96	96	98	58	54	54.85714286	2.476190476
209674	37.4	32.6	36.42857143	2.925714286	1.710471948	4.8	36.8	36.8	37.3	102	102	102	0	0	0	102	102	102	20	19	19.28571429	0.238095238	0.487950036	1	19	19	19.5	97	95	96.28571429	0.571428571	0.755928946	2	96	96	97	108	98	103.4285714	14.28571429	3.77964473	10	101	104	106	62	56	59.71428571	4.571428571
209674	37.6	37.2	37.46666667	0.026666667	0.163299316	0.4	37.4	37.5	37.6	102	102	102	0	0	0	102	102	102	20	19	19.5	0.3	0.547722558	1	19	19.5	20	97	95	96.16666667	0.566666667	0.752772653	2	96	96	96.75	108	96	101.5	17.5	4.183300133	12	99.25	101	103.5	62	54	58.33333333	8.666666667
209674	36.8	32.6	34.57142857	4.525714286	2.127372625	4.2	32.6	33.8	36.8	102	100	101.7142857	0.571428571	0.755928946	2	102	102	102	20	19	19.42857143	0.285714286	0.534522484	1	19	19	20	97	96	96.42857143	0.285714286	0.534522484	1	96	96	97	108	96	100.8571429	17.14285714	4.140393356	12	98	100	103	62	54	57.42857143	8.952380952
209674	37.4	37.4	37.4	0	0	0	37.4	37.4	37.4	100	100	100	0	0	0	100	100	100	21	19	20.16666667	0.566666667	0.752772653	2	20	20	20.75	96	96	96	0	0	0	96	96	96	106	94	97.33333333	20.26666667	4.501851471	12	94.5	96	97.5	58	52	54.66666667	4.266666667
209674	37.6	37.4	37.53333333	0.010666667	0.103279556	0.2	37.45	37.6	37.6	102	100	101.6666667	0.666666667	0.816496581	2	102	102	102	20	19	19.33333333	0.266666667	0.516397779	1	19	19	19.75	96	96	96	0	0	0	96	96	96	98	96	96.33333333	0.666666667	0.816496581	2	96	96	96	54	54	54	0
209730	37.6	37.4	37.46666667	0.010666667	0.103279556	0.2	37.4	37.4	37.55	108	102	104.3333333	3.866666667	1.966384161	6	104	104	104	22.00715564	17.84400716	19.82920521	5.956874775	1.641174146	4.163148479	18.94919499	19.75974955	20.65169946	98	95	97	2.4	1.549193338	3	95.75	98	98	137	137	137	99.54426722	7.261410128	0	137	137	137	82	82	82	49.80929173
209730	37.2	33	35.45714286	3.222857143	1.79523178	4.2	34.1	35.8	37	100	100	100	0	0	0	100	100	100	22.00715564	17.84400716	19.82920521	5.956874775	1.641174146	4.163148479	18.94919499	19.75974955	20.65169946	98	98	98	0	0	0	98	98	98	135	135	135	99.54426722	7.261410128	0	135	135	135	76	76	76	49.80929173
209730	37.2	35.8	36.94285714	0.276190476	0.525538273	1.4	37	37.2	37.2	108	100	102.2857143	11.23809524	3.352326839	8	100	100	104	22.00715564	17.84400716	19.82920521	5.956874775	1.641174146	4.163148479	18.94919499	19.75974955	20.65169946	98	94	97.28571429	2.238095238	1.496026483	4	97.5	98	98	152	152	152	99.54426722	7.261410128	0	152	152	152	90	90	90	49.80929173
209730	37.6	37.4	37.45714286	0.00952381	0.097590007	0.2	37.4	37.4	37.5	108	104	106.8571429	3.80952381	1.951800146	4	106	108	108	22.00715564	17.84400716	19.82920521	5.956874775	1.641174146	4.163148479	18.94919499	19.75974955	20.65169946	98	95	97.14285714	2.142857143	1.463850109	3	96.5	98	98	137	137	137	99.54426722	7.261410128	0	137	137	137	82	82	82	49.80929173
209730	37.6	37.4	37.43333333	0.006666667	0.081649658	0.2	37.4	37.4	37.4	108	106	107.6666667	0.666666667	0.816496581	2	108	108	108	22.00715564	17.84400716	19.82920521	5.956874775	1.641174146	4.163148479	18.94919499	19.75974955	20.65169946	98	98	98	0	0	0	98	98	98	135	135	135	99.54426722	7.261410128	0	135	135	135	73	73	73	49.80929173
209730	37.4	37.2	37.26666667	0.010666667	0.103279556	0.2	37.2	37.2	37.35	108	102	106	4.8	2.19089023	6	106	106	107.5	22.00715564	17.84400716	19.82920521	5.956874775	1.641174146	4.163148479	18.94919499	19.75974955	20.65169946	99	94	97.2	3.7	1.923538406	5	97	98	98	152	152	152	99.54426722	7.261410128	0	152	152	152	90	90	90	49.80929173
210172	36.8	33.4	36.3	1.636666667	1.279322737	3.4	36.75	36.8	36.8	93	91	92.28571429	0.571428571	0.755928946	2	92	92	93	22.00715564	17.84400716	19.82920521	5.956874775	1.641174146	4.163148479	18.94919499	19.75974955	20.65169946	96	5	44.28571429	953.9047619	30.88534866	91	26	33	62	174	119	141	474.6666667	21.78684618	55	124.5	130	157.5	55	44	46.42857143	15.61904762
210172	36.9	36.8	36.81428571	0.001428571	0.037796447	0.1	36.8	36.8	36.8	94	92	93	0.333333333	0.577350269	2	93	93	93	22.00715564	17.84400716	19.82920521	5.956874775	1.641174146	4.163148479	18.94919499	19.75974955	20.65169946	39	5	25.57142857	136.6190476	11.6884151	34	19.5	30	33	130	119	123.8571429	21.80952381	4.670066789	11	119.5	124	127.5	47	44	45.42857143	1.285714286
210172	36.9	36.8	36.86666667	0.002666667	0.051639778	0.1	36.825	36.9	36.9	96	93	94	1.6	1.264911064	3	93	93.5	94.75	22.00715564	17.84400716	19.82920521	5.956874775	1.641174146	4.163148479	18.94919499	19.75974955	20.65169946	39	17	27.6	73.8	8.590692638	22	23	26	33	126	99	115.3333333	98.66666667	9.933109617	27	111.5	116	122.75	47	42	45	4
210172	37	36.9	36.94285714	0.002857143	0.053452248	0.1	36.9	36.9	37	94	91	93	1.333333333	1.154700538	3	92.5	93	94	22.00715564	17.84400716	19.82920521	5.956874775	1.641174146	4.163148479	18.94919499	19.75974955	20.65169946	96.95685393	94.49303371	95.87292242	5.319618308	1.130611553	2.463820225	95.42179775	95.99393258	96.4447191	180	76	108.1428571	1527.809524	39.08720409	104	84.5	88	122	45	35	39.71428571	9.571428571
210172	37	36.9	36.91666667	0.001666667	0.040824829	0.1	36.9	36.9	36.9	94	92	93	0.4	0.632455532	2	93	93	93	22.00715564	17.84400716	19.82920521	5.956874775	1.641174146	4.163148479	18.94919499	19.75974955	20.65169946	96.95685393	94.49303371	95.87292242	5.319618308	1.130611553	2.463820225	95.42179775	95.99393258	96.4447191	112	83	95.16666667	128.5666667	11.33872421	29	86.5	93.5	102	46	38	41	9.2
210172	37	36.9	36.93333333	0.002666667	0.051639778	0.1	36.9	36.9	36.975	94	91	93.16666667	1.366666667	1.169045194	3	93	93.5	94	22.00715564	17.84400716	19.82920521	5.956874775	1.641174146	4.163148479	18.94919499	19.75974955	20.65169946	96.95685393	94.49303371	95.87292242	5.319618308	1.130611553	2.463820225	95.42179775	95.99393258	96.4447191	180	76	141.1666667	1303.366667	36.10216983	104	135.25	146.5	161.5	45	35	41.33333333	12.26666667
210208	37.8	37.8	37.8	0	0	0	37.8	37.8	37.8	84	74	79.16666667	12.96666667	3.600925807	10	77	80	80.75	26	11	21.5	38.7	6.220932406	15	18.5	24.5	26	96.95685393	94.49303371	95.87292242	5.319618308	1.130611553	2.463820225	95.42179775	95.99393258	96.4447191	110	110	110	99.54426722	7.261410128	0	110	110	110	58	58	58	49.80929173
210208	37.7	35.7	37.05	0.943	0.971081871	2	36.325	37.65	37.7	81	76	77.66666667	5.066666667	2.250925735	5	76	76.5	79.25	27	1	21.83333333	104.5666667	10.2257844	26	25.25	26	26	96.95685393	94.49303371	95.87292242	5.319618308	1.130611553	2.463820225	95.42179775	95.99393258	96.4447191	126.9560177	113.0388681	119.8587989	99.54426722	7.261410128	13.91714968	116.8904705	119.7130924	122.7727583	70.05830208	61.58881691	65.51887114	49.80929173
210208	37.5	37.4	37.46666667	0.003333333	0.057735027	0.1	37.45	37.5	37.5	74	72	72.57142857	0.619047619	0.786795792	2	72	72	73	26	21	24.71428571	3.238095238	1.799470822	5	24.5	25	26	96.95685393	94.49303371	95.87292242	5.319618308	1.130611553	2.463820225	95.42179775	95.99393258	96.4447191	126.9560177	113.0388681	119.8587989	99.54426722	7.261410128	13.91714968	116.8904705	119.7130924	122.7727583	70.05830208	61.58881691	65.51887114	49.80929173
210208	37.8	37.6	37.72857143	0.005714286	0.075592895	0.2	37.7	37.7	37.8	84	76	78.42857143	10.61904762	3.258688021	8	76	76	80.5	26	11	22.42857143	36.28571429	6.023762469	15	21	26	26	96.95685393	94.49303371	95.87292242	5.319618308	1.130611553	2.463820225	95.42179775	95.99393258	96.4447191	126.9560177	113.0388681	119.8587989	99.54426722	7.261410128	13.91714968	116.8904705	119.7130924	122.7727583	70.05830208	61.58881691	65.51887114	49.80929173
210208	37.5	37	37.4	0.04	0.2	0.5	37.425	37.5	37.5	83	72	75	16	4	11	73.25	74	74	26	21	25	4	2	5	25.25	26	26	96.95685393	94.49303371	95.87292242	5.319618308	1.130611553	2.463820225	95.42179775	95.99393258	96.4447191	120	120	120	99.54426722	7.261410128	0	120	120	120	77	77	77	49.80929173
210208	29.05	29.05	29.05	1.397835011	0.533379305	0	29.05	29.05	29.05	80	72	74.42857143	9.285714286	3.047247001	8	72	73	76	25	21	23.42857143	2.285714286	1.511857892	4	22.5	24	24.5	96.95685393	94.49303371	95.87292242	5.319618308	1.130611553	2.463820225	95.42179775	95.99393258	96.4447191	126.9560177	113.0388681	119.8587989	99.54426722	7.261410128	13.91714968	116.8904705	119.7130924	122.7727583	70.05830208	61.58881691	65.51887114	49.80929173
210238	36	29.6	34.88571429	5.558095238	2.35756129	6.4	35.4	35.8	36	80	78	78.28571429	0.571428571	0.755928946	2	78	78	78	29	8	18	70.8	8.414273587	21	11.75	17	24.5	99	95	97.83333333	2.566666667	1.602081979	4	97.25	98.5	99	124	108	115.7142857	31.23809524	5.589105048	16	113	114	119	72	56	60.57142857	28.95238095
210238	35.4	35.4	35.4	0	0	0	35.4	35.4	35.4	78	78	78	0	0	0	78	78	78	27	25	26	0.4	0.632455532	2	26	26	26	99	95	98.33333333	2.666666667	1.632993162	4	99	99	99	138	130	133.5	9.5	3.082207001	8	131.25	133	135.5	60	57	58.5	1.5
210238	35.6	35.4	35.53333333	0.010666667	0.103279556	0.2	35.45	35.6	35.6	78	78	78	0	0	0	78	78	78	7	7	7	5.956874775	1.641174146	0	7	7	7	96.95685393	94.49303371	95.87292242	5.319618308	1.130611553	2.463820225	95.42179775	95.99393258	96.4447191	132	130	130.3333333	0.666666667	0.816496581	2	130	130	130	60	58	59	1.2
210238	36	35.8	35.85714286	0.00952381	0.097590007	0.2	35.8	35.8	35.9	78	78	78	0	0	0	78	78	78	14	8	11	9	3	6	9.5	11	12.5	99	98	98.71428571	0.238095238	0.487950036	1	98.5	99	99	124	112	118.8571429	19.80952381	4.450789122	12	116	120	122	62	58	59.71428571	1.904761905
210238	35.6	35.4	35.48571429	0.011428571	0.106904497	0.2	35.4	35.4	35.6	78	78	78	0	0	0	78	78	78	27	7	21.5	93.66666667	9.678154094	20	21.25	26	26.25	99	95	97.66666667	5.333333333	2.309401077	4	97	99	99	136	130	131.2857143	4.904761905	2.214669706	6	130	130	131.5	60	57	58.14285714	0.80952381
210238	35.8	35.8	35.8	0	0	0	35.8	35.8	35.8	78	78	78	0	0	0	78	78	78	22.00715564	17.84400716	19.82920521	5.956874775	1.641174146	4.163148479	18.94919499	19.75974955	20.65169946	99	98	98.5	0.333333333	0.577350269	1	98	98.5	99	129	118	122.1666667	15.36666667	3.920034013	11	120	121	123.5	62	60	60.5	0.7
210395	35.70628773	34.44580818	35.27263581	1.397835011	0.533379305	1.260479544	35.13051224	35.39705734	35.56657025	86	79	81.66666667	10.26666667	3.204163958	7	79	80.5	84.25	29	21	25.16666667	8.966666667	2.994439291	8	23.25	25.5	27	96	82	92.66666667	28.66666667	5.354126135	14	93.25	94.5	95.75	119	112	115.5	24.5	4.949747468	7	113.75	115.5	117.25	66	58	62	32
210395	35.70628773	34.44580818	35.27263581	1.397835011	0.533379305	1.260479544	35.13051224	35.39705734	35.56657025	100	86	91.16666667	38.16666667	6.177917664	14	87	88	95.75	33	21	26	22.4	4.732863826	12	22.25	25.5	28.75	98	88	95.25	23.58333333	4.856267428	10	94.75	97.5	98	124	97	113	150	12.24744871	27	106.75	115.5	121.75	59	52	56.25	8.916666667
210395	35.70628773	34.44580818	35.27263581	1.397835011	0.533379305	1.260479544	35.13051224	35.39705734	35.56657025	85	79	81.71428571	6.904761905	2.627691364	6	79	83	83.5	29	21	25.71428571	9.904761905	3.14718317	8	23.5	26	28.5	96	82	91	61	7.810249676	14	88.5	95	95.5	119	119	119	99.54426722	7.261410128	0	119	119	119	66	66	66	49.80929173
210395	35.70628773	34.44580818	35.27263581	1.397835011	0.533379305	1.260479544	35.13051224	35.39705734	35.56657025	91	77	81.66666667	27.06666667	5.202563471	14	77.75	81	82.75	26	12	20.16666667	34.96666667	5.913261931	14	16.25	21	25	98	90	94	32	5.656854249	8	92	94	96	102	98	100	8	2.828427125	4	99	100	101	58	53	55.5	12.5
210395	33.1	31.3	32.2	1.62	1.272792206	1.8	31.75	32.2	32.65	85	82	83.4	1.3	1.140175425	3	83	83	84	29	21	26.6	11.3	3.361547263	8	26	28	29	96.95685393	94.49303371	95.87292242	5.319618308	1.130611553	2.463820225	95.42179775	95.99393258	96.4447191	126.9560177	113.0388681	119.8587989	99.54426722	7.261410128	13.91714968	116.8904705	119.7130924	122.7727583	70.05830208	61.58881691	65.51887114	49.80929173
210395	35.70628773	34.44580818	35.27263581	1.397835011	0.533379305	1.260479544	35.13051224	35.39705734	35.56657025	98	82	87.71428571	29.23809524	5.407226206	16	84.5	87	89	29	21	24.42857143	7.285714286	2.699206233	8	22.5	25	25.5	98	90	96.2	12.2	3.492849839	8	97	98	98	124	97	108.25	138.9166667	11.78629147	27	100.75	106	113.5	59	52	56.5	9.666666667
210590	32.8	32.4	32.575	0.029166667	0.170782513	0.4	32.475	32.55	32.65	70	68	69.66666667	0.666666667	0.816496581	2	70	70	70	22.00715564	17.84400716	19.82920521	5.956874775	1.641174146	4.163148479	18.94919499	19.75974955	20.65169946	99	98	98.83333333	0.166666667	0.40824829	1	99	99	99	82	82	82	99.54426722	7.261410128	0	82	82	82	61	61	61	49.80929173
210590	35.70628773	34.44580818	35.27263581	1.397835011	0.533379305	1.260479544	35.13051224	35.39705734	35.56657025	66	62	64	8	2.828427125	4	63	64	65	22.00715564	17.84400716	19.82920521	5.956874775	1.641174146	4.163148479	18.94919499	19.75974955	20.65169946	99	99	99	0	0	0	99	99	99	88	86	87	2	1.414213562	2	86.5	87	87.5	66	57	61.5	40.5
210590	30.4	30.4	30.4	1.397835011	0.533379305	0	30.4	30.4	30.4	72	70	70.8	1.2	1.095445115	2	70	70	72	22.00715564	17.84400716	19.82920521	5.956874775	1.641174146	4.163148479	18.94919499	19.75974955	20.65169946	99	98	98.8	0.2	0.447213595	1	99	99	99	96	82	89	98	9.899494937	14	85.5	89	92.5	74	61	67.5	84.5
210590	30.6	30.6	30.6	1.397835011	0.533379305	0	30.6	30.6	30.6	62	62	62	0	0	0	62	62	62	22.00715564	17.84400716	19.82920521	5.956874775	1.641174146	4.163148479	18.94919499	19.75974955	20.65169946	99	99	99	0	0	0	99	99	99	86	83	84.5	4.5	2.121320344	3	83.75	84.5	85.25	57	50	53.5	24.5
210590	32.8	32.3	32.5	0.032	0.178885438	0.5	32.4	32.45	32.575	70	68	69	1.2	1.095445115	2	68	69	70	22.00715564	17.84400716	19.82920521	5.956874775	1.641174146	4.163148479	18.94919499	19.75974955	20.65169946	99	99	99	0	0	0	99	99	99	107	107	107	99.54426722	7.261410128	0	107	107	107	75	75	75	49.80929173
210590	31.6	30.6	31.35	0.25	0.5	1	31.35	31.6	31.6	62	58	61	2.8	1.673320053	4	60.5	62	62	22.00715564	17.84400716	19.82920521	5.956874775	1.641174146	4.163148479	18.94919499	19.75974955	20.65169946	99	99	99	0	0	0	99	99	99	83	77	80.66666667	10.33333333	3.214550254	6	79.5	82	82.5	66	50	59.66666667	72.33333333
210667	37.4	37.4	37.4	0	0	0	37.4	37.4	37.4	126	122	123	2.8	1.673320053	4	122	122	123.5	22.00715564	17.84400716	19.82920521	5.956874775	1.641174146	4.163148479	18.94919499	19.75974955	20.65169946	99	98	98.83333333	0.166666667	0.40824829	1	99	99	99	104	89	96.5	112.5	10.60660172	15	92.75	96.5	100.25	67	64	65.5	4.5
210667	37.4	37.4	37.4	0	0	0	37.4	37.4	37.4	126	122	123.4285714	2.285714286	1.511857892	4	122	124	124	22.00715564	17.84400716	19.82920521	5.956874775	1.641174146	4.163148479	18.94919499	19.75974955	20.65169946	99	98	98.85714286	0.142857143	0.377964473	1	99	99	99	89	86	87.5	4.5	2.121320344	3	86.75	87.5	88.25	67	58	62.5	40.5
210667	37.4	37.2	37.36666667	0.006666667	0.081649658	0.2	37.4	37.4	37.4	122	118	120.3333333	2.266666667	1.505545305	4	120	120	121.5	22.00715564	17.84400716	19.82920521	5.956874775	1.641174146	4.163148479	18.94919499	19.75974955	20.65169946	99	98	98.33333333	0.266666667	0.516397779	1	98	98	98.75	126.9560177	113.0388681	119.8587989	99.54426722	7.261410128	13.91714968	116.8904705	119.7130924	122.7727583	70.05830208	61.58881691	65.51887114	49.80929173
210667	37.4	37.4	37.4	0	0	0	37.4	37.4	37.4	126	122	123.6666667	2.266666667	1.505545305	4	122.5	124	124	22.00715564	17.84400716	19.82920521	5.956874775	1.641174146	4.163148479	18.94919499	19.75974955	20.65169946	99	98	98.33333333	0.266666667	0.516397779	1	98	98	98.75	88	87	87.5	0.5	0.707106781	1	87.25	87.5	87.75	63	43	53	200
210667	37.4	34.4	36.97142857	1.285714286	1.133893419	3	37.4	37.4	37.4	126	122	123.4285714	2.285714286	1.511857892	4	122	124	124	22.00715564	17.84400716	19.82920521	5.956874775	1.641174146	4.163148479	18.94919499	19.75974955	20.65169946	99	98	98.6	0.3	0.547722558	1	98	99	99	104	86	95	162	12.72792206	18	90.5	95	99.5	67	58	62.5	40.5
210667	37.4	37.4	37.4	0	0	0	37.4	37.4	37.4	124	120	122	2.666666667	1.632993162	4	121	122	123	22.00715564	17.84400716	19.82920521	5.956874775	1.641174146	4.163148479	18.94919499	19.75974955	20.65169946	99	98	98.28571429	0.238095238	0.487950036	1	98	98	98.5	88	88	88	99.54426722	7.261410128	0	88	88	88	43	43	43	49.80929173
210789	36.7	36.7	36.7	0	0	0	36.7	36.7	36.7	71	68	69	1.2	1.095445115	3	68.25	69	69	20	18	18.5	0.7	0.836660027	2	18	18	18.75	96.95685393	94.49303371	95.87292242	5.319618308	1.130611553	2.463820225	95.42179775	95.99393258	96.4447191	112	101	105.6666667	13.86666667	3.723797345	11	104	105	106.75	63	54	59.33333333	11.46666667
210789	36.6	36.6	36.6	0	0	0	36.6	36.6	36.6	72	69	70.5	1.9	1.378404875	3	69.25	70.5	71.75	18	14	16.83333333	3.366666667	1.834847859	4	15.75	18	18	99	99	99	5.319618308	1.130611553	0	99	99	99	109	100	102.6666667	13.46666667	3.669695719	9	100	101	104.25	62	55	57.33333333	6.266666667
210789	36.7	36.6	36.65714286	0.002857143	0.053452248	0.1	36.6	36.7	36.7	71	68	68.85714286	1.142857143	1.069044968	3	68	69	69	20	18	18.42857143	0.619047619	0.786795792	2	18	18	18.5	96.95685393	94.49303371	95.87292242	5.319618308	1.130611553	2.463820225	95.42179775	95.99393258	96.4447191	112	101	104.8571429	13.14285714	3.625307869	11	102.5	105	105.5	63	54	56.42857143	10.28571429
210789	36.7	36.5	36.58571429	0.004761905	0.069006556	0.2	36.55	36.6	36.6	75	71	72.71428571	1.904761905	1.380131119	4	72	72	73.5	18	14	16.85714286	2.80952381	1.67616342	4	16	18	18	99	99	99	0	0	0	99	99	99	119	100	108.1428571	49.80952381	7.057586259	19	102.5	109	112	86	56	63.85714286	103.8095238
210789	36.7	33.3	36.12857143	1.562380952	1.24995238	3.4	36.5	36.6	36.65	75	71	72.42857143	2.619047619	1.618347187	4	71	72	73.5	18	17	17.71428571	0.238095238	0.487950036	1	17.5	18	18	99	99	99	0	0	0	99	99	99	119	100	109.75	41.35714286	6.43095194	19	105.75	111	114	86	59	69	96.57142857
210789	36.7	36.6	36.61666667	0.001666667	0.040824829	0.1	36.6	36.6	36.6	69	68	68.66666667	0.266666667	0.516397779	1	68.25	69	69	18	18	18	0	0	0	18	18	18	96.95685393	94.49303371	95.87292242	5.319618308	1.130611553	2.463820225	95.42179775	95.99393258	96.4447191	105	97	101.8333333	10.56666667	3.250640962	8	99.75	102.5	104.5	56	54	55.16666667	0.566666667
211297	36.6	36.6	36.6	0	0	0	36.6	36.6	36.6	112	76	85	178.8	13.37161172	36	80	80	81.5	21	18	18.5	1.5	1.224744871	3	18	18	18	99	99	99	0	0	0	99	99	99	134	118	126	128	11.3137085	16	122	126	130	88	72	80	128
211297	36.6	36	36.42857143	0.085714286	0.292770022	0.6	36.3	36.6	36.6	84	76	80.28571429	5.904761905	2.429971585	8	80	80	81	18	18	18	0	0	0	18	18	18	99	98	98.85714286	0.142857143	0.377964473	1	99	99	99	118	112	115	18	4.242640687	6	113.5	115	116.5	72	68	70	8
211297	37	37	37	0	0	0	37	37	37	92	84	87.33333333	10.66666667	3.265986324	8	84.5	87	89.5	18	18	18	0	0	0	18	18	18	98	98	98	0	0	0	98	98	98	117	115	116	2	1.414213562	2	115.5	116	116.5	71	67	69	8
211297	37	37	37	0	0	0	37	37	37	106	88	93.71428571	35.23809524	5.936168397	18	91	92	94	18	18	18	0	0	0	18	18	18	98	98	98	0	0	0	98	98	98	119	117	118	2	1.414213562	2	117.5	118	118.5	73	71	72	2
211297	36.8	36	36.36666667	0.118666667	0.344480285	0.8	36.05	36.4	36.6	84	80	81.33333333	4.266666667	2.065591118	4	80	80	83	18	18	18	0	0	0	18	18	18	99	98	98.66666667	0.266666667	0.516397779	1	98.25	99	99	119	112	116.3333333	14.33333333	3.785938897	7	115	118	118.5	70	67	68.33333333	2.333333333
211297	37	34.2	36.48571429	1.104761905	1.051076546	2.8	36.6	37	37	120	92	104	118.6666667	10.89342309	28	94	106	111	22	18	19	3	1.732050808	4	18	18	19.5	99	98	98.33333333	0.266666667	0.516397779	1	98	98	98.75	154	119	136.5	612.5	24.74873734	35	127.75	136.5	145.25	88	73	80.5	112.5
211673	36.4	35.4	35.96666667	0.102666667	0.320416396	1	36	36	36	66	60	63	4.4	2.097617696	6	62	63	64	17	13	13.66666667	2.666666667	1.632993162	4	13	13	13	97	95	95.83333333	0.566666667	0.752772653	2	95.25	96	96	138	132	135	6	2.449489743	6	134	134	137	68	64	66.33333333	2.266666667
211673	36.6	34.8	35.5	0.652	0.80746517	1.8	34.85	35.2	36.15	80	58	64.33333333	63.06666667	7.941452428	22	60.5	62	63.5	18	12	14	4.4	2.097617696	6	13	13.5	14	98	96	97.16666667	0.566666667	0.752772653	2	97	97	97.75	140	136	138	1.6	1.264911064	4	138	138	138	70	66	67.66666667	2.266666667
211673	36.6	35.4	36.02857143	0.232380952	0.482059076	1.2	35.7	36	36.4	80	58	64	54.66666667	7.393691004	22	60	62	64	18	12	13.57142857	3.952380952	1.988059595	6	13	13	13	97	95	96	0.666666667	0.816496581	2	95.5	96	96.5	140	134	137.1428571	5.142857143	2.267786838	6	136	138	138	70	64	66.57142857	3.619047619
211673	36	34	35.48571429	0.531428571	0.728991476	2	35.3	35.8	36	72	60	63.71428571	16.57142857	4.070801957	12	61	64	64	15	12	13.85714286	0.80952381	0.899735411	3	14	14	14	96	96	96	0	0	0	96	96	96	136	130	132.5714286	3.619047619	1.902379462	6	132	132	133	66	64	64.85714286	1.142857143
211673	36	30.8	34.5	5.308	2.30390972	5.2	33.25	35.9	36	72	60	63	22	4.69041576	12	60	61	63.5	15	12	13.83333333	0.966666667	0.98319208	3	14	14	14	97	95	96	0.4	0.632455532	2	96	96	96	136	132	133.6666667	3.866666667	1.966384161	4	132	133	135.5	66	64	65	1.2
211673	36	30.8	34.16	5.788	2.405826261	5.2	32.4	35.8	35.8	62	58	60.4	2.8	1.673320053	4	60	60	62	14	13	13.8	0.2	0.447213595	1	14	14	14	98	95	96.4	1.3	1.140175425	3	96	96	97	138	132	135.6	4.8	2.19089023	6	136	136	136	68	64	66	2
211768	38.2	38.2	38.2	0	0	0	38.2	38.2	38.2	83	81	82	0.8	0.894427191	2	81.25	82	82.75	33	27	30	4	2	6	29.25	30	30.75	96	95	95.66666667	0.266666667	0.516397779	1	95.25	96	96	112	107	109.5	12.5	3.535533906	5	108.25	109.5	110.75	56	55	55.5	0.5
211768	38.2	38.2	38.2	0	0	0	38.2	38.2	38.2	83	80	81.66666667	1.466666667	1.211060142	3	81	81.5	82.75	32	29	30.33333333	1.466666667	1.211060142	3	29.25	30.5	31	99	96	96.5	1.5	1.224744871	3	96	96	96	112	111	111.5	0.5	0.707106781	1	111.25	111.5	111.75	59	59	59	0
211768	38.2	38.1	38.16666667	0.002666667	0.051639778	0.1	38.125	38.2	38.2	86	79	82.83333333	6.166666667	2.483277404	7	82	82.5	84.5	32	26	29.66666667	6.266666667	2.503331114	6	28	31	31	98	95	96.16666667	1.766666667	1.329160136	3	95	96	97	122	121	121.3333333	0.333333333	0.577350269	1	121	121	121.5	60	55	58	7
211768	38.2	38.1	38.18571429	0.001428571	0.037796447	0.1	38.2	38.2	38.2	85	76	79.57142857	8.952380952	2.992052966	9	78	79	80.5	31	25	27	5	2.236067977	6	25.5	26	28	98	95	96.57142857	0.952380952	0.975900073	3	96	97	97	122	121	121.5	0.5	0.707106781	1	121.25	121.5	121.75	60	59	59.5	0.5
211768	38.2	33	37.45714286	3.862857143	1.96541526	5.2	38.2	38.2	38.2	79	76	77.42857143	1.285714286	1.133893419	3	76.5	78	78	29	23	25.42857143	3.285714286	1.812653934	6	25	25	25.5	97	96	96.28571429	0.238095238	0.487950036	1	96	96	96.5	111	111	111	99.54426722	7.261410128	0	111	111	111	68	68	68	49.80929173
211768	38.2	38.2	38.2	0	0	0	38.2	38.2	38.2	83	80	81.42857143	0.952380952	0.975900073	3	81	81	82	31	27	29.28571429	1.571428571	1.253566341	4	29	29	30	96	96	96	0	0	0	96	96	96	112	107	109.5	12.5	3.535533906	5	108.25	109.5	110.75	59	56	57.5	4.5
213563	34.3	34.1	34.2	0.008	0.089442719	0.2	34.125	34.2	34.275	64	61	61.83333333	1.366666667	1.169045194	3	61	61.5	62	16	14	15	0.4	0.632455532	2	15	15	15	96.95685393	94.49303371	95.87292242	5.319618308	1.130611553	2.463820225	95.42179775	95.99393258	96.4447191	192	170	184.1666667	58.6969697	7.661394762	22	180.5	183	192	112	92	103.8333333	36.33333333
213563	34.9	34.4	34.55714286	0.036190476	0.190237946	0.5	34.4	34.5	34.65	61	60	60.71428571	0.238095238	0.487950036	1	60.5	61	61	16	15	15.28571429	0.238095238	0.487950036	1	15	15	15.5	96.95685393	94.49303371	95.87292242	5.319618308	1.130611553	2.463820225	95.42179775	95.99393258	96.4447191	193	177	185.3846154	51.92307692	7.205766921	16	178	190	192	107	99	101.6923077	6.397435897
213563	34.5	34.2	34.35714286	0.00952381	0.097590007	0.3	34.3	34.4	34.4	61	60	60.85714286	0.142857143	0.377964473	1	61	61	61	15	15	15	0	0	0	15	15	15	96.95685393	94.49303371	95.87292242	5.319618308	1.130611553	2.463820225	95.42179775	95.99393258	96.4447191	193	177	186.3846154	42.25641026	6.500493078	16	181	191	192	112	100	104.5384615	19.6025641
213563	34.1	33.9	33.96666667	0.006666667	0.081649658	0.2	33.9	33.95	34	77	71	75	5.2	2.28035085	6	74.25	75.5	76.75	17	14	14.5	1.5	1.224744871	3	14	14	14	96.95685393	94.49303371	95.87292242	5.319618308	1.130611553	2.463820225	95.42179775	95.99393258	96.4447191	136	103	119.8333333	107.7878788	10.38209414	33	111.75	121.5	127.5	76	60	66.66666667	25.33333333
213563	33.9	33.8	33.83333333	0.002666667	0.051639778	0.1	33.8	33.8	33.875	77	75	75.83333333	0.966666667	0.98319208	2	75	75.5	76.75	14	14	14	0	0	0	14	14	14	96.95685393	94.49303371	95.87292242	5.319618308	1.130611553	2.463820225	95.42179775	95.99393258	96.4447191	120	102	111	65.45454545	8.09039835	18	103	110.5	119	66	59	62.25	4.931818182
213563	34	33.8	33.88571429	0.004761905	0.069006556	0.2	33.85	33.9	33.9	77	75	76.42857143	0.619047619	0.786795792	2	76	77	77	14	14	14	0	0	0	14	14	14	96.95685393	94.49303371	95.87292242	5.319618308	1.130611553	2.463820225	95.42179775	95.99393258	96.4447191	127	102	113.6153846	89.42307692	9.456377579	25	103	119	121	66	59	62.46153846	5.769230769
214105	35.70628773	34.44580818	35.27263581	1.397835011	0.533379305	1.260479544	35.13051224	35.39705734	35.56657025	102	90	95.33333333	25.06666667	5.006662228	12	91	95	99	16	15	15.33333333	0.266666667	0.516397779	1	15	15	15.75	96	94	94.83333333	0.566666667	0.752772653	2	94.25	95	95	158	148	154.3333333	19.86666667	4.457203907	10	151	156	158	94	86	89.33333333	9.066666667
214105	35.6	34.4	35	0.72	0.848528137	1.2	34.7	35	35.3	90	78	84.57142857	22.28571429	4.720774755	12	82	86	87	17	4	13	17.33333333	4.163331999	13	13.5	14	14.5	96	94	94.85714286	0.476190476	0.690065559	2	94.5	95	95	150	136	141.7142857	24.57142857	4.956957592	14	138	142	144	88	66	81.71428571	91.23809524
214105	35.70628773	34.44580818	35.27263581	1.397835011	0.533379305	1.260479544	35.13051224	35.39705734	35.56657025	96	86	90.33333333	16.66666667	4.082482905	10	87	90	93	18	15	16.33333333	1.466666667	1.211060142	3	15.25	16.5	17	95	94	94.66666667	0.266666667	0.516397779	1	94.25	95	95	158	146	151.6666667	32.66666667	5.715476066	12	146.5	151	157	88	72	82.33333333	53.46666667
214105	35.70628773	34.44580818	35.27263581	1.397835011	0.533379305	1.260479544	35.13051224	35.39705734	35.56657025	102	90	95.2	31.2	5.585696018	12	90	94	100	16	13	14.4	1.8	1.341640786	3	13	15	15	96	93	94.4	1.8	1.341640786	3	93	95	95	158	140	147.2	57.2	7.56306816	18	140	148	150	94	88	90	8
214105	35.70628773	34.44580818	35.27263581	1.397835011	0.533379305	1.260479544	35.13051224	35.39705734	35.56657025	90	86	88.33333333	3.866666667	1.966384161	4	86.5	89	90	14	13	13.66666667	0.266666667	0.516397779	1	13.25	14	14	95	93	93.83333333	0.566666667	0.752772653	2	93.25	94	94	144	140	142.3333333	2.266666667	1.505545305	4	142	142	143.5	88	88	88	0
214105	35.6	25.2	31.73333333	32.37333333	5.689756878	10.4	29.8	34.4	35	90	78	80.85714286	25.14285714	5.014265364	12	78	78	82	17	4	13.57142857	18.61904762	4.314979446	13	14.5	15	15	96	95	95.14285714	0.142857143	0.377964473	1	95	95	95	150	134	138.2857143	39.23809524	6.264031868	16	134	136	140	88	64	71.42857143	104.952381
215146	36.2	35	35.9	0.22	0.469041576	1.2	35.85	36.1	36.2	60	56	57.33333333	2.666666667	1.632993162	4	56	57	58	19	13	15.83333333	6.166666667	2.483277404	6	14	15.5	17.75	99	99	99	0	0	0	99	99	99	168	166	167	2	1.414213562	2	166.5	167	167.5	91	88	89.5	4.5
215146	36.2	28.2	32.16666667	10.31066667	3.211022682	8	29.9	31.9	34.65	62	54	58	9.6	3.098386677	8	56	58	60	19	13	15.83333333	6.566666667	2.562550813	6	13.5	16	17.75	99	98	98.33333333	0.266666667	0.516397779	1	98	98	98.75	192	130	152.875	444.9821429	21.09459985	62	137.5	148.5	164.5	128	72	103.125	489.5535714
215146	36.2	28.2	33.6	7.786666667	2.790459938	8	32.8	34.8	35.2	64	54	57.71428571	9.904761905	3.14718317	10	56	58	58	22	13	16.28571429	13.23809524	3.638419332	9	13	16	18.5	99	94	98	3.333333333	1.825741858	5	98	99	99	166	124	143.5555556	217.7777778	14.75729575	42	136	138	154	148	88	118.5555556	407.2777778
215146	35.4	31.6	34.44285714	1.792857143	1.338976155	3.8	34.4	34.9	35.2	64	58	60	8	2.828427125	6	58	58	62	22	13	18.85714286	10.80952381	3.287784027	9	17.5	20	21	99	94	98	3.333333333	1.825741858	5	98	99	99	210	124	158	597.75	24.44892636	86	144	155	167	205	87	135	1373.75
215146	36.2	35.8	36.08571429	0.024761905	0.157359158	0.4	36	36.2	36.2	64	54	58	10.66666667	3.265986324	10	56	58	59	22	14	17	8.666666667	2.943920289	8	14.5	17	18.5	99	99	99	5.319618308	1.130611553	0	99	99	99	166	163	164.5	4.5	2.121320344	3	163.75	164.5	165.25	88	83	85.5	12.5
215146	36.2	34.2	35.73333333	0.586666667	0.765941686	2	35.85	36	36.15	86	54	63	138.8	11.78134118	32	56.5	59	63	24	15	18.33333333	14.26666667	3.777124126	9	15.5	17	20.75	99	99	99	0	0	0	99	99	99	163	153	158	50	7.071067812	10	155.5	158	160.5	93	83	88	50
215688	34.4	34.2	34.37142857	0.005714286	0.075592895	0.2	34.4	34.4	34.4	90	88	89.42857143	0.952380952	0.975900073	2	89	90	90	32	23	27.28571429	7.904761905	2.811540842	9	26	27	28.5	96.95685393	94.49303371	95.87292242	5.319618308	1.130611553	2.463820225	95.42179775	95.99393258	96.4447191	158	122	140.8571429	239.8095238	15.48578457	36	129	136	156	38	28	33.28571429	10.9047619
215688	34.2	34.2	34.2	0	0	0	34.2	34.2	34.2	92	92	92	0	0	0	92	92	92	26	18	24.16666667	9.366666667	3.060501048	8	25	25	25.75	56	48	52.8	15.7	3.962322551	8	49	55	56	110	94	104.6666667	36.26666667	6.022181222	16	103	106	109	34	26	30.33333333	10.26666667
215688	34.2	34.2	34.2	0	0	0	34.2	34.2	34.2	94	92	93.66666667	0.666666667	0.816496581	2	94	94	94	30	29	29.16666667	0.166666667	0.40824829	1	29	29	29	68	67	67.5	0.5	0.707106781	1	67.25	67.5	67.75	128	100	112.5	149.5	12.22701926	28	101.75	112	121.5	36	28	31.66666667	10.26666667
215688	34.2	34.2	34.2	0	0	0	34.2	34.2	34.2	94	92	92.85714286	1.142857143	1.069044968	2	92	92	94	29	25	27.57142857	3.285714286	1.812653934	4	26	29	29	56	56	56	0	0	0	56	56	56	128	94	108.2857143	143.2380952	11.96821186	34	101	104	115	34	26	29.42857143	7.619047619
215688	34.4	34.4	34.4	0	0	0	34.4	34.4	34.4	94	90	91.66666667	3.866666667	1.966384161	4	90	91	93.5	40	24	29	32	5.656854249	16	26.25	27.5	28.75	80	71	74.33333333	24.33333333	4.932882862	9	71.5	72	76	136	92	118	304	17.43559577	44	106.5	123	130.5	34	30	32.33333333	2.266666667
215688	34.4	33.8	34.2	0.053333333	0.230940108	0.6	34.1	34.2	34.4	90	88	88.57142857	0.952380952	0.975900073	2	88	88	89	32	23	26.42857143	7.619047619	2.760262237	9	25.5	26	26.5	86	86	86	5.319618308	1.130611553	0	86	86	86	158	102	134	501.3333333	22.39047416	56	122	122	156	38	26	31.28571429	23.57142857
215734	37.8	30.8	36.77142857	6.939047619	2.634207209	7	37.7	37.8	37.8	102	98	99.42857143	2.285714286	1.511857892	4	98	100	100	39	32	36.14285714	9.142857143	3.023715784	7	33.5	38	38.5	99	98	98.71428571	0.238095238	0.487950036	1	98.5	99	99	134	116	128	32	5.656854249	18	128	130	130	78	70	73.14285714	6.476190476
215734	38	38	38	0	0	0	38	38	38	102	102	102	0	0	0	102	102	102	34	32	32.83333333	0.966666667	0.98319208	2	32	32.5	33.75	96.95685393	94.49303371	95.87292242	5.319618308	1.130611553	2.463820225	95.42179775	95.99393258	96.4447191	134	134	134	0	0	0	134	134	134	74	72	73.66666667	0.666666667
215734	38.2	34.2	37.16666667	2.390666667	1.546178084	4	37	37.8	38.15	104	102	102.6666667	1.066666667	1.032795559	2	102	102	103.5	34	33	33.5	0.3	0.547722558	1	33	33.5	34	96.95685393	94.49303371	95.87292242	5.319618308	1.130611553	2.463820225	95.42179775	95.99393258	96.4447191	134	134	134	0	0	0	134	134	134	74	74	74	0
215734	38	34.2	37.4	2.013333333	1.418919777	3.8	37.8	38	38	104	102	102.2857143	0.571428571	0.755928946	2	102	102	102	34	32	33	0.666666667	0.816496581	2	32.5	33	33.5	96.95685393	94.49303371	95.87292242	5.319618308	1.130611553	2.463820225	95.42179775	95.99393258	96.4447191	134	134	134	0	0	0	134	134	134	74	74	74	0
215734	38	37.8	37.86666667	0.010666667	0.103279556	0.2	37.8	37.8	37.95	102	100	101	1.2	1.095445115	2	100	101	102	39	33	35.5	7.5	2.738612788	6	34	34	37.75	96.95685393	94.49303371	95.87292242	5.319618308	1.130611553	2.463820225	95.42179775	95.99393258	96.4447191	132	126	130.3333333	7.066666667	2.658320272	6	129	132	132	74	72	73.33333333	1.066666667
215734	37.8	37.8	37.8	0	0	0	37.8	37.8	37.8	102	100	100.5714286	0.952380952	0.975900073	2	100	100	101	39	32	35.71428571	9.904761905	3.14718317	7	33.5	34	39	99	99	99	0	0	0	99	99	99	134	116	127.7142857	33.9047619	5.822779569	18	127	128	131	78	70	73.42857143	6.285714286
216435	34.8	34.8	34.8	0	0	0	34.8	34.8	34.8	132	126	129.7142857	4.571428571	2.138089935	6	129	130	131	35	35	35	0	0	0	35	35	35	96.95685393	94.49303371	95.87292242	5.319618308	1.130611553	2.463820225	95.42179775	95.99393258	96.4447191	92	86	89.14285714	5.142857143	2.267786838	6	88	88	91	46	44	44.85714286	1.142857143
216435	34.8	34.8	34.8	0	0	0	34.8	34.8	34.8	130	124	126.8571429	6.476190476	2.544836041	6	125	126	129	35	35	35	0	0	0	35	35	35	96.95685393	94.49303371	95.87292242	5.319618308	1.130611553	2.463820225	95.42179775	95.99393258	96.4447191	92	86	90	5.333333333	2.309401077	6	89	90	92	46	44	45.14285714	1.142857143
216435	34.8	34.8	34.8	0	0	0	34.8	34.8	34.8	132	130	131.6666667	0.666666667	0.816496581	2	132	132	132	35	35	35	0	0	0	35	35	35	96.95685393	94.49303371	95.87292242	5.319618308	1.130611553	2.463820225	95.42179775	95.99393258	96.4447191	88	84	86.33333333	2.266666667	1.505545305	4	86	86	87.5	44	42	43.66666667	0.666666667
216435	35.2	35	35.03333333	0.006666667	0.081649658	0.2	35	35	35	132	130	130.3333333	0.666666667	0.816496581	2	130	130	130	35	35	35	0	0	0	35	35	35	99	97	98.4	0.8	0.894427191	2	98	99	99	107	82	92.83333333	91.36666667	9.558591249	25	85	95	96	50	40	44.66666667	15.46666667
216435	35.2	35	35.11428571	0.011428571	0.106904497	0.2	35	35.2	35.2	132	128	130	1.333333333	1.154700538	4	130	130	130	35	34	34.85714286	0.142857143	0.377964473	1	35	35	35	99	97	98.28571429	0.571428571	0.755928946	2	98	98	99	108	94	102.1428571	41.47619048	6.440201121	14	96	106	107.5	54	46	49.14285714	10.47619048
216435	35.4	35.2	35.23333333	0.006666667	0.081649658	0.2	35.2	35.2	35.2	130	128	129	1.2	1.095445115	2	128	129	130	35	34	34.66666667	0.266666667	0.516397779	1	34.25	35	35	99	98	98.6	0.3	0.547722558	1	98	99	99	108	104	106.3333333	2.266666667	1.505545305	4	106	106	107.5	54	50	51.66666667	2.266666667
216471	39.8	39	39.43333333	0.086666667	0.294392029	0.8	39.25	39.5	39.6	156	150	154.6666667	5.866666667	2.422120283	6	154.5	156	156	34	31	32.83333333	1.366666667	1.169045194	3	32.25	33	33.75	96	76	87	70.4	8.390470785	20	80.75	88	93.75	109	98	103.5	60.5	7.778174593	11	100.75	103.5	106.25	91	71	81	200
216471	40	39	39.4	0.106666667	0.326598632	1	39.2	39.4	39.5	156	150	152.5714286	7.619047619	2.760262237	6	150	152	155	34	30	31.85714286	2.476190476	1.573591585	4	31	31	33	94	79	86.71428571	39.23809524	6.264031868	15	81.5	87	92	98	77	89.66666667	124.3333333	11.15048579	21	85.5	94	96	86	67	74.66666667	100.3333333
216471	39.8	39.6	39.74285714	0.00952381	0.097590007	0.2	39.7	39.8	39.8	158	156	157.1428571	1.142857143	1.069044968	2	156	158	158	34	33	33.71428571	0.238095238	0.487950036	1	33.5	34	34	96	90	93	5.2	2.28035085	6	91.5	93	94.5	196	158	172.6666667	417.3333333	20.42873793	38	161	164	180	150	108	123.6666667	526.3333333
216471	40	31.4	37.37142857	15.12571429	3.889179127	8.6	35.6	39.4	39.8	152	148	150	1.333333333	1.154700538	4	150	150	150	31	29	30.14285714	0.80952381	0.899735411	2	29.5	30	31	94	79	87	22.66666667	4.760952286	15	85	87	89.5	94	59	76.66666667	306.3333333	17.50238079	35	68	77	85.5	86	42	65	487
216471	39.8	39.4	39.6	0.016	0.126491106	0.4	39.6	39.6	39.6	158	156	156.6666667	1.066666667	1.032795559	2	156	156	157.5	37	34	34.66666667	1.466666667	1.211060142	3	34	34	34.75	96	69	86.33333333	161.4666667	12.70695348	27	76.5	93.5	94.75	196	138	160.4	462.8	21.5127869	58	152	158	158	150	74	98	1030
216471	39.8	39.6	39.73333333	0.010666667	0.103279556	0.2	39.65	39.8	39.8	158	154	156.6666667	2.666666667	1.632993162	4	156	157	158	34	33	33.5	0.3	0.547722558	1	33	33.5	34	96	88	91.6	9.3	3.049590136	8	90	91	93	164	104	127	1047	32.35737937	60	108.5	113	138.5	113	61	80.66666667	796.3333333
216523	37.4	37	37.14285714	0.022857143	0.151185789	0.4	37	37.2	37.2	104	100	102.2857143	1.904761905	1.380131119	4	102	102	103	14	10	11.71428571	1.571428571	1.253566341	4	11	12	12	99	96	98.5	1.5	1.224744871	3	99	99	99	151	146	148.5	12.5	3.535533906	5	147.25	148.5	149.75	78	73	75.5	12.5
216523	37.4	34.6	36.93333333	1.306666667	1.143095213	2.8	37.4	37.4	37.4	100	94	95.33333333	5.866666667	2.422120283	6	94	94	95.5	11	9	10	0.8	0.894427191	2	9.25	10	10.75	97	97	97	0	0	0	97	97	97	142	135	138.5	24.5	4.949747468	7	136.75	138.5	140.25	70	69	69.5	0.5
216523	37	37	37	0	0	0	37	37	37	102	96	99.66666667	7.066666667	2.658320272	6	98	100	102	12	9	10.5	1.9	1.378404875	3	9.25	10.5	11.75	99	95	96.2	2.7	1.643167673	4	95	96	96	151	140	145.5	60.5	7.778174593	11	142.75	145.5	148.25	76	73	74.5	4.5
216523	37.4	32.2	34.86666667	4.522666667	2.126656217	5.2	33.6	34.4	36.7	100	94	97.66666667	5.466666667	2.338090389	6	96.5	98	99.5	12	10	11.16666667	0.566666667	0.752772653	2	11	11	11.75	98	97	97.33333333	0.266666667	0.516397779	1	97	97	97.75	145	142	143.5	4.5	2.121320344	3	142.75	143.5	144.25	75	69	72	18
216523	37	32.2	33.84	3.768	1.941133689	4.8	32.4	33.4	34.2	100	94	97.2	5.2	2.28035085	6	96	98	98	12	8	10.4	3.3	1.816590212	4	9	11	12	98	96	97.2	0.7	0.836660027	2	97	97	98	145	139	142	18	4.242640687	6	140.5	142	143.5	75	65	70	50
216523	37.4	32.6	36.2	3.333333333	1.825741858	4.8	35.9	37.2	37.2	104	90	98.57142857	31.61904762	5.623081683	14	95	100	103	14	7	9.857142857	7.142857143	2.672612419	7	7.5	10	11.5	99	99	99	0	0	0	99	99	99	146	136	141	50	7.071067812	10	138.5	141	143.5	78	64	71	98
217386	34	33.8	33.9	0.012	0.109544512	0.2	33.8	33.9	34	74	72	73	1.2	1.095445115	2	72	73	74	12	10	10.83333333	0.966666667	0.98319208	2	10	10.5	11.75	98	97	97.66666667	0.266666667	0.516397779	1	97.25	98	98	91	70	83.33333333	134.3333333	11.59022577	21	79.5	89	90	53	46	49.33333333	12.33333333
217386	33.6	33.4	33.51428571	0.011428571	0.106904497	0.2	33.4	33.6	33.6	76	70	73.14285714	5.142857143	2.267786838	6	72	72	75	16	11	13.28571429	3.571428571	1.889822365	5	12	13	14.5	98	97	97.85714286	0.142857143	0.377964473	1	98	98	98	88	71	79.5	144.5	12.02081528	17	75.25	79.5	83.75	43	42	42.5	0.5
217386	34.6	34.2	34.4	0.026666667	0.163299316	0.4	34.3	34.4	34.5	82	70	75.71428571	24.57142857	4.956957592	12	71	78	79	16	8	11	7.666666667	2.768874621	8	9	11	12	98	97	97.85714286	0.142857143	0.377964473	1	98	98	98	91	85	88	18	4.242640687	6	86.5	88	89.5	53	48	50.5	12.5
217386	34.4	34	34.23333333	0.022666667	0.150554531	0.4	34.2	34.2	34.35	82	72	77	17.2	4.147288271	10	73.5	78	79.5	16	10	11.83333333	5.366666667	2.316606714	6	10.25	11	12.5	98	97	97.66666667	0.266666667	0.516397779	1	97.25	98	98	95	91	93	8	2.828427125	4	92	93	94	55	53	54	2
217386	33.8	33.6	33.68571429	0.011428571	0.106904497	0.2	33.6	33.6	33.8	76	72	74	2.666666667	1.632993162	4	73	74	75	16	11	13.28571429	3.238095238	1.799470822	5	12	13	14.5	98	97	97.57142857	0.285714286	0.534522484	1	97	98	98	89	70	82.33333333	114.3333333	10.69267662	19	79	88	88.5	53	42	47	31
217386	34.8	34.4	34.63333333	0.022666667	0.150554531	0.4	34.6	34.6	34.75	72	70	71	1.2	1.095445115	2	70	71	72	11	8	9.5	1.5	1.224744871	3	9	9	10.5	98	98	98	0	0	0	98	98	98	86	85	85.5	0.5	0.707106781	1	85.25	85.5	85.75	48	48	48	0
217387	28.2	28.1	28.16666667	0.002666667	0.051639778	0.1	28.125	28.2	28.2	64	58	59	6	2.449489743	6	58	58	58	16	11	12.5	3.5	1.870828693	5	11.25	12	12.75	97	96	96.5	0.3	0.547722558	1	96	96.5	97	178	170	174	32	5.656854249	8	172	174	176	81	79	80	2
217387	31.4	28.3	29.17142857	2.215714286	1.488527556	3.1	28.3	28.3	29.8	58	55	56.42857143	1.619047619	1.272418021	3	55.5	56	57.5	16	9	11.42857143	7.619047619	2.760262237	7	9	11	13	96	95	95.71428571	0.238095238	0.487950036	1	95.5	96	96	177	174	175.5	4.5	2.121320344	3	174.75	175.5	176.25	96	92	94	8
217387	31.3	28.2	28.76666667	1.542666667	1.24204133	3.1	28.225	28.3	28.3	65	56	60.66666667	9.066666667	3.011090611	9	59.5	61	61.75	16	11	13.5	3.5	1.870828693	5	12.25	13.5	14.75	97	96	96.83333333	0.166666667	0.40824829	1	97	97	97	181	174	177.5	24.5	4.949747468	7	175.75	177.5	179.25	96	93	94.5	4.5
217387	28.4	28.3	28.32857143	0.002380952	0.048795004	0.1	28.3	28.3	28.35	66	56	59.14285714	10.80952381	3.287784027	10	57.5	58	59.5	18	9	13.85714286	8.142857143	2.853569194	9	13	14	15	96	95	95.42857143	0.285714286	0.534522484	1	95	95	96	185	174	179.5	60.5	7.778174593	11	176.75	179.5	182.25	92	91	91.5	0.5
217387	28.3	28.2	28.24285714	0.002857143	0.053452248	0.1	28.2	28.2	28.3	65	58	60.42857143	6.952380952	2.6367368	7	58	61	61.5	16	11	12.85714286	3.80952381	1.951800146	5	11.5	12	14	97	96	96.71428571	0.238095238	0.487950036	1	96.5	97	97	174	170	172	8	2.828427125	4	171	172	173	93	79	86	98
217387	31.4	28.3	30.81666667	1.521666667	1.233558538	3.1	31.3	31.3	31.3	57	55	55.5	0.7	0.836660027	2	55	55	55.75	13	7	9.333333333	5.466666667	2.338090389	6	7.5	9	10.5	97	96	96.33333333	0.266666667	0.516397779	1	96	96	96.75	186	177	181.5	40.5	6.363961031	9	179.25	181.5	183.75	98	96	97	2
218078	35.70628773	34.44580818	35.27263581	1.397835011	0.533379305	1.260479544	35.13051224	35.39705734	35.56657025	89.42482026	82.9327915	85.90681463	16.21489441	2.552725851	6.492028759	84.36276962	85.7020944	87.26187871	22.00715564	17.84400716	19.82920521	5.956874775	1.641174146	4.163148479	18.94919499	19.75974955	20.65169946	96.95685393	94.49303371	95.87292242	5.319618308	1.130611553	2.463820225	95.42179775	95.99393258	96.4447191	126.9560177	113.0388681	119.8587989	99.54426722	7.261410128	13.91714968	116.8904705	119.7130924	122.7727583	70.05830208	61.58881691	65.51887114	49.80929173
218078	37.8	37.6	37.77142857	0.005714286	0.075592895	0.2	37.8	37.8	37.8	104	98	99.71428571	4.571428571	2.138089935	6	98	100	100	14	7	11.85714286	5.476190476	2.340126167	7	11.5	13	13	96.95685393	94.49303371	95.87292242	5.319618308	1.130611553	2.463820225	95.42179775	95.99393258	96.4447191	94	80	85.25	40.91666667	6.396613687	14	80.75	83.5	88	53	45	48	12.66666667
218078	35.70628773	34.44580818	35.27263581	1.397835011	0.533379305	1.260479544	35.13051224	35.39705734	35.56657025	89.42482026	82.9327915	85.90681463	16.21489441	2.552725851	6.492028759	84.36276962	85.7020944	87.26187871	22.00715564	17.84400716	19.82920521	5.956874775	1.641174146	4.163148479	18.94919499	19.75974955	20.65169946	96.95685393	94.49303371	95.87292242	5.319618308	1.130611553	2.463820225	95.42179775	95.99393258	96.4447191	126.9560177	113.0388681	119.8587989	99.54426722	7.261410128	13.91714968	116.8904705	119.7130924	122.7727583	70.05830208	61.58881691	65.51887114	49.80929173
218078	35.70628773	34.44580818	35.27263581	1.397835011	0.533379305	1.260479544	35.13051224	35.39705734	35.56657025	89.42482026	82.9327915	85.90681463	16.21489441	2.552725851	6.492028759	84.36276962	85.7020944	87.26187871	22.00715564	17.84400716	19.82920521	5.956874775	1.641174146	4.163148479	18.94919499	19.75974955	20.65169946	96.95685393	94.49303371	95.87292242	5.319618308	1.130611553	2.463820225	95.42179775	95.99393258	96.4447191	126.9560177	113.0388681	119.8587989	99.54426722	7.261410128	13.91714968	116.8904705	119.7130924	122.7727583	70.05830208	61.58881691	65.51887114	49.80929173
218078	37.8	37.8	37.8	0	0	0	37.8	37.8	37.8	98	98	98	0	0	0	98	98	98	19	12	14.5	9.666666667	3.109126351	7	12.75	13.5	15.25	96.95685393	94.49303371	95.87292242	5.319618308	1.130611553	2.463820225	95.42179775	95.99393258	96.4447191	86	79	81.5	9.666666667	3.109126351	7	79.75	80.5	82.25	48	45	46.5	1.666666667
218078	37.8	33.2	37.08571429	2.944761905	1.716030858	4.6	37.6	37.8	37.8	104	100	102.2857143	4.571428571	2.138089935	4	100	104	104	18	7	13.57142857	14.61904762	3.823486317	11	12	13	16.5	96.95685393	94.49303371	95.87292242	5.319618308	1.130611553	2.463820225	95.42179775	95.99393258	96.4447191	108	94	101	98	9.899494937	14	97.5	101	104.5	55	53	54	2
218364	34.1	34	34.03333333	0.002666667	0.051639778	0.1	34	34	34.075	117	117	117	0	0	0	117	117	117	20	20	20	0	0	0	20	20	20	99	98	98.33333333	0.333333333	0.577350269	1	98	98	98.5	146	141	143.5	3.5	1.870828693	5	142.25	143.5	144.75	84	78	81.33333333	6.266666667
218364	34.2	34	34.05714286	0.006190476	0.078679579	0.2	34	34	34.1	129	129	129	0	0	0	129	129	129	22	20	21	0.666666667	0.816496581	2	20.5	21	21.5	95	90	93.6	4.3	2.073644135	5	94	94	95	143	125	135	84	9.16515139	18	131	137	140	79	64	72.33333333	58.33333333
218364	34.1	34	34.03333333	0.002666667	0.051639778	0.1	34	34	34.075	117	117	117	0	0	0	117	117	117	20	20	20	0	0	0	20	20	20	99	99	99	5.319618308	1.130611553	0	99	99	99	148	144	145.8333333	2.566666667	1.602081979	4	144.5	146	146.75	84	79	82.5	3.5
218364	34.1	34	34.07142857	0.002380952	0.048795004	0.1	34.05	34.1	34.1	117	117	117	0	0	0	117	117	117	20	20	20	0	0	0	20	20	20	99	99	99	5.319618308	1.130611553	0	99	99	99	149	144	147	5.6	2.366431913	5	145	148	148.75	87	79	83.66666667	7.866666667
218364	34.1	34	34.04285714	0.002857143	0.053452248	0.1	34	34	34.1	129	117	123.8571429	41.14285714	6.414269806	12	117	129	129	22	20	20.71428571	0.904761905	0.951189731	2	20	20	21.5	98	94	95.5	3	1.732050808	4	94.75	95	95.75	143	141	142.25	0.916666667	0.957427108	2	141.75	142.5	143	81	78	79.25	1.583333333
218364	34.1	34.1	34.1	0	0	0	34.1	34.1	34.1	117	114	116.3333333	1.466666667	1.211060142	3	116.25	117	117	20	20	20	0	0	0	20	20	20	96.95685393	94.49303371	95.87292242	5.319618308	1.130611553	2.463820225	95.42179775	95.99393258	96.4447191	149	144	147.6666667	3.866666667	1.966384161	5	147.25	148.5	149	87	83	85	2.4
218983	34.6	34.2	34.45714286	0.022857143	0.151185789	0.4	34.4	34.4	34.6	72	66	69.14285714	5.142857143	2.267786838	6	68	68	71	30	22	26.28571429	8.238095238	2.870208222	8	24.5	26	28.5	97	93	95	2	1.414213562	4	94	95	96	185	178	181.5	24.5	4.949747468	7	179.75	181.5	183.25	88	85	86.5	4.5
218983	33.8	33.4	33.65714286	0.022857143	0.151185789	0.4	33.6	33.6	33.8	62	56	58.28571429	5.904761905	2.429971585	6	56	58	60	24	23	23.71428571	0.238095238	0.487950036	1	23.5	24	24	94	89	91.28571429	3.238095238	1.799470822	5	90	91	92.5	138	127	132.5	60.5	7.778174593	11	129.75	132.5	135.25	76	73	74.5	4.5
218983	34.8	34.4	34.65714286	0.022857143	0.151185789	0.4	34.6	34.6	34.8	68	62	66	5.333333333	2.309401077	6	65	66	68	27	22	24.57142857	2.619047619	1.618347187	5	24	24	25.5	98	95	96.57142857	0.952380952	0.975900073	3	96	97	97	178	170	174	32	5.656854249	8	172	174	176	86	85	85.5	0.5
218983	34	33.6	33.83333333	0.022666667	0.150554531	0.4	33.8	33.8	33.95	64	58	61	4.4	2.097617696	6	60	61	62	24	23	23.66666667	0.266666667	0.516397779	1	23.25	24	24	94	89	91	3.2	1.788854382	5	90	90.5	91.75	142	138	140	8	2.828427125	4	139	140	141	76	75	75.5	0.5
218983	34.4	34	34.23333333	0.022666667	0.150554531	0.4	34.2	34.2	34.35	72	64	69.33333333	12.26666667	3.502380143	8	67	71	72	30	24	27.16666667	6.566666667	2.562550813	6	25	28	28.75	94	92	93.16666667	0.566666667	0.752772653	2	93	93	93.75	185	157	171	392	19.79898987	28	164	171	178	88	80	84	32
218983	33.6	33.2	33.43333333	0.022666667	0.150554531	0.4	33.4	33.4	33.55	56	54	55.33333333	1.066666667	1.032795559	2	54.5	56	56	24	23	23.83333333	0.166666667	0.40824829	1	24	24	24	93	83	89.33333333	13.86666667	3.723797345	10	87.75	90.5	91.75	127	119	123	32	5.656854249	8	121	123	125	73	71	72	2
219491	39	37.6	38.3	0.653333333	0.808290377	1.4	37.6	38.3	39	96	88	90	9.6	3.098386677	8	88	89	90	22	20	20.33333333	0.666666667	0.816496581	2	20	20	20	99	97	98	0.4	0.632455532	2	98	98	98	113	113	113	99.54426722	7.261410128	0	113	113	113	59	59	59	49.80929173
219491	41.2	38.2	39.26666667	2.813333333	1.677299417	3	38.3	38.4	39.8	96	94	94.33333333	0.666666667	0.816496581	2	94	94	94	25	17	20.33333333	9.466666667	3.076794869	8	17.75	20.5	21.75	99	98	98.16666667	0.166666667	0.40824829	1	98	98	98	125	125	125	99.54426722	7.261410128	0	125	125	125	60	60	60	49.80929173
219491	38.9	37.6	38.45	0.336666667	0.58022984	1.3	38.35	38.65	38.75	88	88	88	0	0	0	88	88	88	21	17	19.83333333	2.166666667	1.471960144	4	20	20	20.75	99	98	98.16666667	0.166666667	0.40824829	1	98	98	98	109	105	107	8	2.828427125	4	106	107	108	61	57	59	8
219491	40	32.2	37.3	8.94	2.989983278	7.8	37.8	37.8	38.7	100	90	94.85714286	11.80952381	3.436498772	10	93	94	97	25	14	19.42857143	16.61904762	4.076646614	11	16.5	20	22	99	97	98.14285714	0.476190476	0.690065559	2	98	98	98.5	126.9560177	113.0388681	119.8587989	99.54426722	7.261410128	13.91714968	116.8904705	119.7130924	122.7727583	70.05830208	61.58881691	65.51887114	49.80929173
219491	40	37.8	38.63333333	0.666666667	0.816496581	2.2	38	38.65	38.85	94	88	90.57142857	7.619047619	2.760262237	6	88	90	93	21	14	17.85714286	6.476190476	2.544836041	7	16.5	17	20	98	97	97.85714286	0.142857143	0.377964473	1	98	98	98	105	105	105	99.54426722	7.261410128	0	105	105	105	61	61	61	49.80929173
219491	41.2	37.6	39.2	2.213333333	1.487727574	3.6	38.65	39	39.55	96	88	92.57142857	10.28571429	3.207134903	8	90	94	95	22	17	20.14285714	2.80952381	1.67616342	5	20	20	21	98	97	97.85714286	0.142857143	0.377964473	1	98	98	98	113	113	113	99.54426722	7.261410128	0	113	113	113	59	59	59	49.80929173
219564	37	36.9	36.94	0.003	0.054772256	0.1	36.9	36.9	37	92	82	88.66666667	12.26666667	3.502380143	10	88.5	90	90	21	9	15.83333333	18.96666667	4.355073669	12	14.25	15.5	19	98	96	97.16666667	0.566666667	0.752772653	2	97	97	97.75	122	96	106.75	64.78571429	8.048957342	26	102	105	109.5	59	39	46.875	50.41071429
219564	35.70628773	34.44580818	35.27263581	1.397835011	0.533379305	1.260479544	35.13051224	35.39705734	35.56657025	83	79	81.16666667	2.966666667	1.722401424	4	80	81	82.75	46	27	35.16666667	63.36666667	7.960318252	19	28	35	40.5	98	96	96.83333333	0.966666667	0.98319208	2	96	96.5	97.75	124	106	115.8333333	56.16666667	7.494442385	18	110.5	116	122.25	48	44	46	2.8
219564	37.2	36.9	37.07142857	0.012380952	0.111269728	0.3	37	37.1	37.15	101	88	91.71428571	18.9047619	4.34796066	13	89.5	90	92	20	14	17.5	9	3	6	15.5	18	20	98	95	96.57142857	0.952380952	0.975900073	3	96	97	97	135	96	109.0833333	126.2651515	11.23677674	39	101.5	106.5	114	59	35	47	73.81818182
219564	35.70628773	34.44580818	35.27263581	1.397835011	0.533379305	1.260479544	35.13051224	35.39705734	35.56657025	92	90	91	0.4	0.632455532	2	91	91	91	44	9	31.66666667	222.6666667	14.92201952	35	21.75	39	42	99	96	97.16666667	1.366666667	1.169045194	3	96.25	97	97.75	138	120	128.5	46.3	6.804410334	18	124.5	127	133.25	55	49	51.33333333	5.066666667
219564	35.70628773	34.44580818	35.27263581	1.397835011	0.533379305	1.260479544	35.13051224	35.39705734	35.56657025	91	80	85.71428571	22.57142857	4.750939757	11	82.5	83	90.5	46	9	30.42857143	189.952381	13.78232132	37	22	31	41.5	98	96	96.71428571	0.904761905	0.951189731	2	96	96	97.5	138	106	120.5714286	102.2857143	10.11364001	32	116	120	124	52	45	48.28571429	7.238095238
219564	37.2	34	36.3	2.166666667	1.471960144	3.2	35.7	37.1	37.2	129	53	97	674.3333333	25.96792894	76	88.5	92	114	20	20	20	5.956874775	1.641174146	0	20	20	20	97	81	92.57142857	40.95238095	6.399404734	16	90.5	96	96.5	209	49	125.3076923	1912.064103	43.72715521	160	100	112	145	79	24	51.84615385	238.974359
219769	35.8	25.4	31.33333333	28.65333333	5.352880844	10.4	29.1	32.8	34.3	98	90	95.14285714	13.14285714	3.625307869	8	93	96	98	22.00715564	17.84400716	19.82920521	5.956874775	1.641174146	4.163148479	18.94919499	19.75974955	20.65169946	96.95685393	94.49303371	95.87292242	5.319618308	1.130611553	2.463820225	95.42179775	95.99393258	96.4447191	192	144	166.1428571	281.4761905	16.77725217	48	154	166	176.5	80	60	70.85714286	41.14285714
219769	37.2	37	37.14285714	0.00952381	0.097590007	0.2	37.1	37.2	37.2	70	58	64	16	4	12	62	64	66	14	11	12.42857143	1.619047619	1.272418021	3	11.5	12	13.5	96.95685393	94.49303371	95.87292242	5.319618308	1.130611553	2.463820225	95.42179775	95.99393258	96.4447191	126	93	108.8571429	124.8095238	11.17181829	33	102.5	106	116	116	44	59.14285714	644.1428571
219769	37.2	37.2	37.2	0	0	0	37.2	37.2	37.2	64	58	62	4.8	2.19089023	6	62	62	63.5	13	11	11.83333333	0.566666667	0.752772653	2	11.25	12	12	96.95685393	94.49303371	95.87292242	5.319618308	1.130611553	2.463820225	95.42179775	95.99393258	96.4447191	118	93	106.1666667	68.16666667	8.256310718	25	104	106	109.5	56	44	52.33333333	25.86666667
219769	37.2	37	37.13333333	0.013333333	0.115470054	0.2	37.1	37.2	37.2	98	88	94.57142857	15.61904762	3.95209408	10	92	96	98	22.00715564	17.84400716	19.82920521	5.956874775	1.641174146	4.163148479	18.94919499	19.75974955	20.65169946	96.95685393	94.49303371	95.87292242	5.319618308	1.130611553	2.463820225	95.42179775	95.99393258	96.4447191	192	73	135.5454545	1342.072727	36.63431079	119	119	127	165	80	54	66.90909091	63.29090909
219769	37.2	37	37.06666667	0.010666667	0.103279556	0.2	37	37	37.15	76	62	69	30	5.477225575	14	65	69	73	14	12	13	1.333333333	1.154700538	2	12	13	14	96.95685393	94.49303371	95.87292242	5.319618308	1.130611553	2.463820225	95.42179775	95.99393258	96.4447191	126	101	114.75	62.5	7.90569415	25	112	116.5	118.5	116	47	63.5	486.8571429
219769	37.2	37	37.1	0.012	0.109544512	0.2	37	37.1	37.2	92	74	83.66666667	64.66666667	8.041558721	18	77	84	91	22.00715564	17.84400716	19.82920521	5.956874775	1.641174146	4.163148479	18.94919499	19.75974955	20.65169946	96.95685393	94.49303371	95.87292242	5.319618308	1.130611553	2.463820225	95.42179775	95.99393258	96.4447191	135	73	113.75	365.6590909	19.12221459	62	109.75	121	124.75	71	54	60.72727273	22.61818182
219883	34	34	34	0	0	0	34	34	34	106	92	97.33333333	33.06666667	5.750362307	14	92.5	96	101	22.00715564	17.84400716	19.82920521	5.956874775	1.641174146	4.163148479	18.94919499	19.75974955	20.65169946	99	99	99	0	0	0	99	99	99	115	100	107.5	112.5	10.60660172	15	103.75	107.5	111.25	53	49	51	8
219883	34.8	34.2	34.54285714	0.04952381	0.222539456	0.6	34.4	34.6	34.7	104	102	102.2857143	0.571428571	0.755928946	2	102	102	102	22.00715564	17.84400716	19.82920521	5.956874775	1.641174146	4.163148479	18.94919499	19.75974955	20.65169946	99	98	98.83333333	0.166666667	0.40824829	1	99	99	99	114	102	108	72	8.485281374	12	105	108	111	53	50	51.5	4.5
219883	34.2	25	30.44285714	20.91285714	4.573057745	9.2	25.85	34	34.1	96	84	88.57142857	23.61904762	4.85994317	12	84	88	92	22.00715564	17.84400716	19.82920521	5.956874775	1.641174146	4.163148479	18.94919499	19.75974955	20.65169946	99	98	98.66666667	0.266666667	0.516397779	1	98.25	99	99	48	48	48	99.54426722	7.261410128	0	48	48	48	34	34	34	49.80929173
219883	35.2	34.6	34.9	0.044	0.20976177	0.6	34.8	34.9	35	102	102	102	0	0	0	102	102	102	22.00715564	17.84400716	19.82920521	5.956874775	1.641174146	4.163148479	18.94919499	19.75974955	20.65169946	99	98	98.33333333	0.333333333	0.577350269	1	98	98	98.5	102	90	95.33333333	37.33333333	6.110100927	12	92	94	98	53	46	48.33333333	16.33333333
219883	34.6	34.2	34.33333333	0.026666667	0.163299316	0.4	34.2	34.3	34.4	106	102	103.6666667	3.866666667	1.966384161	4	102	103	105.5	22.00715564	17.84400716	19.82920521	5.956874775	1.641174146	4.163148479	18.94919499	19.75974955	20.65169946	99	99	99	0	0	0	99	99	99	120	114	117	18	4.242640687	6	115.5	117	118.5	50	49	49.5	0.5
219883	34.2	34	34.05714286	0.00952381	0.097590007	0.2	34	34	34.1	96	88	92.28571429	5.904761905	2.429971585	8	92	92	93	22.00715564	17.84400716	19.82920521	5.956874775	1.641174146	4.163148479	18.94919499	19.75974955	20.65169946	99	99	99	0	0	0	99	99	99	48	48	48	99.54426722	7.261410128	0	48	48	48	34	34	34	49.80929173
220649	37.2	37.2	37.2	0	0	0	37.2	37.2	37.2	74	72	73.66666667	0.666666667	0.816496581	2	74	74	74	22.00715564	17.84400716	19.82920521	5.956874775	1.641174146	4.163148479	18.94919499	19.75974955	20.65169946	96.95685393	94.49303371	95.87292242	5.319618308	1.130611553	2.463820225	95.42179775	95.99393258	96.4447191	112	105	108.5	24.5	4.949747468	7	106.75	108.5	110.25	56	55	55.5	0.5
220649	37.2	37.2	37.2	0	0	0	37.2	37.2	37.2	80	74	76	12	3.464101615	6	74	74	77	22.00715564	17.84400716	19.82920521	5.956874775	1.641174146	4.163148479	18.94919499	19.75974955	20.65169946	96.95685393	94.49303371	95.87292242	5.319618308	1.130611553	2.463820225	95.42179775	95.99393258	96.4447191	115	112	113.5	4.5	2.121320344	3	112.75	113.5	114.25	65	56	60.5	40.5
220649	37.2	37	37.02857143	0.005714286	0.075592895	0.2	37	37	37	78	76	76.85714286	1.142857143	1.069044968	2	76	76	78	22.00715564	17.84400716	19.82920521	5.956874775	1.641174146	4.163148479	18.94919499	19.75974955	20.65169946	96.95685393	94.49303371	95.87292242	5.319618308	1.130611553	2.463820225	95.42179775	95.99393258	96.4447191	112	110	111	2	1.414213562	2	110.5	111	111.5	59	57	58	2
220649	37.2	37	37.13333333	0.010666667	0.103279556	0.2	37.05	37.2	37.2	78	74	75.66666667	2.266666667	1.505545305	4	74.5	76	76	22.00715564	17.84400716	19.82920521	5.956874775	1.641174146	4.163148479	18.94919499	19.75974955	20.65169946	96.95685393	94.49303371	95.87292242	5.319618308	1.130611553	2.463820225	95.42179775	95.99393258	96.4447191	110	105	107.5	12.5	3.535533906	5	106.25	107.5	108.75	57	55	56	2
220649	37.2	37.2	37.2	0	0	0	37.2	37.2	37.2	74	72	73.66666667	0.666666667	0.816496581	2	74	74	74	22.00715564	17.84400716	19.82920521	5.956874775	1.641174146	4.163148479	18.94919499	19.75974955	20.65169946	96.95685393	94.49303371	95.87292242	5.319618308	1.130611553	2.463820225	95.42179775	95.99393258	96.4447191	108	105	106.5	4.5	2.121320344	3	105.75	106.5	107.25	58	55	56.5	4.5
220649	37	31	36.14285714	5.142857143	2.267786838	6	37	37	37	78	76	77	1.333333333	1.154700538	2	76	77	78	22.00715564	17.84400716	19.82920521	5.956874775	1.641174146	4.163148479	18.94919499	19.75974955	20.65169946	96.95685393	94.49303371	95.87292242	5.319618308	1.130611553	2.463820225	95.42179775	95.99393258	96.4447191	116	112	114	8	2.828427125	4	113	114	115	64	59	61.5	12.5
221141	37	37	37	0	0	0	37	37	37	112	108	110.3333333	2.266666667	1.505545305	4	110	110	111.5	20	19	19.5	0.3	0.547722558	1	19	19.5	20	97	97	97	0	0	0	97	97	97	146	134	140.3333333	15.06666667	3.881580434	12	140	140	141.5	82	76	79.33333333	5.866666667
221141	37	37	37	0	0	0	37	37	37	110	108	109.4285714	0.952380952	0.975900073	2	109	110	110	23	19	20.57142857	2.952380952	1.718249386	4	19	20	22	98	97	97.14285714	0.142857143	0.377964473	1	97	97	97	154	140	146	32	5.656854249	14	141	146	150	86	78	82.57142857	8.952380952
221141	37.2	32.8	35.91428571	4.251428571	2.061899263	4.4	35	37	37.2	124	112	116.8571429	17.14285714	4.140393356	12	114	116	119	28	21	23.14285714	6.142857143	2.478478796	7	21.5	22	24	99	96	96.71428571	1.238095238	1.112697281	3	96	96	97	142	132	137	10.8	3.286335345	10	136	137	138	80	74	75.66666667	5.466666667
221141	37	37	37	0	0	0	37	37	37	110	106	108.3333333	2.266666667	1.505545305	4	108	108	109.5	24	20	22.33333333	1.866666667	1.366260102	4	22	22.5	23	98	97	97.16666667	0.166666667	0.40824829	1	97	97	97	154	148	152.6666667	5.866666667	2.422120283	6	152.5	154	154	88	84	86	1.6
221141	37.2	37	37.05714286	0.00952381	0.097590007	0.2	37	37	37.1	118	110	114	6.666666667	2.581988897	8	113	114	115	24	19	21.57142857	2.285714286	1.511857892	5	21	22	22	97	96	96.28571429	0.238095238	0.487950036	1	96	96	96.5	138	132	135.4285714	4.952380952	2.225394561	6	134	136	137	76	74	74.57142857	0.952380952
221141	37	37	37	0	0	0	37	37	37	116	110	113	4.4	2.097617696	6	112	113	114	22	19	20.16666667	2.166666667	1.471960144	3	19	19.5	21.5	97	96	96.83333333	0.166666667	0.40824829	1	97	97	97	144	134	137.3333333	13.86666667	3.723797345	10	134.5	137	138	80	74	76.33333333	5.466666667
221190	37.4	37.2	37.36666667	0.006666667	0.081649658	0.2	37.4	37.4	37.4	128	126	126.6666667	1.066666667	1.032795559	2	126	126	127.5	22.00715564	17.84400716	19.82920521	5.956874775	1.641174146	4.163148479	18.94919499	19.75974955	20.65169946	99	99	99	0	0	0	99	99	99	123	121	122	2	1.414213562	2	121.5	122	122.5	76	75	75.5	0.5
221190	37.2	37.2	37.2	0	0	0	37.2	37.2	37.2	130	124	126.3333333	5.466666667	2.338090389	6	124.5	126	127.5	22.00715564	17.84400716	19.82920521	5.956874775	1.641174146	4.163148479	18.94919499	19.75974955	20.65169946	99	98	98.8	0.2	0.447213595	1	99	99	99	128	127	127.5	0.5	0.707106781	1	127.25	127.5	127.75	88	71	79.5	144.5
221190	37.6	37.4	37.43333333	0.006666667	0.081649658	0.2	37.4	37.4	37.4	140	130	136.6666667	12.26666667	3.502380143	10	136.5	138	138	22.00715564	17.84400716	19.82920521	5.956874775	1.641174146	4.163148479	18.94919499	19.75974955	20.65169946	99	98	98.5	0.333333333	0.577350269	1	98	98.5	99	138	118	128	200	14.14213562	20	123	128	133	95	79	87	128
221190	37.2	37	37.14285714	0.00952381	0.097590007	0.2	37.1	37.2	37.2	126	124	124.2857143	0.571428571	0.755928946	2	124	124	124	22.00715564	17.84400716	19.82920521	5.956874775	1.641174146	4.163148479	18.94919499	19.75974955	20.65169946	99	99	99	0	0	0	99	99	99	128	108	118	200	14.14213562	20	113	118	123	71	71	71	0
221190	37.4	37.4	37.4	0	0	0	37.4	37.4	37.4	138	126	130.2857143	23.23809524	4.820590756	12	127	128	133	22.00715564	17.84400716	19.82920521	5.956874775	1.641174146	4.163148479	18.94919499	19.75974955	20.65169946	99	99	99	0	0	0	99	99	99	121	118	119.5	4.5	2.121320344	3	118.75	119.5	120.25	79	76	77.5	4.5
221190	37.2	34	36.34285714	1.462857143	1.209486314	3.2	36	37	37.1	130	124	125.7142857	5.904761905	2.429971585	6	124	124	127	22.00715564	17.84400716	19.82920521	5.956874775	1.641174146	4.163148479	18.94919499	19.75974955	20.65169946	99	99	99	0	0	0	99	99	99	113	108	110.5	12.5	3.535533906	5	109.25	110.5	111.75	71	65	68	18
222024	38	37.6	37.82857143	0.019047619	0.138013112	0.4	37.8	37.8	37.9	84	84	84	0	0	0	84	84	84	22.00715564	17.84400716	19.82920521	5.956874775	1.641174146	4.163148479	18.94919499	19.75974955	20.65169946	98	98	98	0	0	0	98	98	98	114	112	112.5714286	0.952380952	0.975900073	2	112	112	113	50	50	50	0
222024	38	37.8	37.94285714	0.00952381	0.097590007	0.2	37.9	38	38	88	86	86.85714286	1.142857143	1.069044968	2	86	86	88	22.00715564	17.84400716	19.82920521	5.956874775	1.641174146	4.163148479	18.94919499	19.75974955	20.65169946	99	97	97.71428571	0.904761905	0.951189731	2	97	97	98.5	131	112	121	41.66666667	6.454972244	19	117	120	125	58	46	53.71428571	21.9047619
222024	38	37.8	37.83333333	0.006666667	0.081649658	0.2	37.8	37.8	37.8	84	84	84	0	0	0	84	84	84	22.00715564	17.84400716	19.82920521	5.956874775	1.641174146	4.163148479	18.94919499	19.75974955	20.65169946	98	98	98	0	0	0	98	98	98	114	110	112	3.2	1.788854382	4	110.5	112	113.5	50	50	50	0
222024	38	33.6	37.11428571	2.438095238	1.561440117	4.4	37.5	37.6	37.8	84	84	84	0	0	0	84	84	84	22.00715564	17.84400716	19.82920521	5.956874775	1.641174146	4.163148479	18.94919499	19.75974955	20.65169946	98	98	98	0	0	0	98	98	98	116	112	113.1428571	2.476190476	1.573591585	4	112	112	114	52	50	50.28571429	0.571428571
222024	38	37.8	37.9	0.012	0.109544512	0.2	37.8	37.9	38	88	82	85.66666667	3.866666667	1.966384161	6	86	86	86	22.00715564	17.84400716	19.82920521	5.956874775	1.641174146	4.163148479	18.94919499	19.75974955	20.65169946	99	97	97.83333333	0.566666667	0.752772653	2	97.25	98	98	131	112	120.8333333	44.96666667	6.705718952	19	118	119	124.5	58	50	55	7.6
222024	38	37.8	37.93333333	0.010666667	0.103279556	0.2	37.85	38	38	88	86	87	1.2	1.095445115	2	86	87	88	22.00715564	17.84400716	19.82920521	5.956874775	1.641174146	4.163148479	18.94919499	19.75974955	20.65169946	99	97	97.66666667	0.666666667	0.816496581	2	97	97.5	98	124	112	115	22	4.69041576	12	112	113	115.5	56	46	48	16
222795	36	35.9	35.95	0.003	0.054772256	0.1	35.9	35.95	36	95	93	93.5	0.7	0.836660027	2	93	93	93.75	17	11	12.66666667	5.866666667	2.422120283	6	11	11.5	13.5	98	98	98	0	0	0	98	98	98	134	134	134	99.54426722	7.261410128	0	134	134	134	68	68	68	49.80929173
222795	35.9	35.9	35.9	0	0	0	35.9	35.9	35.9	96	95	95.66666667	0.266666667	0.516397779	1	95.25	96	96	18	11	12.66666667	8.266666667	2.875181154	7	11	11	13.25	98	98	98	0	0	0	98	98	98	158	158	158	99.54426722	7.261410128	0	158	158	158	77	77	77	49.80929173
222795	36	35.9	35.91428571	0.001428571	0.037796447	0.1	35.9	35.9	35.9	96	93	94.28571429	1.904761905	1.380131119	3	93	94	95.5	18	11	13	6.666666667	2.581988897	7	11	12	14	98	98	98	0	0	0	98	98	98	126.9560177	113.0388681	119.8587989	99.54426722	7.261410128	13.91714968	116.8904705	119.7130924	122.7727583	70.05830208	61.58881691	65.51887114	49.80929173
222795	36.1	34.6	35.77142857	0.282380952	0.531395288	1.5	35.85	36	36	102	95	97.57142857	5.619047619	2.370453041	7	96	97	98.5	17	11	13.14285714	5.476190476	2.340126167	6	11	13	14.5	98	96	97	0.666666667	0.816496581	2	96.5	97	97.5	155	155	155	99.54426722	7.261410128	0	155	155	155	86	86	86	49.80929173
222795	36.1	36	36.01428571	0.001428571	0.037796447	0.1	36	36	36	97	94	95.57142857	0.952380952	0.975900073	3	95	96	96	13	11	11.42857143	0.619047619	0.786795792	2	11	11	11.5	98	97	97.71428571	0.238095238	0.487950036	1	97.5	98	98	126.9560177	113.0388681	119.8587989	99.54426722	7.261410128	13.91714968	116.8904705	119.7130924	122.7727583	70.05830208	61.58881691	65.51887114	49.80929173
222795	36	35.9	35.98333333	0.001666667	0.040824829	0.1	36	36	36	96	94	95.33333333	0.666666667	0.816496581	2	95	95.5	96	19	11	12.5	10.3	3.209361307	8	11	11	11.75	98	97	97.83333333	0.166666667	0.40824829	1	98	98	98	126.9560177	113.0388681	119.8587989	99.54426722	7.261410128	13.91714968	116.8904705	119.7130924	122.7727583	70.05830208	61.58881691	65.51887114	49.80929173
223264	37	37	37	0	0	0	37	37	37	90	86	88	1.6	1.264911064	4	88	88	88	15	12	13.16666667	1.766666667	1.329160136	3	12	13	14	96	90	92.33333333	5.066666667	2.250925735	6	91	91.5	93.5	122	114	118.3333333	7.066666667	2.658320272	8	118	118	119.5	64	60	62.66666667	2.666666667
223264	36.8	33.6	35.8	1.226666667	1.107549848	3.2	35.5	36.2	36.5	90	88	89.14285714	1.142857143	1.069044968	2	88	90	90	12	11	11.14285714	0.142857143	0.377964473	1	11	11	11	99	91	94.28571429	9.904761905	3.14718317	8	92	94	96	122	110	116	18.66666667	4.320493799	12	113	116	119	62	56	59.71428571	4.571428571
223264	37.2	37	37.1	0.012	0.109544512	0.2	37	37.1	37.2	90	88	89.33333333	1.066666667	1.032795559	2	88.5	90	90	18	11	12.83333333	7.766666667	2.786873995	7	11	11.5	13.5	93	91	92.5	0.7	0.836660027	2	92.25	93	93	126	112	117	22	4.69041576	14	116	116	116	64	56	60	8
223264	37	36.8	36.9	0.012	0.109544512	0.2	36.8	36.9	37	90	86	87.66666667	2.266666667	1.505545305	4	86.5	88	88	13	11	11.5	0.7	0.836660027	2	11	11	11.75	97	92	94.33333333	4.666666667	2.160246899	5	93	93.5	96.25	118	102	113	33.2	5.761944116	16	112.5	115	116	64	58	61	4.4
223264	36.8	36.2	36.62857143	0.059047619	0.242997159	0.6	36.5	36.8	36.8	90	88	88.57142857	0.952380952	0.975900073	2	88	88	89	12	11	11.28571429	0.238095238	0.487950036	1	11	11	11.5	98	91	93.71428571	4.904761905	2.214669706	7	92.5	94	94	122	112	117.4285714	10.28571429	3.207134903	10	116	118	119	62	60	60.85714286	1.142857143
223264	37	37	37	0	0	0	37	37	37	90	88	89.14285714	1.142857143	1.069044968	2	88	90	90	18	11	13.28571429	5.571428571	2.360387377	7	12	12	14	96	91	92.71428571	3.238095238	1.799470822	5	91.5	92	93.5	122	116	118	5.333333333	2.309401077	6	116	118	119	64	58	61.42857143	4.952380952
224004	36.6	36.5	36.51666667	0.001666667	0.040824829	0.1	36.5	36.5	36.5	69	59	64.5	16.7	4.086563348	10	61.5	65	67.75	24	12	18.66666667	31.86666667	5.645056835	12	13.75	19.5	23.75	98	97	97.66666667	0.266666667	0.516397779	1	97.25	98	98	147	128	140.1666667	46.16666667	6.794605704	19	138.25	142.5	143.75	69	67	67.83333333	0.966666667
224004	36.5	36.1	36.28571429	0.024761905	0.157359158	0.4	36.15	36.3	36.4	73	61	68.28571429	22.9047619	4.785891965	12	66	70	71	24	11	19.85714286	30.47619048	5.520524475	13	17	22	24	98	97	97.71428571	0.238095238	0.487950036	1	97.5	98	98	152	132	144.8571429	66.14285714	8.132825901	20	140.5	145	152	72	65	68.28571429	6.571428571
224004	36.6	34.3	35.91428571	1.074761905	1.036707242	2.3	35.5	36.5	36.5	69	61	63.85714286	11.47619048	3.38765265	8	61	62	66.5	24	11	16.71428571	30.9047619	5.55920515	13	12	15	21.5	98	96	96.85714286	0.80952381	0.899735411	2	96	97	97.5	143	124	132.4285714	55.95238095	7.480132415	19	127	132	137	69	61	64.71428571	9.904761905
224004	36.5	36.3	36.43333333	0.006666667	0.081649658	0.2	36.4	36.45	36.5	70	60	64.66666667	19.86666667	4.457203907	10	61.25	63.5	68.75	24	11	16.66666667	26.66666667	5.163977795	13	13	15.5	20.25	98	97	97.5	0.3	0.547722558	1	97	97.5	98	145	109	134.1666667	178.1666667	13.3479087	36	133	137	143.25	104	65	73	232
224004	36.3	36.1	36.2	0.008	0.089442719	0.2	36.125	36.2	36.275	73	68	70.5	3.1	1.760681686	5	70	70	71.5	32	22	24.66666667	13.46666667	3.669695719	10	23	23.5	24	98	98	98	0	0	0	98	98	98	153	150	151.8333333	0.966666667	0.98319208	3	152	152	152	72	69	70.33333333	2.266666667
224004	36.5	34.3	35.04285714	1.00952381	1.004750621	2.2	34.4	34.5	35.6	66	61	62.57142857	4.285714286	2.070196678	5	61	62	63.5	20	11	13.28571429	10.9047619	3.302235895	9	11	12	14	97	95	96	0.333333333	0.577350269	2	96	96	96	132	124	128.2857143	8.904761905	2.984084768	8	126.5	128	130.5	65	61	62	2.333333333
224059	34.8	34.8	34.8	0	0	0	34.8	34.8	34.8	54	52	52.85714286	1.142857143	1.069044968	2	52	52	54	22.00715564	17.84400716	19.82920521	5.956874775	1.641174146	4.163148479	18.94919499	19.75974955	20.65169946	96.95685393	94.49303371	95.87292242	5.319618308	1.130611553	2.463820225	95.42179775	95.99393258	96.4447191	126.9560177	113.0388681	119.8587989	99.54426722	7.261410128	13.91714968	116.8904705	119.7130924	122.7727583	70.05830208	61.58881691	65.51887114	49.80929173
224059	34.8	34.8	34.8	0	0	0	34.8	34.8	34.8	52	52	52	0	0	0	52	52	52	22.00715564	17.84400716	19.82920521	5.956874775	1.641174146	4.163148479	18.94919499	19.75974955	20.65169946	96.95685393	94.49303371	95.87292242	5.319618308	1.130611553	2.463820225	95.42179775	95.99393258	96.4447191	145	145	145	99.54426722	7.261410128	0	145	145	145	70	70	70	49.80929173
224059	34.8	34.8	34.8	0	0	0	34.8	34.8	34.8	54	52	52.28571429	0.571428571	0.755928946	2	52	52	52	22.00715564	17.84400716	19.82920521	5.956874775	1.641174146	4.163148479	18.94919499	19.75974955	20.65169946	96.95685393	94.49303371	95.87292242	5.319618308	1.130611553	2.463820225	95.42179775	95.99393258	96.4447191	145	145	145	99.54426722	7.261410128	0	145	145	145	70	70	70	49.80929173
224059	35	34.8	34.93333333	0.010666667	0.103279556	0.2	34.85	35	35	74	54	57.33333333	66.66666667	8.164965809	20	54	54	54	22.00715564	17.84400716	19.82920521	5.956874775	1.641174146	4.163148479	18.94919499	19.75974955	20.65169946	96.95685393	94.49303371	95.87292242	5.319618308	1.130611553	2.463820225	95.42179775	95.99393258	96.4447191	126.9560177	113.0388681	119.8587989	99.54426722	7.261410128	13.91714968	116.8904705	119.7130924	122.7727583	70.05830208	61.58881691	65.51887114	49.80929173
224059	35.2	35	35.02857143	0.005714286	0.075592895	0.2	35	35	35	78	54	65.14285714	114.4761905	10.69935468	24	54	70	73	22.00715564	17.84400716	19.82920521	5.956874775	1.641174146	4.163148479	18.94919499	19.75974955	20.65169946	99	98	98.5	0.5	0.707106781	1	98.25	98.5	98.75	159	159	159	99.54426722	7.261410128	0	159	159	159	78	78	78	49.80929173
224059	35.2	35	35.13333333	0.010666667	0.103279556	0.2	35.05	35.2	35.2	78	62	69	33.2	5.761944116	16	65	69	71.5	22.00715564	17.84400716	19.82920521	5.956874775	1.641174146	4.163148479	18.94919499	19.75974955	20.65169946	99	98	98.66666667	0.333333333	0.577350269	1	98.5	99	99	159	159	159	99.54426722	7.261410128	0	159	159	159	78	78	78	49.80929173
224223	35.6	30	34.53333333	4.954666667	2.225908054	5.6	35.25	35.4	35.55	78	52	59.33333333	98.66666667	9.933109617	26	52.5	56	61	20	19	19.83333333	0.166666667	0.40824829	1	20	20	20	99	99	99	0	0	0	99	99	99	119	119	119	99.54426722	7.261410128	0	119	119	119	72	72	72	49.80929173
224223	36	35.2	35.65714286	0.116190476	0.340867241	0.8	35.4	35.6	36	58	52	53.71428571	4.571428571	2.138089935	6	52	54	54	20	19	19.85714286	0.142857143	0.377964473	1	20	20	20	99	99	99	0	0	0	99	99	99	109	109	109	99.54426722	7.261410128	0	109	109	109	66	66	66	49.80929173
224223	36.2	35.8	36.03333333	0.022666667	0.150554531	0.4	36	36	36.15	68	50	58.8	59.2	7.694153625	18	52	60	64	20	18	19	1	1	2	18	19	20	96.95685393	94.49303371	95.87292242	5.319618308	1.130611553	2.463820225	95.42179775	95.99393258	96.4447191	115	115	115	99.54426722	7.261410128	0	115	115	115	67	67	67	49.80929173
224223	36.4	35.6	36	0.096	0.309838668	0.8	35.8	36	36.2	86	56	72.33333333	101.4666667	10.0730664	30	69	73	77	23	19	20	2.4	1.549193338	4	19	19.5	20	99	99	99	5.319618308	1.130611553	0	99	99	99	144	144	144	99.54426722	7.261410128	0	144	144	144	85	85	85	49.80929173
224223	36.2	36	36.03333333	0.006666667	0.081649658	0.2	36	36	36	54	52	52.66666667	1.066666667	1.032795559	2	52	52	53.5	20	19	19.83333333	0.166666667	0.40824829	1	20	20	20	99	99	99	5.319618308	1.130611553	0	99	99	99	109	109	109	99.54426722	7.261410128	0	109	109	109	66	66	66	49.80929173
224223	36.2	35.6	36	0.053333333	0.230940108	0.6	35.9	36	36.2	86	60	71.33333333	90.66666667	9.521904571	26	65	70	76.5	23	18	19.66666667	3.466666667	1.861898673	5	18.25	19.5	20	96.95685393	94.49303371	95.87292242	5.319618308	1.130611553	2.463820225	95.42179775	95.99393258	96.4447191	126.9560177	113.0388681	119.8587989	99.54426722	7.261410128	13.91714968	116.8904705	119.7130924	122.7727583	70.05830208	61.58881691	65.51887114	49.80929173
224560	38	37.7	37.84285714	0.00952381	0.097590007	0.3	37.8	37.8	37.9	97	92	94.28571429	3.904761905	1.97604704	5	93	93	96	30	23	26.66666667	13.46666667	3.669695719	7	23.25	27	30	97	96	96.42857143	0.285714286	0.534522484	1	96	96	97	128	103	115	95.66666667	9.780933834	25	107	116	122	66	59	62.28571429	7.238095238
224560	37.6	37.4	37.51666667	0.005666667	0.075277265	0.2	37.5	37.5	37.575	94	93	93.5	0.3	0.547722558	1	93	93.5	94	16	5	9.833333333	21.36666667	4.622409184	11	5.75	9.5	13.25	96	96	96	0	0	0	96	96	96	132	113	126.1666667	48.96666667	6.997618643	19	125	129	130	71	62	67.83333333	10.16666667
224560	38.1	37.9	38	0.008	0.089442719	0.2	37.925	38	38.075	99	96	97.16666667	1.366666667	1.169045194	3	96.25	97	97.75	30	24	27	18	4.242640687	6	25.5	27	28.5	97	97	97	0	0	0	97	97	97	128	116	124	21.2	4.604345773	12	122.25	126	126.75	66	60	63.5	3.9
224560	37.8	37.6	37.73333333	0.006666667	0.081649658	0.2	37.7	37.75	37.8	93	92	92.83333333	0.166666667	0.40824829	1	93	93	93	30	10	22.83333333	54.16666667	7.359800722	20	21.5	23	28.25	97	96	96.16666667	0.166666667	0.40824829	1	96	96	96	123	103	110.1666667	53.76666667	7.332575718	20	104.75	110.5	111	65	59	62	4.8
224560	37.5	37.2	37.4	0.01	0.1	0.3	37.4	37.4	37.45	94	91	92.42857143	0.952380952	0.975900073	3	92	92	93	20	3	12.71428571	45.9047619	6.7753053	17	8	14	18	96	96	96	0	0	0	96	96	96	132	117	127.8571429	25.14285714	5.014265364	15	128	130	130	115	69	77	281.6666667
224560	37.4	33.5	36.41428571	2.464761905	1.56995602	3.9	36	37.2	37.4	93	91	91.85714286	0.476190476	0.690065559	2	91.5	92	92	30	3	19.71428571	135.5714286	11.64351444	27	12.5	20	30	97	96	96.14285714	0.142857143	0.377964473	1	96	96	96	130	112	120.8571429	58.47619048	7.646972635	18	115	118	128	115	71	86.14285714	276.8095238
225600	37.6	37.6	37.6	0	0	0	37.6	37.6	37.6	103	103	103	0	0	0	103	103	103	24	17	19.83333333	8.566666667	2.926886856	7	18	18.5	22	99	97	97.83333333	0.966666667	0.98319208	2	97	97.5	98.75	113	102	107.1428571	21.80952381	4.670066789	11	102.5	109	110.5	77	51	56.14285714	86.47619048
225600	37.6	37.6	37.6	0	0	0	37.6	37.6	37.6	99	96	97.57142857	1.285714286	1.133893419	3	97	97	98.5	23	12	18.71428571	15.57142857	3.946064948	11	16.5	21	21	99	98	98.14285714	0.142857143	0.377964473	1	98	98	98	106	98	101.1428571	10.47619048	3.236694375	8	99	99	103.5	51	47	48.57142857	3.285714286
225600	37.6	37.6	37.6	0	0	0	37.6	37.6	37.6	100	98	99.33333333	0.666666667	0.816496581	2	99	99.5	100	21	15	18.5	4.3	2.073644135	6	18	18.5	19.75	99	97	97.83333333	0.566666667	0.752772653	2	97.25	98	98	114	99	106.7142857	21.23809524	4.608480795	15	105.5	106	108.5	67	49	53.28571429	37.57142857
225600	37.6	37.6	37.6	0	0	0	37.6	37.6	37.6	103	101	102.2857143	0.904761905	0.951189731	2	101.5	103	103	19	17	17.71428571	0.571428571	0.755928946	2	17	18	18	98	97	97.57142857	0.285714286	0.534522484	1	97	98	98	110	101	106	15.33333333	3.915780041	9	102.5	107	109.5	54	50	52.14285714	1.80952381
225600	37.6	37.6	37.6	0	0	0	37.6	37.6	37.6	103	101	101.5	0.7	0.836660027	2	101	101	101.75	26	17	19.33333333	11.86666667	3.444802849	9	17.25	18	19.5	98	84	94.83333333	30.56666667	5.52871293	14	94.75	97.5	98	122	101	110.1666667	47.76666667	6.911343333	21	107.5	109.5	111.5	56	50	53	4
225600	37.6	31.4	36.71428571	5.491428571	2.343379733	6.2	37.6	37.6	37.6	97	95	96.14285714	0.80952381	0.899735411	2	95.5	96	97	23	12	18.28571429	14.9047619	3.860668583	11	16	19	21	98	85	96.14285714	24.14285714	4.913538149	13	98	98	98	113	98	101.625	24.55357143	4.955156045	15	98.75	100	102.25	62	45	48.75	29.64285714
226054	36	35.9	35.94285714	0.002857143	0.053452248	0.1	35.9	35.9	36	112	106	108.2857143	4.238095238	2.058663459	6	107	108	109	16	16	16	0	0	0	16	16	16	96.95685393	94.49303371	95.87292242	5.319618308	1.130611553	2.463820225	95.42179775	95.99393258	96.4447191	106	102	104	8	2.828427125	4	103	104	105	61	61	61	0
226054	36	36	36	0	0	0	36	36	36	112	108	109.8333333	2.166666667	1.471960144	4	109	109.5	110.75	16	16	16	0	0	0	16	16	16	96.95685393	94.49303371	95.87292242	5.319618308	1.130611553	2.463820225	95.42179775	95.99393258	96.4447191	107	106	106.5	0.5	0.707106781	1	106.25	106.5	106.75	61	59	60	2
226054	36	26.4	34.33333333	15.10666667	3.886729559	9.6	35.9	35.9	35.9	119	108	112	19	4.358898944	11	108.5	110	115	23	13	17	10	3.16227766	10	16	16	17.5	96.95685393	94.49303371	95.87292242	5.319618308	1.130611553	2.463820225	95.42179775	95.99393258	96.4447191	106	100	103	18	4.242640687	6	101.5	103	104.5	62	59	60.5	4.5
226054	35.9	35.9	35.9	0	0	0	35.9	35.9	35.9	119	106	111.4285714	24.61904762	4.961758521	13	107.5	110	115	23	13	17.42857143	9.285714286	3.047247001	10	16.5	17	18	96.95685393	94.49303371	95.87292242	5.319618308	1.130611553	2.463820225	95.42179775	95.99393258	96.4447191	106	100	103	18	4.242640687	6	101.5	103	104.5	62	60	61	2
226054	35.9	35.9	35.9	0	0	0	35.9	35.9	35.9	108	102	105	5.6	2.366431913	6	103.25	105	106.75	17	16	16.5	0.3	0.547722558	1	16	16.5	17	96.95685393	94.49303371	95.87292242	5.319618308	1.130611553	2.463820225	95.42179775	95.99393258	96.4447191	102	100	101	2	1.414213562	2	100.5	101	101.5	60	56	58	8
226054	35.9	35.9	35.9	0	0	0	35.9	35.9	35.9	108	104	106.1666667	2.166666667	1.471960144	4	105.25	106.5	107	16	16	16	0	0	0	16	16	16	96.95685393	94.49303371	95.87292242	5.319618308	1.130611553	2.463820225	95.42179775	95.99393258	96.4447191	108	102	105	18	4.242640687	6	103.5	105	106.5	62	61	61.5	0.5
226537	37.6	37.4	37.48571429	0.011428571	0.106904497	0.2	37.4	37.4	37.6	86	80	81.71428571	5.904761905	2.429971585	6	80	80	83	16	10	13.85714286	3.80952381	1.951800146	6	13.5	14	15	96	95	95.42857143	0.285714286	0.534522484	1	95	95	96	150	142	147.1428571	9.142857143	3.023715784	8	146	148	149	72	68	70	1.333333333
226537	37.6	37.4	37.5	0.012	0.109544512	0.2	37.4	37.5	37.6	84	80	82	3.2	1.788854382	4	80.5	82	83.5	17	13	14.66666667	2.266666667	1.505545305	4	14	14	15.5	96	92	94.83333333	3.366666667	1.834847859	4	93.75	96	96	154	142	147.6666667	27.86666667	5.278888772	12	144	146	152.5	76	68	71.66666667	8.666666667
226537	37.4	30.2	35.8	7.968	2.822764602	7.2	36	37.2	37.2	88	84	86.28571429	1.904761905	1.380131119	4	86	86	87	13	10	11.42857143	1.285714286	1.133893419	3	10.5	12	12	95	93	94.28571429	0.571428571	0.755928946	2	94	94	95	162	158	160	2.666666667	1.632993162	4	159	160	161	74	72	72.28571429	0.571428571
226537	37.4	37.4	37.4	0	0	0	37.4	37.4	37.4	86	80	83.33333333	7.466666667	2.732520204	6	81	84	85.5	21	10	15.16666667	13.76666667	3.710345896	11	13.5	15	16.5	96	95	95.16666667	0.166666667	0.40824829	1	95	95	95	150	148	149.3333333	1.066666667	1.032795559	2	148.5	150	150	72	70	70.33333333	0.666666667
226537	37.2	35.4	36.76	0.608	0.779743548	1.8	36.8	37.2	37.2	88	86	86.66666667	1.066666667	1.032795559	2	86	86	87.5	20	10	13.5	15.1	3.885871846	10	10.5	12.5	15.25	95	90	93.33333333	3.866666667	1.966384161	5	92.5	94	94.75	156	148	150.3333333	8.666666667	2.943920289	8	148.5	150	150	72	70	70.66666667	1.066666667
226537	37.4	36.8	37.16666667	0.038666667	0.196638416	0.6	37.2	37.2	37.2	88	84	86	1.333333333	1.154700538	4	86	86	86	20	10	12.57142857	11.95238095	3.457221565	10	10.5	12	12.5	95	90	93.14285714	2.80952381	1.67616342	5	92.5	94	94	160	148	155.7142857	23.23809524	4.820590756	12	153	158	159	72	70	71.71428571	0.571428571
226804	36.9	36.8	36.86666667	0.002666667	0.051639778	0.1	36.825	36.9	36.9	63	60	60.66666667	1.466666667	1.211060142	3	60	60	60.75	24	20	20.66666667	2.666666667	1.632993162	4	20	20	20	95	94	94.16666667	0.166666667	0.40824829	1	94	94	94	134	86	107.5	356.7	18.88650312	48	93.25	106	119.5	74	65	67.66666667	13.06666667
226804	36.9	36.4	36.71666667	0.033666667	0.183484786	0.5	36.65	36.8	36.8	64	58	60.16666667	5.366666667	2.316606714	6	59	59	61.25	20	20	20	0	0	0	20	20	20	97	95	95.83333333	0.566666667	0.752772653	2	95.25	96	96	117	107	113	12.8	3.577708764	10	111.5	114	115	62	54	57.33333333	10.26666667
226804	37	36.7	36.83333333	0.010666667	0.103279556	0.3	36.8	36.8	36.875	59	58	58.66666667	0.266666667	0.516397779	1	58.25	59	59	20	20	20	0	0	0	20	20	20	95	95	95	0	0	0	95	95	95	126	108	115.6666667	34.26666667	5.853773712	18	114	115	116	75	59	62.83333333	38.56666667
226804	36.9	36	36.68571429	0.104761905	0.323669437	0.9	36.65	36.8	36.9	66	60	62	5	2.236067977	6	60.5	61	63	20	20	20	0	0	0	20	20	20	95	94	94.14285714	0.142857143	0.377964473	1	94	94	94	117	86	101.4285714	128.952381	11.35572019	31	93	104	108.5	81	60	66.42857143	47.61904762
226804	36.9	34.2	35.7	1.233333333	1.110555417	2.7	34.75	36	36.65	73	61	66.14285714	17.80952381	4.220133151	12	63	66	68.5	20	20	20	0	0	0	20	20	20	95	94	94.42857143	0.285714286	0.534522484	1	94	94	95	126	97	109.8571429	91.14285714	9.546876827	29	104	110	114	81	60	64.28571429	58.57142857
226804	37	36.7	36.84285714	0.00952381	0.097590007	0.3	36.8	36.8	36.9	59	58	58.57142857	0.285714286	0.534522484	1	58	59	59	20	20	20	0	0	0	20	20	20	96	95	95.28571429	0.238095238	0.487950036	1	95	95	95.5	117	108	113.8571429	8.476190476	2.911389784	9	113.5	114	115.5	75	59	62.14285714	34.14285714
226933	33.6	33.2	33.43333333	0.022666667	0.150554531	0.4	33.4	33.4	33.55	68	68	68	0	0	0	68	68	68	18	14	16	2.4	1.549193338	4	15	16	17	96.95685393	94.49303371	95.87292242	5.319618308	1.130611553	2.463820225	95.42179775	95.99393258	96.4447191	152	144	149.3333333	7.466666667	2.732520204	8	150	150	150	66	64	64.66666667	1.066666667
226933	33.2	32.8	33.03333333	0.022666667	0.150554531	0.4	33	33	33.15	82	68	70.66666667	31.46666667	5.609515725	14	68	68	69.5	17	12	14.33333333	2.666666667	1.632993162	5	14	14	14.75	96.95685393	94.49303371	95.87292242	5.319618308	1.130611553	2.463820225	95.42179775	95.99393258	96.4447191	152	142	148	17.6	4.195235393	10	145	149	151.5	70	64	66.33333333	3.866666667
226933	34.2	33.8	33.93333333	0.026666667	0.163299316	0.4	33.8	33.9	34	70	68	68.66666667	1.066666667	1.032795559	2	68	68	69.5	18	16	16.83333333	0.566666667	0.752772653	2	16.25	17	17	96.95685393	94.49303371	95.87292242	5.319618308	1.130611553	2.463820225	95.42179775	95.99393258	96.4447191	166	142	151.1666667	76.16666667	8.727351641	24	144.75	151	153.5	70	62	65	9.2
226933	33.4	33	33.25714286	0.022857143	0.151185789	0.4	33.2	33.2	33.4	68	68	68	0	0	0	68	68	68	18	14	15.71428571	2.571428571	1.603567451	4	14.5	15	17	96.95685393	94.49303371	95.87292242	5.319618308	1.130611553	2.463820225	95.42179775	95.99393258	96.4447191	152	144	148.8571429	11.80952381	3.436498772	8	147	150	151	66	64	64.85714286	1.142857143
226933	34.8	34.2	34.54285714	0.04952381	0.222539456	0.6	34.4	34.6	34.7	78	70	72.85714286	13.14285714	3.625307869	8	70	72	75	18	16	17.14285714	0.476190476	0.690065559	2	17	17	17.5	96.95685393	94.49303371	95.87292242	5.319618308	1.130611553	2.463820225	95.42179775	95.99393258	96.4447191	186	160	173.4285714	70.28571429	8.383657572	26	170	172	178	76	72	73.42857143	2.285714286
226933	34.6	34	34.25714286	0.04952381	0.222539456	0.6	34.1	34.2	34.4	78	68	72.28571429	16.57142857	4.070801957	10	70	70	75	17	16	16.71428571	0.238095238	0.487950036	1	16.5	17	17	96.95685393	94.49303371	95.87292242	5.319618308	1.130611553	2.463820225	95.42179775	95.99393258	96.4447191	172	143	162.1428571	113.4761905	10.65252038	29	157	166	170	74	62	70	20
227063	34.6	34.4	34.43333333	0.006666667	0.081649658	0.2	34.4	34.4	34.4	98	92	93.66666667	7.066666667	2.658320272	6	92	92	95	16	8	12	9.2	3.033150178	8	9.75	12.5	13.75	96.95685393	94.49303371	95.87292242	5.319618308	1.130611553	2.463820225	95.42179775	95.99393258	96.4447191	135	86	103.1	237.4333333	15.4088719	49	95	98.5	106.75	80	46	57.4	122.2666667
227063	34.4	34.2	34.23333333	0.006666667	0.081649658	0.2	34.2	34.2	34.2	94	90	92	1.6	1.264911064	4	92	92	92	10	10	10	0	0	0	10	10	10	96.95685393	94.49303371	95.87292242	5.319618308	1.130611553	2.463820225	95.42179775	95.99393258	96.4447191	106	83	95.22222222	52.94444444	7.276293318	23	91	95	100	57	46	51.55555556	20.27777778
227063	34	33.8	33.97142857	0.005714286	0.075592895	0.2	34	34	34	92	88	90.28571429	3.238095238	1.799470822	4	89	90	92	14	8	12.14285714	5.476190476	2.340126167	6	11	13	14	96.95685393	94.49303371	95.87292242	5.319618308	1.130611553	2.463820225	95.42179775	95.99393258	96.4447191	94	71	83.77777778	59.69444444	7.726217991	23	81	83	91	55	36	45.33333333	28.5
227063	34.2	34	34.1	0.012	0.109544512	0.2	34	34.1	34.2	92	90	90.66666667	1.066666667	1.032795559	2	90	90	91.5	14	10	11.16666667	3.366666667	1.834847859	4	10	10	12.25	96.95685393	94.49303371	95.87292242	5.319618308	1.130611553	2.463820225	95.42179775	95.99393258	96.4447191	97	81	87.55555556	36.02777778	6.002314368	16	83	84	91	54	42	46.88888889	11.86111111
227063	34.4	34.2	34.31428571	0.011428571	0.106904497	0.2	34.2	34.4	34.4	94	92	92.28571429	0.571428571	0.755928946	2	92	92	92	14	9	10.85714286	3.476190476	1.864454471	5	10	10	11.5	96.95685393	94.49303371	95.87292242	5.319618308	1.130611553	2.463820225	95.42179775	95.99393258	96.4447191	104	86	93.77777778	30.19444444	5.494947174	18	90	95	95	57	46	52	17
227063	34	33.6	33.85714286	0.022857143	0.151185789	0.4	33.8	33.8	34	94	88	90.28571429	5.904761905	2.429971585	6	88	90	92	14	8	11.14285714	6.476190476	2.544836041	6	9	12	13	96.95685393	94.49303371	95.87292242	5.319618308	1.130611553	2.463820225	95.42179775	95.99393258	96.4447191	94	66	78	79.2	8.899438185	28	71.5	76	80.5	55	35	42.72727273	32.01818182
227333	35.2	35	35.16666667	0.006666667	0.081649658	0.2	35.2	35.2	35.2	100	96	98.33333333	3.866666667	1.966384161	4	96.5	99	100	13	12	12.33333333	0.266666667	0.516397779	1	12	12	12.75	98	97	97.75	0.25	0.5	1	97.75	98	98	106	104	104.6666667	1.066666667	1.032795559	2	104	104	105.5	64	62	63.66666667	0.666666667
227333	35	34.8	34.82857143	0.005714286	0.075592895	0.2	34.8	34.8	34.8	102	88	95.14285714	27.80952381	5.2734736	14	92	94	99	13	11	12.42857143	0.619047619	0.786795792	2	12	13	13	98	96	97.42857143	0.619047619	0.786795792	2	97	98	98	118	74	99.14285714	190.4761905	13.80131119	44	94	102	106	68	42	57.71428571	84.57142857
227333	35	34.8	34.93333333	0.010666667	0.103279556	0.2	34.85	35	35	102	92	95.33333333	12.26666667	3.502380143	10	94	94	95.5	16	12	13.16666667	2.166666667	1.471960144	4	12.25	13	13	97	96	96.5	0.3	0.547722558	1	96	96.5	97	106	94	100.6666667	15.46666667	3.932768321	12	100	101	102	64	54	59	10.8
227333	34.8	34.8	34.8	0	0	0	34.8	34.8	34.8	112	88	98.85714286	61.14285714	7.819389819	24	94	100	102	15	11	12.42857143	1.619047619	1.272418021	4	12	12	12.5	98	94	97.28571429	2.238095238	1.496026483	4	97.5	98	98	118	74	97.71428571	203.2380952	14.25615991	44	91	98	106	68	42	57.14285714	83.80952381
227333	35.6	35.4	35.46666667	0.010666667	0.103279556	0.2	35.4	35.4	35.55	108	94	100.6666667	36.26666667	6.022181222	14	96	100	105.5	14	12	12.66666667	0.666666667	0.816496581	2	12	12.5	13	98	98	98	0	0	0	98	98	98	102	98	101	2.8	1.673320053	4	100.5	102	102	60	58	58.66666667	1.066666667
227333	35.4	35.2	35.28571429	0.011428571	0.106904497	0.2	35.2	35.2	35.4	108	96	101.4285714	22.28571429	4.720774755	12	98	100	105	13	12	12.42857143	0.285714286	0.534522484	1	12	12	13	98	98	98	0	0	0	98	98	98	106	98	102.8571429	9.142857143	3.023715784	8	101	104	105	64	58	62	6.666666667
228234	35.2	35	35.16	0.008	0.089442719	0.2	35.2	35.2	35.2	93	88	90.83333333	3.366666667	1.834847859	5	90	91	92	22.00715564	17.84400716	19.82920521	5.956874775	1.641174146	4.163148479	18.94919499	19.75974955	20.65169946	96.95685393	94.49303371	95.87292242	5.319618308	1.130611553	2.463820225	95.42179775	95.99393258	96.4447191	192	158	170.1666667	144.9666667	12.04021041	34	163	167.5	172.75	96	86	90.16666667	13.76666667
228234	35.2	34.8	35.02857143	0.032380952	0.179947082	0.4	34.9	35	35.2	93	88	91	3	1.732050808	5	90	92	92	22.00715564	17.84400716	19.82920521	5.956874775	1.641174146	4.163148479	18.94919499	19.75974955	20.65169946	96.95685393	94.49303371	95.87292242	5.319618308	1.130611553	2.463820225	95.42179775	95.99393258	96.4447191	192	158	169.5714286	132.6190476	11.51603437	34	162	169	172	96	84	90.42857143	14.61904762
228234	35.2	35.2	35.2	1.397835011	0.533379305	0	35.2	35.2	35.2	90	88	88.66666667	1.333333333	1.154700538	2	88	88	89	22.00715564	17.84400716	19.82920521	5.956874775	1.641174146	4.163148479	18.94919499	19.75974955	20.65169946	96.95685393	94.49303371	95.87292242	5.319618308	1.130611553	2.463820225	95.42179775	95.99393258	96.4447191	174	106	147.3333333	1317.333333	36.2950869	68	134	162	168	88	62	78.66666667	209.3333333
228234	35.4	35.4	35.4	0	0	0	35.4	35.4	35.4	88	82	85.33333333	5.866666667	2.422120283	6	84	85	87.5	22.00715564	17.84400716	19.82920521	5.956874775	1.641174146	4.163148479	18.94919499	19.75974955	20.65169946	96.95685393	94.49303371	95.87292242	5.319618308	1.130611553	2.463820225	95.42179775	95.99393258	96.4447191	118	102	111	52.4	7.238784428	16	105	112	117.5	72	60	66	22.4
228234	35.4	34.6	35.14285714	0.116190476	0.340867241	0.8	34.9	35.4	35.4	86	78	81.71428571	9.904761905	3.14718317	8	79	82	84	22.00715564	17.84400716	19.82920521	5.956874775	1.641174146	4.163148479	18.94919499	19.75974955	20.65169946	96.95685393	94.49303371	95.87292242	5.319618308	1.130611553	2.463820225	95.42179775	95.99393258	96.4447191	116	100	105.4285714	27.61904762	5.255382728	16	103	104	106	70	58	62.57142857	14.28571429
228234	35	34	34.5	0.14	0.374165739	1	34.25	34.5	34.75	80	76	78	1.6	1.264911064	4	78	78	78	22.00715564	17.84400716	19.82920521	5.956874775	1.641174146	4.163148479	18.94919499	19.75974955	20.65169946	99	99	99	0	0	0	99	99	99	116	100	107.6666667	39.06666667	6.250333324	16	104	106	112.5	66	58	63	9.2
228670	35.70628773	34.44580818	35.27263581	1.397835011	0.533379305	1.260479544	35.13051224	35.39705734	35.56657025	67	63	65.66666667	2.266666667	1.505545305	4	65.25	66	66.75	21	17	19.83333333	2.566666667	1.602081979	4	19.25	20.5	21	97	95	96.16666667	0.566666667	0.752772653	2	96	96	96.75	148	132	135.8333333	36.56666667	6.047037842	16	133	133.5	134.75	58	54	56.66666667	1.866666667
228670	29.3	27	28.15	2.645	1.626345597	2.3	27.575	28.15	28.725	63	61	62	0.666666667	0.816496581	2	61.5	62	62.5	22	16	19.71428571	4.238095238	2.058663459	6	19	20	21	98	96	97	0.666666667	0.816496581	2	96.5	97	97.5	154	140	147.5714286	32.95238095	5.740416444	14	142.5	151	151.5	55	51	52.85714286	1.476190476
228670	35.70628773	34.44580818	35.27263581	1.397835011	0.533379305	1.260479544	35.13051224	35.39705734	35.56657025	70	69	69.16666667	0.166666667	0.40824829	1	69	69	69	27	23	24.16666667	2.566666667	1.602081979	4	23	23.5	24.75	99	97	97.83333333	0.566666667	0.752772653	2	97.25	98	98	169	155	161.1666667	42.56666667	6.524313502	14	155.25	160.5	166.5	60	58	58.66666667	1.066666667
228670	35.70628773	34.44580818	35.27263581	1.397835011	0.533379305	1.260479544	35.13051224	35.39705734	35.56657025	72	69	69.71428571	1.571428571	1.253566341	3	69	69	70	31	15	23.28571429	22.23809524	4.715728495	16	22.5	23	24.5	99	97	98.14285714	0.476190476	0.690065559	2	98	98	98.5	169	151	162	37.66666667	6.137317547	18	159	164	166	63	58	60.28571429	3.904761905
228670	35.70628773	34.44580818	35.27263581	1.397835011	0.533379305	1.260479544	35.13051224	35.39705734	35.56657025	72	69	70.33333333	1.466666667	1.211060142	3	69.25	70.5	71	31	15	22	27.2	5.215361924	16	20.25	21.5	22.75	99	97	98	0.4	0.632455532	2	98	98	98	164	140	152.8333333	89.36666667	9.453394452	24	145.75	155	159	63	59	61.16666667	3.366666667
228670	27	27	27	1.397835011	0.533379305	0	27	27	27	66	61	63.14285714	3.142857143	1.772810521	5	62	63	64	22	17	19.57142857	2.619047619	1.618347187	5	19	19	20.5	97	96	96.71428571	0.238095238	0.487950036	1	96.5	97	97	152	133	143.2857143	57.23809524	7.565586245	19	137.5	144	149.5	58	51	54.14285714	6.142857143
228690	38.2	32	36.43333333	4.934666667	2.221410963	6.2	37	37	37.3	100	98	99.33333333	1.066666667	1.032795559	2	98.5	100	100	22.00715564	17.84400716	19.82920521	5.956874775	1.641174146	4.163148479	18.94919499	19.75974955	20.65169946	98	95	96.33333333	1.466666667	1.211060142	3	95.25	96.5	97	120	108	114.6666667	18.66666667	4.320493799	12	112.5	115	117.5	62	58	60	3.2
228690	38.2	38.2	38.2	0	0	0	38.2	38.2	38.2	98	96	97.33333333	1.066666667	1.032795559	2	96.5	98	98	22.00715564	17.84400716	19.82920521	5.956874775	1.641174146	4.163148479	18.94919499	19.75974955	20.65169946	96	94	94.66666667	0.666666667	0.816496581	2	94	94.5	95	120	112	116.3333333	8.666666667	2.943920289	8	114.5	117	118	60	58	59.66666667	0.666666667
228690	37.4	32.8	34.9	2.68	1.637070554	4.6	34.7	34.8	34.8	102	98	100.5714286	2.285714286	1.511857892	4	100	100	102	22.00715564	17.84400716	19.82920521	5.956874775	1.641174146	4.163148479	18.94919499	19.75974955	20.65169946	96	94	95	0.333333333	0.577350269	2	95	95	95	124	116	120.5714286	8.952380952	2.992052966	8	119	120	123	66	62	64	2.666666667
228690	38.2	38	38.17142857	0.005714286	0.075592895	0.2	38.2	38.2	38.2	98	96	96.85714286	1.142857143	1.069044968	2	96	96	98	22.00715564	17.84400716	19.82920521	5.956874775	1.641174146	4.163148479	18.94919499	19.75974955	20.65169946	97	94	95.57142857	1.285714286	1.133893419	3	95	95	96.5	122	114	118.1428571	6.142857143	2.478478796	8	117.5	118	119	64	60	61	2.333333333
[truncated: 1,988 more rows]
[truncated: 20 more columns]
