# Supplementary material for: A machine learning approach for predicting 72-hour mortality of hypothermic patients only using non-invasive parameters: A multi-center retrospective cohort study
Source: PLoS One. 2025 Oct 22;20(10):e0334526. doi: 10.1371/journal.pone.0334526 (PMC12543198; doi:10.1371/journal.pone.0334526)
Supplement: S1 Data — (ZIP) [file pone.0334526.s002.zip › Appendix DATA/2h/train_2 - 24h.csv]

anon_id	temper_max_1	temper_min_1	temper_mean_1	temper_var_1	temper_stddev_1	temper_range_1	temper_perc25_1	temper_perc50_1	temper_perc75_1	hrate_max_1	hrate_min_1	hrate_mean_1	hrate_var_1	hrate_stddev_1	hrate_range_1	hrate_perc25_1	hrate_perc50_1	hrate_perc75_1	rration_max_1	rration_min_1	rration_mean_1	rration_var_1	rration_stddev_1	rration_range_1	rration_perc25_1	rration_perc50_1	rration_perc75_1	sao2_max_1	sao2_min_1	sao2_mean_1	sao2_var_1	sao2_stddev_1	sao2_range_1	sao2_perc25_1	sao2_perc50_1	sao2_perc75_1	systolic_max_1	systolic_min_1	systolic_mean_1	systolic_var_1	systolic_stddev_1	systolic_range_1	systolic_perc25_1	systolic_perc50_1	systolic_perc75_1	diastolic_max_1	diastolic_min_1	diastolic_mean_1	diastolic_var_1
141276	35.9	33.7	35.28571429	0.644761905	0.802970675	2.2	35.05	35.6	35.85	75	73	74	0.666666667	0.816496581	2	73.5	74	74.5	26	18	19.85714286	8.142857143	2.853569194	8	18	19	20	96.47017296	93.70031768	95.22013094	7.688381888	1.285498813	2.769855277	94.66734322	95.33515708	95.87324979	173	157	165.4285714	50.28571429	7.091242083	16	159	166	172	97	85	91	18.33333333
141276	35.9	35.6	35.8	0.02	0.141421356	0.3	35.75	35.85	35.9	75	72	73.28571429	0.904761905	0.951189731	3	73	73	73.5	26	18	19.42857143	8.952380952	2.992052966	8	18	18	19	96.47017296	93.70031768	95.22013094	7.688381888	1.285498813	2.769855277	94.66734322	95.33515708	95.87324979	171	151	158.5714286	59.61904762	7.721337165	20	152	158	163	96	83	87.85714286	22.14285714
141276	35.43072936	34.4017043	35.06177513	0.967325594	0.425600085	1.029025068	34.92108704	35.16140789	35.30804696	73	72	72.33333333	0.266666667	0.516397779	1	72	72	72.75	18	18	18	0	0	0	18	18	18	96.47017296	93.70031768	95.22013094	7.688381888	1.285498813	2.769855277	94.66734322	95.33515708	95.87324979	153	150	151.1666667	1.366666667	1.169045194	3	150.25	151	151.75	85	82	83	1.2
141276	35.43072936	34.4017043	35.06177513	0.967325594	0.425600085	1.029025068	34.92108704	35.16140789	35.30804696	74	73	73.33333333	0.266666667	0.516397779	1	73	73	73.75	18	18	18	0	0	0	18	18	18	96.47017296	93.70031768	95.22013094	7.688381888	1.285498813	2.769855277	94.66734322	95.33515708	95.87324979	149	143	145.8333333	5.366666667	2.316606714	6	144.25	145.5	147.5	81	76	78.33333333	3.466666667
141276	35.43072936	34.4017043	35.06177513	0.967325594	0.425600085	1.029025068	34.92108704	35.16140789	35.30804696	73	73	73	0	0	0	73	73	73	18	18	18	0	0	0	18	18	18	96.47017296	93.70031768	95.22013094	7.688381888	1.285498813	2.769855277	94.66734322	95.33515708	95.87324979	141	137	139.1666667	2.566666667	1.602081979	4	138.25	139	140.5	74	72	73.16666667	0.566666667
141276	35.43072936	34.4017043	35.06177513	0.967325594	0.425600085	1.029025068	34.92108704	35.16140789	35.30804696	74	73	73.14285714	0.142857143	0.377964473	1	73	73	73	18	18	18	0	0	0	18	18	18	96.47017296	93.70031768	95.22013094	7.688381888	1.285498813	2.769855277	94.66734322	95.33515708	95.87324979	146	139	142.7142857	6.238095238	2.497617913	7	141	143	144.5	78	73	75.71428571	4.238095238
141751	31.3	31.1	31.17142857	0.005714286	0.075592895	0.2	31.1	31.2	31.2	114	105	107.5714286	9.619047619	3.10145895	9	106	106	108	25	20	21.85714286	2.80952381	1.67616342	5	21	21	22.5	99	91	94	9.333333333	3.055050463	8	92	92	96	107	87	94.71428571	42.9047619	6.550172662	20	91.5	93	96.5	74	65	70	14
141751	31.3	31.2	31.26666667	0.002666667	0.051639778	0.1	31.225	31.3	31.3	117	106	112.8333333	18.96666667	4.355073669	11	110.25	114.5	115.75	28	21	25.5	9.1	3.016620626	7	23.5	26.5	28	99	92	95.83333333	5.366666667	2.316606714	7	95.25	96	96.75	134	93	109.3333333	257.4666667	16.04576787	41	97	106.5	118.25	73	61	67	17.2
141751	31.2	31.1	31.14285714	0.002857143	0.053452248	0.1	31.1	31.1	31.2	100	93	96.85714286	5.476190476	2.340126167	7	96	97	98	26	20	21.85714286	4.476190476	2.115700942	6	20.5	21	22.5	95	94	94.14285714	0.142857143	0.377964473	1	94	94	94	91	73	83.28571429	60.57142857	7.782764841	18	77	83	91	60	42	48.28571429	46.9047619
141751	31.4	31.1	31.24285714	0.00952381	0.097590007	0.3	31.2	31.2	31.3	97	93	95.42857143	1.952380952	1.397276262	4	95	95	96.5	23	20	21.57142857	1.619047619	1.272418021	3	20.5	22	22.5	96	94	94.57142857	0.619047619	0.786795792	2	94	94	95	83	73	76	13	3.605551275	10	73	76	77	50	38	44.71428571	19.57142857
141751	31.2	31	31.08333333	0.005666667	0.075277265	0.2	31.025	31.1	31.1	107	102	105.1666667	2.966666667	1.722401424	5	105	105.5	106	25	19	21.33333333	4.266666667	2.065591118	6	20.25	21	21.75	95	91	92.16666667	2.166666667	1.471960144	4	91.25	92	92	99	73	87.16666667	84.16666667	9.174239296	26	82.5	88.5	92.25	74	60	68.66666667	27.86666667
141751	31.1	31	31.05	0.003	0.054772256	0.1	31	31.05	31.1	102	97	100	3.6	1.897366596	5	99.25	100	101.5	26	20	22	6	2.449489743	6	20.25	21	23.25	95	93	94.16666667	0.566666667	0.752772653	2	94	94	94.75	99	84	92	21	4.582575695	15	91	91	94	60	47	55.14285714	18.47619048
142539	32.8	32.7	32.71666667	0.001666667	0.040824829	0.1	32.7	32.7	32.7	37	36	36.16666667	0.166666667	0.40824829	1	36	36	36	18	18	18	0	0	0	18	18	18	94	94	94	0	0	0	94	94	94	96	91	92.66666667	3.466666667	1.861898673	5	91.25	92.5	93	58	54	55.16666667	2.566666667
142539	32.7	28.5	31.3	4.704	2.168870674	4.2	29.55	32.7	32.7	37	36	36.33333333	0.266666667	0.516397779	1	36	36	36.75	18	18	18	0	0	0	18	18	18	95	94	94.83333333	0.166666667	0.40824829	1	95	95	95	96	93	94	1.6	1.264911064	3	93	93.5	94.75	57	55	55.83333333	0.566666667
142539	32.7	32.6	32.68333333	0.001666667	0.040824829	0.1	32.7	32.7	32.7	36	35	35.83333333	0.166666667	0.40824829	1	36	36	36	18	18	18	0	0	0	18	18	18	99	94	97.75	6.25	2.5	5	97.75	99	99	92	90	91.16666667	0.566666667	0.752772653	2	91	91	91.75	55	53	54	0.4
142539	32.7	32.7	32.7	0	0	0	32.7	32.7	32.7	36	36	36	0	0	0	36	36	36	18	18	18	0	0	0	18	18	18	94	94	94	0	0	0	94	94	94	93	90	91.28571429	0.904761905	0.951189731	3	91	91	91.5	56	53	54.14285714	0.80952381
142539	32.7	28.3	29.28571429	2.351428571	1.53343685	4.4	28.5	29	29	37	36	36.85714286	0.142857143	0.377964473	1	37	37	37	19	18	18.14285714	0.142857143	0.377964473	1	18	18	18	95	94	94.57142857	0.285714286	0.534522484	1	94	95	95	96	90	92.85714286	4.476190476	2.115700942	6	91.5	93	94	57	53	55.42857143	1.619047619
142539	29.1	28.2	28.78571429	0.138095238	0.371611676	0.9	28.6	29	29	38	37	37.14285714	0.142857143	0.377964473	1	37	37	37	19	18	18.14285714	0.142857143	0.377964473	1	18	18	18	98	94	95	2	1.414213562	4	94	95	95	98	90	92.57142857	6.619047619	2.572750983	8	91.5	92	92.5	58	53	55.14285714	2.476190476
144156	34.9	34.9	34.9	0	0	0	34.9	34.9	34.9	87	81	84.71428571	4.238095238	2.058663459	6	84	85	86	25	20	23.14285714	5.476190476	2.340126167	5	21	25	25	96.47017296	93.70031768	95.22013094	7.688381888	1.285498813	2.769855277	94.66734322	95.33515708	95.87324979	107	105	106	2	1.414213562	2	105.5	106	106.5	58	55	56.5	4.5
144156	34.9	34.9	34.9	0	0	0	34.9	34.9	34.9	87	85	85.71428571	0.904761905	0.951189731	2	85	85	86.5	25	18	21.71428571	10.57142857	3.251373336	7	19	21	25	96.47017296	93.70031768	95.22013094	7.688381888	1.285498813	2.769855277	94.66734322	95.33515708	95.87324979	105	97	101	32	5.656854249	8	99	101	103	55	54	54.5	0.5
144156	35.3	35.1	35.16666667	0.006666667	0.081649658	0.2	35.1	35.15	35.2	84	78	80.66666667	7.066666667	2.658320272	6	78.25	80.5	82.75	17	15	16	0.8	0.894427191	2	15.25	16	16.75	99	99	99	0	0	0	99	99	99	93	88	90.5	12.5	3.535533906	5	89.25	90.5	91.75	52	52	52	0
144156	35	34.9	34.95	0.003	0.054772256	0.1	34.9	34.95	35	87	85	86	0.8	0.894427191	2	85.25	86	86.75	21	18	19.33333333	1.466666667	1.211060142	3	18.25	19.5	20	96.47017296	93.70031768	95.22013094	7.688381888	1.285498813	2.769855277	94.66734322	95.33515708	95.87324979	97	95	96	2	1.414213562	2	95.5	96	96.5	54	53	53.5	0.5
144156	35.4	35.1	35.27142857	0.012380952	0.111269728	0.3	35.2	35.3	35.35	82	78	80	3.666666667	1.914854216	4	78.5	79	82	16	15	15.57142857	0.285714286	0.534522484	1	15	16	16	99	98	98.85714286	0.142857143	0.377964473	1	99	99	99	89	88	88.5	0.5	0.707106781	1	88.25	88.5	88.75	54	52	53	2
144156	35.6	35.3	35.45	0.011	0.104880885	0.3	35.4	35.45	35.5	91	79	82.33333333	19.86666667	4.457203907	12	79.5	81.5	82	21	15	16.83333333	4.566666667	2.136976057	6	16	16	16.75	99	98	98.66666667	0.266666667	0.516397779	1	98.25	99	99	97	89	93	32	5.656854249	8	91	93	95	54	53	53.5	0.5
145164	35.43072936	34.4017043	35.06177513	0.967325594	0.425600085	1.029025068	34.92108704	35.16140789	35.30804696	89.81480327	83.82095832	86.64686924	13.2353358	2.332219733	5.993844955	85.27008181	86.52606155	87.89980522	21.83944483	17.52167581	19.58999886	7.336905794	1.725640572	4.31776902	18.65535041	19.52283242	20.46200308	96.47017296	93.70031768	95.22013094	7.688381888	1.285498813	2.769855277	94.66734322	95.33515708	95.87324979	123.5761024	109.3351184	116.3179942	119.9483836	7.439930413	14.24098402	113.2960213	116.2408585	119.2429295	70.40105431	61.10325496	65.39773371	66.1574104
145164	35.43072936	34.4017043	35.06177513	0.967325594	0.425600085	1.029025068	34.92108704	35.16140789	35.30804696	89.81480327	83.82095832	86.64686924	13.2353358	2.332219733	5.993844955	85.27008181	86.52606155	87.89980522	21.83944483	17.52167581	19.58999886	7.336905794	1.725640572	4.31776902	18.65535041	19.52283242	20.46200308	96.47017296	93.70031768	95.22013094	7.688381888	1.285498813	2.769855277	94.66734322	95.33515708	95.87324979	123.5761024	109.3351184	116.3179942	119.9483836	7.439930413	14.24098402	113.2960213	116.2408585	119.2429295	70.40105431	61.10325496	65.39773371	66.1574104
145164	32.6	32.55	32.5875	0.000625	0.025	0.05	32.5875	32.6	32.6	71	70	70.4	0.3	0.547722558	1	70	70	71	21.83944483	17.52167581	19.58999886	7.336905794	1.725640572	4.31776902	18.65535041	19.52283242	20.46200308	99	99	99	0	0	0	99	99	99	150	150	150	119.9483836	7.439930413	0	150	150	150	87	87	87	66.1574104
145164	32.6	32.6	32.6	0.967325594	0.425600085	0	32.6	32.6	32.6	70	70	70	0	0	0	70	70	70	21.83944483	17.52167581	19.58999886	7.336905794	1.725640572	4.31776902	18.65535041	19.52283242	20.46200308	99	99	99	0	0	0	99	99	99	123.5761024	109.3351184	116.3179942	119.9483836	7.439930413	14.24098402	113.2960213	116.2408585	119.2429295	70.40105431	61.10325496	65.39773371	66.1574104
145164	35.43072936	34.4017043	35.06177513	0.967325594	0.425600085	1.029025068	34.92108704	35.16140789	35.30804696	89.81480327	83.82095832	86.64686924	13.2353358	2.332219733	5.993844955	85.27008181	86.52606155	87.89980522	21.83944483	17.52167581	19.58999886	7.336905794	1.725640572	4.31776902	18.65535041	19.52283242	20.46200308	96.47017296	93.70031768	95.22013094	7.688381888	1.285498813	2.769855277	94.66734322	95.33515708	95.87324979	123.5761024	109.3351184	116.3179942	119.9483836	7.439930413	14.24098402	113.2960213	116.2408585	119.2429295	70.40105431	61.10325496	65.39773371	66.1574104
145164	35.43072936	34.4017043	35.06177513	0.967325594	0.425600085	1.029025068	34.92108704	35.16140789	35.30804696	89.81480327	83.82095832	86.64686924	13.2353358	2.332219733	5.993844955	85.27008181	86.52606155	87.89980522	21.83944483	17.52167581	19.58999886	7.336905794	1.725640572	4.31776902	18.65535041	19.52283242	20.46200308	96.47017296	93.70031768	95.22013094	7.688381888	1.285498813	2.769855277	94.66734322	95.33515708	95.87324979	123.5761024	109.3351184	116.3179942	119.9483836	7.439930413	14.24098402	113.2960213	116.2408585	119.2429295	70.40105431	61.10325496	65.39773371	66.1574104
145998	35.43072936	34.4017043	35.06177513	0.967325594	0.425600085	1.029025068	34.92108704	35.16140789	35.30804696	96	93	93.5	1.5	1.224744871	3	93	93	93	21.83944483	17.52167581	19.58999886	7.336905794	1.725640572	4.31776902	18.65535041	19.52283242	20.46200308	99	98	98.83333333	0.166666667	0.40824829	1	99	99	99	130	116	125.2857143	22.23809524	4.715728495	14	124	126	128.5	65	50	53.57142857	26.95238095
145998	35.43072936	34.4017043	35.06177513	0.967325594	0.425600085	1.029025068	34.92108704	35.16140789	35.30804696	95	93	93.5	0.7	0.836660027	2	93	93	93.75	21.83944483	17.52167581	19.58999886	7.336905794	1.725640572	4.31776902	18.65535041	19.52283242	20.46200308	99	98	98.33333333	0.266666667	0.516397779	1	98	98	98.75	144	125	130.1666667	50.16666667	7.08284312	19	126.25	127.5	130.25	62	54	56.16666667	8.566666667
145998	35.43072936	34.4017043	35.06177513	0.967325594	0.425600085	1.029025068	34.92108704	35.16140789	35.30804696	93	92	92.85714286	0.142857143	0.377964473	1	93	93	93	21.83944483	17.52167581	19.58999886	7.336905794	1.725640572	4.31776902	18.65535041	19.52283242	20.46200308	99	98	98.85714286	0.142857143	0.377964473	1	99	99	99	126	116	121	17.33333333	4.163331999	10	117	123	124	51	47	49.14285714	3.142857143
145998	34.1	34.1	34.1	0.967325594	0.425600085	0	34.1	34.1	34.1	93	92	92.71428571	0.238095238	0.487950036	1	92.5	93	93	21.83944483	17.52167581	19.58999886	7.336905794	1.725640572	4.31776902	18.65535041	19.52283242	20.46200308	99	99	99	0	0	0	99	99	99	123	116	118.5714286	6.619047619	2.572750983	7	117	117	120	50	46	47.85714286	2.476190476
145998	37.2	37.2	37.2	0.967325594	0.425600085	0	37.2	37.2	37.2	93	92	92.66666667	0.266666667	0.516397779	1	92.25	93	93	21.83944483	17.52167581	19.58999886	7.336905794	1.725640572	4.31776902	18.65535041	19.52283242	20.46200308	99	98	98.16666667	0.166666667	0.40824829	1	98	98	98	125	112	119	28.4	5.329165038	13	115.25	119.5	123	55	50	52.5	4.3
145998	35.43072936	34.4017043	35.06177513	0.967325594	0.425600085	1.029025068	34.92108704	35.16140789	35.30804696	93	92	92.85714286	0.142857143	0.377964473	1	93	93	93	21.83944483	17.52167581	19.58999886	7.336905794	1.725640572	4.31776902	18.65535041	19.52283242	20.46200308	98	98	98	0	0	0	98	98	98	128	123	125.2857143	3.571428571	1.889822365	5	124	125	126.5	56	54	54.71428571	0.571428571
146133	35	34.7	34.84285714	0.016190476	0.127241802	0.3	34.75	34.8	34.95	87	85	86.14285714	0.476190476	0.690065559	2	86	86	86.5	26	23	25.14285714	1.142857143	1.069044968	3	25	25	26	97	96	96.85714286	0.142857143	0.377964473	1	97	97	97	138	108	118.3333333	113.25	10.64189833	30	113	115	117	66	48	58.88888889	37.86111111
146133	35.2	34.9	35.06666667	0.014666667	0.121106014	0.3	35	35.05	35.175	87	86	86.83333333	0.166666667	0.40824829	1	87	87	87	25	25	25	0	0	0	25	25	25	97	96	96.83333333	0.166666667	0.40824829	1	97	97	97	138	104	114.5833333	118.0833333	10.86661554	34	107.75	110.5	115.5	66	46	55.08333333	44.26515152
146133	34.4	34.1	34.18571429	0.011428571	0.106904497	0.3	34.1	34.2	34.2	87	83	85	3.666666667	1.914854216	4	83.5	84	87	42	23	36.28571429	38.57142857	6.210590034	19	36.5	37	39.5	99	87	95.28571429	17.9047619	4.231401884	12	94	96	98.5	128	74	104.8571429	548.8095238	23.42668401	54	84.5	119	122	58	48	54.71428571	16.23809524
146133	34.5	34.2	34.33333333	0.022666667	0.150554531	0.3	34.2	34.3	34.475	87	83	85.71428571	2.571428571	1.603567451	4	85	86	87	42	23	30.57142857	74.95238095	8.657504314	19	23.5	25	38.5	99	87	96	19.33333333	4.396968653	12	95	98	99	124	74	91.77777778	213.4444444	14.609738	50	85	92	95	56	44	49.11111111	18.86111111
146133	34.5	34.5	34.5	0	0	0	34.5	34.5	34.5	88	84	86	1.6	1.264911064	4	86	86	86	27	23	25.5	3.1	1.760681686	4	24.25	26	27	99	98	98.66666667	0.266666667	0.516397779	1	98.25	99	99	113	85	98.25	92.21428571	9.602826965	28	92	95	107	58	44	49.625	24.26785714
146133	34.8	34.6	34.7	0.008	0.089442719	0.2	34.625	34.7	34.775	86	84	85.33333333	0.666666667	0.816496581	2	85	85.5	86	27	23	25.83333333	2.166666667	1.471960144	4	26	26	26.75	98	97	97.16666667	0.166666667	0.40824829	1	97	97	97	115	112	113.6	1.8	1.341640786	3	113	113	115	64	56	60.6	8.3
146291	35.4	35.4	35.4	0.967325594	0.425600085	0	35.4	35.4	35.4	55	53	53.66666667	0.666666667	0.816496581	2	53	53.5	54	21.83944483	17.52167581	19.58999886	7.336905794	1.725640572	4.31776902	18.65535041	19.52283242	20.46200308	97	95	95.5	0.7	0.836660027	2	95	95	95.75	137	112	127.0833333	46.81060606	6.841827684	25	124	127	132.25	90	65	73	58.36363636
146291	37.4	34.7	35.48333333	0.941666667	0.970395109	2.7	35.025	35.2	35.375	64	56	59.16666667	7.366666667	2.714160398	8	58	58.5	59.75	21.83944483	17.52167581	19.58999886	7.336905794	1.725640572	4.31776902	18.65535041	19.52283242	20.46200308	97	96	96.5	0.3	0.547722558	1	96	96.5	97	142	125	134.1666667	33.96969697	5.828352852	17	129.5	134	138.5	86	69	75.66666667	19.87878788
146291	37.4	34.7	35.87142857	0.985714286	0.992831449	2.7	35	36.2	36.4	64	54	57.42857143	13.95238095	3.735288604	10	54.5	56	59.5	21.83944483	17.52167581	19.58999886	7.336905794	1.725640572	4.31776902	18.65535041	19.52283242	20.46200308	98	96	96.71428571	0.571428571	0.755928946	2	96	97	97	140	121	131.3846154	26.08974359	5.107812016	19	129	132	134	113	67	76.92307692	148.0769231
146291	36.4	34	35.32857143	0.969047619	0.984402163	2.4	34.7	34.9	36.3	56	52	54.14285714	1.476190476	1.214985793	4	54	54	54.5	21.83944483	17.52167581	19.58999886	7.336905794	1.725640572	4.31776902	18.65535041	19.52283242	20.46200308	98	96	96.57142857	0.619047619	0.786795792	2	96	96	97	134	121	127.6923077	17.73076923	4.210791996	13	125	129	130	113	67	72.69230769	150.5641026
146291	35.43072936	34.4017043	35.06177513	0.967325594	0.425600085	1.029025068	34.92108704	35.16140789	35.30804696	55	54	54.5	0.3	0.547722558	1	54	54.5	55	21.83944483	17.52167581	19.58999886	7.336905794	1.725640572	4.31776902	18.65535041	19.52283242	20.46200308	94	94	94	0	0	0	94	94	94	127	98	116.0833333	70.62878788	8.404093519	29	111.75	114.5	123	104	66	81.16666667	288.1515152
146291	35.43072936	34.4017043	35.06177513	0.967325594	0.425600085	1.029025068	34.92108704	35.16140789	35.30804696	55	53	53.71428571	0.571428571	0.755928946	2	53	54	54	21.83944483	17.52167581	19.58999886	7.336905794	1.725640572	4.31776902	18.65535041	19.52283242	20.46200308	95	94	94.57142857	0.285714286	0.534522484	1	94	95	95	133	112	122	55.16666667	7.427426652	21	114	123	127	104	65	79.30769231	232.5641026
146544	34.8	34.8	34.8	0	0	0	34.8	34.8	34.8	53	50	51	1.666666667	1.290994449	3	50	50	52	12	12	12	0	0	0	12	12	12	96.47017296	93.70031768	95.22013094	7.688381888	1.285498813	2.769855277	94.66734322	95.33515708	95.87324979	123.5761024	109.3351184	116.3179942	119.9483836	7.439930413	14.24098402	113.2960213	116.2408585	119.2429295	70.40105431	61.10325496	65.39773371	66.1574104
146544	34.8	34.8	34.8	0	0	0	34.8	34.8	34.8	56	50	52.16666667	4.966666667	2.228601953	6	50.5	52	52.75	12	12	12	0	0	0	12	12	12	96.47017296	93.70031768	95.22013094	7.688381888	1.285498813	2.769855277	94.66734322	95.33515708	95.87324979	98	98	98	119.9483836	7.439930413	0	98	98	98	65	65	65	66.1574104
146544	35.43072936	34.4017043	35.06177513	0.967325594	0.425600085	1.029025068	34.92108704	35.16140789	35.30804696	61	54	57	8.666666667	2.943920289	7	54.5	56	59.5	12	12	12	0	0	0	12	12	12	96.47017296	93.70031768	95.22013094	7.688381888	1.285498813	2.769855277	94.66734322	95.33515708	95.87324979	123.5761024	109.3351184	116.3179942	119.9483836	7.439930413	14.24098402	113.2960213	116.2408585	119.2429295	70.40105431	61.10325496	65.39773371	66.1574104
146544	34.8	34.8	34.8	0	0	0	34.8	34.8	34.8	61	56	59	3.666666667	1.914854216	5	58	59	60.5	12	12	12	0	0	0	12	12	12	96.47017296	93.70031768	95.22013094	7.688381888	1.285498813	2.769855277	94.66734322	95.33515708	95.87324979	123.5761024	109.3351184	116.3179942	119.9483836	7.439930413	14.24098402	113.2960213	116.2408585	119.2429295	70.40105431	61.10325496	65.39773371	66.1574104
146544	35.43072936	34.4017043	35.06177513	0.967325594	0.425600085	1.029025068	34.92108704	35.16140789	35.30804696	55	51	52.66666667	3.466666667	1.861898673	4	51	52.5	54	12	12	12	0	0	0	12	12	12	96.47017296	93.70031768	95.22013094	7.688381888	1.285498813	2.769855277	94.66734322	95.33515708	95.87324979	123.5761024	109.3351184	116.3179942	119.9483836	7.439930413	14.24098402	113.2960213	116.2408585	119.2429295	70.40105431	61.10325496	65.39773371	66.1574104
146544	34.8	34.8	34.8	0.967325594	0.425600085	0	34.8	34.8	34.8	52	50	50.5	0.7	0.836660027	2	50	50	50.75	12	12	12	0	0	0	12	12	12	96.47017296	93.70031768	95.22013094	7.688381888	1.285498813	2.769855277	94.66734322	95.33515708	95.87324979	123.5761024	109.3351184	116.3179942	119.9483836	7.439930413	14.24098402	113.2960213	116.2408585	119.2429295	70.40105431	61.10325496	65.39773371	66.1574104
146961	37.1	37.1	37.1	0	0	0	37.1	37.1	37.1	100	76	85.83333333	102.5666667	10.12752026	24	77.75	83	93.5	23	19	21.5	2.7	1.643167673	4	20.5	22	22.75	99	94	97.33333333	8.333333333	2.886751346	5	96.5	99	99	152	152	152	119.9483836	7.439930413	0	152	152	152	68	68	68	66.1574104
146961	37.3	37.2	37.23333333	0.002666667	0.051639778	0.1	37.2	37.2	37.275	81	78	79.5	1.9	1.378404875	3	78.25	79.5	80.75	22	19	20.66666667	1.066666667	1.032795559	3	20.25	21	21	99	99	99	0	0	0	99	99	99	123.5761024	109.3351184	116.3179942	119.9483836	7.439930413	14.24098402	113.2960213	116.2408585	119.2429295	70.40105431	61.10325496	65.39773371	66.1574104
146961	37.4	33.2	36.30714286	3.418690476	1.848970112	4.2	35.675	37.4	37.4	101	82	89	45.66666667	6.757711644	19	84	87	92.5	24	19	20.28571429	3.571428571	1.889822365	5	19	19	21	99	99	99	0	0	0	99	99	99	169	169	169	119.9483836	7.439930413	0	169	169	169	73	73	73	66.1574104
146961	37.4	37.2	37.32857143	0.005714286	0.075592895	0.2	37.3	37.3	37.4	87	80	82.71428571	6.238095238	2.497617913	7	81	82	84	21	19	19.42857143	0.619047619	0.786795792	2	19	19	19.5	99	99	99	0	0	0	99	99	99	123.5761024	109.3351184	116.3179942	119.9483836	7.439930413	14.24098402	113.2960213	116.2408585	119.2429295	70.40105431	61.10325496	65.39773371	66.1574104
146961	37.2	37.1	37.14285714	0.002857143	0.053452248	0.1	37.1	37.1	37.2	100	79	87.85714286	76.14285714	8.725987459	21	80	86	95	25	16	20.85714286	9.142857143	3.023715784	9	19.5	20	23	99	94	96.5	12.5	3.535533906	5	95.25	96.5	97.75	123.5761024	109.3351184	116.3179942	119.9483836	7.439930413	14.24098402	113.2960213	116.2408585	119.2429295	70.40105431	61.10325496	65.39773371	66.1574104
146961	37.3	37.2	37.23333333	0.002666667	0.051639778	0.1	37.2	37.2	37.275	100	79	89	74.4	8.625543461	21	81.5	90	94.75	25	16	21.16666667	12.56666667	3.544949459	9	19.25	21	24.25	99	99	99	0	0	0	99	99	99	123.5761024	109.3351184	116.3179942	119.9483836	7.439930413	14.24098402	113.2960213	116.2408585	119.2429295	70.40105431	61.10325496	65.39773371	66.1574104
147009	35.2	35	35.06666667	0.010666667	0.103279556	0.2	35	35	35.15	96	94	94.66666667	1.066666667	1.032795559	2	94	94	95.5	18	18	18	0	0	0	18	18	18	99	99	99	0	0	0	99	99	99	138	136	137.6666667	0.666666667	0.816496581	2	138	138	138	68	66	66.33333333	0.666666667
147009	35	34.8	34.97142857	0.005714286	0.075592895	0.2	35	35	35	96	90	94	4.8	2.19089023	6	94	94	95.5	18	18	18	0	0	0	18	18	18	99	99	99	0	0	0	99	99	99	138	136	136.5714286	0.952380952	0.975900073	2	136	136	137	74	66	69.71428571	9.904761905
147009	34.6	34.4	34.57142857	0.005714286	0.075592895	0.2	34.6	34.6	34.6	104	92	99.71428571	21.9047619	4.680252333	12	98	102	102	19	14	15.42857143	2.619047619	1.618347187	5	15	15	15	96.47017296	93.70031768	95.22013094	7.688381888	1.285498813	2.769855277	94.66734322	95.33515708	95.87324979	150	140	143.4285714	12.95238095	3.598941643	10	141	142	145	80	76	76.57142857	2.285714286
147009	34.8	34.6	34.68571429	0.011428571	0.106904497	0.2	34.6	34.6	34.8	102	86	93.42857143	43.61904762	6.60447179	16	89	92	98	19	15	15.57142857	2.285714286	1.511857892	4	15	15	15	96.47017296	93.70031768	95.22013094	7.688381888	1.285498813	2.769855277	94.66734322	95.33515708	95.87324979	144	136	139.4285714	8.952380952	2.992052966	8	137	140	141	76	74	75.42857143	0.952380952
147009	34.8	34.8	34.8	0	0	0	34.8	34.8	34.8	92	82	86	11.2	3.346640106	10	84.5	86	86	15	15	15	0	0	0	15	15	15	96.47017296	93.70031768	95.22013094	7.688381888	1.285498813	2.769855277	94.66734322	95.33515708	95.87324979	138	134	136	1.6	1.264911064	4	136	136	136	76	72	74	1.6
147009	35	34.8	34.9	0.012	0.109544512	0.2	34.8	34.9	35	96	82	90.5	38.33333333	6.191391874	14	88	92	94.5	18	15	17.25	2.25	1.5	3	17.25	18	18	96.47017296	93.70031768	95.22013094	7.688381888	1.285498813	2.769855277	94.66734322	95.33515708	95.87324979	140	136	136.6666667	2.666666667	1.632993162	4	136	136	136	76	70	72.66666667	4.266666667
148954	37.2	36.5	36.85	0.099	0.314642654	0.7	36.575	36.85	37.125	61	54	57.66666667	7.466666667	2.732520204	7	56	57.5	59.75	21.83944483	17.52167581	19.58999886	7.336905794	1.725640572	4.31776902	18.65535041	19.52283242	20.46200308	99	98	98.83333333	0.166666667	0.40824829	1	99	99	99	123.5761024	109.3351184	116.3179942	119.9483836	7.439930413	14.24098402	113.2960213	116.2408585	119.2429295	70.40105431	61.10325496	65.39773371	66.1574104
148954	38.45	37.2	37.50833333	0.218416667	0.467350689	1.25	37.3	37.35	37.4	57	55	55.66666667	0.666666667	0.816496581	2	55	55.5	56	21.83944483	17.52167581	19.58999886	7.336905794	1.725640572	4.31776902	18.65535041	19.52283242	20.46200308	98	98	98	0	0	0	98	98	98	121	121	121	119.9483836	7.439930413	0	121	121	121	77	77	77	66.1574104
148954	38.45	37.3	37.51428571	0.172261905	0.415044461	1.15	37.325	37.4	37.4	57	51	55.14285714	3.80952381	1.951800146	6	55	56	56	21.83944483	17.52167581	19.58999886	7.336905794	1.725640572	4.31776902	18.65535041	19.52283242	20.46200308	98	97	97.57142857	0.285714286	0.534522484	1	97	98	98	123.5761024	109.3351184	116.3179942	119.9483836	7.439930413	14.24098402	113.2960213	116.2408585	119.2429295	70.40105431	61.10325496	65.39773371	66.1574104
148954	37.4	33.5	36.66428571	2.020595238	1.421476429	3.9	36.9	37.3	37.325	60	46	53.14285714	22.47619048	4.740906082	14	50	55	55.5	21.83944483	17.52167581	19.58999886	7.336905794	1.725640572	4.31776902	18.65535041	19.52283242	20.46200308	99	97	97.66666667	0.666666667	0.816496581	2	97	97.5	98	123.5761024	109.3351184	116.3179942	119.9483836	7.439930413	14.24098402	113.2960213	116.2408585	119.2429295	70.40105431	61.10325496	65.39773371	66.1574104
148954	36.9	36.5	36.68571429	0.024761905	0.157359158	0.4	36.55	36.7	36.8	62	54	58.85714286	8.142857143	2.853569194	8	57.5	60	60.5	21.83944483	17.52167581	19.58999886	7.336905794	1.725640572	4.31776902	18.65535041	19.52283242	20.46200308	99	99	99	0	0	0	99	99	99	123.5761024	109.3351184	116.3179942	119.9483836	7.439930413	14.24098402	113.2960213	116.2408585	119.2429295	70.40105431	61.10325496	65.39773371	66.1574104
148954	36.8	35.5	36.4	0.236	0.485798312	1.3	36.3	36.6	36.675	68	55	60.16666667	23.76666667	4.875106836	13	56.25	60.5	61.75	21.83944483	17.52167581	19.58999886	7.336905794	1.725640572	4.31776902	18.65535041	19.52283242	20.46200308	99	99	99	0	0	0	99	99	99	116	116	116	119.9483836	7.439930413	0	116	116	116	66	66	66	66.1574104
149040	37.25	37.25	37.25	0.967325594	0.425600085	0	37.25	37.25	37.25	92	89	90.5	1.666666667	1.290994449	3	89.75	90.5	91.25	21.83944483	17.52167581	19.58999886	7.336905794	1.725640572	4.31776902	18.65535041	19.52283242	20.46200308	97	97	97	0	0	0	97	97	97	127	120	124	13	3.605551275	7	122.5	125	126	65	57	60	19
149040	35.43072936	34.4017043	35.06177513	0.967325594	0.425600085	1.029025068	34.92108704	35.16140789	35.30804696	92	89	90.66666667	1.466666667	1.211060142	3	90	90.5	91.75	21.83944483	17.52167581	19.58999886	7.336905794	1.725640572	4.31776902	18.65535041	19.52283242	20.46200308	98	97	97.4	0.3	0.547722558	1	97	97	98	125	111	115.6	42.8	6.542170894	14	111	111	120	58	53	55	5.5
149040	35.7	32.4	33.68571429	2.098095238	1.44848032	3.3	32.55	32.7	34.95	87	85	86	0.666666667	0.816496581	2	85.5	86	86.5	21.83944483	17.52167581	19.58999886	7.336905794	1.725640572	4.31776902	18.65535041	19.52283242	20.46200308	99	99	99	0	0	0	99	99	99	114	111	112.8571429	0.80952381	0.899735411	3	113	113	113	59	58	58.42857143	0.285714286
149040	35.2	26.6	32.51428571	8.004761905	2.829268793	8.6	32.45	32.7	34.1	87	85	86.28571429	0.571428571	0.755928946	2	86	86	87	21.83944483	17.52167581	19.58999886	7.336905794	1.725640572	4.31776902	18.65535041	19.52283242	20.46200308	99	98	98.57142857	0.285714286	0.534522484	1	98	99	99	123	111	115.1428571	16.47619048	4.059087395	12	113	114	116	62	58	59.57142857	1.952380952
149040	35.7	29.3	31.92	6.662	2.581085043	6.4	29.7	32.4	32.5	89	85	86.2	2.7	1.643167673	4	85	86	86	21.83944483	17.52167581	19.58999886	7.336905794	1.725640572	4.31776902	18.65535041	19.52283242	20.46200308	99	99	99	7.688381888	1.285498813	0	99	99	99	116	113	113.6	1.8	1.341640786	3	113	113	113	59	58	58.4	0.3
149040	37.25	34.7	35.975	3.25125	1.803122292	2.55	35.3375	35.975	36.6125	91	87	89	8	2.828427125	4	88	89	90	21.83944483	17.52167581	19.58999886	7.336905794	1.725640572	4.31776902	18.65535041	19.52283242	20.46200308	96.47017296	93.70031768	95.22013094	7.688381888	1.285498813	2.769855277	94.66734322	95.33515708	95.87324979	127	119	123	32	5.656854249	8	121	123	125	65	62	63.5	4.5
149333	37.5	37.3	37.42	0.012	0.109544512	0.2	37.3	37.5	37.5	76	72	74.2	2.7	1.643167673	4	73	75	75	21.83944483	17.52167581	19.58999886	7.336905794	1.725640572	4.31776902	18.65535041	19.52283242	20.46200308	96.47017296	93.70031768	95.22013094	7.688381888	1.285498813	2.769855277	94.66734322	95.33515708	95.87324979	137	137	137	119.9483836	7.439930413	0	137	137	137	63	63	63	66.1574104
149333	37.4	29.5	36.05714286	8.416190476	2.901067127	7.9	36.85	37.1	37.35	83	69	72.57142857	22.28571429	4.720774755	14	70.5	71	72	21.83944483	17.52167581	19.58999886	7.336905794	1.725640572	4.31776902	18.65535041	19.52283242	20.46200308	99	99	99	0	0	0	99	99	99	146	146	146	119.9483836	7.439930413	0	146	146	146	67	67	67	66.1574104
149333	37.5	36.9	37.27142857	0.042380952	0.205866346	0.6	37.2	37.3	37.4	76	71	72.71428571	3.904761905	1.97604704	5	71.5	72	73.5	21.83944483	17.52167581	19.58999886	7.336905794	1.725640572	4.31776902	18.65535041	19.52283242	20.46200308	99	99	99	0	0	0	99	99	99	123.5761024	109.3351184	116.3179942	119.9483836	7.439930413	14.24098402	113.2960213	116.2408585	119.2429295	70.40105431	61.10325496	65.39773371	66.1574104
149333	37.8	26.25	34.01	23.4205	4.839473112	11.55	32.5	35.8	37.7	87	72	76.6	35.8	5.983310121	15	74	74	76	21.83944483	17.52167581	19.58999886	7.336905794	1.725640572	4.31776902	18.65535041	19.52283242	20.46200308	96.47017296	93.70031768	95.22013094	7.688381888	1.285498813	2.769855277	94.66734322	95.33515708	95.87324979	134	134	134	119.9483836	7.439930413	0	134	134	134	60	60	60	66.1574104
149333	35.43072936	34.4017043	35.06177513	0.967325594	0.425600085	1.029025068	34.92108704	35.16140789	35.30804696	89.81480327	83.82095832	86.64686924	13.2353358	2.332219733	5.993844955	85.27008181	86.52606155	87.89980522	21.83944483	17.52167581	19.58999886	7.336905794	1.725640572	4.31776902	18.65535041	19.52283242	20.46200308	96.47017296	93.70031768	95.22013094	7.688381888	1.285498813	2.769855277	94.66734322	95.33515708	95.87324979	123.5761024	109.3351184	116.3179942	119.9483836	7.439930413	14.24098402	113.2960213	116.2408585	119.2429295	70.40105431	61.10325496	65.39773371	66.1574104
149333	32.5	26.25	29.375	19.53125	4.419417382	6.25	27.8125	29.375	30.9375	87	72	79.5	112.5	10.60660172	15	75.75	79.5	83.25	21.83944483	17.52167581	19.58999886	7.336905794	1.725640572	4.31776902	18.65535041	19.52283242	20.46200308	96.47017296	93.70031768	95.22013094	7.688381888	1.285498813	2.769855277	94.66734322	95.33515708	95.87324979	123.5761024	109.3351184	116.3179942	119.9483836	7.439930413	14.24098402	113.2960213	116.2408585	119.2429295	70.40105431	61.10325496	65.39773371	66.1574104
149334	38.1	37.9	37.97142857	0.009047619	0.095118973	0.2	37.9	37.9	38.05	95	74	77.85714286	58.14285714	7.625146369	21	74.5	75	76	21.83944483	17.52167581	19.58999886	7.336905794	1.725640572	4.31776902	18.65535041	19.52283242	20.46200308	96.47017296	93.70031768	95.22013094	7.688381888	1.285498813	2.769855277	94.66734322	95.33515708	95.87324979	125	125	125	119.9483836	7.439930413	0	125	125	125	61	61	61	66.1574104
149334	38.1	36.1	37.575	0.969166667	0.984462628	2	37.525	38.05	38.1	95	74	82.66666667	65.86666667	8.115828157	21	76.5	81.5	87.25	21.83944483	17.52167581	19.58999886	7.336905794	1.725640572	4.31776902	18.65535041	19.52283242	20.46200308	96.47017296	93.70031768	95.22013094	7.688381888	1.285498813	2.769855277	94.66734322	95.33515708	95.87324979	125	125	125	119.9483836	7.439930413	0	125	125	125	61	61	61	66.1574104
149334	31.8	26.6	29.12857143	3.825714286	1.955943324	5.2	27.7	29.2	30.45	75	70	72.85714286	3.142857143	1.772810521	5	72	73	74	21.83944483	17.52167581	19.58999886	7.336905794	1.725640572	4.31776902	18.65535041	19.52283242	20.46200308	96.47017296	93.70031768	95.22013094	7.688381888	1.285498813	2.769855277	94.66734322	95.33515708	95.87324979	123.5761024	109.3351184	116.3179942	119.9483836	7.439930413	14.24098402	113.2960213	116.2408585	119.2429295	70.40105431	61.10325496	65.39773371	66.1574104
149334	29.7	26.6	28.45	1.856666667	1.362595562	3.1	27.875	28.75	29.325	75	72	73	2	1.414213562	3	72	72.5	73.5	21.83944483	17.52167581	19.58999886	7.336905794	1.725640572	4.31776902	18.65535041	19.52283242	20.46200308	96.47017296	93.70031768	95.22013094	7.688381888	1.285498813	2.769855277	94.66734322	95.33515708	95.87324979	123.5761024	109.3351184	116.3179942	119.9483836	7.439930413	14.24098402	113.2960213	116.2408585	119.2429295	70.40105431	61.10325496	65.39773371	66.1574104
149334	37.9	37.9	37.9	0	0	0	37.9	37.9	37.9	77	74	75	1.2	1.095445115	3	74.25	75	75	21.83944483	17.52167581	19.58999886	7.336905794	1.725640572	4.31776902	18.65535041	19.52283242	20.46200308	96.47017296	93.70031768	95.22013094	7.688381888	1.285498813	2.769855277	94.66734322	95.33515708	95.87324979	123.5761024	109.3351184	116.3179942	119.9483836	7.439930413	14.24098402	113.2960213	116.2408585	119.2429295	70.40105431	61.10325496	65.39773371	66.1574104
149334	35.43072936	34.4017043	35.06177513	0.967325594	0.425600085	1.029025068	34.92108704	35.16140789	35.30804696	74	74	74	0	0	0	74	74	74	21.83944483	17.52167581	19.58999886	7.336905794	1.725640572	4.31776902	18.65535041	19.52283242	20.46200308	96.47017296	93.70031768	95.22013094	7.688381888	1.285498813	2.769855277	94.66734322	95.33515708	95.87324979	123.5761024	109.3351184	116.3179942	119.9483836	7.439930413	14.24098402	113.2960213	116.2408585	119.2429295	70.40105431	61.10325496	65.39773371	66.1574104
151179	36.4	35.8	36.08333333	0.081666667	0.285773803	0.6	35.825	36.05	36.35	100	97	98.16666667	1.366666667	1.169045194	3	97.25	98	98.75	31	25	27.5	5.9	2.42899156	6	26	26.5	29.25	99	98	98.83333333	0.166666667	0.40824829	1	99	99	99	90	77	83.4	24.71111111	4.971027169	13	79.5	83	88.25	57	50	52.9	4.544444444
151179	36.7	30.6	35.13333333	5.882666667	2.425420926	6.1	34.675	36.45	36.5	109	96	104.1666667	36.56666667	6.047037842	13	99.25	107	108.75	36	24	29.66666667	15.46666667	3.932768321	12	28.25	29.5	30.75	99	95	96.16666667	2.166666667	1.471960144	4	95.25	96	96	93	82	86.1	8.544444444	2.923088169	11	85	85.5	86.75	63	53	56.8	10.17777778
151179	35.85	25.6	31.1	15.309	3.912671721	10.25	28.6875	31.1	34.075	114	99	107.1428571	40.47619048	6.362090103	15	101.5	109	112.5	40	30	34.28571429	12.23809524	3.498298906	10	32	35	35.5	98	96	97.71428571	0.571428571	0.755928946	2	98	98	98	77	54	67.88888889	79.61111111	8.922505876	23	58	72	73	47	34	41.55555556	18.77777778
151179	36.2	29.7	34.36428571	5.880595238	2.424993864	6.5	33.55	35.8	35.875	109	98	101.1428571	14.47619048	3.804758925	11	99	100	101.5	40	25	31.14285714	32.14285714	5.669467095	15	26.5	30	35	99	98	98.28571429	0.238095238	0.487950036	1	98	98	98.5	82	71	76.18181818	13.16363636	3.628172593	11	73	77	78	54	42	47.54545455	17.87272727
151179	36.8	30.6	35.21666667	6.173666667	2.484686432	6.2	34.675	36.55	36.7	109	91	99.57142857	74.95238095	8.657504314	18	92	96	108.5	36	22	27.42857143	27.28571429	5.223572943	14	23	27	30.5	99	95	96.71428571	2.571428571	1.603567451	4	95.5	96	98	94	85	87.2	8.844444444	2.97396107	9	85	86	88.5	63	50	56.5	15.16666667
151179	36.8	36.7	36.78	0.002	0.04472136	0.1	36.8	36.8	36.8	109	89	97	87.6	9.359487165	20	91.25	92	104.75	27	21	22.66666667	5.066666667	2.250925735	6	21.25	22	22.75	99	98	98.16666667	0.166666667	0.40824829	1	98	98	98	94	81	86.4	14.93333333	3.864367132	13	84.25	86	88.5	60	50	54.3	8.9
151226	37.7	37.6	37.67142857	0.002380952	0.048795004	0.1	37.65	37.7	37.7	102	101	101.1428571	0.142857143	0.377964473	1	101	101	101	18	17	17.14285714	0.142857143	0.377964473	1	17	17	17	97	97	97	0	0	0	97	97	97	106	92	99.125	28.98214286	5.383506558	14	95.5	98	104.25	69	47	51.125	54.98214286
151226	37.7	37.7	37.7	0	0	0	37.7	37.7	37.7	104	101	102.1666667	1.366666667	1.169045194	3	101.25	102	102.75	18	17	17.16666667	0.166666667	0.40824829	1	17	17	17	97	97	97	0	0	0	97	97	97	116	96	108.1428571	47.14285714	6.866065623	20	105.5	107	113.5	76	48	55.14285714	89.80952381
151226	37.5	36.2	37.02857143	0.205714286	0.453557368	1.3	36.85	37.1	37.35	102	100	101.2857143	0.904761905	0.951189731	2	100.5	102	102	19	18	18.71428571	0.238095238	0.487950036	1	18.5	19	19	97	95	96	0.666666667	0.816496581	2	95.5	96	96.5	98	79	89.88888889	43.11111111	6.565905201	19	84	92	95	65	43	49.88888889	71.86111111
151226	37.1	32.5	35.64285714	2.802857143	1.67417357	4.6	35	36.2	36.85	104	102	102.4285714	0.619047619	0.786795792	2	102	102	102.5	21	19	19.57142857	0.619047619	0.786795792	2	19	19	20	96	94	94.85714286	0.80952381	0.899735411	2	94	95	95.5	96	81	88.3	37.78888889	6.147266782	15	83	88	93.75	65	43	50.6	84.04444444
151226	37.7	37.6	37.63333333	0.002666667	0.051639778	0.1	37.6	37.6	37.675	102	101	101.3333333	0.266666667	0.516397779	1	101	101	101.75	17	17	17	0	0	0	17	17	17	98	97	97.33333333	0.266666667	0.516397779	1	97	97	97.75	104	92	96.57142857	17.95238095	4.237025012	12	93.5	96	98.5	69	47	50.57142857	66.61904762
151226	37.6	37.3	37.46666667	0.010666667	0.103279556	0.3	37.425	37.5	37.5	102	100	100.6666667	0.666666667	0.816496581	2	100	100.5	101	19	17	18	0.4	0.632455532	2	18	18	18	98	96	97	0.4	0.632455532	2	97	97	97	111	79	100	144.6666667	12.0277457	32	93.5	106	108.5	72	43	51.71428571	89.23809524
151730	35.7	35.5	35.63333333	0.006666667	0.081649658	0.2	35.6	35.65	35.7	97	92	94	2.8	1.673320053	5	93.25	94	94	20	9	11.66666667	17.86666667	4.226897996	11	9.25	10	11.5	97	96	96.66666667	0.266666667	0.516397779	1	96.25	97	97	101	101	101	119.9483836	7.439930413	0	101	101	101	46	46	46	66.1574104
151730	35.8	35.7	35.78333333	0.001666667	0.040824829	0.1	35.8	35.8	35.8	94	87	91	6	2.449489743	7	90.25	91	92.5	12	9	9.5	1.5	1.224744871	3	9	9	9	98	97	97.83333333	0.166666667	0.40824829	1	98	98	98	116	110	112.8333333	5.366666667	2.316606714	6	111.25	112.5	114.5	52	43	46.5	12.3
151730	35.4	33.9	35	0.293333333	0.54160256	1.5	34.85	35.3	35.35	94	90	92	2.333333333	1.527525232	4	91	92	93	13	11	11.85714286	0.80952381	0.899735411	2	11	12	12.5	98	97	97.85714286	0.142857143	0.377964473	1	98	98	98	112	5	58.5	5724.5	75.66042559	107	31.75	58.5	85.25	52	52	52	66.1574104
151730	35.6	34.8	35.37142857	0.075714286	0.27516229	0.8	35.35	35.4	35.55	94	90	92	2.333333333	1.527525232	4	91	92	93	12	9	10.85714286	1.142857143	1.069044968	3	10.5	11	11.5	98	97	97.42857143	0.285714286	0.534522484	1	97	97	98	112	101	106.5	60.5	7.778174593	11	103.75	106.5	109.25	52	46	49	18
151730	35.8	35	35.4	0.14	0.374165739	0.8	35.05	35.45	35.7	88	87	87.5	0.3	0.547722558	1	87	87.5	88	17	9	12.66666667	12.26666667	3.502380143	8	9.5	12.5	15.5	99	98	98.83333333	0.166666667	0.40824829	1	99	99	99	132	116	127.6666667	35.46666667	5.955389716	16	127.75	130	130.75	52	44	49.66666667	8.266666667
151730	35.8	35.7	35.77142857	0.002380952	0.048795004	0.1	35.75	35.8	35.8	91	87	88.57142857	3.952380952	1.988059595	4	87	87	90.5	17	9	10.85714286	10.80952381	3.287784027	8	9	9	11.5	99	98	98.28571429	0.238095238	0.487950036	1	98	98	98.5	130	111	117.8571429	57.14285714	7.55928946	19	112.5	116	121.5	51	43	46.85714286	10.47619048
152738	35.5	35.3	35.43333333	0.006666667	0.081649658	0.2	35.4	35.45	35.5	112	109	110.1666667	1.366666667	1.169045194	3	109.25	110	110.75	21.83944483	17.52167581	19.58999886	7.336905794	1.725640572	4.31776902	18.65535041	19.52283242	20.46200308	99	96	97.16666667	1.366666667	1.169045194	3	96.25	97	97.75	100	93	95.85714286	6.142857143	2.478478796	7	94	96	97	68	61	63.14285714	5.476190476
152738	35.4	35.3	35.35	0.003	0.054772256	0.1	35.3	35.35	35.4	112	109	109.6666667	1.466666667	1.211060142	3	109	109	109.75	21.83944483	17.52167581	19.58999886	7.336905794	1.725640572	4.31776902	18.65535041	19.52283242	20.46200308	98	96	97	0.4	0.632455532	2	97	97	97	100	91	93.66666667	13.46666667	3.669695719	9	91	92	95.25	64	61	61.66666667	1.466666667
152738	31.1	30.5	30.8	0.046666667	0.21602469	0.6	30.65	30.8	30.95	114	113	113.4285714	0.285714286	0.534522484	1	113	113	114	21.83944483	17.52167581	19.58999886	7.336905794	1.725640572	4.31776902	18.65535041	19.52283242	20.46200308	99	99	99	0	0	0	99	99	99	102	95	99	6.666666667	2.581988897	7	97.5	99	101	65	63	64.14285714	0.80952381
152738	31.3	28.4	30.6	1.006666667	1.003327796	2.9	30.65	30.9	31.15	114	111	112.5714286	0.952380952	0.975900073	3	112	113	113	21.83944483	17.52167581	19.58999886	7.336905794	1.725640572	4.31776902	18.65535041	19.52283242	20.46200308	96.47017296	93.70031768	95.22013094	7.688381888	1.285498813	2.769855277	94.66734322	95.33515708	95.87324979	99	84	93.71428571	27.23809524	5.219012861	15	91.5	95	97.5	65	61	62.85714286	2.142857143
152738	35.5	28.1	32.74	14.408	3.795787138	7.4	29.1	35.5	35.5	112	109	110.4	1.3	1.140175425	3	110	110	111	21.83944483	17.52167581	19.58999886	7.336905794	1.725640572	4.31776902	18.65535041	19.52283242	20.46200308	99	96	98	2	1.414213562	3	97	99	99	98	83	91.33333333	43.86666667	6.623191577	15	85.75	94	95.5	68	55	60.83333333	25.36666667
152738	31	29.9	30.46666667	0.170666667	0.413118224	1.1	30.2	30.5	30.725	114	112	113.1666667	0.966666667	0.98319208	2	112.25	113.5	114	21.83944483	17.52167581	19.58999886	7.336905794	1.725640572	4.31776902	18.65535041	19.52283242	20.46200308	99	99	99	0	0	0	99	99	99	104	80	98	80	8.94427191	24	100	101	102	66	53	63	24.4
153409	33.8	33.4	33.63333333	0.026666667	0.163299316	0.4	33.525	33.65	33.775	79	75	77.16666667	2.166666667	1.471960144	4	76.25	77.5	78	31	22	27.33333333	12.66666667	3.559026084	9	25	28.5	29.75	95	90	92.5	5.9	2.42899156	5	90.25	92.5	94.75	138	112	125	338	18.38477631	26	118.5	125	131.5	61	52	56.5	40.5
153409	33.4	33.1	33.25	0.011	0.104880885	0.3	33.2	33.25	33.3	74	72	72.83333333	0.566666667	0.752772653	2	72.25	73	73	27	25	26.16666667	0.566666667	0.752772653	2	26	26	26.75	95	92	93.5	1.9	1.378404875	3	92.25	93.5	94.75	134	121	127.5	84.5	9.192388155	13	124.25	127.5	130.75	58	53	55.5	12.5
153409	34.2	33.9	34.04285714	0.012857143	0.113389342	0.3	33.95	34.1	34.1	85	79	81.42857143	4.285714286	2.070196678	6	80	81	82.5	30	23	27.33333333	5.466666667	2.338090389	7	27.25	28	28	96	90	92.42857143	4.285714286	2.070196678	6	91	92	93.5	124	115	119.5	40.5	6.363961031	9	117.25	119.5	121.75	58	46	52	72
153409	34.1	33.7	33.88571429	0.018095238	0.134518542	0.4	33.8	33.9	33.95	81	76	79	2.666666667	1.632993162	5	78.5	79	80	30	22	27.57142857	7.285714286	2.699206233	8	27.5	28	29	92	90	90.71428571	0.571428571	0.755928946	2	90	91	91	124	112	118	72	8.485281374	12	115	118	121	58	52	55	18
153409	33.3	33	33.12857143	0.012380952	0.111269728	0.3	33.05	33.1	33.2	73	72	72.71428571	0.238095238	0.487950036	1	72.5	73	73	29	26	26.71428571	1.238095238	1.112697281	3	26	26	27	94	91	92.28571429	0.904761905	0.951189731	3	92	92	92.5	124	121	122.5	4.5	2.121320344	3	121.75	122.5	123.25	58	56	57	2
153409	33.1	32.9	32.98333333	0.005666667	0.075277265	0.2	32.925	33	33	74	73	73.16666667	0.166666667	0.40824829	1	73	73	73	29	20	24.5	13.9	3.728270376	9	21.25	25.5	26.75	92	87	89.66666667	5.066666667	2.250925735	5	88	89.5	91.75	124	119	121.5	12.5	3.535533906	5	120.25	121.5	122.75	56	52	54	8
154409	37.6	36.9	37.35	0.123	0.350713558	0.7	37.05	37.55	37.6	85	81	83.16666667	2.566666667	1.602081979	4	82.25	83	84.5	16	10	13.66666667	5.866666667	2.422120283	6	12.25	14	15.75	96.47017296	93.70031768	95.22013094	7.688381888	1.285498813	2.769855277	94.66734322	95.33515708	95.87324979	104	104	104	119.9483836	7.439930413	0	104	104	104	60	60	60	66.1574104
154409	37.6	36.9	37.47142857	0.065714286	0.256347978	0.7	37.5	37.6	37.6	84	81	82.71428571	1.238095238	1.112697281	3	82	83	83.5	16	3	11.14285714	28.47619048	5.336308694	13	7.5	13	15.5	96.47017296	93.70031768	95.22013094	7.688381888	1.285498813	2.769855277	94.66734322	95.33515708	95.87324979	104	104	104	119.9483836	7.439930413	0	104	104	104	60	60	60	66.1574104
154409	37.5	36.8	37.24285714	0.06952381	0.26367368	0.7	37.1	37.3	37.45	87	82	83.85714286	2.80952381	1.67616342	5	83	83	84.5	8	1	4	13	3.605551275	7	2	3	5.5	96.47017296	93.70031768	95.22013094	7.688381888	1.285498813	2.769855277	94.66734322	95.33515708	95.87324979	103	103	103	119.9483836	7.439930413	0	103	103	103	60	60	60	66.1574104
154409	37.4	34.5	36.59285714	0.973690476	0.986757557	2.9	36.575	36.8	37.15	87	83	85.14285714	2.476190476	1.573591585	4	84	85	86.5	3	1	2	2	1.414213562	2	1.5	2	2.5	96.47017296	93.70031768	95.22013094	7.688381888	1.285498813	2.769855277	94.66734322	95.33515708	95.87324979	112	112	112	119.9483836	7.439930413	0	112	112	112	62	62	62	66.1574104
154409	37.5	37.2	37.45	0.015	0.122474487	0.3	37.5	37.5	37.5	84	82	83	0.4	0.632455532	2	83	83	83	8	1	4.5	24.5	4.949747468	7	2.75	4.5	6.25	96.47017296	93.70031768	95.22013094	7.688381888	1.285498813	2.769855277	94.66734322	95.33515708	95.87324979	103	103	103	119.9483836	7.439930413	0	103	103	103	60	60	60	66.1574104
154409	37.6	37.5	37.55	0.003	0.054772256	0.1	37.5	37.55	37.6	85	82	83.33333333	1.466666667	1.211060142	3	82.25	83.5	84	16	3	8.8	30.2	5.495452666	13	5	7	13	96.47017296	93.70031768	95.22013094	7.688381888	1.285498813	2.769855277	94.66734322	95.33515708	95.87324979	103	103	103	119.9483836	7.439930413	0	103	103	103	58	58	58	66.1574104
154900	36.8	36.8	36.8	0	0	0	36.8	36.8	36.8	89	79	83	19.2	4.38178046	10	80	81	86.5	21.83944483	17.52167581	19.58999886	7.336905794	1.725640572	4.31776902	18.65535041	19.52283242	20.46200308	99	99	99	0	0	0	99	99	99	133	106	121	74.66666667	8.640987598	27	118.5	120	125.5	65	59	61	8
154900	36.8	36.5	36.66666667	0.023333333	0.152752523	0.3	36.6	36.7	36.75	90	80	86.33333333	12.26666667	3.502380143	10	86	86.5	88.5	21.83944483	17.52167581	19.58999886	7.336905794	1.725640572	4.31776902	18.65535041	19.52283242	20.46200308	96.47017296	93.70031768	95.22013094	7.688381888	1.285498813	2.769855277	94.66734322	95.33515708	95.87324979	139	126	130.8333333	21.36666667	4.622409184	13	127.75	130.5	131.75	67	60	63.66666667	6.266666667
154900	36	31.5	34.2	5.67	2.38117618	4.5	33.3	35.1	35.55	92	85	88.85714286	5.142857143	2.267786838	7	88	89	90	21.83944483	17.52167581	19.58999886	7.336905794	1.725640572	4.31776902	18.65535041	19.52283242	20.46200308	99	99	99	7.688381888	1.285498813	0	99	99	99	141	107	129.625	114.2678571	10.68961445	34	127	131.5	136	68	59	64.125	9.267857143
154900	36	36	36	0.967325594	0.425600085	0	36	36	36	90	85	87.57142857	2.952380952	1.718249386	5	86.5	88	88.5	21.83944483	17.52167581	19.58999886	7.336905794	1.725640572	4.31776902	18.65535041	19.52283242	20.46200308	96.47017296	93.70031768	95.22013094	7.688381888	1.285498813	2.769855277	94.66734322	95.33515708	95.87324979	139	107	128.625	91.125	9.545941546	32	127.75	130.5	132.75	67	59	63.375	7.125
154900	36.2	36.2	36.2	0.967325594	0.425600085	0	36.2	36.2	36.2	89	79	85.66666667	17.06666667	4.131182236	10	83.5	88	88	21.83944483	17.52167581	19.58999886	7.336905794	1.725640572	4.31776902	18.65535041	19.52283242	20.46200308	99	99	99	0	0	0	99	99	99	136	108	129	110	10.48808848	28	131	132	134.5	67	54	63.83333333	24.16666667
154900	36.8	36.8	36.8	0.967325594	0.425600085	0	36.8	36.8	36.8	89	79	84.42857143	22.95238095	4.790864322	10	79.5	88	88	21.83944483	17.52167581	19.58999886	7.336905794	1.725640572	4.31776902	18.65535041	19.52283242	20.46200308	99	99	99	0	0	0	99	99	99	133	106	122.125	121.2678571	11.01216859	27	115.5	124	131.5	66	54	61.875	18.98214286
155918	37.6	37.3	37.51428571	0.011428571	0.106904497	0.3	37.5	37.5	37.6	68	65	66.28571429	0.904761905	0.951189731	3	66	66	66.5	10	5	7.5	12.5	3.535533906	5	6.25	7.5	8.75	98	97	97.42857143	0.285714286	0.534522484	1	97	97	98	109	102	104.7142857	7.238095238	2.690370837	7	102.5	104	106.5	49	45	47	3.666666667
155918	37.7	36.4	37.43333333	0.258666667	0.50859283	1.3	37.6	37.6	37.675	67	65	66.16666667	0.566666667	0.752772653	2	66	66	66.75	9	6	7.5	4.5	2.121320344	3	6.75	7.5	8.25	98	97	97.16666667	0.166666667	0.40824829	1	97	97	97	111	102	104.6666667	15.06666667	3.881580434	9	102	102.5	106.75	49	45	46.33333333	3.066666667
155918	37	30.9	35.02857143	7.842380952	2.800425138	6.1	33.6	36.4	36.85	71	66	68	4.666666667	2.160246899	5	66.5	67	69.5	3	3	3	7.336905794	1.725640572	0	3	3	3	96.47017296	93.70031768	95.22013094	7.688381888	1.285498813	2.769855277	94.66734322	95.33515708	95.87324979	118	99	105.2857143	42.57142857	6.524678427	19	101	104	107	56	43	47.42857143	20.61904762
155918	37	34.4	36.05714286	0.81952381	0.905275543	2.6	35.75	36.2	36.65	67	66	66.28571429	0.238095238	0.487950036	1	66	66	66.5	21.83944483	17.52167581	19.58999886	7.336905794	1.725640572	4.31776902	18.65535041	19.52283242	20.46200308	96.47017296	93.70031768	95.22013094	7.688381888	1.285498813	2.769855277	94.66734322	95.33515708	95.87324979	105	89	100.375	26.26785714	5.125217765	16	99.75	101	103.5	51	43	45.375	6.553571429
155918	37.5	37.2	37.38333333	0.017666667	0.132916014	0.3	37.3	37.4	37.5	68	66	66.5	0.7	0.836660027	2	66	66	66.75	10	5	7.5	12.5	3.535533906	5	6.25	7.5	8.75	99	97	98.16666667	0.566666667	0.752772653	2	98	98	98.75	109	97	104.6	21.3	4.615192304	12	104	106	107	49	42	47	9.5
155918	37.3	30.9	34.86666667	9.370666667	3.061154466	6.4	32.275	36.45	37.025	71	66	68.33333333	4.666666667	2.160246899	5	67	67.5	70.25	3	3	3	7.336905794	1.725640572	0	3	3	3	96.47017296	93.70031768	95.22013094	7.688381888	1.285498813	2.769855277	94.66734322	95.33515708	95.87324979	118	102	107	35.2	5.93295879	16	103.25	105	108.25	56	44	48.5	17.5
156476	35.8	35.6	35.66666667	0.006666667	0.081649658	0.2	35.6	35.65	35.7	78	76	76.83333333	0.966666667	0.98319208	2	76	76.5	77.75	21.83944483	17.52167581	19.58999886	7.336905794	1.725640572	4.31776902	18.65535041	19.52283242	20.46200308	94	93	93.5	0.3	0.547722558	1	93	93.5	94	106	104	105	0.4	0.632455532	2	105	105	105	52	51	51.83333333	0.166666667
156476	35.5	35.3	35.43333333	0.006666667	0.081649658	0.2	35.4	35.45	35.5	78	77	77.66666667	0.266666667	0.516397779	1	77.25	78	78	21.83944483	17.52167581	19.58999886	7.336905794	1.725640572	4.31776902	18.65535041	19.52283242	20.46200308	95	94	94.66666667	0.266666667	0.516397779	1	94.25	95	95	107	106	106.5	0.3	0.547722558	1	106	106.5	107	53	51	52.33333333	0.666666667
156476	35.4	35.1	35.25714286	0.012857143	0.113389342	0.3	35.2	35.2	35.35	78	76	77.14285714	0.476190476	0.690065559	2	77	77	77.5	21.83944483	17.52167581	19.58999886	7.336905794	1.725640572	4.31776902	18.65535041	19.52283242	20.46200308	96	95	95.42857143	0.285714286	0.534522484	1	95	95	96	107	106	106.5714286	0.285714286	0.534522484	1	106	107	107	53	53	53	0
156476	35.2	34.6	35.04285714	0.04952381	0.222539456	0.6	35	35.1	35.2	79	76	77.14285714	0.80952381	0.899735411	3	77	77	77	21.83944483	17.52167581	19.58999886	7.336905794	1.725640572	4.31776902	18.65535041	19.52283242	20.46200308	98	90	95.28571429	6.238095238	2.497617913	8	95.5	96	96	107	106	106.2857143	0.238095238	0.487950036	1	106	106	106.5	54	53	53.14285714	0.142857143
156476	35.8	35.8	35.8	0	0	0	35.8	35.8	35.8	85	75	78.83333333	22.96666667	4.792355023	10	76	76	82.75	21.83944483	17.52167581	19.58999886	7.336905794	1.725640572	4.31776902	18.65535041	19.52283242	20.46200308	93	80	89.66666667	24.26666667	4.926120854	13	89.75	92	92	112	102	106.3333333	18.26666667	4.273952113	10	102.5	106	109.5	59	51	54.33333333	11.86666667
156476	35.8	35.6	35.74285714	0.006190476	0.078679579	0.2	35.7	35.8	35.8	77	75	76	0.333333333	0.577350269	2	76	76	76	21.83944483	17.52167581	19.58999886	7.336905794	1.725640572	4.31776902	18.65535041	19.52283242	20.46200308	94	92	93.14285714	0.80952381	0.899735411	2	92.5	93	94	106	102	104	2.333333333	1.527525232	4	103	104	105	52	51	51.71428571	0.238095238
156818	36.8	36.7	36.77142857	0.002380952	0.048795004	0.1	36.75	36.8	36.8	130	59	99.42857143	854.952381	29.23956875	71	78.5	107	121.5	18	2	10.71428571	37.9047619	6.156684327	16	6	12	15.5	96.47017296	93.70031768	95.22013094	7.688381888	1.285498813	2.769855277	94.66734322	95.33515708	95.87324979	90	72	82	84	9.16515139	18	78	84	87	54	41	47.66666667	42.33333333
156818	36.8	36.6	36.7	0.008	0.089442719	0.2	36.625	36.7	36.775	126	59	98	986	31.40063694	67	69.75	109	123.5	22	14	18.66666667	8.666666667	2.943920289	8	17.25	19	20.75	96.47017296	93.70031768	95.22013094	7.688381888	1.285498813	2.769855277	94.66734322	95.33515708	95.87324979	115	72	98.5	379	19.46792233	43	90	103.5	112	69	41	55.5	133.6666667
156818	36.8	36.3	36.64285714	0.02952381	0.171824939	0.5	36.6	36.7	36.75	139	79	102.7142857	619.9047619	24.8978867	60	84	90	121.5	19	2	11.85714286	49.47619048	7.033931367	17	7	16	16	96.47017296	93.70031768	95.22013094	7.688381888	1.285498813	2.769855277	94.66734322	95.33515708	95.87324979	138	88	110.3333333	646.3333333	25.42308662	50	96.5	105	121.5	90	58	71.33333333	277.3333333
156818	36.8	34.7	36.12857143	0.559047619	0.74769487	2.1	35.9	36.3	36.65	102	78	86.85714286	70.14285714	8.375133261	24	80.5	86	90.5	20	12	16	8.333333333	2.886751346	8	14.5	16	17.5	96.47017296	93.70031768	95.22013094	7.688381888	1.285498813	2.769855277	94.66734322	95.33515708	95.87324979	105	75	86.2	131.7	11.47606204	30	81	82	88	66	49	55.8	42.7
156818	36.8	36.6	36.65	0.007	0.083666003	0.2	36.6	36.6	36.675	139	110	131.8333333	118.1666667	10.87044924	29	133.75	136	136.75	16	2	7.666666667	43.46666667	6.592925501	14	2.75	5	13.25	96.47017296	93.70031768	95.22013094	7.688381888	1.285498813	2.769855277	94.66734322	95.33515708	95.87324979	138	114	125.6666667	144.3333333	12.01388086	24	119.5	125	131.5	90	68	79.33333333	121.3333333
156818	36.8	36.7	36.76666667	0.002666667	0.051639778	0.1	36.725	36.8	36.8	133	107	124.1666667	104.5666667	10.2257844	26	119.25	128	131.5	12	2	5.6	17.3	4.159326869	10	2	5	7	96.47017296	93.70031768	95.22013094	7.688381888	1.285498813	2.769855277	94.66734322	95.33515708	95.87324979	106	84	93.33333333	129.3333333	11.37248141	22	87	90	98	57	48	53	21
157475	37.5	36.7	37.36666667	0.106666667	0.326598632	0.8	37.5	37.5	37.5	84	74	77.83333333	15.76666667	3.970726214	10	75	76.5	80.25	23	13	16.5	14.7	3.834057903	10	14	15	18.25	96.47017296	93.70031768	95.22013094	7.688381888	1.285498813	2.769855277	94.66734322	95.33515708	95.87324979	123.5761024	109.3351184	116.3179942	119.9483836	7.439930413	14.24098402	113.2960213	116.2408585	119.2429295	70.40105431	61.10325496	65.39773371	66.1574104
157475	36.1	33.5	34.41666667	0.777666667	0.881854107	2.6	34.1	34.2	34.375	84	64	71	65.6	8.099382693	20	64.5	68.5	75.5	17	12	13	4	2	5	12	12	12.75	96.47017296	93.70031768	95.22013094	7.688381888	1.285498813	2.769855277	94.66734322	95.33515708	95.87324979	126	126	126	119.9483836	7.439930413	0	126	126	126	75	75	75	66.1574104
157475	36.1	33.5	35	1.09	1.044030651	2.6	34.35	34.7	36	84	64	72.57142857	58.61904762	7.656307701	20	66	72	78	17	12	12.85714286	3.476190476	1.864454471	5	12	12	12.5	96.47017296	93.70031768	95.22013094	7.688381888	1.285498813	2.769855277	94.66734322	95.33515708	95.87324979	123.5761024	109.3351184	116.3179942	119.9483836	7.439930413	14.24098402	113.2960213	116.2408585	119.2429295	70.40105431	61.10325496	65.39773371	66.1574104
157475	36.1	30.3	34.15	4.109166667	2.027107956	5.8	33.65	34.7	35.325	80	66	73.85714286	35.47619048	5.956189258	14	69	76	78.5	17	12	12.71428571	3.571428571	1.889822365	5	12	12	12	96.47017296	93.70031768	95.22013094	7.688381888	1.285498813	2.769855277	94.66734322	95.33515708	95.87324979	140	140	140	119.9483836	7.439930413	0	140	140	140	78	78	78	66.1574104
157475	37.5	37.4	37.47142857	0.002380952	0.048795004	0.1	37.45	37.5	37.5	78	72	74.85714286	3.476190476	1.864454471	6	74	75	75.5	16	13	13.85714286	1.142857143	1.069044968	3	13	14	14	96.47017296	93.70031768	95.22013094	7.688381888	1.285498813	2.769855277	94.66734322	95.33515708	95.87324979	123.5761024	109.3351184	116.3179942	119.9483836	7.439930413	14.24098402	113.2960213	116.2408585	119.2429295	70.40105431	61.10325496	65.39773371	66.1574104
157475	37.5	37.4	37.41666667	0.001666667	0.040824829	0.1	37.4	37.4	37.4	76	62	69	34.4	5.865151319	14	64	69.5	73.5	14	12	12.66666667	0.666666667	0.816496581	2	12	12.5	13	96.47017296	93.70031768	95.22013094	7.688381888	1.285498813	2.769855277	94.66734322	95.33515708	95.87324979	147	147	147	119.9483836	7.439930413	0	147	147	147	80	80	80	66.1574104
158449	35.43072936	34.4017043	35.06177513	0.967325594	0.425600085	1.029025068	34.92108704	35.16140789	35.30804696	112	109	110.1666667	1.366666667	1.169045194	3	109.25	110	110.75	39	30	35.33333333	15.06666667	3.881580434	9	32.25	37	38	98	97	97.83333333	0.166666667	0.40824829	1	98	98	98	115	107	111.8571429	7.80952381	2.794552524	8	110.5	112	114	72	64	68.85714286	8.80952381
158449	35.43072936	34.4017043	35.06177513	0.967325594	0.425600085	1.029025068	34.92108704	35.16140789	35.30804696	113	109	110.4285714	2.285714286	1.511857892	4	109.5	110	111	38	31	35.28571429	7.238095238	2.690370837	7	33.5	36	37.5	98	97	97.71428571	0.238095238	0.487950036	1	97.5	98	98	118	105	111	19.42857143	4.40778532	13	107.75	110.5	114.25	72	64	67.75	8.785714286
158449	33.1	33	33.03333333	0.002666667	0.051639778	0.1	33	33	33.075	107	103	104.8571429	1.80952381	1.345185418	4	104	105	105.5	37	24	28.57142857	27.61904762	5.255382728	13	25	26	31.5	99	98	98.57142857	0.285714286	0.534522484	1	98	99	99	102	83	90.75	54.21428571	7.363035088	19	85.75	87	97.5	60	50	54.25	14.78571429
158449	33	33	33	0	0	0	33	33	33	109	104	106.5714286	2.952380952	1.718249386	5	105.5	107	107.5	40	25	34.42857143	32.28571429	5.682051943	15	31.5	37	38	99	96	98	1.333333333	1.154700538	3	97.5	98	99	107	86	99	61.14285714	7.819389819	21	96.25	101.5	104.25	67	52	59.75	26.21428571
158449	35.43072936	34.4017043	35.06177513	0.967325594	0.425600085	1.029025068	34.92108704	35.16140789	35.30804696	113	109	111.3333333	3.466666667	1.861898673	4	110	111.5	113	38	33	35.16666667	4.566666667	2.136976057	5	33.25	35	36.75	98	96	97.33333333	0.666666667	0.816496581	2	97	97.5	98	120	105	112.4285714	43.61904762	6.60447179	15	107.5	109	119	76	65	70.28571429	20.23809524
158449	35.43072936	34.4017043	35.06177513	0.967325594	0.425600085	1.029025068	34.92108704	35.16140789	35.30804696	112	107	109.5	3.5	1.870828693	5	108.25	109.5	110.75	42	33	38.66666667	10.26666667	3.204163958	9	38	39	40.75	98	96	96.66666667	0.666666667	0.816496581	2	96	96.5	97	119	101	109.7142857	51.9047619	7.204495951	18	104.5	107	116	71	61	66.57142857	18.28571429
158856	33.5	32.8	33.11666667	0.069666667	0.263944439	0.7	32.925	33.1	33.275	92	91	91.5	0.3	0.547722558	1	91	91.5	92	16	13	14.66666667	1.066666667	1.032795559	3	14.25	15	15	96.47017296	93.70031768	95.22013094	7.688381888	1.285498813	2.769855277	94.66734322	95.33515708	95.87324979	193	179	186.25	40.91666667	6.396613687	14	182	186.5	190.75	114	95	102.25	66.91666667
158856	33	32.8	32.91666667	0.009666667	0.098319208	0.2	32.825	32.95	33	90	80	85.33333333	15.06666667	3.881580434	10	82.75	85.5	88.25	24	15	20	18	4.242640687	9	17.25	20.5	23.25	96.47017296	93.70031768	95.22013094	7.688381888	1.285498813	2.769855277	94.66734322	95.33515708	95.87324979	158	120	136.3333333	200.2666667	14.15156057	38	127.75	132.5	144.75	87	70	78	38
158856	34.2	33.2	33.67142857	0.132380952	0.363841933	1	33.4	33.7	33.9	93	85	91	7.333333333	2.708012802	8	91.5	92	92	16	11	13	3.333333333	1.825741858	5	11.5	13	14	96.47017296	93.70031768	95.22013094	7.688381888	1.285498813	2.769855277	94.66734322	95.33515708	95.87324979	190	169	177	95.33333333	9.763879011	21	169.75	174.5	181.75	114	84	99.5	153
158856	34.8	33.7	34.21428571	0.168095238	0.409994193	1.1	33.9	34.2	34.5	94	85	91.42857143	8.952380952	2.992052966	9	91.5	92	93	17	11	13.57142857	5.285714286	2.299068134	6	11.5	14	15	96.47017296	93.70031768	95.22013094	7.688381888	1.285498813	2.769855277	94.66734322	95.33515708	95.87324979	192	169	179.4	103.3	10.16366076	23	170	179	187	102	84	94.2	48.2
158856	33	32.9	32.98571429	0.001428571	0.037796447	0.1	33	33	33	86	78	81.57142857	9.952380952	3.154739443	8	79	82	83.5	18	8	13.66666667	26.33333333	5.131601439	10	11.5	15	16.5	96.47017296	93.70031768	95.22013094	7.688381888	1.285498813	2.769855277	94.66734322	95.33515708	95.87324979	135	102	119.4285714	144.2857143	12.01189886	33	111	120	128.5	78	61	70	40.33333333
158856	33	33	33	0	0	0	33	33	33	85	78	81.5	8.3	2.880972058	7	79	82.5	83	27	8	18.5	81.66666667	9.036961141	19	12.5	19.5	25.5	93	85	90.33333333	21.33333333	4.618802154	8	89	93	93	117	81	99.42857143	209.6190476	14.47822667	36	87	102	111	67	52	58.14285714	37.14285714
159510	35.9	35.7	35.82857143	0.005714286	0.075592895	0.2	35.8	35.8	35.9	68	62	64.42857143	4.285714286	2.070196678	6	63	64	65.5	15	15	15	0	0	0	15	15	15	96.47017296	93.70031768	95.22013094	7.688381888	1.285498813	2.769855277	94.66734322	95.33515708	95.87324979	130	110	118.2857143	52.23809524	7.227592631	20	113	117	122.5	58	48	52	12.66666667
159510	36.1	35.9	35.96666667	0.006666667	0.081649658	0.2	35.9	35.95	36	63	62	62.66666667	0.266666667	0.516397779	1	62.25	63	63	15	14	14.83333333	0.166666667	0.40824829	1	15	15	15	96.47017296	93.70031768	95.22013094	7.688381888	1.285498813	2.769855277	94.66734322	95.33515708	95.87324979	114	110	111	2.8	1.673320053	4	110	110	111.5	50	48	48.5	0.7
159510	35.2	34.7	35.01428571	0.044761905	0.211570094	0.5	34.85	35.1	35.2	93	62	75.85714286	156.4761905	12.50904435	31	65	74	86	19	2	13.42857143	28.95238095	5.380741673	17	13.5	15	15.5	99	98	98.5	0.3	0.547722558	1	98	98.5	99	150	87	118.5	520.5714286	22.81603446	63	102	115	136.75	70	40	55.875	108.9821429
159510	35.4	35.1	35.25714286	0.012857143	0.113389342	0.3	35.2	35.2	35.35	74	62	67.85714286	24.47619048	4.947341759	12	64	67	72	18	13	15.57142857	2.619047619	1.618347187	5	15	15	16.5	99	98	98.57142857	0.285714286	0.534522484	1	98	99	99	142	87	116.875	372.125	19.29054172	55	102	119	131	64	40	54.25	71.35714286
159510	35.5	35.3	35.43333333	0.006666667	0.081649658	0.2	35.4	35.45	35.5	80	65	73.83333333	30.56666667	5.52871293	15	71	75	77.5	18	12	15.66666667	4.666666667	2.160246899	6	15	16	17	99	98	98.75	0.25	0.5	1	98.75	99	99	144	117	136	97.33333333	9.865765725	27	133	139	143	64	58	62	5
159510	35.8	35.5	35.71666667	0.013666667	0.116904519	0.3	35.7	35.75	35.8	76	64	69	27.2	5.215361924	12	65.25	67	73.25	18	15	15.5	1.5	1.224744871	3	15	15	15	96.47017296	93.70031768	95.22013094	7.688381888	1.285498813	2.769855277	94.66734322	95.33515708	95.87324979	132	117	125.6666667	37.06666667	6.08824003	15	121.25	127.5	130	59	51	55.66666667	10.26666667
159655	36.8	36.8	36.8	0	0	0	36.8	36.8	36.8	86	84	84.83333333	0.566666667	0.752772653	2	84.25	85	85	21.83944483	17.52167581	19.58999886	7.336905794	1.725640572	4.31776902	18.65535041	19.52283242	20.46200308	96.47017296	93.70031768	95.22013094	7.688381888	1.285498813	2.769855277	94.66734322	95.33515708	95.87324979	98	93	96.33333333	4.266666667	2.065591118	5	95.25	97	98	58	55	56.5	1.9
159655	36.8	36.6	36.65	0.007	0.083666003	0.2	36.6	36.6	36.675	90	88	88.66666667	1.066666667	1.032795559	2	88	88	89.5	21.83944483	17.52167581	19.58999886	7.336905794	1.725640572	4.31776902	18.65535041	19.52283242	20.46200308	96.47017296	93.70031768	95.22013094	7.688381888	1.285498813	2.769855277	94.66734322	95.33515708	95.87324979	114	93	102.6666667	70.26666667	8.382521498	21	96	102.5	108.25	70	55	60.16666667	32.56666667
159655	36.6	27.2	32.56666667	23.42333333	4.839765835	9.4	30.55	33.9	35.25	88	85	86.25	2.25	1.5	3	85	86	87.25	21.83944483	17.52167581	19.58999886	7.336905794	1.725640572	4.31776902	18.65535041	19.52283242	20.46200308	99	99	99	0	0	0	99	99	99	101	82	93.4	50.3	7.092249291	19	93	94	97	57	44	51.4	22.3
159655	36.6	36.6	36.6	0	0	0	36.6	36.6	36.6	88	87	87.8	0.2	0.447213595	1	88	88	88	21.83944483	17.52167581	19.58999886	7.336905794	1.725640572	4.31776902	18.65535041	19.52283242	20.46200308	99	99	99	7.688381888	1.285498813	0	99	99	99	110	93	101.8	36.7	6.058052492	17	101	102	103	63	53	58.2	13.7
159655	36.9	36.8	36.84285714	0.002857143	0.053452248	0.1	36.8	36.8	36.9	85	84	84.71428571	0.238095238	0.487950036	1	84.5	85	85	21.83944483	17.52167581	19.58999886	7.336905794	1.725640572	4.31776902	18.65535041	19.52283242	20.46200308	96.47017296	93.70031768	95.22013094	7.688381888	1.285498813	2.769855277	94.66734322	95.33515708	95.87324979	98	96	97.28571429	0.571428571	0.755928946	2	97	97	98	58	56	57.28571429	0.571428571
159655	36.9	36.9	36.9	0	0	0	36.9	36.9	36.9	88	85	85.66666667	1.466666667	1.211060142	3	85	85	85.75	21.83944483	17.52167581	19.58999886	7.336905794	1.725640572	4.31776902	18.65535041	19.52283242	20.46200308	96.47017296	93.70031768	95.22013094	7.688381888	1.285498813	2.769855277	94.66734322	95.33515708	95.87324979	97	95	96.33333333	0.666666667	0.816496581	2	96	96.5	97	58	57	57.5	0.3
160084	37.3	37.3	37.3	0	0	0	37.3	37.3	37.3	62	52	57.16666667	18.16666667	4.262237284	10	54	57	60.75	22	14	17.83333333	11.36666667	3.371448749	8	14.75	18.5	20	98	96	97.33333333	0.666666667	0.816496581	2	97	97.5	98	108	77	94.16666667	164.1666667	12.81275406	31	84	98	103	50	46	47.5	2.3
160084	37.3	37.3	37.3	0	0	0	37.3	37.3	37.3	63	54	58	12.66666667	3.559026084	9	55.5	57	60.5	28	14	20.85714286	20.80952381	4.561745698	14	18.5	21	23	99	98	98.42857143	0.285714286	0.534522484	1	98	98	99	109	77	95.625	112.8392857	10.62258376	32	91.25	94	103.5	48	43	46.125	3.839285714
160084	37.4	37.2	37.32857143	0.005714286	0.075592895	0.2	37.3	37.3	37.4	74	63	69	13	3.605551275	11	67.5	69	71	27	17	20.71428571	10.9047619	3.302235895	10	19	20	21.5	98	95	96.42857143	1.285714286	1.133893419	3	96	96	97	118	101	110	41.66666667	6.454972244	17	105	111	115	54	44	49.14285714	15.80952381
160084	37.4	33.9	36.78571429	1.628095238	1.275968353	3.5	37.15	37.3	37.3	77	63	70	24	4.898979486	14	67	69	73.5	23	19	20.57142857	3.285714286	1.812653934	4	19	20	22	96	93	95.14285714	1.476190476	1.214985793	3	94.5	96	96	125	111	116.1428571	21.80952381	4.670066789	14	113	116	117.5	56	47	51.28571429	10.23809524
160084	37.3	37.2	37.28333333	0.001666667	0.040824829	0.1	37.3	37.3	37.3	68	54	59	31.2	5.585696018	14	54.5	57.5	62	28	14	21	30.4	5.513619501	14	16.5	22.5	24	99	97	98.33333333	0.666666667	0.816496581	2	98	98.5	99	109	89	98	67.66666667	8.22597512	20	92	94	105	48	43	45.28571429	2.571428571
160084	37.4	37.3	37.33333333	0.002666667	0.051639778	0.1	37.3	37.3	37.375	72	65	69.33333333	6.666666667	2.581988897	7	68.25	70	71	27	16	20.16666667	22.96666667	4.792355023	11	16.25	18.5	23.75	99	96	98	1.2	1.095445115	3	98	98	98.75	112	101	107.3333333	19.06666667	4.366539438	11	104.5	108	110.75	48	44	45.66666667	2.666666667
160141	37.6	37.6	37.6	0	0	0	37.6	37.6	37.6	58	55	56.5	1.5	1.224744871	3	56	56	57.5	16	15	15.66666667	0.266666667	0.516397779	1	15.25	16	16	94	93	93.16666667	0.166666667	0.40824829	1	93	93	93	151	139	147.7142857	22.9047619	4.785891965	12	146	150	151	68	62	65	3
160141	37.6	37.5	37.58333333	0.001666667	0.040824829	0.1	37.6	37.6	37.6	63	55	58	8	2.828427125	8	56.25	57.5	58.75	16	15	15.16666667	0.166666667	0.40824829	1	15	15	15	96	93	94	1.6	1.264911064	3	93	93.5	94.75	158	147	152	16.4	4.049691346	11	149	152.5	153.75	71	64	66.83333333	6.166666667
160141	37.6	37.5	37.57142857	0.002380952	0.048795004	0.1	37.55	37.6	37.6	68	54	58.28571429	27.9047619	5.282495803	14	54.5	57	60	16	8	13.14285714	8.476190476	2.911389784	8	11.5	15	15	99	93	96.28571429	3.571428571	1.889822365	6	95.5	97	97	159	153	156.1428571	5.142857143	2.267786838	6	154.5	156	158	75	67	70.57142857	6.952380952
160141	37.6	33.1	36.94285714	2.872857143	1.694950484	4.5	37.55	37.6	37.6	68	54	58.85714286	25.47619048	5.047394424	14	55.5	58	60.5	20	8	14	17.66666667	4.203173404	12	11.5	13	17	99	97	97.8	1.2	1.095445115	2	97	97	99	166	155	160	18	4.242640687	11	157	159	163	75	70	72.71428571	3.238095238
160141	37.6	37.6	37.6	0	0	0	37.6	37.6	37.6	56	54	55	0.8	0.894427191	2	54.25	55	55.75	15	14	14.33333333	0.266666667	0.516397779	1	14	14	14.75	93	93	93	0	0	0	93	93	93	147	144	145.3333333	1.066666667	1.032795559	3	145	145	145.75	63	62	62.66666667	0.266666667
160141	37.6	37.6	37.6	0	0	0	37.6	37.6	37.6	58	54	56.14285714	2.142857143	1.463850109	4	55.5	56	57	16	14	15.14285714	0.476190476	0.690065559	2	15	15	15.5	94	93	93.14285714	0.142857143	0.377964473	1	93	93	93	151	143	147	9.666666667	3.109126351	8	144.5	147	149.5	65	62	63.57142857	1.952380952
160349	36.4	36.4	36.4	0	0	0	36.4	36.4	36.4	122	119	120.2857143	0.904761905	0.951189731	3	120	120	120.5	21.83944483	17.52167581	19.58999886	7.336905794	1.725640572	4.31776902	18.65535041	19.52283242	20.46200308	96.47017296	93.70031768	95.22013094	7.688381888	1.285498813	2.769855277	94.66734322	95.33515708	95.87324979	123.5761024	109.3351184	116.3179942	119.9483836	7.439930413	14.24098402	113.2960213	116.2408585	119.2429295	70.40105431	61.10325496	65.39773371	66.1574104
160349	36.5	36.4	36.42	0.002	0.04472136	0.1	36.4	36.4	36.4	122	115	119.6666667	6.666666667	2.581988897	7	119.25	120	121.5	21.83944483	17.52167581	19.58999886	7.336905794	1.725640572	4.31776902	18.65535041	19.52283242	20.46200308	96.47017296	93.70031768	95.22013094	7.688381888	1.285498813	2.769855277	94.66734322	95.33515708	95.87324979	123.5761024	109.3351184	116.3179942	119.9483836	7.439930413	14.24098402	113.2960213	116.2408585	119.2429295	70.40105431	61.10325496	65.39773371	66.1574104
160349	36.4	29	35.34285714	7.822857143	2.7969371	7.4	36.4	36.4	36.4	124	112	118.2857143	19.9047619	4.461475306	12	115.5	117	122	21.83944483	17.52167581	19.58999886	7.336905794	1.725640572	4.31776902	18.65535041	19.52283242	20.46200308	96.47017296	93.70031768	95.22013094	7.688381888	1.285498813	2.769855277	94.66734322	95.33515708	95.87324979	118	118	118	119.9483836	7.439930413	0	118	118	118	63	63	63	66.1574104
160349	36.4	27.5	33.3	16.32	4.039801975	8.9	30.275	35.25	36.4	126	116	122.7142857	11.23809524	3.352326839	10	122	124	124.5	21.83944483	17.52167581	19.58999886	7.336905794	1.725640572	4.31776902	18.65535041	19.52283242	20.46200308	96.47017296	93.70031768	95.22013094	7.688381888	1.285498813	2.769855277	94.66734322	95.33515708	95.87324979	101	101	101	119.9483836	7.439930413	0	101	101	101	61	61	61	66.1574104
160349	35.43072936	34.4017043	35.06177513	0.967325594	0.425600085	1.029025068	34.92108704	35.16140789	35.30804696	123	119	120.5	1.9	1.378404875	4	120	120	120.75	21.83944483	17.52167581	19.58999886	7.336905794	1.725640572	4.31776902	18.65535041	19.52283242	20.46200308	96.47017296	93.70031768	95.22013094	7.688381888	1.285498813	2.769855277	94.66734322	95.33515708	95.87324979	116	116	116	119.9483836	7.439930413	0	116	116	116	75	75	75	66.1574104
160349	36.4	36.4	36.4	0	0	0	36.4	36.4	36.4	123	112	117.3333333	18.66666667	4.320493799	11	115	116	120.75	21.83944483	17.52167581	19.58999886	7.336905794	1.725640572	4.31776902	18.65535041	19.52283242	20.46200308	96.47017296	93.70031768	95.22013094	7.688381888	1.285498813	2.769855277	94.66734322	95.33515708	95.87324979	118	118	118	119.9483836	7.439930413	0	118	118	118	63	63	63	66.1574104
160578	36.8	27.2	34.41666667	14.43766667	3.79969297	9.6	33.9	36.35	36.625	77	76	76.66666667	0.266666667	0.516397779	1	76.25	77	77	12	8	9.666666667	2.666666667	1.632993162	4	8.25	9.5	10.75	96	95	95.16666667	0.166666667	0.40824829	1	95	95	95	114	109	111.5	12.5	3.535533906	5	110.25	111.5	112.75	56	56	56	0
160578	36.2	31.8	34.45	4.163333333	2.040424792	4.4	33.375	34.9	35.975	88	76	80.8	43.2	6.57267069	12	76	76	88	55	10	23.2	363.2	19.0578068	45	11	13	27	96	91	93.8	6.7	2.588435821	5	91	95	96	135	111	125	156	12.489996	24	120	129	132	61	57	59	4
160578	36.3	34.5	35.57857143	0.443214286	0.665743408	1.8	35.175	35.8	36.05	80	77	78.42857143	0.952380952	0.975900073	3	78	78	79	15	9	12.28571429	4.238095238	2.058663459	6	11	13	13.5	96	93	94.28571429	0.904761905	0.951189731	3	94	94	94.5	115	114	114.5	0.5	0.707106781	1	114.25	114.5	114.75	58	57	57.5	0.5
160578	36.3	27.2	34.12142857	10.64654762	3.262904782	9.1	33.8	35.45	36.15	79	76	77.57142857	1.285714286	1.133893419	3	77	77	78.5	13	8	9.857142857	3.476190476	1.864454471	5	8.5	9	11	96	94	95	0.666666667	0.816496581	2	94.5	95	95.5	114	109	111.5	12.5	3.535533906	5	110.25	111.5	112.75	57	56	56.5	0.5
160578	36.2	35.9	36.05	0.045	0.212132034	0.3	35.975	36.05	36.125	88	76	84	48	6.92820323	12	82	88	88	55	13	31.66666667	457.3333333	21.38535324	42	20	27	41	96	91	92.66666667	8.333333333	2.886751346	5	91	91	93.5	135	135	135	119.9483836	7.439930413	0	135	135	135	61	61	61	66.1574104
160578	35.43072936	34.4017043	35.06177513	0.967325594	0.425600085	1.029025068	34.92108704	35.16140789	35.30804696	89.81480327	83.82095832	86.64686924	13.2353358	2.332219733	5.993844955	85.27008181	86.52606155	87.89980522	21.83944483	17.52167581	19.58999886	7.336905794	1.725640572	4.31776902	18.65535041	19.52283242	20.46200308	96.47017296	93.70031768	95.22013094	7.688381888	1.285498813	2.769855277	94.66734322	95.33515708	95.87324979	123.5761024	109.3351184	116.3179942	119.9483836	7.439930413	14.24098402	113.2960213	116.2408585	119.2429295	70.40105431	61.10325496	65.39773371	66.1574104
162054	36.7	32.1	33.6	4.163333333	2.040424792	4.6	32.2	32.6	34.7	67	61	63.28571429	3.904761905	1.97604704	6	62	63	64	16	16	16	0	0	0	16	16	16	96.47017296	93.70031768	95.22013094	7.688381888	1.285498813	2.769855277	94.66734322	95.33515708	95.87324979	150	138	142.1428571	15.47619048	3.933978962	12	140	141	143	70	63	65.57142857	4.952380952
162054	36.7	32.1	35.01428571	4.561428571	2.135750119	4.6	33.25	36.4	36.7	67	63	64.85714286	1.80952381	1.345185418	4	64	65	65.5	16	16	16	0	0	0	16	16	16	96.47017296	93.70031768	95.22013094	7.688381888	1.285498813	2.769855277	94.66734322	95.33515708	95.87324979	150	140	143.4285714	11.95238095	3.457221565	10	141	143	144.5	70	63	65.14285714	6.142857143
162054	34.8	32.2	33.06666667	0.806666667	0.898146239	2.6	32.675	32.9	32.975	62	60	61	0.8	0.894427191	2	60.25	61	61.75	16	16	16	0	0	0	16	16	16	96.47017296	93.70031768	95.22013094	7.688381888	1.285498813	2.769855277	94.66734322	95.33515708	95.87324979	143	138	140.1666667	2.966666667	1.722401424	5	139.25	140	140.75	66	64	65	0.4
162054	36.3	33.2	34.26666667	1.646666667	1.283225104	3.1	33.2	34	34.875	60	59	59.66666667	0.266666667	0.516397779	1	59.25	60	60	16	16	16	0	0	0	16	16	16	96.47017296	93.70031768	95.22013094	7.688381888	1.285498813	2.769855277	94.66734322	95.33515708	95.87324979	148	139	145.2857143	9.238095238	3.039423504	9	145	146	147	68	67	67.42857143	0.285714286
162054	36.5	35.7	35.96666667	0.074666667	0.27325202	0.8	35.9	35.9	35.9	61	60	60.16666667	0.166666667	0.40824829	1	60	60	60	16	16	16	0	0	0	16	16	16	96.47017296	93.70031768	95.22013094	7.688381888	1.285498813	2.769855277	94.66734322	95.33515708	95.87324979	156	141	147.4285714	23.95238095	4.894116974	15	144.5	148	149	73	66	69	6.333333333
162054	36.5	33.2	34.85714286	2.46952381	1.571471861	3.3	33.2	35.7	36.1	60	59	59.71428571	0.238095238	0.487950036	1	59.5	60	60	16	16	16	0	0	0	16	16	16	96.47017296	93.70031768	95.22013094	7.688381888	1.285498813	2.769855277	94.66734322	95.33515708	95.87324979	150	141	146.625	7.125	2.669269563	9	146	147	148	73	67	68.375	3.696428571
163084	37.5	37.4	37.45	0.003	0.054772256	0.1	37.4	37.45	37.5	81	78	79.83333333	1.366666667	1.169045194	3	79.25	80	80.75	18	17	17.16666667	0.166666667	0.40824829	1	17	17	17	99	97	98.2	0.7	0.836660027	2	98	98	99	123.5761024	109.3351184	116.3179942	119.9483836	7.439930413	14.24098402	113.2960213	116.2408585	119.2429295	70.40105431	61.10325496	65.39773371	66.1574104
163084	37.5	37.5	37.5	0	0	0	37.5	37.5	37.5	91	79	82.28571429	15.9047619	3.98807747	12	80.5	81	82	24	17	18.28571429	6.904761905	2.627691364	7	17	17	18	99	95	97.33333333	2.266666667	1.505545305	4	96.5	98	98	95	95	95	119.9483836	7.439930413	0	95	95	95	53	53	53	66.1574104
163084	37.5	37.3	37.41428571	0.004761905	0.069006556	0.2	37.4	37.4	37.45	82	79	80.42857143	0.952380952	0.975900073	3	80	80	81	17	15	16.28571429	0.571428571	0.755928946	2	16	16	17	97	92	95.85714286	3.476190476	1.864454471	5	95.5	97	97	92	92	92	119.9483836	7.439930413	0	92	92	92	55	55	55	66.1574104
163084	37.5	26.8	35.92857143	16.20904762	4.026046152	10.7	37.35	37.5	37.5	85	80	82.28571429	3.904761905	1.97604704	5	81	82	83.5	17	15	16.42857143	0.619047619	0.786795792	2	16	17	17	99	95	97.28571429	2.238095238	1.496026483	4	96.5	97	98.5	92	92	92	119.9483836	7.439930413	0	92	92	92	55	55	55	66.1574104
163084	37.5	37.4	37.48333333	0.001666667	0.040824829	0.1	37.5	37.5	37.5	91	73	81.16666667	34.96666667	5.913261931	18	78.75	81.5	82	24	16	19.16666667	10.16666667	3.188521078	8	17	18	21.25	99	95	96.5	2.7	1.643167673	4	95.25	96	97.5	95	95	95	119.9483836	7.439930413	0	95	95	95	53	53	53	66.1574104
163084	37.4	37.4	37.4	0	0	0	37.4	37.4	37.4	80	77	78.83333333	1.366666667	1.169045194	3	78.25	79	79.75	17	15	16.33333333	0.666666667	0.816496581	2	16	16.5	17	98	92	96	4.8	2.19089023	6	95.5	97	97	123.5761024	109.3351184	116.3179942	119.9483836	7.439930413	14.24098402	113.2960213	116.2408585	119.2429295	70.40105431	61.10325496	65.39773371	66.1574104
164416	37.6	37.2	37.4	0.016	0.126491106	0.4	37.4	37.4	37.4	78	78	78	0	0	0	78	78	78	14	13	13.5	0.3	0.547722558	1	13	13.5	14	96	95	95.5	0.3	0.547722558	1	95	95.5	96	137	135	136	2	1.414213562	2	135.5	136	136.5	60	59	59.5	0.5
164416	37.6	37.6	37.6	0	0	0	37.6	37.6	37.6	80	78	79	1.2	1.095445115	2	78	79	80	17	13	14.16666667	2.566666667	1.602081979	4	13	13.5	14.75	96	96	96	0	0	0	96	96	96	136	119	127.5	144.5	12.02081528	17	123.25	127.5	131.75	67	58	62.5	40.5
164416	37.6	37.6	37.6	0	0	0	37.6	37.6	37.6	80	78	78.66666667	1.066666667	1.032795559	2	78	78	79.5	16	13	14.16666667	0.966666667	0.98319208	3	14	14	14	98	93	96.16666667	3.766666667	1.940790217	5	95.25	96.5	97.75	141	141	141	119.9483836	7.439930413	0	141	141	141	63	63	63	66.1574104
164416	37.6	37.6	37.6	0	0	0	37.6	37.6	37.6	80	78	79.14285714	1.142857143	1.069044968	2	78	80	80	17	13	14.71428571	1.904761905	1.380131119	4	14	14	15.5	96	93	95.42857143	1.285714286	1.133893419	3	95.5	96	96	119	119	119	119.9483836	7.439930413	0	119	119	119	67	67	67	66.1574104
164416	37.4	36	36.97142857	0.259047619	0.508967208	1.4	36.8	37.2	37.3	78	78	78	0	0	0	78	78	78	14	13	13.57142857	0.285714286	0.534522484	1	13	14	14	95	94	94.85714286	0.142857143	0.377964473	1	95	95	95	136	135	135.5	0.5	0.707106781	1	135.25	135.5	135.75	60	60	60	0
164416	37.2	32.4	35.57142857	2.819047619	1.679001971	4.8	34.9	36	36.8	80	78	78.28571429	0.571428571	0.755928946	2	78	78	78	18	13	14.57142857	2.619047619	1.618347187	5	14	14	14.5	95	93	94.28571429	0.571428571	0.755928946	2	94	94	95	136	136	136	0	0	0	136	136	136	60	56	58	8
165002	32.6	31.2	31.96666667	0.503333333	0.709459888	1.4	31.65	32.1	32.35	66	56	61.42857143	18.28571429	4.276179871	10	58	61	65.5	19	5	13	52	7.211102551	14	10	15	17	98	96	97.71428571	0.571428571	0.755928946	2	98	98	98	106	101	102.7142857	4.238095238	2.058663459	5	101	102	104	72	67	69.85714286	3.80952381
165002	35.43072936	34.4017043	35.06177513	0.967325594	0.425600085	1.029025068	34.92108704	35.16140789	35.30804696	61	53	56.42857143	7.952380952	2.819996623	8	54.5	56	58	21.83944483	17.52167581	19.58999886	7.336905794	1.725640572	4.31776902	18.65535041	19.52283242	20.46200308	98	98	98	0	0	0	98	98	98	106	100	102.1428571	5.80952381	2.410295378	6	100.5	101	103.5	72	24	64	312.3333333
165002	35.43072936	34.4017043	35.06177513	0.967325594	0.425600085	1.029025068	34.92108704	35.16140789	35.30804696	48	45	46.5	1.9	1.378404875	3	45.25	46.5	47.75	21.83944483	17.52167581	19.58999886	7.336905794	1.725640572	4.31776902	18.65535041	19.52283242	20.46200308	97	86	94.83333333	19.36666667	4.400757511	11	95.5	97	97	101	96	97.33333333	3.466666667	1.861898673	5	96.25	97	97	72	69	69.66666667	1.466666667
165002	35.43072936	34.4017043	35.06177513	0.967325594	0.425600085	1.029025068	34.92108704	35.16140789	35.30804696	55	50	52.33333333	3.866666667	1.966384161	5	51	52	53.75	21.83944483	17.52167581	19.58999886	7.336905794	1.725640572	4.31776902	18.65535041	19.52283242	20.46200308	98	98	98	0	0	0	98	98	98	101	100	100.3333333	0.266666667	0.516397779	1	100	100	100.75	71	24	62.66666667	359.4666667
165002	35.43072936	34.4017043	35.06177513	0.967325594	0.425600085	1.029025068	34.92108704	35.16140789	35.30804696	47	44	45.14285714	1.142857143	1.069044968	3	44.5	45	45.5	21.83944483	17.52167581	19.58999886	7.336905794	1.725640572	4.31776902	18.65535041	19.52283242	20.46200308	98	86	95.28571429	17.23809524	4.151878519	12	96	97	97	105	96	98.57142857	10.28571429	3.207134903	9	96.5	97	99.5	72	69	69.71428571	1.238095238
165002	35.43072936	34.4017043	35.06177513	0.967325594	0.425600085	1.029025068	34.92108704	35.16140789	35.30804696	49	44	45.83333333	3.766666667	1.940790217	5	44.25	45.5	46.75	1	1	1	7.336905794	1.725640572	0	1	1	1	99	96	97.66666667	1.866666667	1.366260102	3	96.5	98	98.75	112	99	105.1666667	25.36666667	5.036533199	13	101.25	105.5	108.25	76	70	72.66666667	6.266666667
165437	35.5	29.6	31.93333333	4.654666667	2.157467651	5.9	30.375	31.7	32.8	61	58	59.5	1.1	1.048808848	3	59	59.5	60	21.83944483	17.52167581	19.58999886	7.336905794	1.725640572	4.31776902	18.65535041	19.52283242	20.46200308	91	85	89.16666667	5.766666667	2.401388487	6	88.25	90	91	96	83	87.14285714	18.14285714	4.25944329	13	85	86	87.5	53	50	51.71428571	0.904761905
165437	35.5	29.6	33.88571429	7.621428571	2.760693495	5.9	32.8	35.5	35.5	64	59	61.14285714	3.142857143	1.772810521	5	60	61	62	21.83944483	17.52167581	19.58999886	7.336905794	1.725640572	4.31776902	18.65535041	19.52283242	20.46200308	91	83	87.28571429	12.57142857	3.545621042	8	84	89	90	115	83	94	105	10.24695077	32	86	95	97	72	50	56	53.25
165437	35.5	33.3	34.89166667	0.798416667	0.893541642	2.2	34.5875	35.35	35.475	85	59	79	79.33333333	8.906926144	26	81.5	82	82	21.83944483	17.52167581	19.58999886	7.336905794	1.725640572	4.31776902	18.65535041	19.52283242	20.46200308	90	89	89.83333333	0.166666667	0.40824829	1	90	90	90	102	83	86.88888889	36.36111111	6.030017505	19	83	85	87	66	46	53.66666667	29
165437	35.5	35.3	35.45714286	0.006190476	0.078679579	0.2	35.45	35.5	35.5	83	58	78.71428571	83.57142857	9.141741003	25	82	82	82	21.83944483	17.52167581	19.58999886	7.336905794	1.725640572	4.31776902	18.65535041	19.52283242	20.46200308	90	89	89.85714286	0.142857143	0.377964473	1	90	90	90	87	83	84.44444444	2.277777778	1.509230856	4	83	84	86	55	45	51.33333333	12
165437	35.5	35.5	35.5	0	0	0	35.5	35.5	35.5	83	58	78.5	101.1	10.05484958	25	82	82.5	83	21.83944483	17.52167581	19.58999886	7.336905794	1.725640572	4.31776902	18.65535041	19.52283242	20.46200308	91	90	90.16666667	0.166666667	0.40824829	1	90	90	90	87	84	85.25	1.071428571	1.035098339	3	84.75	85	86	55	45	52.125	11.55357143
165437	35.5	35.5	35.5	0	0	0	35.5	35.5	35.5	82	49	63.16666667	114.1666667	10.68488028	33	60.25	62	63.75	21.83944483	17.52167581	19.58999886	7.336905794	1.725640572	4.31776902	18.65535041	19.52283242	20.46200308	93	83	88.33333333	18.66666667	4.320493799	10	84.5	90	91	115	68	90.625	228.5535714	15.11798834	47	83	91.5	98.25	72	33	54.375	127.6964286
165548	39	39	39	0	0	0	39	39	39	106	101	102.6666667	4.266666667	2.065591118	5	101	102	103.75	20	18	19.16666667	0.966666667	0.98319208	2	18.25	19.5	20	94	91	91.5	1.5	1.224744871	3	91	91	91	123.5761024	109.3351184	116.3179942	119.9483836	7.439930413	14.24098402	113.2960213	116.2408585	119.2429295	70.40105431	61.10325496	65.39773371	66.1574104
165548	39	39	39	0	0	0	39	39	39	102	101	101.1666667	0.166666667	0.40824829	1	101	101	101	21	17	18.33333333	1.866666667	1.366260102	4	18	18	18	95	91	92.5	3.9	1.974841766	4	91	91.5	94.25	106	106	106	119.9483836	7.439930413	0	106	106	106	58	58	58	66.1574104
165548	39	39	39	0	0	0	39	39	39	106	104	104.3333333	0.666666667	0.816496581	2	104	104	104	21	20	20.16666667	0.166666667	0.40824829	1	20	20	20	93	92	92.33333333	0.266666667	0.516397779	1	92	92	92.75	110	110	110	119.9483836	7.439930413	0	110	110	110	62	62	62	66.1574104
165548	39	39	39	0	0	0	39	39	39	106	101	104	3	1.732050808	5	103.5	104	105	21	19	20	0.333333333	0.577350269	2	20	20	20	94	91	92.14285714	1.476190476	1.214985793	3	91	92	93	110	110	110	119.9483836	7.439930413	0	110	110	110	62	62	62	66.1574104
165548	39	39	39	0	0	0	39	39	39	105	101	102.2857143	2.904761905	1.704336206	4	101	101	103.5	22	15	18.42857143	5.619047619	2.370453041	7	17.5	18	19.5	95	91	94.28571429	2.238095238	1.496026483	4	94.5	95	95	106	106	106	119.9483836	7.439930413	0	106	106	106	58	58	58	66.1574104
165548	39	33.3	38.17142857	4.615714286	2.148421347	5.7	38.95	39	39	105	101	103.1428571	1.80952381	1.345185418	4	102.5	103	104	26	15	20.85714286	12.47619048	3.532165126	11	19.5	21	22.5	99	94	96.42857143	4.619047619	2.149196971	5	95	95	98.5	122	115	118.5	12.33333333	3.511884584	7	115.75	118.5	121.25	69	68	68.5	0.333333333
166724	36.1	34.4	35.4	0.35	0.591607978	1.7	35.1	35.5	35.8	129	121	124.4285714	8.952380952	2.992052966	8	122	125	126	39	31	35.28571429	8.571428571	2.927700219	8	33.5	36	37	99	99	99	0	0	0	99	99	99	144	144	144	119.9483836	7.439930413	0	144	144	144	67	67	67	66.1574104
166724	36.5	35.5	36.05714286	0.13952381	0.37352886	1	35.8	36.1	36.35	125	115	120.4285714	10.28571429	3.207134903	10	119	121	122	38	29	33.71428571	10.23809524	3.199702367	9	31.5	34	36	99	99	99	0	0	0	99	99	99	144	144	144	119.9483836	7.439930413	0	144	144	144	67	67	67	66.1574104
166724	37.1	37	37.06666667	0.002666667	0.051639778	0.1	37.025	37.1	37.1	123	119	121.3333333	2.666666667	1.632993162	4	120.25	121.5	122.75	31	27	29	2.8	1.673320053	4	27.5	29.5	30	96.47017296	93.70031768	95.22013094	7.688381888	1.285498813	2.769855277	94.66734322	95.33515708	95.87324979	123.5761024	109.3351184	116.3179942	119.9483836	7.439930413	14.24098402	113.2960213	116.2408585	119.2429295	70.40105431	61.10325496	65.39773371	66.1574104
166724	36.9	36.3	36.6	0.056	0.236643191	0.6	36.425	36.6	36.775	119	114	116.6666667	4.266666667	2.065591118	5	115.25	116.5	118.5	36	29	31.33333333	9.066666667	3.011090611	7	29	30	33.25	96.47017296	93.70031768	95.22013094	7.688381888	1.285498813	2.769855277	94.66734322	95.33515708	95.87324979	123.5761024	109.3351184	116.3179942	119.9483836	7.439930413	14.24098402	113.2960213	116.2408585	119.2429295	70.40105431	61.10325496	65.39773371	66.1574104
166724	37.2	37.2	37.2	0	0	0	37.2	37.2	37.2	142	124	135.1666667	69.36666667	8.328665359	18	128.5	139.5	140.75	28	22	25.66666667	5.066666667	2.250925735	6	24.5	26.5	27	96.47017296	93.70031768	95.22013094	7.688381888	1.285498813	2.769855277	94.66734322	95.33515708	95.87324979	123.5761024	109.3351184	116.3179942	119.9483836	7.439930413	14.24098402	113.2960213	116.2408585	119.2429295	70.40105431	61.10325496	65.39773371	66.1574104
166724	37.2	37.1	37.13333333	0.002666667	0.051639778	0.1	37.1	37.1	37.175	140	121	125.4285714	42.95238095	6.5538066	19	122.5	123	124.5	30	22	27.14285714	6.476190476	2.544836041	8	27	27	28.5	96.47017296	93.70031768	95.22013094	7.688381888	1.285498813	2.769855277	94.66734322	95.33515708	95.87324979	123.5761024	109.3351184	116.3179942	119.9483836	7.439930413	14.24098402	113.2960213	116.2408585	119.2429295	70.40105431	61.10325496	65.39773371	66.1574104
168303	35.43072936	34.4017043	35.06177513	0.967325594	0.425600085	1.029025068	34.92108704	35.16140789	35.30804696	89.81480327	83.82095832	86.64686924	13.2353358	2.332219733	5.993844955	85.27008181	86.52606155	87.89980522	21.83944483	17.52167581	19.58999886	7.336905794	1.725640572	4.31776902	18.65535041	19.52283242	20.46200308	96.47017296	93.70031768	95.22013094	7.688381888	1.285498813	2.769855277	94.66734322	95.33515708	95.87324979	123.5761024	109.3351184	116.3179942	119.9483836	7.439930413	14.24098402	113.2960213	116.2408585	119.2429295	70.40105431	61.10325496	65.39773371	66.1574104
168303	37.9	34.1	36.7	2.725	1.650757402	3.8	36	37.7	37.8	68	68	68	0	0	0	68	68	68	24	22	22.8	1.2	1.095445115	2	22	22	24	99	97	97.8	0.7	0.836660027	2	97	98	98	131	88	110.6	423.3	20.57425576	43	91	113	130	63	50	57.2	34.7
168303	37.9	31.2	36.35714286	5.682857143	2.383874397	6.7	36.25	37.4	37.75	70	68	68.57142857	0.619047619	0.786795792	2	68	68	69	24	21	22.28571429	1.571428571	1.253566341	3	21.5	22	23	98	96	97.14285714	0.476190476	0.690065559	2	97	97	97.5	130	86	99.14285714	264.1428571	16.25247234	44	89.5	92	103.5	62	49	53.85714286	23.14285714
168303	35.43072936	34.4017043	35.06177513	0.967325594	0.425600085	1.029025068	34.92108704	35.16140789	35.30804696	89.81480327	83.82095832	86.64686924	13.2353358	2.332219733	5.993844955	85.27008181	86.52606155	87.89980522	21.83944483	17.52167581	19.58999886	7.336905794	1.725640572	4.31776902	18.65535041	19.52283242	20.46200308	96.47017296	93.70031768	95.22013094	7.688381888	1.285498813	2.769855277	94.66734322	95.33515708	95.87324979	123.5761024	109.3351184	116.3179942	119.9483836	7.439930413	14.24098402	113.2960213	116.2408585	119.2429295	70.40105431	61.10325496	65.39773371	66.1574104
168303	28.7	28.7	28.7	0.967325594	0.425600085	0	28.7	28.7	28.7	68	68	68	13.2353358	2.332219733	0	68	68	68	22	22	22	7.336905794	1.725640572	0	22	22	22	98	98	98	7.688381888	1.285498813	0	98	98	98	129	129	129	119.9483836	7.439930413	0	129	129	129	62	62	62	66.1574104
168303	34.1	34.1	34.1	0.967325594	0.425600085	0	34.1	34.1	34.1	68	68	68	13.2353358	2.332219733	0	68	68	68	22	22	22	7.336905794	1.725640572	0	22	22	22	99	99	99	7.688381888	1.285498813	0	99	99	99	131	131	131	119.9483836	7.439930413	0	131	131	131	63	63	63	66.1574104
168797	36.6	36.4	36.55	0.007	0.083666003	0.2	36.525	36.6	36.6	60	54	56.83333333	4.966666667	2.228601953	6	55.25	57	58	21.83944483	17.52167581	19.58999886	7.336905794	1.725640572	4.31776902	18.65535041	19.52283242	20.46200308	98	97	97.5	0.3	0.547722558	1	97	97.5	98	118	101	110.1666667	31.76666667	5.636192568	17	108.5	110.5	112.5	56	45	50.5	13.1
168797	36.7	36.3	36.6	0.024	0.154919334	0.4	36.6	36.65	36.7	63	59	62.33333333	2.666666667	1.632993162	4	63	63	63	21.83944483	17.52167581	19.58999886	7.336905794	1.725640572	4.31776902	18.65535041	19.52283242	20.46200308	98	97	97.83333333	0.166666667	0.40824829	1	98	98	98	109	101	105.3333333	6.666666667	2.581988897	8	105	105.5	106	52	47	49.16666667	2.566666667
168797	36.7	29.9	32.5125	9.617291667	3.101175852	6.8	30.3125	31.725	33.925	66	58	61.71428571	12.57142857	3.545621042	8	59	60	65	21.83944483	17.52167581	19.58999886	7.336905794	1.725640572	4.31776902	18.65535041	19.52283242	20.46200308	98	97	97.57142857	0.285714286	0.534522484	1	97	98	98	105	91	96.28571429	37.9047619	6.156684327	14	91.5	92	101.5	47	37	41	19.33333333
168797	36.7	30.45	35.37	7.5945	2.75581204	6.25	36.3	36.7	36.7	66	60	63.57142857	4.285714286	2.070196678	6	63	63	65	21.83944483	17.52167581	19.58999886	7.336905794	1.725640572	4.31776902	18.65535041	19.52283242	20.46200308	98	97	97.85714286	0.142857143	0.377964473	1	98	98	98	109	91	102	32.33333333	5.686240703	18	100.5	103	105	52	38	46	21.33333333
168797	36.6	36.3	36.5	0.024	0.154919334	0.3	36.375	36.6	36.6	66	58	61.16666667	8.166666667	2.857738033	8	59.25	61	62	21.83944483	17.52167581	19.58999886	7.336905794	1.725640572	4.31776902	18.65535041	19.52283242	20.46200308	98	98	98	0	0	0	98	98	98	116	108	112.8333333	9.766666667	3.125166662	8	111.25	113	115.5	56	48	52.16666667	8.966666667
168797	36.6	36.3	36.47142857	0.019047619	0.138013112	0.3	36.35	36.5	36.6	60	54	58.14285714	4.142857143	2.035400978	6	58	58	59.5	21.83944483	17.52167581	19.58999886	7.336905794	1.725640572	4.31776902	18.65535041	19.52283242	20.46200308	98	97	97.85714286	0.142857143	0.377964473	1	98	98	98	118	108	113.1428571	13.47619048	3.670993119	10	110.5	113	116	56	49	53	7.333333333
169663	36.8	36.1	36.58571429	0.064761905	0.254483604	0.7	36.5	36.6	36.8	79	75	77.28571429	3.571428571	1.889822365	4	75.5	78	79	25	13	19	24.33333333	4.932882862	12	15	18	23.5	97	96	96.57142857	0.285714286	0.534522484	1	96	97	97	196	196	196	119.9483836	7.439930413	0	196	196	196	84	84	84	66.1574104
169663	36.9	36.1	36.63333333	0.094666667	0.307679487	0.8	36.525	36.7	36.875	79	73	77.5	5.5	2.34520788	6	77.25	78.5	79	23	3	13.16666667	43.36666667	6.585337248	20	10.75	14	15	97	95	96	0.4	0.632455532	2	96	96	96	196	196	196	119.9483836	7.439930413	0	196	196	196	84	84	84	66.1574104
169663	36.7	36.5	36.62	0.007	0.083666003	0.2	36.6	36.6	36.7	79	75	76.85714286	3.476190476	1.864454471	4	75	77	78.5	17	8	13.57142857	10.28571429	3.207134903	9	12	14	16	97	97	97	0	0	0	97	97	97	183	183	183	119.9483836	7.439930413	0	183	183	183	91	91	91	66.1574104
169663	36.7	34.9	36.06666667	1.023333333	1.011599394	1.8	35.75	36.6	36.65	78	75	76.42857143	1.952380952	1.397276262	3	75	77	77.5	22	12	17	17.33333333	4.163331999	10	13.5	17	20.5	97	97	97	0	0	0	97	97	97	123.5761024	109.3351184	116.3179942	119.9483836	7.439930413	14.24098402	113.2960213	116.2408585	119.2429295	70.40105431	61.10325496	65.39773371	66.1574104
169663	36.8	36.5	36.63333333	0.010666667	0.103279556	0.3	36.6	36.6	36.675	80	75	78.33333333	3.866666667	1.966384161	5	77.5	79	79.75	21	8	14.33333333	25.46666667	5.046450898	13	10.25	15.5	17	97	97	97	0	0	0	97	97	97	183	183	183	119.9483836	7.439930413	0	183	183	183	91	91	91	66.1574104
169663	36.8	36.5	36.75	0.015	0.122474487	0.3	36.8	36.8	36.8	79	75	76.5	2.3	1.516575089	4	75.25	76.5	77	26	15	22.16666667	20.56666667	4.535048695	11	19.5	24.5	25	97	96	96.83333333	0.166666667	0.40824829	1	97	97	97	123.5761024	109.3351184	116.3179942	119.9483836	7.439930413	14.24098402	113.2960213	116.2408585	119.2429295	70.40105431	61.10325496	65.39773371	66.1574104
170833	36.9	36.8	36.85	0.003	0.054772256	0.1	36.8	36.85	36.9	140	130	135.6666667	13.86666667	3.723797345	10	134	135.5	138.5	27	21	22.83333333	5.366666667	2.316606714	6	21.25	22	23.5	98	97	97.8	0.2	0.447213595	1	98	98	98	134	134	134	119.9483836	7.439930413	0	134	134	134	88	88	88	66.1574104
170833	36.9	36.9	36.9	0	0	0	36.9	36.9	36.9	145	138	141.5	5.9	2.42899156	7	140.25	141.5	142.75	21	18	19	1.6	1.264911064	3	18	18.5	19.75	98	95	96.33333333	1.466666667	1.211060142	3	95.25	96.5	97	155	155	155	119.9483836	7.439930413	0	155	155	155	87	87	87	66.1574104
170833	36.8	31.5	36.02857143	3.989047619	1.997260028	5.3	36.75	36.8	36.8	137	126	132.2857143	12.9047619	3.59231985	11	130.5	134	134	27	17	20.42857143	14.28571429	3.77964473	10	17	21	22	99	98	98.16666667	0.166666667	0.40824829	1	98	98	98	134	119	126.5	112.5	10.60660172	15	122.75	126.5	130.25	88	58	73	450
170833	36.8	29.3	34.31666667	10.26966667	3.204632064	7.5	32.325	35.75	36.775	134	126	130.8333333	10.56666667	3.250640962	8	128.75	131.5	133.5	23	17	19	7.6	2.75680975	6	17	17.5	21	99	97	98	0.4	0.632455532	2	98	98	98	148	119	136.6666667	240.3333333	15.50268794	29	131	143	145.5	112	58	79.66666667	814.3333333
170833	37.1	37	37.05	0.003	0.054772256	0.1	37	37.05	37.1	135	86	100.8333333	311.7666667	17.65691555	49	90.75	97	100.25	18	17	17.66666667	0.266666667	0.516397779	1	17.25	18	18	96	94	94.33333333	0.666666667	0.816496581	2	94	94	94	133	113	120.3333333	121.3333333	11.01514109	20	114	115	124	66	58	61.33333333	17.33333333
170833	37	36.9	36.94285714	0.002857143	0.053452248	0.1	36.9	36.9	37	143	86	125.1428571	668.4761905	25.85490651	57	112	140	141.5	21	17	18.28571429	1.904761905	1.380131119	4	17.5	18	18.5	97	94	95.28571429	1.238095238	1.112697281	3	94.5	95	96	115	113	114	2	1.414213562	2	113.5	114	114.5	66	58	62	32
173207	37.8	26.9	33.4	33.155	5.75803786	10.9	27.3	37.2	37.8	104	101	102	1.5	1.224744871	3	101	102	102	21.83944483	17.52167581	19.58999886	7.336905794	1.725640572	4.31776902	18.65535041	19.52283242	20.46200308	92	89	90.4	1.3	1.140175425	3	90	90	91	123.5761024	109.3351184	116.3179942	119.9483836	7.439930413	14.24098402	113.2960213	116.2408585	119.2429295	70.40105431	61.10325496	65.39773371	66.1574104
173207	38.3	26.9	33.78	37.207	6.099754093	11.4	27.3	38.2	38.2	104	101	102.4	1.3	1.140175425	3	102	102	103	21.83944483	17.52167581	19.58999886	7.336905794	1.725640572	4.31776902	18.65535041	19.52283242	20.46200308	93	91	92.2	0.7	0.836660027	2	92	92	93	123.5761024	109.3351184	116.3179942	119.9483836	7.439930413	14.24098402	113.2960213	116.2408585	119.2429295	70.40105431	61.10325496	65.39773371	66.1574104
173207	33	29.4	31.625	2.4825	1.575595126	3.6	31.125	32.05	32.55	98	96	96.75	0.916666667	0.957427108	2	96	96.5	97.25	21.83944483	17.52167581	19.58999886	7.336905794	1.725640572	4.31776902	18.65535041	19.52283242	20.46200308	96	94	94.75	0.916666667	0.957427108	2	94	94.5	95.25	149	149	149	119.9483836	7.439930413	0	149	149	149	59	59	59	66.1574104
173207	34.6	29.4	32.65714286	3.11952381	1.766217373	5.2	32.05	33	33.75	98	92	95.42857143	4.619047619	2.149196971	6	94.5	96	96.5	21.83944483	17.52167581	19.58999886	7.336905794	1.725640572	4.31776902	18.65535041	19.52283242	20.46200308	96	94	95	0.666666667	0.816496581	2	94.5	95	95.5	123.5761024	109.3351184	116.3179942	119.9483836	7.439930413	14.24098402	113.2960213	116.2408585	119.2429295	70.40105431	61.10325496	65.39773371	66.1574104
173207	37.8	37.2	37.6	0.08	0.282842712	0.6	37.5	37.7	37.8	102	100	101	0.666666667	0.816496581	2	100.75	101	101.25	21.83944483	17.52167581	19.58999886	7.336905794	1.725640572	4.31776902	18.65535041	19.52283242	20.46200308	90	89	89.75	0.25	0.5	1	89.75	90	90	123.5761024	109.3351184	116.3179942	119.9483836	7.439930413	14.24098402	113.2960213	116.2408585	119.2429295	70.40105431	61.10325496	65.39773371	66.1574104
173207	35.43072936	34.4017043	35.06177513	0.967325594	0.425600085	1.029025068	34.92108704	35.16140789	35.30804696	89.81480327	83.82095832	86.64686924	13.2353358	2.332219733	5.993844955	85.27008181	86.52606155	87.89980522	21.83944483	17.52167581	19.58999886	7.336905794	1.725640572	4.31776902	18.65535041	19.52283242	20.46200308	96.47017296	93.70031768	95.22013094	7.688381888	1.285498813	2.769855277	94.66734322	95.33515708	95.87324979	149	149	149	119.9483836	7.439930413	0	149	149	149	59	59	59	66.1574104
173209	37.9	36.6	37.34166667	0.294416667	0.542601757	1.3	36.9125	37.55	37.7	82	81	81.33333333	0.266666667	0.516397779	1	81	81	81.75	21.83944483	17.52167581	19.58999886	7.336905794	1.725640572	4.31776902	18.65535041	19.52283242	20.46200308	96.47017296	93.70031768	95.22013094	7.688381888	1.285498813	2.769855277	94.66734322	95.33515708	95.87324979	179	169	174	50	7.071067812	10	171.5	174	176.5	81	67	74	98
173209	35.43072936	34.4017043	35.06177513	0.967325594	0.425600085	1.029025068	34.92108704	35.16140789	35.30804696	89	82	84.16666667	11.36666667	3.371448749	7	82	82	86.5	21.83944483	17.52167581	19.58999886	7.336905794	1.725640572	4.31776902	18.65535041	19.52283242	20.46200308	96.47017296	93.70031768	95.22013094	7.688381888	1.285498813	2.769855277	94.66734322	95.33515708	95.87324979	190	130	150.3333333	1180.333333	34.35597959	60	130.5	131	160.5	79	64	71	57
173209	38	32	36.51428571	5.398095238	2.323380132	6	36.15	37.7	37.8	82	78	79.71428571	2.571428571	1.603567451	4	78.5	79	81	21.83944483	17.52167581	19.58999886	7.336905794	1.725640572	4.31776902	18.65535041	19.52283242	20.46200308	96.47017296	93.70031768	95.22013094	7.688381888	1.285498813	2.769855277	94.66734322	95.33515708	95.87324979	213	182	194.3333333	270.3333333	16.44181661	31	185	188	200.5	87	77	81.66666667	25.33333333
173209	38	36.6	37.64285714	0.226190476	0.475594866	1.4	37.7	37.7	37.9	82	79	80.85714286	0.80952381	0.899735411	3	81	81	81	21.83944483	17.52167581	19.58999886	7.336905794	1.725640572	4.31776902	18.65535041	19.52283242	20.46200308	96.47017296	93.70031768	95.22013094	7.688381888	1.285498813	2.769855277	94.66734322	95.33515708	95.87324979	188	169	179.6666667	94.33333333	9.712534856	19	175.5	182	185	81	67	75	52
173209	35.43072936	34.4017043	35.06177513	0.967325594	0.425600085	1.029025068	34.92108704	35.16140789	35.30804696	89	83	85.4	6.3	2.50998008	6	83	86	86	21.83944483	17.52167581	19.58999886	7.336905794	1.725640572	4.31776902	18.65535041	19.52283242	20.46200308	96.47017296	93.70031768	95.22013094	7.688381888	1.285498813	2.769855277	94.66734322	95.33515708	95.87324979	137	126	131.5	60.5	7.778174593	11	128.75	131.5	134.25	63	57	60	18
173209	35.43072936	34.4017043	35.06177513	0.967325594	0.425600085	1.029025068	34.92108704	35.16140789	35.30804696	89	82	86	10.8	3.286335345	7	83	87	88.75	21.83944483	17.52167581	19.58999886	7.336905794	1.725640572	4.31776902	18.65535041	19.52283242	20.46200308	96.47017296	93.70031768	95.22013094	7.688381888	1.285498813	2.769855277	94.66734322	95.33515708	95.87324979	131	130	130.5	0.5	0.707106781	1	130.25	130.5	130.75	70	64	67	18
173816	33.3	33.2	33.23333333	0.002666667	0.051639778	0.1	33.2	33.2	33.275	63	62	62.83333333	0.166666667	0.40824829	1	63	63	63	21.83944483	17.52167581	19.58999886	7.336905794	1.725640572	4.31776902	18.65535041	19.52283242	20.46200308	93	92	92.5	0.3	0.547722558	1	92	92.5	93	92	78	82	21.66666667	4.654746681	14	80	80	82	53	48	49.14285714	3.476190476
173816	33.2	33.1	33.15714286	0.002857143	0.053452248	0.1	33.1	33.2	33.2	63	61	61.85714286	0.80952381	0.899735411	2	61	62	62.5	66	63	64.5	4.5	2.121320344	3	63.75	64.5	65.25	96	93	93.71428571	1.571428571	1.253566341	3	93	93	94	84	77	79.71428571	7.571428571	2.751622898	7	78	78	81.5	50	46	47.71428571	3.238095238
173816	31.9	29.65	30.625	0.97775	0.988812419	2.25	29.925	30.25	31.475	62	56	58.16666667	4.566666667	2.136976057	6	57	57.5	58.75	43	1	22	882	29.69848481	42	11.5	22	32.5	97	96	96.5	0.3	0.547722558	1	96	96.5	97	115	95	109.8333333	57.76666667	7.600438584	20	109.75	112.5	114.5	65	59	63.33333333	4.666666667
173816	32.5	30	31.55714286	0.86952381	0.932482605	2.5	31.15	31.9	32.1	58	55	56.42857143	0.952380952	0.975900073	3	56	56	57	21.83944483	17.52167581	19.58999886	7.336905794	1.725640572	4.31776902	18.65535041	19.52283242	20.46200308	97	96	96.28571429	0.238095238	0.487950036	1	96	96	96.5	115	99	107.7142857	38.23809524	6.183695921	16	103	109	112.5	65	59	62.42857143	6.285714286
173816	33.2	33.1	33.11666667	0.001666667	0.040824829	0.1	33.1	33.1	33.1	62	61	61.5	0.3	0.547722558	1	61	61.5	62	69	63	65.25	8.25	2.872281323	6	63	64.5	66.75	96	93	94.5	1.5	1.224744871	3	93.5	95	95	84	77	79	6.4	2.529822128	7	78	78	78.75	50	46	47.16666667	2.566666667
173816	33.1	29.65	31.77	3.3245	1.823321146	3.45	29.9	33.1	33.1	63	59	61.8	2.7	1.643167673	4	62	62	63	69	1	37.66666667	1177.333333	34.31229129	68	22	43	56	97	96	96.4	0.3	0.547722558	1	96	96	97	115	79	90.83333333	188.9666667	13.74651471	36	81	87.5	94.75	64	48	53.83333333	44.56666667
173966	35.1	34.9	34.98333333	0.005666667	0.075277265	0.2	34.925	35	35	54	48	50.83333333	4.166666667	2.041241452	6	50	50.5	51.75	11	9	9.666666667	0.666666667	0.816496581	2	9	9.5	10	96.47017296	93.70031768	95.22013094	7.688381888	1.285498813	2.769855277	94.66734322	95.33515708	95.87324979	91	91	91	119.9483836	7.439930413	0	91	91	91	55	55	55	66.1574104
173966	34.8	34.6	34.71666667	0.005666667	0.075277265	0.2	34.7	34.7	34.775	49	45	47.16666667	2.166666667	1.471960144	4	46.25	47.5	48	9	8	8.833333333	0.166666667	0.40824829	1	9	9	9	96.47017296	93.70031768	95.22013094	7.688381888	1.285498813	2.769855277	94.66734322	95.33515708	95.87324979	95	84	89.5	60.5	7.778174593	11	86.75	89.5	92.25	53	52	52.5	0.5
173966	34.6	34.4	34.52857143	0.005714286	0.075592895	0.2	34.5	34.5	34.6	48	43	44.57142857	2.619047619	1.618347187	5	44	44	44.5	16	10	13.71428571	4.571428571	2.138089935	6	12.5	15	15	96.47017296	93.70031768	95.22013094	7.688381888	1.285498813	2.769855277	94.66734322	95.33515708	95.87324979	111	88	102	151	12.28820573	23	97.5	107	109	60	52	57	19
173966	34.7	34.5	34.61428571	0.004761905	0.069006556	0.2	34.6	34.6	34.65	47	44	45	1.333333333	1.154700538	3	44	45	45.5	16	8	11.71428571	9.904761905	3.14718317	8	9	12	14	96.47017296	93.70031768	95.22013094	7.688381888	1.285498813	2.769855277	94.66734322	95.33515708	95.87324979	107	88	96.66666667	92.33333333	9.609023537	19	91.5	95	101	59	52	54.66666667	14.33333333
173966	35.5	35.2	35.33333333	0.014666667	0.121106014	0.3	35.225	35.35	35.4	55	53	54.33333333	0.666666667	0.816496581	2	54	54.5	55	11	10	10.16666667	0.166666667	0.40824829	1	10	10	10	96.47017296	93.70031768	95.22013094	7.688381888	1.285498813	2.769855277	94.66734322	95.33515708	95.87324979	83	82	82.5	0.5	0.707106781	1	82.25	82.5	82.75	53	52	52.5	0.5
173966	35.3	35	35.11428571	0.014761905	0.121498579	0.3	35	35.1	35.2	54	50	52.57142857	2.619047619	1.618347187	4	51.5	53	54	11	9	10	0.666666667	0.816496581	2	9.5	10	10.5	96.47017296	93.70031768	95.22013094	7.688381888	1.285498813	2.769855277	94.66734322	95.33515708	95.87324979	123.5761024	109.3351184	116.3179942	119.9483836	7.439930413	14.24098402	113.2960213	116.2408585	119.2429295	70.40105431	61.10325496	65.39773371	66.1574104
175580	35.1	35	35.02857143	0.002380952	0.048795004	0.1	35	35	35.05	58	54	56.42857143	2.619047619	1.618347187	4	55.5	56	58	21.83944483	17.52167581	19.58999886	7.336905794	1.725640572	4.31776902	18.65535041	19.52283242	20.46200308	96.47017296	93.70031768	95.22013094	7.688381888	1.285498813	2.769855277	94.66734322	95.33515708	95.87324979	112	95	103.7692308	47.85897436	6.918018095	17	98	106	111	62	53	57.69230769	10.8974359
175580	36.1	35	35.48	0.322	0.567450438	1.1	35.1	35.1	36.1	56	53	54.66666667	1.066666667	1.032795559	3	54.25	55	55	21.83944483	17.52167581	19.58999886	7.336905794	1.725640572	4.31776902	18.65535041	19.52283242	20.46200308	96.47017296	93.70031768	95.22013094	7.688381888	1.285498813	2.769855277	94.66734322	95.33515708	95.87324979	112	93	101	40.90909091	6.396021491	19	95	100.5	106.25	62	51	56	14.54545455
175580	34.9	34.5	34.72857143	0.019047619	0.138013112	0.4	34.65	34.8	34.8	62	54	57.85714286	10.47619048	3.236694375	8	55	59	60	21.83944483	17.52167581	19.58999886	7.336905794	1.725640572	4.31776902	18.65535041	19.52283242	20.46200308	96.47017296	93.70031768	95.22013094	7.688381888	1.285498813	2.769855277	94.66734322	95.33515708	95.87324979	113	87	103.7692308	63.85897436	7.991181037	26	101	102	110	62	46	55.23076923	27.85897436
175580	35	34.8	34.87142857	0.005714286	0.075592895	0.2	34.8	34.9	34.9	59	53	54.85714286	4.142857143	2.035400978	6	54	54	55	21.83944483	17.52167581	19.58999886	7.336905794	1.725640572	4.31776902	18.65535041	19.52283242	20.46200308	96.47017296	93.70031768	95.22013094	7.688381888	1.285498813	2.769855277	94.66734322	95.33515708	95.87324979	113	94	104.3846154	52.08974359	7.217322467	19	97	108	110	62	50	56	23.33333333
175580	35	34.9	34.96666667	0.002666667	0.051639778	0.1	34.925	35	35	55	53	54	0.4	0.632455532	2	54	54	54	21.83944483	17.52167581	19.58999886	7.336905794	1.725640572	4.31776902	18.65535041	19.52283242	20.46200308	96.47017296	93.70031768	95.22013094	7.688381888	1.285498813	2.769855277	94.66734322	95.33515708	95.87324979	111	93	101.6666667	47.87878788	6.919449969	18	94.75	102	108	61	50	56	11.63636364
175580	35	35	35	0	0	0	35	35	35	58	56	57	1.2	1.095445115	2	56	57	58	21.83944483	17.52167581	19.58999886	7.336905794	1.725640572	4.31776902	18.65535041	19.52283242	20.46200308	96.47017296	93.70031768	95.22013094	7.688381888	1.285498813	2.769855277	94.66734322	95.33515708	95.87324979	112	95	103.3333333	43.51515152	6.596601513	17	97.5	103	108.75	62	52	57.25	12.02272727
175916	37.4	37.3	37.38333333	0.001666667	0.040824829	0.1	37.4	37.4	37.4	99	95	96.16666667	2.566666667	1.602081979	4	95	95.5	96.75	17	15	15.5	0.7	0.836660027	2	15	15	15.75	98	96	96.5	0.7	0.836660027	2	96	96	96.75	115	104	107.1428571	14.47619048	3.804758925	11	105	106	107.5	67	60	62	8
175916	37.4	37.4	37.4	0	0	0	37.4	37.4	37.4	95	92	93.5	1.1	1.048808848	3	93	93.5	94	16	16	16	0	0	0	16	16	16	96	96	96	0	0	0	96	96	96	109	101	104.1666667	7.366666667	2.714160398	8	103	103.5	104.75	60	58	59.16666667	0.566666667
175916	37.4	37.4	37.4	0	0	0	37.4	37.4	37.4	93	92	92.42857143	0.285714286	0.534522484	1	92	92	93	16	15	15.57142857	0.285714286	0.534522484	1	15	16	16	96	96	96	0	0	0	96	96	96	109	101	103.125	8.982142857	2.997022332	8	101	101.5	104.5	63	58	59	3.142857143
175916	37.4	27.55	35.99285714	13.86035714	3.722950059	9.85	37.4	37.4	37.4	94	92	92.71428571	0.571428571	0.755928946	2	92	93	93	17	15	15.57142857	0.619047619	0.786795792	2	15	15	16	98	96	96.28571429	0.571428571	0.755928946	2	96	96	96	119	101	104.875	38.125	6.174544518	18	101	102	106.25	67	58	60.375	11.125
175916	37.4	37.3	37.36666667	0.002666667	0.051639778	0.1	37.325	37.4	37.4	98	94	96	2	1.414213562	4	95.25	96	96.75	16	14	15	0.8	0.894427191	2	14.25	15	15.75	97	96	96.33333333	0.266666667	0.516397779	1	96	96	96.75	116	106	109.3333333	11.86666667	3.444802849	10	108	108.5	109	67	60	62.5	6.7
175916	37.4	37.3	37.35714286	0.002857143	0.053452248	0.1	37.3	37.4	37.4	99	94	96.57142857	2.952380952	1.718249386	5	95.5	97	97.5	17	15	15.71428571	0.571428571	0.755928946	2	15	16	16	98	96	96.71428571	0.571428571	0.755928946	2	96	97	97	116	105	109.25	17.07142857	4.131758533	11	106	108.5	110.5	67	60	63.375	7.696428571
176194	37.8	37.2	37.63333333	0.046666667	0.21602469	0.6	37.7	37.7	37.7	83	82	82.5	0.3	0.547722558	1	82	82.5	83	21.83944483	17.52167581	19.58999886	7.336905794	1.725640572	4.31776902	18.65535041	19.52283242	20.46200308	97	93	95.16666667	2.166666667	1.471960144	4	94.25	95.5	96	109	102	105.1666667	6.966666667	2.639444386	7	103.25	105	106.75	59	51	55	8
176194	37.8	37.7	37.75714286	0.002857143	0.053452248	0.1	37.7	37.8	37.8	88	82	83.85714286	6.476190476	2.544836041	6	82	83	85	21.83944483	17.52167581	19.58999886	7.336905794	1.725640572	4.31776902	18.65535041	19.52283242	20.46200308	96	93	94.71428571	0.904761905	0.951189731	3	94.5	95	95	108	96	103.5714286	15.28571429	3.90969491	12	102.5	104	106	55	50	53.14285714	4.142857143
176194	37.8	37.8	37.8	0	0	0	37.8	37.8	37.8	84	82	83	0.333333333	0.577350269	2	83	83	83	21.83944483	17.52167581	19.58999886	7.336905794	1.725640572	4.31776902	18.65535041	19.52283242	20.46200308	96	94	95.57142857	0.619047619	0.786795792	2	95.5	96	96	108	92	101.5714286	35.61904762	5.968169537	16	97.5	104	106	52	46	49.28571429	4.571428571
176194	37.8	34	37.22857143	2.029047619	1.424446425	3.8	37.7	37.8	37.8	87	82	84.14285714	3.142857143	1.772810521	5	83	84	85	21.83944483	17.52167581	19.58999886	7.336905794	1.725640572	4.31776902	18.65535041	19.52283242	20.46200308	96	93	94.85714286	1.476190476	1.214985793	3	94	95	96	108	94	103.4285714	20.95238095	4.577377082	14	103	104	106	52	44	49.28571429	6.571428571
176194	37.8	37.7	37.76666667	0.002666667	0.051639778	0.1	37.725	37.8	37.8	88	82	84.83333333	5.366666667	2.316606714	6	83.25	84.5	86.5	21.83944483	17.52167581	19.58999886	7.336905794	1.725640572	4.31776902	18.65535041	19.52283242	20.46200308	96	95	95.16666667	0.166666667	0.40824829	1	95	95	95	108	96	102.5	23.9	4.888762625	12	98.75	104	105.5	55	48	52.16666667	7.766666667
176194	37.8	37.8	37.8	0	0	0	37.8	37.8	37.8	84	83	83.33333333	0.266666667	0.516397779	1	83	83	83.75	21.83944483	17.52167581	19.58999886	7.336905794	1.725640572	4.31776902	18.65535041	19.52283242	20.46200308	96	95	95.33333333	0.266666667	0.516397779	1	95	95	95.75	100	92	96.5	7.1	2.664582519	8	96	96.5	97.75	50	46	47.83333333	1.766666667
178229	36.8	29.3	35.15	8.479	2.91187225	7.5	35.65	36.2	36.75	97	79	85.66666667	48.66666667	6.976149845	18	80.25	84.5	88.75	20	13	16.33333333	5.466666667	2.338090389	7	15.25	16.5	17	99	97	97.66666667	0.666666667	0.816496581	2	97	97.5	98	105	104	104.5	0.5	0.707106781	1	104.25	104.5	104.75	58	57	57.5	0.5
178229	36.5	27.4	31.61666667	15.65266667	3.956345115	9.1	28.3125	31.275	34.7625	102	86	95.66666667	27.86666667	5.278888772	16	95.5	97	97	20	16	18.16666667	2.166666667	1.471960144	4	17.25	18.5	19	99	98	98.6	0.3	0.547722558	1	98	99	99	112	100	106	36	6	12	103	106	109	85	65	72.33333333	121.3333333
178229	37.6	34.8	37.04285714	0.98952381	0.994748114	2.8	37.3	37.4	37.45	101	91	93.57142857	11.61904762	3.408672413	10	92	92	93.5	18	9	12.14285714	9.142857143	3.023715784	9	10	12	13	99	97	97.5	0.7	0.836660027	2	97	97	97.75	119	85	99.33333333	109.25	10.45227248	34	92	97	104	64	50	57.33333333	23
178229	37.6	33.75	36.43571429	2.163928571	1.471029766	3.85	35.8	37.3	37.4	102	92	96.28571429	15.23809524	3.903600292	10	93.5	95	99	19	10	15.28571429	17.23809524	4.151878519	9	11.5	18	18.5	99	97	98.5	0.7	0.836660027	2	98.25	99	99	119	85	103.7142857	123.2380952	11.10126548	34	98.5	104	110.5	85	50	63.42857143	120.952381
178229	36.8	35.1	36.11428571	0.428095238	0.654289873	1.7	35.7	36.1	36.7	97	80	85.14285714	35.14285714	5.92814112	17	81	84	86.5	20	14	16	4.333333333	2.081665999	6	14.5	16	16.5	99	96	97.42857143	0.952380952	0.975900073	3	97	97	98	104	103	103.5	0.5	0.707106781	1	103.25	103.5	103.75	57	57	57	0
178229	36.6	35.1	35.78333333	0.485666667	0.696897888	1.5	35.2	35.65	36.4	85	79	82.5	4.7	2.167948339	6	81.5	83	83.75	16	13	14.5	1.1	1.048808848	3	14	14.5	15	97	96	96.83333333	0.166666667	0.40824829	1	97	97	97	103	91	97	72	8.485281374	12	94	97	100	57	52	54.5	12.5
179161	35.6	35.4	35.5	0.008	0.089442719	0.2	35.425	35.5	35.575	78	78	78	0	0	0	78	78	78	18	17	17.33333333	0.266666667	0.516397779	1	17	17	17.75	99	97	98.5	0.7	0.836660027	2	98.25	99	99	105	101	102.6666667	1.866666667	1.366260102	4	102	102.5	103	49	47	48.16666667	0.566666667
179161	35.5	35.2	35.34285714	0.00952381	0.097590007	0.3	35.3	35.3	35.4	78	78	78	0	0	0	78	78	78	18	15	17.14285714	1.476190476	1.214985793	3	16.5	18	18	99	98	98.42857143	0.285714286	0.534522484	1	98	98	99	118	101	107.8571429	33.47619048	5.785861256	17	104	107	110.5	55	48	50.57142857	5.619047619
179161	35	25.1	33.51428571	13.77142857	3.710987547	9.9	34.85	34.9	34.95	78	78	78	0	0	0	78	78	78	25	19	21	6.333333333	2.516611478	6	19	20	22.5	99	96	98.42857143	1.285714286	1.133893419	3	98.5	99	99	130	126	128	2	1.414213562	4	127	128	129	62	60	61.14285714	0.80952381
179161	35.1	34.9	35	0.006666667	0.081649658	0.2	34.95	35	35.05	78	78	78	0	0	0	78	78	78	21	15	18.14285714	4.80952381	2.193062655	6	16.5	19	19.5	99	96	97.85714286	1.476190476	1.214985793	3	97	98	99	129	125	126.5714286	2.619047619	1.618347187	4	125	127	127.5	62	59	60.42857143	0.952380952
179161	35.1	35	35.08333333	0.001666667	0.040824829	0.1	35.1	35.1	35.1	78	78	78	0	0	0	78	78	78	17	14	16	1.6	1.264911064	3	15.25	16.5	17	99	97	98.16666667	0.966666667	0.98319208	2	97.25	98.5	99	125	125	125	0	0	0	125	125	125	60	59	59.33333333	0.266666667
179161	35.3	35.2	35.25	0.003	0.054772256	0.1	35.2	35.25	35.3	78	78	78	0	0	0	78	78	78	18	14	15.83333333	3.366666667	1.834847859	4	14.25	15.5	17.5	98	97	97.83333333	0.166666667	0.40824829	1	98	98	98	124	107	115.5	52.3	7.231873893	17	109.75	115	121.75	59	50	54	12.8
182143	36.9	36.4	36.73333333	0.038666667	0.196638416	0.5	36.65	36.8	36.875	78	75	75.83333333	1.766666667	1.329160136	3	75	75	76.5	21.83944483	17.52167581	19.58999886	7.336905794	1.725640572	4.31776902	18.65535041	19.52283242	20.46200308	96	94	95	0.8	0.894427191	2	94.25	95	95.75	108	87	100.75	51.35714286	7.166389806	21	96	103.5	105.5	58	52	55.25	3.642857143
182143	36.8	36.3	36.58333333	0.025666667	0.160208198	0.5	36.6	36.6	36.6	76	72	74.16666667	2.166666667	1.471960144	4	73.25	74.5	75	21.83944483	17.52167581	19.58999886	7.336905794	1.725640572	4.31776902	18.65535041	19.52283242	20.46200308	96	96	96	0	0	0	96	96	96	112	101	105.375	13.125	3.622844187	11	102.75	105	107.25	61	54	56	5.714285714
182143	36.9	36.6	36.78571429	0.018095238	0.134518542	0.3	36.7	36.8	36.9	75	72	73.14285714	1.142857143	1.069044968	3	72.5	73	73.5	21.83944483	17.52167581	19.58999886	7.336905794	1.725640572	4.31776902	18.65535041	19.52283242	20.46200308	96	96	96	0	0	0	96	96	96	108	95	101.2222222	13.69444444	3.700600552	13	100	101	103	61	52	54.77777778	6.694444444
182143	36.9	34.95	36.375	0.67375	0.820822758	1.95	36.05	36.85	36.9	74	71	72.28571429	1.238095238	1.112697281	3	71.5	72	73	21.83944483	17.52167581	19.58999886	7.336905794	1.725640572	4.31776902	18.65535041	19.52283242	20.46200308	97	94	95.85714286	0.80952381	0.899735411	3	96	96	96	112	79	96.6	80.48888889	8.971560003	33	95	97	100	59	49	53.7	8.011111111
182143	36.9	36.6	36.8	0.01	0.1	0.3	36.8	36.8	36.85	78	75	76.71428571	1.571428571	1.253566341	3	76	77	77.5	21.83944483	17.52167581	19.58999886	7.336905794	1.725640572	4.31776902	18.65535041	19.52283242	20.46200308	96	94	95.14285714	0.80952381	0.899735411	2	94.5	95	96	108	87	98.44444444	37.77777778	6.146362972	21	96	97	103	60	52	54.88888889	4.861111111
182143	36.9	36.6	36.71666667	0.017666667	0.132916014	0.3	36.6	36.7	36.8	81	77	78.16666667	2.566666667	1.602081979	4	77	77.5	78.75	21.83944483	17.52167581	19.58999886	7.336905794	1.725640572	4.31776902	18.65535041	19.52283242	20.46200308	97	95	96.16666667	0.566666667	0.752772653	2	96	96	96.75	103	95	100.125	8.982142857	2.997022332	8	98.5	100.5	103	60	54	55.625	5.982142857
182495	38.2	35	37.27142857	2.209047619	1.48628652	3.2	36.6	38.1	38.2	88	87	87.57142857	0.285714286	0.534522484	1	87	88	88	21.83944483	17.52167581	19.58999886	7.336905794	1.725640572	4.31776902	18.65535041	19.52283242	20.46200308	96	96	96	0	0	0	96	96	96	97	95	96	1	1	2	95.5	96	96.5	67	64	65.66666667	2.333333333
182495	38.2	35	36.35	1.423	1.192895637	3.2	35.425	36.35	36.9	89	88	88.33333333	0.266666667	0.516397779	1	88	88	88.75	21.83944483	17.52167581	19.58999886	7.336905794	1.725640572	4.31776902	18.65535041	19.52283242	20.46200308	96	95	95.66666667	0.266666667	0.516397779	1	95.25	96	96	98	96	97	1	1	2	96.5	97	97.5	67	66	66.33333333	0.333333333
182495	37.2	32.7	35.28571429	2.984761905	1.727646348	4.5	34.05	35.8	36.6	86	85	85.14285714	0.142857143	0.377964473	1	85	85	85	20	18	19	1	1	2	18.5	19	19.5	95	92	93.14285714	1.142857143	1.069044968	3	92.5	93	93.5	99	90	94.5	40.5	6.363961031	9	92.25	94.5	96.75	73	60	66.5	84.5
182495	37.7	35.8	36.98571429	0.498095238	0.705758626	1.9	36.6	37.2	37.5	87	85	85.85714286	0.80952381	0.899735411	2	85	86	86.5	21.83944483	17.52167581	19.58999886	7.336905794	1.725640572	4.31776902	18.65535041	19.52283242	20.46200308	95	93	94.28571429	0.904761905	0.951189731	2	93.5	95	95	96	90	93	18	4.242640687	6	91.5	93	94.5	63	60	61.5	4.5
182495	38.2	38	38.08333333	0.009666667	0.098319208	0.2	38	38.05	38.175	88	87	87.16666667	0.166666667	0.40824829	1	87	87	87	21.83944483	17.52167581	19.58999886	7.336905794	1.725640572	4.31776902	18.65535041	19.52283242	20.46200308	96	96	96	0	0	0	96	96	96	95	94	94.5	0.5	0.707106781	1	94.25	94.5	94.75	65	64	64.5	0.5
182495	38	37.4	37.73333333	0.046666667	0.21602469	0.6	37.625	37.75	37.875	88	86	87	0.4	0.632455532	2	87	87	87	21.83944483	17.52167581	19.58999886	7.336905794	1.725640572	4.31776902	18.65535041	19.52283242	20.46200308	96	95	95.33333333	0.266666667	0.516397779	1	95	95	95.75	96	91	93.5	12.5	3.535533906	5	92.25	93.5	94.75	63	63	63	0
182533	37.3	37.3	37.3	0	0	0	37.3	37.3	37.3	63	59	60.33333333	1.866666667	1.366260102	4	60	60	60	21	20	20.83333333	0.166666667	0.40824829	1	21	21	21	97	96	96.66666667	0.266666667	0.516397779	1	96.25	97	97	97	95	96	2	1.414213562	2	95.5	96	96.5	54	50	52	8
182533	37.4	36.9	37.25	0.055	0.234520788	0.5	37.1	37.4	37.4	62	60	61	0.8	0.894427191	2	60.25	61	61.75	22	20	21.33333333	0.666666667	0.816496581	2	21	21.5	22	97	96	96.83333333	0.166666667	0.40824829	1	97	97	97	96	89	92.5	24.5	4.949747468	7	90.75	92.5	94.25	53	50	51.5	4.5
182533	37	32.9	34.52857143	1.599047619	1.264534546	4.1	34.05	34.2	34.75	61	60	60.42857143	0.285714286	0.534522484	1	60	60	61	22	20	21	0.333333333	0.577350269	2	21	21	21	97	96	96.42857143	0.285714286	0.534522484	1	96	96	97	97	96	96.5	0.5	0.707106781	1	96.25	96.5	96.75	55	54	54.5	0.5
182533	37.4	32.9	35.77142857	3.042380952	1.744242229	4.5	34.6	36.9	37	62	60	60.71428571	0.571428571	0.755928946	2	60	61	61	22	20	21.14285714	0.476190476	0.690065559	2	21	21	21.5	97	96	96.57142857	0.285714286	0.534522484	1	96	97	97	97	89	93	32	5.656854249	8	91	93	95	54	50	52	8
182533	38.1	37.3	37.95	0.103	0.320936131	0.8	38.025	38.1	38.1	62	60	61.16666667	0.566666667	0.752772653	2	61	61	61.75	21	18	19.5	4.5	2.121320344	3	18.75	19.5	20.25	99	96	97.66666667	1.066666667	1.032795559	3	97.25	98	98	96	88	92	32	5.656854249	8	90	92	94	53	51	52	2
182533	38.1	37.3	37.51428571	0.134761905	0.367099312	0.8	37.3	37.3	37.65	62	59	60.42857143	0.952380952	0.975900073	3	60	60	61	21	18	20.33333333	1.466666667	1.211060142	3	20.25	21	21	99	96	97.14285714	1.142857143	1.069044968	3	96.5	97	97.5	97	96	96.5	0.5	0.707106781	1	96.25	96.5	96.75	54	53	53.5	0.5
183017	40	39.7	39.81666667	0.017666667	0.132916014	0.3	39.7	39.8	39.9	120	117	118.5	1.9	1.378404875	3	117.25	118.5	119.75	36	31	32.5	5.5	2.34520788	5	31	31	34	99	98	98.8	0.2	0.447213595	1	99	99	99	158	149	152.1666667	10.16666667	3.188521078	9	150.25	151.5	152.75	64	61	62.66666667	2.266666667
183017	40	39.5	39.7	0.036666667	0.191485422	0.5	39.55	39.7	39.8	122	118	120	1.666666667	1.290994449	4	119.5	120	120.5	34	31	32.14285714	1.476190476	1.214985793	3	31	32	33	99	85	93.71428571	41.23809524	6.421689438	14	88.5	98	98.5	165	150	159.5714286	44.28571429	6.654751256	15	154.5	164	164.5	64	56	61.71428571	8.571428571
183017	39.7	32.75	37.5875	10.52729167	3.244578812	6.95	37.3625	38.95	39.175	121	115	117.7142857	3.904761905	1.97604704	6	116.5	118	118.5	48	42	44.42857143	5.285714286	2.299068134	6	43	44	45.5	96	88	92.85714286	7.80952381	2.794552524	8	91.5	93	95	162	123	140.7142857	219.9047619	14.82918615	39	129.5	140	150.5	69	52	60.85714286	43.14285714
183017	39.7	37	38.35	1.019	1.009455299	2.7	37.725	38.35	38.975	121	117	118.5714286	2.285714286	1.511857892	4	117.5	118	119.5	48	35	42.42857143	23.61904762	4.85994317	13	39.5	44	45.5	96	88	92.71428571	9.238095238	3.039423504	8	90.5	94	95	144	123	135.4285714	70.61904762	8.403514004	21	129.5	138	142	84	61	70.42857143	73.95238095
183017	39.5	37	38.23333333	0.822666667	0.907009739	2.5	37.725	38.15	38.8	120	117	118.3333333	1.466666667	1.211060142	3	117.25	118.5	119	48	32	36.16666667	37.36666667	6.112828042	16	32.25	34	36.5	94	90	92.5	2.7	1.643167673	4	91.5	93	93.75	158	126	140.8333333	115.3666667	10.74088761	32	135.75	141	144	93	61	76.83333333	123.3666667
183017	39.7	39.5	39.56666667	0.006666667	0.081649658	0.2	39.5	39.55	39.6	122	119	120.3333333	1.066666667	1.032795559	3	120	120	120.75	34	31	32.66666667	1.066666667	1.032795559	3	32.25	33	33	98	85	91.16666667	26.96666667	5.192943931	13	86.75	92.5	93.75	165	157	162.5	10.7	3.271085447	8	161	164	164.75	64	56	60.66666667	7.466666667
183415	35.43072936	34.4017043	35.06177513	0.967325594	0.425600085	1.029025068	34.92108704	35.16140789	35.30804696	114	92	99.4	101.8	10.0895986	22	92	93	106	40	17	24.2	89.7	9.471008394	23	19	19	26	96.47017296	93.70031768	95.22013094	7.688381888	1.285498813	2.769855277	94.66734322	95.33515708	95.87324979	123.5761024	109.3351184	116.3179942	119.9483836	7.439930413	14.24098402	113.2960213	116.2408585	119.2429295	70.40105431	61.10325496	65.39773371	66.1574104
183415	37	26.4	33.14	27.538	5.247666148	10.6	28.5	36.8	37	114	96	107.3333333	47.46666667	6.889605697	18	104	110	111.5	66	29	38.42857143	153.952381	12.40775487	37	33.5	35	36	96	94	95.33333333	1.333333333	1.154700538	2	95	96	96	123.5761024	109.3351184	116.3179942	119.9483836	7.439930413	14.24098402	113.2960213	116.2408585	119.2429295	70.40105431	61.10325496	65.39773371	66.1574104
183415	37	37	37	0	0	0	37	37	37	114	106	111.2	11.2	3.346640106	8	110	112	114	66	26	39.5	190.7	13.80941708	40	33.5	36	39.25	96.47017296	93.70031768	95.22013094	7.688381888	1.285498813	2.769855277	94.66734322	95.33515708	95.87324979	123.5761024	109.3351184	116.3179942	119.9483836	7.439930413	14.24098402	113.2960213	116.2408585	119.2429295	70.40105431	61.10325496	65.39773371	66.1574104
183415	35.43072936	34.4017043	35.06177513	0.967325594	0.425600085	1.029025068	34.92108704	35.16140789	35.30804696	89.81480327	83.82095832	86.64686924	13.2353358	2.332219733	5.993844955	85.27008181	86.52606155	87.89980522	21.83944483	17.52167581	19.58999886	7.336905794	1.725640572	4.31776902	18.65535041	19.52283242	20.46200308	96.47017296	93.70031768	95.22013094	7.688381888	1.285498813	2.769855277	94.66734322	95.33515708	95.87324979	123.5761024	109.3351184	116.3179942	119.9483836	7.439930413	14.24098402	113.2960213	116.2408585	119.2429295	70.40105431	61.10325496	65.39773371	66.1574104
183415	35.43072936	34.4017043	35.06177513	0.967325594	0.425600085	1.029025068	34.92108704	35.16140789	35.30804696	108	98	102	28	5.291502622	10	99	100	104	21.83944483	17.52167581	19.58999886	7.336905794	1.725640572	4.31776902	18.65535041	19.52283242	20.46200308	98	98	98	0	0	0	98	98	98	123.5761024	109.3351184	116.3179942	119.9483836	7.439930413	14.24098402	113.2960213	116.2408585	119.2429295	70.40105431	61.10325496	65.39773371	66.1574104
183415	35.43072936	34.4017043	35.06177513	0.967325594	0.425600085	1.029025068	34.92108704	35.16140789	35.30804696	89.81480327	83.82095832	86.64686924	13.2353358	2.332219733	5.993844955	85.27008181	86.52606155	87.89980522	21.83944483	17.52167581	19.58999886	7.336905794	1.725640572	4.31776902	18.65535041	19.52283242	20.46200308	96.47017296	93.70031768	95.22013094	7.688381888	1.285498813	2.769855277	94.66734322	95.33515708	95.87324979	123.5761024	109.3351184	116.3179942	119.9483836	7.439930413	14.24098402	113.2960213	116.2408585	119.2429295	70.40105431	61.10325496	65.39773371	66.1574104
183650	35.5	35.5	35.5	0	0	0	35.5	35.5	35.5	67	63	66.28571429	2.238095238	1.496026483	4	66.5	67	67	27	25	26.14285714	0.476190476	0.690065559	2	26	26	26.5	92	91	91.57142857	0.285714286	0.534522484	1	91	92	92	127	113	117.875	16.98214286	4.12093956	14	116.5	117	118.25	81	64	70.125	45.26785714
183650	35.5	35.5	35.5	0	0	0	35.5	35.5	35.5	67	66	66.5	0.3	0.547722558	1	66	66.5	67	27	26	26.66666667	0.266666667	0.516397779	1	26.25	27	27	92	91	91.33333333	0.266666667	0.516397779	1	91	91	91.75	121	106	115.625	21.69642857	4.657942526	15	113.75	117	118.25	71	64	66.5	8
183650	35.2	33.3	34.54285714	0.496190476	0.70440789	1.9	34.2	34.8	35.05	66	62	63	2	1.414213562	4	62	63	63	32	27	29.85714286	3.142857143	1.772810521	5	29	30	31	96.47017296	93.70031768	95.22013094	7.688381888	1.285498813	2.769855277	94.66734322	95.33515708	95.87324979	133	112	122.3333333	110.3333333	10.5039675	21	117	122	127.5	79	73	76.33333333	9.333333333
183650	35.3	34.8	35.14285714	0.036190476	0.190237946	0.5	35.05	35.2	35.3	63	62	62.28571429	0.238095238	0.487950036	1	62	62	62.5	33	30	31.28571429	1.238095238	1.112697281	3	30.5	31	32	99	92	95	13	3.605551275	7	93	94	96.5	133	109	121.3333333	144.3333333	12.01388086	24	115.5	122	127.5	77	59	69.66666667	89.33333333
183650	35.5	35.5	35.5	0	0	0	35.5	35.5	35.5	67	63	65	4.8	2.19089023	4	63	65	67	27	25	26	0.4	0.632455532	2	26	26	26	92	92	92	0	0	0	92	92	92	127	115	119.25	28.25	5.315072906	12	116.5	117.5	120.25	81	65	74.5	46.33333333
183650	35.4	35.3	35.35	0.003	0.054772256	0.1	35.3	35.35	35.4	63	62	62.5	0.3	0.547722558	1	62	62.5	63	33	26	29.66666667	9.866666667	3.141125064	7	26.75	30.5	32	99	92	93.5	7.9	2.810693865	7	92	92	93.5	117	109	113	32	5.656854249	8	111	113	115	59	55	57	8
183867	37.2	37.2	37.2	0	0	0	37.2	37.2	37.2	66	63	65	1.6	1.264911064	3	64.25	65.5	66	15	3	11	26.4	5.138093031	12	8	14	14	97	96	96.16666667	0.166666667	0.40824829	1	96	96	96	110	110	110	119.9483836	7.439930413	0	110	110	110	63	63	63	66.1574104
183867	37.2	37.2	37.2	0	0	0	37.2	37.2	37.2	72	67	69	4	2	5	68	68	70.25	16	8	13.66666667	8.666666667	2.943920289	8	13.5	15	15	97	92	94.33333333	3.866666667	1.966384161	5	93	94	95.75	123.5761024	109.3351184	116.3179942	119.9483836	7.439930413	14.24098402	113.2960213	116.2408585	119.2429295	70.40105431	61.10325496	65.39773371	66.1574104
183867	37.2	36.5	37.1	0.07	0.264575131	0.7	37.2	37.2	37.2	66	63	64.42857143	1.619047619	1.272418021	3	63.5	64	65.5	15	3	11.14285714	24.47619048	4.947341759	12	8	14	15	97	96	96.57142857	0.285714286	0.534522484	1	96	97	97	123.5761024	109.3351184	116.3179942	119.9483836	7.439930413	14.24098402	113.2960213	116.2408585	119.2429295	70.40105431	61.10325496	65.39773371	66.1574104
183867	37.2	30.7	35.9	6.592	2.567489046	6.5	36.525	36.9	37.2	68	63	65.28571429	2.904761905	1.704336206	5	64	66	66	17	10	14.57142857	4.619047619	2.149196971	7	15	15	15	97	95	96.57142857	0.619047619	0.786795792	2	96.5	97	97	123.5761024	109.3351184	116.3179942	119.9483836	7.439930413	14.24098402	113.2960213	116.2408585	119.2429295	70.40105431	61.10325496	65.39773371	66.1574104
183867	37.3	37.2	37.25	0.003	0.054772256	0.1	37.2	37.25	37.3	73	69	71.5	2.7	1.643167673	4	70.5	72	72.75	16	7	12.83333333	14.96666667	3.868677638	9	10.25	14.5	15.75	96	94	95.66666667	0.666666667	0.816496581	2	96	96	96	123.5761024	109.3351184	116.3179942	119.9483836	7.439930413	14.24098402	113.2960213	116.2408585	119.2429295	70.40105431	61.10325496	65.39773371	66.1574104
183867	37.2	37.2	37.2	0	0	0	37.2	37.2	37.2	73	67	70.42857143	6.952380952	2.6367368	6	68	72	72.5	16	8	13.14285714	11.14285714	3.338091842	8	11	15	15.5	97	93	95.57142857	1.619047619	1.272418021	4	95.5	96	96	123.5761024	109.3351184	116.3179942	119.9483836	7.439930413	14.24098402	113.2960213	116.2408585	119.2429295	70.40105431	61.10325496	65.39773371	66.1574104
183974	36.3	36.1	36.2	0.006666667	0.081649658	0.2	36.15	36.2	36.25	64	61	62	1	1	3	61.5	62	62	21.83944483	17.52167581	19.58999886	7.336905794	1.725640572	4.31776902	18.65535041	19.52283242	20.46200308	94	90	91.71428571	1.904761905	1.380131119	4	91	91	92.5	99	81	88.28571429	40.57142857	6.369570517	18	83.5	88	91.5	53	46	48.71428571	7.238095238
183974	36.3	36.2	36.28	0.002	0.04472136	0.1	36.3	36.3	36.3	65	61	62.16666667	3.366666667	1.834847859	4	61	61	63.25	21.83944483	17.52167581	19.58999886	7.336905794	1.725640572	4.31776902	18.65535041	19.52283242	20.46200308	94	90	91.83333333	2.166666667	1.471960144	4	91	91.5	92.75	104	81	96.66666667	73.86666667	8.59457193	23	94.5	99.5	102.25	53	46	50.66666667	6.266666667
183974	35.2	34.6	34.82857143	0.039047619	0.197604704	0.6	34.7	34.8	34.9	89	79	82.66666667	30.33333333	5.507570547	10	79.5	80	84.5	21.83944483	17.52167581	19.58999886	7.336905794	1.725640572	4.31776902	18.65535041	19.52283242	20.46200308	76	55	64	54.66666667	7.393691004	21	60	62	67.5	60	46	54.14285714	21.80952381	4.670066789	14	52.5	55	56.5	60	45	52.28571429	32.9047619
183974	35.7	34.7	35.18571429	0.158095238	0.397611919	1	34.85	35.2	35.5	89	64	78.66666667	65.46666667	8.091147426	25	79.25	80	80	21.83944483	17.52167581	19.58999886	7.336905794	1.725640572	4.31776902	18.65535041	19.52283242	20.46200308	96	61	79.71428571	239.2380952	15.46732347	35	67.5	76	95	75	46	59.85714286	117.8095238	10.85400957	29	52.5	56	68.5	56	45	49.14285714	18.14285714
183974	35.9	35.4	35.71666667	0.037666667	0.194079022	0.5	35.625	35.75	35.875	80	61	68.83333333	76.56666667	8.750238092	19	63.25	64.5	76.25	21.83944483	17.52167581	19.58999886	7.336905794	1.725640572	4.31776902	18.65535041	19.52283242	20.46200308	96	88	93.33333333	9.866666667	3.141125064	8	92	95	95	89	68	77	75.6	8.694826048	21	70.5	75	83.25	56	46	48.5	14.7
183974	36.2	36	36.1	0.008	0.089442719	0.2	36.025	36.1	36.175	62	62	62	0	0	0	62	62	62	21.83944483	17.52167581	19.58999886	7.336905794	1.725640572	4.31776902	18.65535041	19.52283242	20.46200308	94	90	91.5	1.9	1.378404875	4	91	91	91.75	92	82	88	14.8	3.847076812	10	85.75	89	90.75	49	47	47.66666667	0.666666667
184951	35.43072936	34.4017043	35.06177513	0.967325594	0.425600085	1.029025068	34.92108704	35.16140789	35.30804696	100	94	97.66666667	5.466666667	2.338090389	6	96.5	98	99.5	29	20	23.5	9.1	3.016620626	9	22.25	23	23.75	97	95	96.16666667	0.566666667	0.752772653	2	96	96	96.75	127	127	127	119.9483836	7.439930413	0	127	127	127	74	74	74	66.1574104
184951	35.43072936	34.4017043	35.06177513	0.967325594	0.425600085	1.029025068	34.92108704	35.16140789	35.30804696	102	94	97.33333333	10.66666667	3.265986324	8	94.5	97	99.5	27	22	24	6	2.449489743	5	22	23	26.25	97	96	96.66666667	0.266666667	0.516397779	1	96.25	97	97	123.5761024	109.3351184	116.3179942	119.9483836	7.439930413	14.24098402	113.2960213	116.2408585	119.2429295	70.40105431	61.10325496	65.39773371	66.1574104
184951	35.43072936	34.4017043	35.06177513	0.967325594	0.425600085	1.029025068	34.92108704	35.16140789	35.30804696	100	92	96.57142857	7.619047619	2.760262237	8	95	98	98	24	21	22.71428571	1.238095238	1.112697281	3	22	23	23.5	96	95	95.71428571	0.238095238	0.487950036	1	95.5	96	96	127	127	127	119.9483836	7.439930413	0	127	127	127	74	74	74	66.1574104
184951	34.2	34.2	34.2	0.967325594	0.425600085	0	34.2	34.2	34.2	98	92	95.66666667	5.466666667	2.338090389	6	94.5	96	97.5	28	21	23.33333333	6.266666667	2.503331114	7	22	22.5	23.75	96	95	95.83333333	0.166666667	0.40824829	1	96	96	96	123.5761024	109.3351184	116.3179942	119.9483836	7.439930413	14.24098402	113.2960213	116.2408585	119.2429295	70.40105431	61.10325496	65.39773371	66.1574104
184951	35.43072936	34.4017043	35.06177513	0.967325594	0.425600085	1.029025068	34.92108704	35.16140789	35.30804696	107	93	99.66666667	20.26666667	4.501851471	14	98.5	100	100	32	22	26.83333333	15.36666667	3.920034013	10	23.75	27	29.5	97	97	97	0	0	0	97	97	97	129	129	129	119.9483836	7.439930413	0	129	129	129	77	77	77	66.1574104
184951	35.43072936	34.4017043	35.06177513	0.967325594	0.425600085	1.029025068	34.92108704	35.16140789	35.30804696	102	93	97	11.66666667	3.415650255	9	94	98	99	30	22	24	10.33333333	3.214550254	8	22	22	25	97	96	96.85714286	0.142857143	0.377964473	1	97	97	97	129	129	129	119.9483836	7.439930413	0	129	129	129	77	77	77	66.1574104
186247	35.43072936	34.4017043	35.06177513	0.967325594	0.425600085	1.029025068	34.92108704	35.16140789	35.30804696	70	70	70	0	0	0	70	70	70	18	16	17	0.8	0.894427191	2	16.25	17	17.75	99	99	99	0	0	0	99	99	99	119	112	115.5	8.3	2.880972058	7	113	116.5	117	52	49	50.16666667	0.966666667
186247	35.43072936	34.4017043	35.06177513	0.967325594	0.425600085	1.029025068	34.92108704	35.16140789	35.30804696	70	70	70	0	0	0	70	70	70	18	16	17.14285714	0.80952381	0.899735411	2	16.5	17	18	99	99	99	7.688381888	1.285498813	0	99	99	99	117	110	113	5	2.236067977	7	112	112	114	50	48	49.14285714	0.80952381
186247	35.3	32.3	34.29	1.543	1.242175511	3	33.9	34.75	35.2	70	70	70	0	0	0	70	70	70	18	15	17.28571429	1.571428571	1.253566341	3	17	18	18	96.47017296	93.70031768	95.22013094	7.688381888	1.285498813	2.769855277	94.66734322	95.33515708	95.87324979	123	116	120.1428571	6.142857143	2.478478796	7	119	120	122	51	47	49.85714286	2.142857143
186247	35.2	34.75	34.975	0.10125	0.318198052	0.45	34.8625	34.975	35.0875	70	70	70	0	0	0	70	70	70	18	18	18	0	0	0	18	18	18	96.47017296	93.70031768	95.22013094	7.688381888	1.285498813	2.769855277	94.66734322	95.33515708	95.87324979	124	119	121.2857143	4.238095238	2.058663459	5	119.5	121	123	51	49	50.28571429	0.571428571
186247	35.43072936	34.4017043	35.06177513	0.967325594	0.425600085	1.029025068	34.92108704	35.16140789	35.30804696	70	70	70	0	0	0	70	70	70	18	17	17.83333333	0.166666667	0.40824829	1	18	18	18	96.47017296	93.70031768	95.22013094	7.688381888	1.285498813	2.769855277	94.66734322	95.33515708	95.87324979	114	110	112.3333333	2.666666667	1.632993162	4	111.25	112.5	113.75	50	48	48.5	0.7
186247	35.43072936	34.4017043	35.06177513	0.967325594	0.425600085	1.029025068	34.92108704	35.16140789	35.30804696	71	70	70.16666667	0.166666667	0.40824829	1	70	70	70	18	18	18	0	0	0	18	18	18	96.47017296	93.70031768	95.22013094	7.688381888	1.285498813	2.769855277	94.66734322	95.33515708	95.87324979	124	114	119.3333333	19.86666667	4.457203907	10	116	119.5	123	51	49	50	0.8
189466	36.7	36.6	36.65	0.003	0.054772256	0.1	36.6	36.65	36.7	118	117	117.8333333	0.166666667	0.40824829	1	118	118	118	30	29	29.83333333	0.166666667	0.40824829	1	30	30	30	96.47017296	93.70031768	95.22013094	7.688381888	1.285498813	2.769855277	94.66734322	95.33515708	95.87324979	101	96	99.44444444	3.277777778	1.810463415	5	99	100	101	49	31	37.55555556	55.02777778
189466	36.6	36.5	36.53333333	0.002666667	0.051639778	0.1	36.5	36.5	36.575	117	117	117	0	0	0	117	117	117	29	29	29	0	0	0	29	29	29	99	99	99	7.688381888	1.285498813	0	99	99	99	106	97	101.125	6.125	2.474873734	9	100.75	101	101.25	51	35	39	43.71428571
189466	36.7	36.3	36.58571429	0.021428571	0.146385011	0.4	36.55	36.6	36.7	118	117	117.8571429	0.142857143	0.377964473	1	118	118	118	30	29	29.85714286	0.142857143	0.377964473	1	30	30	30	96.47017296	93.70031768	95.22013094	7.688381888	1.285498813	2.769855277	94.66734322	95.33515708	95.87324979	102	92	98.77777778	9.694444444	3.113590282	10	98	100	101	47	31	35.33333333	40.5
189466	36.6	32.9	35.7	1.81	1.345362405	3.7	35.5	36.3	36.55	120	117	118.5714286	1.285714286	1.133893419	3	118	118	119.5	30	29	29.85714286	0.142857143	0.377964473	1	30	30	30	96.47017296	93.70031768	95.22013094	7.688381888	1.285498813	2.769855277	94.66734322	95.33515708	95.87324979	106	92	100.7777778	18.19444444	4.265494631	14	99	101	104	51	32	36.11111111	51.11111111
189466	36.6	36.3	36.45714286	0.00952381	0.097590007	0.3	36.4	36.5	36.5	117	116	116.6666667	0.266666667	0.516397779	1	116.25	117	117	58	29	38.66666667	224.2666667	14.97553561	29	29	29	50.75	99	90	94.5	40.5	6.363961031	9	92.25	94.5	96.75	106	88	100.3333333	34.25	5.852349955	18	101	101	104	51	34	39.22222222	42.94444444
189466	36.4	36.2	36.33333333	0.006666667	0.081649658	0.2	36.3	36.35	36.4	116	114	115.2	0.7	0.836660027	2	115	115	116	58	58	58	0	0	0	58	58	58	90	90	90	7.688381888	1.285498813	0	90	90	90	106	87	96.66666667	51.75	7.193747285	19	94	95	104	52	34	40.77777778	57.19444444
192794	35.4	35.1	35.3	0.01	0.1	0.3	35.3	35.3	35.35	72	71	71.28571429	0.238095238	0.487950036	1	71	71	71.5	27	26	26.71428571	0.238095238	0.487950036	1	26.5	27	27	97	96	96.85714286	0.142857143	0.377964473	1	97	97	97	116	105	113.625	13.125	3.622844187	11	113.75	115	115.25	55	44	46.375	12.83928571
192794	35.4	35.2	35.31666667	0.005666667	0.075277265	0.2	35.3	35.3	35.375	72	71	71.33333333	0.266666667	0.516397779	1	71	71	71.75	27	26	26.33333333	0.266666667	0.516397779	1	26	26	26.75	98	97	97.16666667	0.166666667	0.40824829	1	97	97	97	119	115	116.3333333	2.266666667	1.505545305	4	115.25	116	116.75	47	46	46.33333333	0.266666667
192794	35.6	33.4	35.14285714	0.612857143	0.782851929	2.2	35.25	35.4	35.55	69	64	67.42857143	3.619047619	1.902379462	5	66.5	68	69	28	24	26.28571429	2.571428571	1.603567451	4	25	27	27.5	96	95	95.71428571	0.238095238	0.487950036	1	95.5	96	96	144	124	134.875	34.41071429	5.866064634	20	133	136.5	137	60	55	56.75	3.642857143
192794	35.5	34.1	35.1	0.23	0.479583152	1.4	35.05	35.3	35.35	69	60	64.57142857	10.28571429	3.207134903	9	62.5	65	66.5	40	21	26.42857143	40.95238095	6.399404734	19	23	25	26.5	97	80	93.5	43.9	6.625707509	17	96	96	96	145	130	137.375	27.125	5.208166664	15	133.75	137	140.25	70	55	59.75	25.92857143
192794	35.3	34.7	35.06666667	0.086666667	0.294392029	0.6	34.8	35.2	35.3	72	70	71	0.4	0.632455532	2	71	71	71	30	27	27.66666667	1.466666667	1.211060142	3	27	27	27.75	97	96	96.5	0.3	0.547722558	1	96	96.5	97	123	105	113.625	34.83928571	5.902481318	18	111.25	114.5	115.75	55	44	47.25	23.35714286
192794	35.6	33.4	34.68333333	0.685666667	0.828049918	2.2	34.5	34.5	35.325	70	68	69.33333333	0.666666667	0.816496581	2	69	69.5	70	29	27	27.83333333	0.566666667	0.752772653	2	27.25	28	28	96	95	95.33333333	0.266666667	0.516397779	1	95	95	95.75	137	121	130.1428571	44.47619048	6.669047194	16	125	130	136.5	60	46	53	28
193915	34.4	34	34.2	0.016	0.126491106	0.4	34.2	34.2	34.2	56	52	54	1.6	1.264911064	4	54	54	54	20	13	14.5	7.5	2.738612788	7	13	13.5	14	96.47017296	93.70031768	95.22013094	7.688381888	1.285498813	2.769855277	94.66734322	95.33515708	95.87324979	112	83	102.25	131.0714286	11.44864309	29	100.75	107	108.5	66	54	59.5	15.71428571
193915	34	33.6	33.83333333	0.022666667	0.150554531	0.4	33.8	33.8	33.95	54	52	52.33333333	0.666666667	0.816496581	2	52	52	52	17	14	14.5	1.5	1.224744871	3	14	14	14	96.47017296	93.70031768	95.22013094	7.688381888	1.285498813	2.769855277	94.66734322	95.33515708	95.87324979	106	98	103.3333333	12.26666667	3.502380143	8	101	105	106	62	56	58.66666667	4.266666667
193915	34.6	34.2	34.37142857	0.032380952	0.179947082	0.4	34.2	34.4	34.5	54	52	53.14285714	1.142857143	1.069044968	2	52	54	54	20	13	14.57142857	6.285714286	2.507132682	7	13	14	14.5	96.47017296	93.70031768	95.22013094	7.688381888	1.285498813	2.769855277	94.66734322	95.33515708	95.87324979	114	83	105.8888889	126.6111111	11.25216029	31	108	112	112	66	54	61.66666667	15.5
193915	34.8	33.6	34.42857143	0.179047619	0.423140188	1.2	34.3	34.6	34.7	60	50	54	10.66666667	3.265986324	10	52	54	55	28	13	15.85714286	29.14285714	5.398412465	15	13.5	14	14.5	96.47017296	93.70031768	95.22013094	7.688381888	1.285498813	2.769855277	94.66734322	95.33515708	95.87324979	122	90	109	123.5	11.11305539	32	110	112	114	80	55	64.22222222	53.69444444
193915	33.6	33.2	33.43333333	0.022666667	0.150554531	0.4	33.4	33.4	33.55	52	46	49.33333333	5.866666667	2.422120283	6	48	49	51.5	14	13	13.5	0.3	0.547722558	1	13	13.5	14	96.47017296	93.70031768	95.22013094	7.688381888	1.285498813	2.769855277	94.66734322	95.33515708	95.87324979	100	96	97	2.8	1.673320053	4	96	96	97.5	54	54	54	0
193915	33.8	33.4	33.65714286	0.022857143	0.151185789	0.4	33.6	33.6	33.8	52	50	51.71428571	0.571428571	0.755928946	2	52	52	52	17	13	14.28571429	1.571428571	1.253566341	4	14	14	14	96.47017296	93.70031768	95.22013094	7.688381888	1.285498813	2.769855277	94.66734322	95.33515708	95.87324979	106	96	100	18.66666667	4.320493799	10	97	98	103	62	54	56.85714286	10.47619048
194242	35.43072936	34.4017043	35.06177513	0.967325594	0.425600085	1.029025068	34.92108704	35.16140789	35.30804696	100	85	90.66666667	33.06666667	5.750362307	15	86.25	90	93	20	10	14.33333333	17.86666667	4.226897996	10	11	13.5	17.5	99	97	97.83333333	0.966666667	0.98319208	2	97	97.5	98.75	122	104	112.3333333	71.46666667	8.453795992	18	105.25	110.5	120.25	64	51	56.16666667	31.76666667
194242	35.43072936	34.4017043	35.06177513	0.967325594	0.425600085	1.029025068	34.92108704	35.16140789	35.30804696	89	85	86.28571429	2.238095238	1.496026483	4	85	86	87	41	9	16.14285714	136.8095238	11.69656034	32	10	11	16	97	96	96.85714286	0.142857143	0.377964473	1	97	97	97	109	104	106.4285714	2.952380952	1.718249386	5	105.5	106	107.5	56	51	52.14285714	3.476190476
194242	32.8	25.6	29.73333333	13.81333333	3.716629297	7.2	28.2	30.8	31.8	109	94	101.5	37.66666667	6.137317547	15	99.25	101.5	103.75	15	14	14.25	0.25	0.5	1	14	14	14.25	98	95	96.5	1.666666667	1.290994449	3	95.75	96.5	97.25	150	130	141.5	72.33333333	8.504900548	20	138.25	143	146.25	76	65	72.25	24.91666667
194242	31.4	25.6	28.98333333	9.110833333	3.018415699	5.8	27.775	29.95	30.675	97	94	95.66666667	2.333333333	1.527525232	3	95	96	96.5	16	14	15	1	1	2	14.5	15	15.5	99	97	98	2	1.414213562	2	97.5	98	98.5	147	145	145.6666667	1.333333333	1.154700538	2	145	145	146	81	76	77.66666667	8.333333333
194242	35.43072936	34.4017043	35.06177513	0.967325594	0.425600085	1.029025068	34.92108704	35.16140789	35.30804696	89	85	86.66666667	2.266666667	1.505545305	4	85.5	87	87	41	9	17.16666667	156.9666667	12.52863387	32	9.25	11.5	19	97	96	96.66666667	0.266666667	0.516397779	1	96.25	97	97	116	106	109.8333333	14.96666667	3.868677638	10	107.25	108.5	112	56	51	53.33333333	5.066666667
194242	32.8	30.8	31.8	2	1.414213562	2	31.3	31.8	32.3	109	89	100.1666667	41.76666667	6.462713568	20	99.5	101	101.75	25	14	17.5	20.3	4.50555213	11	14.25	15.5	19.75	98	95	96.66666667	2.266666667	1.505545305	3	95.25	97	98	150	126	134.6666667	86.26666667	9.28798507	24	127.75	132	139.25	75	62	68.66666667	24.26666667
196368	34.3	34.2	34.25	0.003	0.054772256	0.1	34.2	34.25	34.3	83	46	55.16666667	192.5666667	13.87683922	37	48.25	50.5	52.75	18	10	15.16666667	7.366666667	2.714160398	8	15.25	16	16	96.47017296	93.70031768	95.22013094	7.688381888	1.285498813	2.769855277	94.66734322	95.33515708	95.87324979	228	131	159.4375	1001.4625	31.64589231	97	138.75	145	177.75	132	80	95.8125	360.2958333
196368	34.3	34.3	34.3	0	0	0	34.3	34.3	34.3	88	64	73.16666667	76.56666667	8.750238092	24	67.5	71	76.75	19	12	15.66666667	12.33333333	3.511884584	7	14	16	17.5	96.47017296	93.70031768	95.22013094	7.688381888	1.285498813	2.769855277	94.66734322	95.33515708	95.87324979	210	112	150.125	1627.553571	40.34294946	98	118.5	132	188.75	112	61	83	470.2857143
196368	34.2	34	34.1	0.006666667	0.081649658	0.2	34.05	34.1	34.15	58	53	54.85714286	2.80952381	1.67616342	5	54	54	55.5	19	13	16.42857143	3.619047619	1.902379462	6	16	16	17.5	96.47017296	93.70031768	95.22013094	7.688381888	1.285498813	2.769855277	94.66734322	95.33515708	95.87324979	158	102	130.8	276.8857143	16.63988324	56	123.5	130	138.5	101	60	76.46666667	91.6952381
196368	34.2	34.1	34.17142857	0.002380952	0.048795004	0.1	34.15	34.2	34.2	58	48	53.14285714	13.47619048	3.670993119	10	50.5	54	55.5	19	10	15.28571429	9.238095238	3.039423504	9	14	16	17	96.47017296	93.70031768	95.22013094	7.688381888	1.285498813	2.769855277	94.66734322	95.33515708	95.87324979	151	102	131.375	210.25	14.5	49	128.25	132	142.5	86	60	78.1875	72.9625
196368	34.4	34.3	34.31428571	0.001428571	0.037796447	0.1	34.3	34.3	34.3	73	59	64.42857143	29.95238095	5.472876844	14	59.5	64	68	16	16	16	7.336905794	1.725640572	0	16	16	16	96.47017296	93.70031768	95.22013094	7.688381888	1.285498813	2.769855277	94.66734322	95.33515708	95.87324979	126	112	120.8571429	34.47619048	5.871642911	14	117	122	126	77	61	69.14285714	28.14285714
196368	34.5	34.3	34.38333333	0.005666667	0.075277265	0.2	34.325	34.4	34.4	60	58	58.66666667	0.666666667	0.816496581	2	58	58.5	59	6	6	6	7.336905794	1.725640572	0	6	6	6	96.47017296	93.70031768	95.22013094	7.688381888	1.285498813	2.769855277	94.66734322	95.33515708	95.87324979	126	124	125.5	0.7	0.836660027	2	125.25	126	126	77	65	69.66666667	23.06666667
199144	33	33	33	0	0	0	33	33	33	67	66	66.66666667	0.266666667	0.516397779	1	66.25	67	67	23	21	21.83333333	0.566666667	0.752772653	2	21.25	22	22	93	92	92.83333333	0.166666667	0.40824829	1	93	93	93	123.5761024	109.3351184	116.3179942	119.9483836	7.439930413	14.24098402	113.2960213	116.2408585	119.2429295	70.40105431	61.10325496	65.39773371	66.1574104
199144	33.1	33	33.04285714	0.002857143	0.053452248	0.1	33	33	33.1	67	65	66	0.333333333	0.577350269	2	66	66	66	24	20	21.57142857	1.619047619	1.272418021	4	21	21	22	95	93	93.57142857	0.619047619	0.786795792	2	93	93	94	123.5761024	109.3351184	116.3179942	119.9483836	7.439930413	14.24098402	113.2960213	116.2408585	119.2429295	70.40105431	61.10325496	65.39773371	66.1574104
199144	33.3	33.2	33.25714286	0.002857143	0.053452248	0.1	33.2	33.3	33.3	66	66	66	0	0	0	66	66	66	24	22	23.14285714	0.476190476	0.690065559	2	23	23	23.5	95	95	95	0	0	0	95	95	95	123.5761024	109.3351184	116.3179942	119.9483836	7.439930413	14.24098402	113.2960213	116.2408585	119.2429295	70.40105431	61.10325496	65.39773371	66.1574104
199144	33.4	33.3	33.32857143	0.002380952	0.048795004	0.1	33.3	33.3	33.35	68	66	66.57142857	0.619047619	0.786795792	2	66	66	67	27	23	24.14285714	2.142857143	1.463850109	4	23	24	24.5	96	95	95.42857143	0.285714286	0.534522484	1	95	95	96	123.5761024	109.3351184	116.3179942	119.9483836	7.439930413	14.24098402	113.2960213	116.2408585	119.2429295	70.40105431	61.10325496	65.39773371	66.1574104
199144	33.2	33.2	33.2	0	0	0	33.2	33.2	33.2	66	65	65.83333333	0.166666667	0.40824829	1	66	66	66	24	20	22	2	1.414213562	4	21.25	22	22.75	95	95	95	0	0	0	95	95	95	123.5761024	109.3351184	116.3179942	119.9483836	7.439930413	14.24098402	113.2960213	116.2408585	119.2429295	70.40105431	61.10325496	65.39773371	66.1574104
199144	33.1	33	33.08333333	0.001666667	0.040824829	0.1	33.1	33.1	33.1	66	65	65.5	0.3	0.547722558	1	65	65.5	66	24	20	21.16666667	2.566666667	1.602081979	4	20	20.5	21.75	95	93	94.33333333	0.666666667	0.816496581	2	94	94.5	95	123.5761024	109.3351184	116.3179942	119.9483836	7.439930413	14.24098402	113.2960213	116.2408585	119.2429295	70.40105431	61.10325496	65.39773371	66.1574104
200082	36.6	36.4	36.51666667	0.005666667	0.075277265	0.2	36.5	36.5	36.575	87	82	84.5	3.5	1.870828693	5	83.25	84.5	85.75	39	14	23.33333333	186.3333333	13.65039682	25	15.5	17	28	99	94	97.83333333	4.166666667	2.041241452	5	97.5	99	99	121	121	121	119.9483836	7.439930413	0	121	121	121	76	76	76	66.1574104
200082	36.7	36.6	36.61666667	0.001666667	0.040824829	0.1	36.6	36.6	36.6	92	84	89.66666667	8.266666667	2.875181154	8	90	90.5	91	21.83944483	17.52167581	19.58999886	7.336905794	1.725640572	4.31776902	18.65535041	19.52283242	20.46200308	97	93	94	2.8	1.673320053	4	93	93	94.5	119	119	119	119.9483836	7.439930413	0	119	119	119	84	84	84	66.1574104
200082	36.5	36.2	36.42857143	0.012380952	0.111269728	0.3	36.4	36.5	36.5	85	79	82.14285714	4.80952381	2.193062655	6	80.5	83	83.5	39	14	23.33333333	186.3333333	13.65039682	25	15.5	17	28	99	99	99	0	0	0	99	99	99	128	128	128	119.9483836	7.439930413	0	128	128	128	81	81	81	66.1574104
200082	36.5	34.2	35.87142857	0.719047619	0.847966756	2.3	35.65	36.2	36.45	83	77	79.85714286	3.476190476	1.864454471	6	79	80	80.5	56	38	47	162	12.72792206	18	42.5	47	51.5	99	98	98.66666667	0.333333333	0.577350269	1	98.5	99	99	128	117	122.5	60.5	7.778174593	11	119.75	122.5	125.25	81	71	76	50
200082	36.9	36.7	36.8	0.008	0.089442719	0.2	36.725	36.8	36.875	95	93	93.5	0.7	0.836660027	2	93	93	93.75	37	37	37	0	0	0	37	37	37	94	92	92.83333333	0.566666667	0.752772653	2	92.25	93	93	125	125	125	119.9483836	7.439930413	0	125	125	125	79	79	79	66.1574104
200082	36.8	36.6	36.65714286	0.006190476	0.078679579	0.2	36.6	36.6	36.7	93	90	91.85714286	1.476190476	1.214985793	3	91	92	93	21.83944483	17.52167581	19.58999886	7.336905794	1.725640572	4.31776902	18.65535041	19.52283242	20.46200308	94	93	93.14285714	0.142857143	0.377964473	1	93	93	93	119	119	119	119.9483836	7.439930413	0	119	119	119	84	84	84	66.1574104
201478	33.4	33.2	33.28571429	0.011428571	0.106904497	0.2	33.2	33.2	33.4	60	56	59.14285714	2.476190476	1.573591585	4	59	60	60	21.83944483	17.52167581	19.58999886	7.336905794	1.725640572	4.31776902	18.65535041	19.52283242	20.46200308	96	94	95	0.666666667	0.816496581	2	94.5	95	95.5	90	87	88.5	4.5	2.121320344	3	87.75	88.5	89.25	63	56	59.5	24.5
201478	33.6	33.2	33.43333333	0.038666667	0.196638416	0.4	33.25	33.5	33.6	64	56	59.33333333	9.066666667	3.011090611	8	57	60	60	21.83944483	17.52167581	19.58999886	7.336905794	1.725640572	4.31776902	18.65535041	19.52283242	20.46200308	97	94	95	1.6	1.264911064	3	94	94.5	95.75	90	87	88.5	4.5	2.121320344	3	87.75	88.5	89.25	63	56	59.5	24.5
201478	33	32.4	32.68571429	0.064761905	0.254483604	0.6	32.5	32.6	32.9	56	54	54.57142857	0.952380952	0.975900073	2	54	54	55	21.83944483	17.52167581	19.58999886	7.336905794	1.725640572	4.31776902	18.65535041	19.52283242	20.46200308	98	95	96.71428571	0.904761905	0.951189731	3	96.5	97	97	100	88	94	72	8.485281374	12	91	94	97	64	63	63.5	0.5
201478	33	32.4	32.62857143	0.072380952	0.269037084	0.6	32.4	32.6	32.8	56	52	54	2.666666667	1.632993162	4	53	54	55	21.83944483	17.52167581	19.58999886	7.336905794	1.725640572	4.31776902	18.65535041	19.52283242	20.46200308	98	97	97.42857143	0.285714286	0.534522484	1	97	97	98	88	88	88	119.9483836	7.439930413	0	88	88	88	63	63	63	66.1574104
201478	33.4	33.2	33.33333333	0.010666667	0.103279556	0.2	33.25	33.4	33.4	60	56	58.33333333	3.866666667	1.966384161	4	56.5	59	60	21.83944483	17.52167581	19.58999886	7.336905794	1.725640572	4.31776902	18.65535041	19.52283242	20.46200308	98	95	96.16666667	1.366666667	1.169045194	3	95.25	96	96.75	87	77	82	50	7.071067812	10	79.5	82	84.5	56	52	54	8
201478	33.2	32.4	32.8	0.08	0.282842712	0.8	32.65	32.8	32.95	56	54	54.66666667	1.066666667	1.032795559	2	54	54	55.5	21.83944483	17.52167581	19.58999886	7.336905794	1.725640572	4.31776902	18.65535041	19.52283242	20.46200308	98	95	96.5	1.1	1.048808848	3	96	96.5	97	100	90	95	50	7.071067812	10	92.5	95	97.5	64	60	62	8
203500	32	32	32	0	0	0	32	32	32	104	98	101.3333333	6.266666667	2.503331114	6	99.5	101.5	103.5	28	19	22.33333333	16.66666667	4.082482905	9	19.25	20.5	25.5	99	97	98	1	1	2	97.5	98	98.5	131	118	123.3846154	11.08974359	3.330126663	13	122	123	125	64	56	59.23076923	7.692307692
203500	32	32	32	0	0	0	32	32	32	104	92	98.66666667	22.66666667	4.760952286	12	95.5	99	102.5	21	16	17.66666667	3.066666667	1.751190072	5	17	17	17.75	99	96	98	2	1.414213562	3	97	99	99	125	107	115.2727273	22.81818182	4.776838057	18	114.5	116	117	59	54	55.36363636	2.054545455
203500	32.35	31.9	31.96428571	0.028928571	0.170084013	0.45	31.9	31.9	31.9	95	91	93.42857143	2.285714286	1.511857892	4	92.5	94	94.5	16	16	16	0	0	0	16	16	16	99	95	97.28571429	2.904761905	1.704336206	4	96	97	99	105	87	98.4	37.6	6.131883887	18	95.25	99.5	103	55	52	53.1	0.988888889
203500	32	31.9	31.94285714	0.002857143	0.053452248	0.1	31.9	31.9	32	97	91	93.85714286	4.142857143	2.035400978	6	92.5	94	95	18	16	16.42857143	0.619047619	0.786795792	2	16	16	16.5	97	95	96.16666667	0.566666667	0.752772653	2	96	96	96.75	116	101	107.7	29.56666667	5.437523946	15	103.5	106	112.5	56	53	54.4	0.933333333
203500	32.3	32	32.11666667	0.013666667	0.116904519	0.3	32.025	32.1	32.175	96	71	82.66666667	118.2666667	10.87504789	25	73.75	81	92	26	14	18.33333333	29.46666667	5.428320796	12	14	16	22.5	99	98	98.5	0.333333333	0.577350269	1	98	98.5	99	132	95	113.5	190.2727273	13.79393806	37	100.5	113.5	126.25	65	56	60.25	10.56818182
203500	32.1	32	32.01428571	0.001428571	0.037796447	0.1	32	32	32	102	86	96.57142857	29.28571429	5.411627693	16	95	98	100	28	18	23.28571429	15.9047619	3.98807747	10	20	24	26.5	99	97	98.25	0.916666667	0.957427108	2	97.75	98.5	99	132	109	124.4	29.68571429	5.448459809	23	123.5	125	126.5	65	58	61.6	4.685714286
203656	38.2	37.1	37.81428571	0.151428571	0.389138242	1.1	37.65	38	38.05	95	79	83.14285714	31.14285714	5.580578567	16	80	81	83.5	19	4	12.16666667	46.96666667	6.853223086	15	7	12.5	18	99	98	98.71428571	0.238095238	0.487950036	1	98.5	99	99	157	152	154.5	12.5	3.535533906	5	153.25	154.5	155.75	93	82	87.5	60.5
203656	38.2	38	38.1	0.008	0.089442719	0.2	38.025	38.1	38.175	81	79	80	0.4	0.632455532	2	80	80	80	18	4	15.66666667	32.66666667	5.715476066	14	18	18	18	99	98	98.66666667	0.333333333	0.577350269	1	98.5	99	99	157	140	148.5	144.5	12.02081528	17	144.25	148.5	152.75	93	80	86.5	84.5
203656	38.1	36.3	37.67142857	0.379047619	0.615668433	1.8	37.8	37.8	37.95	102	92	96.57142857	10.28571429	3.207134903	10	95	96	98	22	16	19.71428571	4.238095238	2.058663459	6	19	20	21	96.47017296	93.70031768	95.22013094	7.688381888	1.285498813	2.769855277	94.66734322	95.33515708	95.87324979	216	212	214	8	2.828427125	4	213	214	215	102	101	101.5	0.5
203656	38	29.9	35.38571429	14.1247619	3.758292419	8.1	33.15	37.8	37.85	96	89	92.57142857	7.619047619	2.760262237	7	90.5	92	95	26	18	20.42857143	7.619047619	2.760262237	8	19	19	21	96.47017296	93.70031768	95.22013094	7.688381888	1.285498813	2.769855277	94.66734322	95.33515708	95.87324979	212	212	212	119.9483836	7.439930413	0	212	212	212	102	102	102	66.1574104
203656	38.1	30.1	35.15	14.155	3.762313118	8	32.075	37.15	37.8	110	97	103.1666667	22.96666667	4.792355023	13	99.75	103.5	105.75	28	16	21.33333333	16.66666667	4.082482905	12	19.25	21	22.75	99	99	99	7.688381888	1.285498813	0	99	99	99	216	178	197	722	26.87005769	38	187.5	197	206.5	101	93	97	32
203656	38	37.1	37.48333333	0.125666667	0.354494946	0.9	37.225	37.4	37.725	108	80	92.33333333	140.2666667	11.84342293	28	82.75	90	101.75	19	7	10	26	5.099019514	12	7	8	9	99	98	98.75	0.25	0.5	1	98.75	99	99	166	152	159	98	9.899494937	14	155.5	159	162.5	90	82	86	32
204519	35.2	35	35.1	0.004	0.063245553	0.2	35.1	35.1	35.1	78	74	75.5	2.3	1.516575089	4	74.25	75.5	76	21	13	15.5	15.1	3.885871846	8	13	13	18.25	93	92	92.5	0.3	0.547722558	1	92	92.5	93	160	115	144.3333333	327	18.08314132	45	126	154	157	80	57	63.66666667	50.25
204519	35	34.9	34.98333333	0.001666667	0.040824829	0.1	35	35	35	76	72	74.33333333	2.666666667	1.632993162	4	73.25	74.5	75.75	26	16	21.16666667	15.76666667	3.970726214	10	18	22	23.75	94	92	93.33333333	0.666666667	0.816496581	2	93	93.5	94	122	114	118	32	5.656854249	8	116	118	120	58	55	56.5	4.5
204519	35	34.9	34.92857143	0.002380952	0.048795004	0.1	34.9	34.9	34.95	78	72	74.42857143	3.619047619	1.902379462	6	73.5	74	75	26	17	22.57142857	9.619047619	3.10145895	9	21	24	24.5	95	94	94.28571429	0.238095238	0.487950036	1	94	94	94.5	124	114	119	50	7.071067812	10	116.5	119	121.5	58	55	56.5	4.5
204519	34.9	34.9	34.9	0	0	0	34.9	34.9	34.9	78	74	74.85714286	2.142857143	1.463850109	4	74	74	75	32	21	26	20	4.472135955	11	22.5	25	29.5	95	94	94.42857143	0.285714286	0.534522484	1	94	94	95	124	113	118.5	60.5	7.778174593	11	115.75	118.5	121.25	58	56	57	2
204519	35.4	35.1	35.2	0.013333333	0.115470054	0.3	35.1	35.2	35.25	80	74	76.85714286	3.476190476	1.864454471	6	76	77	77.5	21	12	14.42857143	9.952380952	3.154739443	9	13	13	14.5	93	92	92.42857143	0.285714286	0.534522484	1	92	92	93	159	150	155.1428571	9.80952381	3.132015934	9	153.5	155	157.5	65	59	62.57142857	6.619047619
204519	35.5	35.2	35.38333333	0.013666667	0.116904519	0.3	35.325	35.4	35.475	81	77	79	2.8	1.673320053	4	77.5	79.5	80	20	12	15.83333333	10.16666667	3.188521078	8	13.5	15.5	18.25	93	92	92.33333333	0.266666667	0.516397779	1	92	92	92.75	159	150	154.3333333	9.066666667	3.011090611	9	153.25	154	155.5	63	59	60.66666667	1.866666667
204943	33.8	33.6	33.68333333	0.005666667	0.075277265	0.2	33.625	33.7	33.7	45	39	42.5	6.7	2.588435821	6	40.5	43	44.75	22	16	19.5	4.7	2.167948339	6	18.5	20	20.75	99	98	98.33333333	0.266666667	0.516397779	1	98	98	98.75	120	116	118	3.6	1.897366596	4	116.25	118	119.75	71	69	69.33333333	0.666666667
204943	33.7	33.5	33.6	0.003333333	0.057735027	0.2	33.6	33.6	33.6	47	39	44.14285714	6.142857143	2.478478796	8	44	45	45	22	15	18.14285714	9.476190476	3.078342164	7	15	19	20.5	99	96	97.42857143	1.952380952	1.397276262	3	96	98	98.5	120	113	115.8571429	8.142857143	2.853569194	7	113.5	115	118	69	67	68.14285714	1.142857143
204943	33.3	33.3	33.3	0	0	0	33.3	33.3	33.3	52	46	47.85714286	4.142857143	2.035400978	6	47	47	48	17	15	15.71428571	0.571428571	0.755928946	2	15	16	16	98	97	97.57142857	0.285714286	0.534522484	1	97	98	98	123	122	122.5714286	0.285714286	0.534522484	1	122	123	123	75	72	73.28571429	1.571428571
204943	33.3	32.4	33.05714286	0.172857143	0.41576092	0.9	32.9	33.3	33.3	47	46	46.57142857	0.285714286	0.534522484	1	46	47	47	16	15	15.28571429	0.238095238	0.487950036	1	15	15	15.5	98	97	97.71428571	0.238095238	0.487950036	1	97.5	98	98	123	118	121	4.666666667	2.160246899	5	119.5	122	122.5	73	70	71.71428571	1.571428571
204943	33.3	32.4	32.93333333	0.150666667	0.388158043	0.9	32.625	33.1	33.2	47	45	45.83333333	0.566666667	0.752772653	2	45.25	46	46	16	15	15.16666667	0.166666667	0.40824829	1	15	15	15	98	97	97.16666667	0.166666667	0.40824829	1	97	97	97	121	116	118	2.8	1.673320053	5	117.25	118	118	72	69	70	1.2
204943	33.6	33.3	33.51666667	0.013666667	0.116904519	0.3	33.5	33.55	33.6	48	44	45.66666667	2.666666667	1.632993162	4	44.25	45.5	46.75	19	14	15.66666667	3.066666667	1.751190072	5	15	15	15.75	99	96	96.83333333	1.366666667	1.169045194	3	96	96.5	97	116	113	114.3333333	1.466666667	1.211060142	3	113.25	114.5	115	69	67	67.66666667	0.666666667
207557	35.8	35.5	35.66666667	0.014666667	0.121106014	0.3	35.6	35.65	35.775	100	97	98.5	1.1	1.048808848	3	98	98.5	99	27	17	19.83333333	15.36666667	3.920034013	10	17	18.5	20.75	99	78	89.33333333	78.66666667	8.86942313	21	81.75	92.5	95	140	133	136.5	24.5	4.949747468	7	134.75	136.5	138.25	81	66	73.5	112.5
207557	36.7	35.9	36.28333333	0.081666667	0.285773803	0.8	36.125	36.25	36.45	101	100	100.3333333	0.266666667	0.516397779	1	100	100	100.75	24	20	21.66666667	2.666666667	1.632993162	4	20.25	21.5	22.75	97	90	92.66666667	5.466666667	2.338090389	7	92	92	92.75	139	111	124.3333333	106.2666667	10.30857248	28	119.5	121.5	131	71	61	66.83333333	10.56666667
207557	35.8	34.7	35.54285714	0.152857143	0.390969491	1.1	35.55	35.6	35.8	98	90	94.42857143	10.95238095	3.309438163	8	92	94	97.5	20	16	17.28571429	1.904761905	1.380131119	4	16.5	17	17.5	99	79	93.33333333	61.06666667	7.814516406	20	91.25	96.5	98.75	144	140	142	8	2.828427125	4	141	142	143	81	78	79.5	4.5
207557	35.8	34.5	35.08571429	0.284761905	0.533630869	1.3	34.65	34.9	35.55	94	80	87.14285714	38.47619048	6.2029179	14	81	90	92	29	16	21.57142857	36.95238095	6.078847008	13	16.5	18	27.5	99	96	97.8	1.7	1.303840481	3	97	98	99	146	144	145	2	1.414213562	2	144.5	145	145.5	78	63	70.5	112.5
207557	36.8	36.2	36.55	0.067	0.258843582	0.6	36.35	36.6	36.775	103	100	101.1428571	1.142857143	1.069044968	3	100.5	101	101.5	29	20	24	14	3.741657387	9	21.5	23	26.5	99	87	93.42857143	17.61904762	4.197504928	12	91	93	96.5	134	111	121.1111111	48.61111111	6.972166888	23	118	119	122	68	61	65.66666667	6
207557	36.8	36.8	36.8	0	0	0	36.8	36.8	36.8	103	98	100.5	3.5	1.870828693	5	99.25	100.5	101.75	30	23	27.33333333	9.066666667	3.011090611	7	25.25	29	29	99	87	94.83333333	16.56666667	4.070217029	12	95.25	96	96	130	117	121.625	28.26785714	5.3167525	13	118	119.5	123.25	71	62	67	6.857142857
208938	36.9	36.7	36.75	0.007	0.083666003	0.2	36.7	36.7	36.775	75	72	73.5	1.9	1.378404875	3	72.25	73.5	74.75	19	13	17.33333333	4.666666667	2.160246899	6	18	18	18	99	99	99	7.688381888	1.285498813	0	99	99	99	127	101	113.6666667	111.8666667	10.57670396	26	105.25	113.5	121.75	76	59	66.33333333	54.26666667
208938	36.9	36.1	36.65714286	0.076190476	0.276026224	0.8	36.6	36.7	36.85	76	71	73.28571429	2.904761905	1.704336206	5	72.5	73	74	23	10	15.85714286	18.47619048	4.298393941	13	13	16	18	99	99	99	0	0	0	99	99	99	127	98	111.4285714	128.2857143	11.32632837	29	102.5	109	120.5	76	56	66.14285714	66.47619048
208938	37.3	34.55	36.80833333	1.226416667	1.107436981	2.75	37.2	37.25	37.3	87	85	86.28571429	0.904761905	0.951189731	2	85.5	87	87	19	12	14.14285714	5.476190476	2.340126167	7	13	13	14.5	96.47017296	93.70031768	95.22013094	7.688381888	1.285498813	2.769855277	94.66734322	95.33515708	95.87324979	104	86	96.57142857	39.61904762	6.29436634	18	93.5	97	101	63	53	57.71428571	13.23809524
208938	37.3	33.6	36.5	2.076666667	1.441064421	3.7	36.35	37.3	37.3	87	80	83.57142857	7.952380952	2.819996623	7	81	85	85.5	15	10	13	2.333333333	1.527525232	5	13	13	13.5	96.47017296	93.70031768	95.22013094	7.688381888	1.285498813	2.769855277	94.66734322	95.33515708	95.87324979	116	86	103.8571429	101.1428571	10.05698052	30	100	104	110.5	73	53	63.14285714	42.47619048
208938	36.9	36.1	36.6	0.095	0.3082207	0.8	36.6	36.6	36.8	80	71	75	10.8	3.286335345	9	73	74.5	76.75	23	10	14.16666667	23.76666667	4.875106836	13	10.75	13	15.25	99	99	99	7.688381888	1.285498813	0	99	99	99	109	96	100.8333333	24.56666667	4.956477244	13	97.25	99.5	103.25	72	56	59.83333333	37.36666667
208938	37.3	33.6	36.25	2.115	1.454303957	3.7	35.85	36.95	37.15	81	80	80.83333333	0.166666667	0.40824829	1	81	81	81	13	10	12.16666667	1.366666667	1.169045194	3	12	12.5	13	96.47017296	93.70031768	95.22013094	7.688381888	1.285498813	2.769855277	94.66734322	95.33515708	95.87324979	116	98	106.8333333	54.56666667	7.386925387	18	100.5	108.5	111.25	73	57	64	39.2
210041	35.1	34.9	35	0.004	0.063245553	0.2	35	35	35	75	75	75	0	0	0	75	75	75	10	10	10	0	0	0	10	10	10	96.47017296	93.70031768	95.22013094	7.688381888	1.285498813	2.769855277	94.66734322	95.33515708	95.87324979	162	134	144.7142857	74.23809524	8.616153158	28	141	144	145.5	72	65	70	6
210041	35.3	35.1	35.2	0.008	0.089442719	0.2	35.125	35.2	35.275	76	75	75.16666667	0.166666667	0.40824829	1	75	75	75	10	10	10	0	0	0	10	10	10	96.47017296	93.70031768	95.22013094	7.688381888	1.285498813	2.769855277	94.66734322	95.33515708	95.87324979	139	136	137.5	1.1	1.048808848	3	137	137.5	138	69	67	67.83333333	0.566666667
210041	35.4	35.2	35.32857143	0.005714286	0.075592895	0.2	35.3	35.3	35.4	77	75	75.85714286	0.476190476	0.690065559	2	75.5	76	76	10	10	10	0	0	0	10	10	10	96.47017296	93.70031768	95.22013094	7.688381888	1.285498813	2.769855277	94.66734322	95.33515708	95.87324979	162	136	143.375	78.83928571	8.87914893	26	137	140	146.75	71	67	68.625	3.125
210041	35.4	34.9	35.17142857	0.065714286	0.256347978	0.5	34.9	35.3	35.4	77	75	76.28571429	0.571428571	0.755928946	2	76	76	77	10	10	10	0	0	0	10	10	10	96.47017296	93.70031768	95.22013094	7.688381888	1.285498813	2.769855277	94.66734322	95.33515708	95.87324979	162	96	138.125	364.4107143	19.08954463	66	136.5	140	146.75	71	52	66.5	38.57142857
210041	35	34.9	34.94285714	0.002857143	0.053452248	0.1	34.9	34.9	35	76	75	75.14285714	0.142857143	0.377964473	1	75	75	75	15	10	10.71428571	3.571428571	1.889822365	5	10	10	10	96.47017296	93.70031768	95.22013094	7.688381888	1.285498813	2.769855277	94.66734322	95.33515708	95.87324979	162	111	136.125	267.8392857	16.36579621	51	124.75	139	145.25	72	55	65.875	43.55357143
210041	35	34.9	34.93333333	0.002666667	0.051639778	0.1	34.9	34.9	34.975	86	75	78.83333333	18.96666667	4.355073669	11	75.25	78	80.75	15	10	10.83333333	4.166666667	2.041241452	5	10	10	10	96.47017296	93.70031768	95.22013094	7.688381888	1.285498813	2.769855277	94.66734322	95.33515708	95.87324979	139	99	116	244.8	15.64608577	40	102.75	116	124.75	68	50	57.33333333	49.46666667
210983	34.1	34	34.01666667	0.001666667	0.040824829	0.1	34	34	34	78	58	62	61.6	7.848566748	20	59	59	59	21.83944483	17.52167581	19.58999886	7.336905794	1.725640572	4.31776902	18.65535041	19.52283242	20.46200308	99	99	99	7.688381888	1.285498813	0	99	99	99	98	98	98	119.9483836	7.439930413	0	98	98	98	54	54	54	66.1574104
210983	34	33.9	33.95714286	0.002857143	0.053452248	0.1	33.9	34	34	59	58	58.85714286	0.142857143	0.377964473	1	59	59	59	21.83944483	17.52167581	19.58999886	7.336905794	1.725640572	4.31776902	18.65535041	19.52283242	20.46200308	96.47017296	93.70031768	95.22013094	7.688381888	1.285498813	2.769855277	94.66734322	95.33515708	95.87324979	102	102	102	119.9483836	7.439930413	0	102	102	102	59	59	59	66.1574104
210983	33.8	33.8	33.8	0	0	0	33.8	33.8	33.8	64	62	62.85714286	0.80952381	0.899735411	2	62	63	63.5	21.83944483	17.52167581	19.58999886	7.336905794	1.725640572	4.31776902	18.65535041	19.52283242	20.46200308	99	95	97.14285714	1.476190476	1.214985793	4	97	97	97.5	103	103	103	119.9483836	7.439930413	0	103	103	103	59	59	59	66.1574104
210983	33.8	33.6	33.75714286	0.006190476	0.078679579	0.2	33.75	33.8	33.8	70	62	64.28571429	7.571428571	2.751622898	8	62.5	64	64.5	21.83944483	17.52167581	19.58999886	7.336905794	1.725640572	4.31776902	18.65535041	19.52283242	20.46200308	99	95	96.71428571	2.238095238	1.496026483	4	95.5	97	97.5	103	103	103	119.9483836	7.439930413	0	103	103	103	59	59	59	66.1574104
210983	33.8	33.8	33.8	0	0	0	33.8	33.8	33.8	63	59	60.83333333	4.166666667	2.041241452	4	59	60.5	62.75	21.83944483	17.52167581	19.58999886	7.336905794	1.725640572	4.31776902	18.65535041	19.52283242	20.46200308	97	97	97	0	0	0	97	97	97	100	100	100	119.9483836	7.439930413	0	100	100	100	59	59	59	66.1574104
210983	34	33.8	33.88333333	0.005666667	0.075277265	0.2	33.825	33.9	33.9	60	59	59.16666667	0.166666667	0.40824829	1	59	59	59	21.83944483	17.52167581	19.58999886	7.336905794	1.725640572	4.31776902	18.65535041	19.52283242	20.46200308	96.47017296	93.70031768	95.22013094	7.688381888	1.285498813	2.769855277	94.66734322	95.33515708	95.87324979	102	102	102	119.9483836	7.439930413	0	102	102	102	59	59	59	66.1574104
211611	36.3	36.3	36.3	0	0	0	36.3	36.3	36.3	103	99	101.1666667	1.766666667	1.329160136	4	101	101	101.75	21.83944483	17.52167581	19.58999886	7.336905794	1.725640572	4.31776902	18.65535041	19.52283242	20.46200308	96	96	96	0	0	0	96	96	96	125	115	118.5714286	18.61904762	4.314979446	10	115	116	122	61	52	54.85714286	9.80952381
211611	36.3	36.2	36.28333333	0.001666667	0.040824829	0.1	36.3	36.3	36.3	98	95	96	1.6	1.264911064	3	95	95.5	96.75	21.83944483	17.52167581	19.58999886	7.336905794	1.725640572	4.31776902	18.65535041	19.52283242	20.46200308	97	97	97	0	0	0	97	97	97	120	113	116.1666667	7.766666667	2.786873995	7	113.75	116.5	117.75	56	53	54.5	1.9
211611	36.2	34.1	35.45714286	0.65952381	0.812110713	2.1	35	35.8	36.05	104	98	101.2857143	3.238095238	1.799470822	6	101	101	102	21.83944483	17.52167581	19.58999886	7.336905794	1.725640572	4.31776902	18.65535041	19.52283242	20.46200308	99	97	97.57142857	0.619047619	0.786795792	2	97	97	98	107	98	105	10	3.16227766	9	105.5	106	106.5	50	47	49.28571429	1.238095238
211611	36.3	35.8	36.14285714	0.036190476	0.190237946	0.5	36.05	36.2	36.3	103	98	101.2857143	2.571428571	1.603567451	5	101	102	102	21.83944483	17.52167581	19.58999886	7.336905794	1.725640572	4.31776902	18.65535041	19.52283242	20.46200308	97	96	96.57142857	0.285714286	0.534522484	1	96	97	97	125	105	111.75	48.78571429	6.984677107	20	106	111	115	61	49	52.25	16.5
211611	36.2	36.2	36.2	0	0	0	36.2	36.2	36.2	98	93	95	3.2	1.788854382	5	94	94.5	95.75	21.83944483	17.52167581	19.58999886	7.336905794	1.725640572	4.31776902	18.65535041	19.52283242	20.46200308	98	98	98	0	0	0	98	98	98	120	109	115.8333333	15.36666667	3.920034013	11	115	116	118.5	58	54	56	2
211611	36.3	36.2	36.24285714	0.002857143	0.053452248	0.1	36.2	36.2	36.3	98	93	95.28571429	2.238095238	1.496026483	5	95	95	95.5	21.83944483	17.52167581	19.58999886	7.336905794	1.725640572	4.31776902	18.65535041	19.52283242	20.46200308	98	97	97.42857143	0.285714286	0.534522484	1	97	97	98	120	115	116.8571429	3.142857143	1.772810521	5	115.5	117	117.5	56	54	55.42857143	0.619047619
211820	34.6	34.6	34.6	0.967325594	0.425600085	0	34.6	34.6	34.6	88	74	81.33333333	45.46666667	6.742897498	14	75	82.5	87	19	17	18.5	0.7	0.836660027	2	18.25	19	19	94	92	93	0.8	0.894427191	2	92.25	93	93.75	145	126	139	64.8	8.049844719	19	134.5	143	144.75	95	84	88.66666667	14.26666667
211820	34.6	34.6	34.6	0.967325594	0.425600085	0	34.6	34.6	34.6	78	74	75.57142857	2.619047619	1.618347187	4	74	76	76.5	19	17	17.57142857	0.619047619	0.786795792	2	17	17	18	95	93	94.28571429	0.571428571	0.755928946	2	94	94	95	147	126	140.2857143	53.9047619	7.341986237	21	138.5	143	144.5	88	70	78.71428571	55.9047619
211820	32.9	28.2	29.9	6.79	2.605762844	4.7	28.4	28.6	30.75	80	60	72.66666667	121.3333333	11.01514109	20	69	78	79	15	12	14	3	1.732050808	3	13.5	15	15	94	93	93.66666667	0.333333333	0.577350269	1	93.5	94	94	148	130	141	70	8.366600265	18	136.75	143	147.25	70	63	66.25	8.916666667
211820	37.8	28.6	34.7	27.91	5.282991577	9.2	33.15	37.7	37.75	71	60	65.66666667	30.33333333	5.507570547	11	63	66	68.5	15	12	13.66666667	2.333333333	1.527525232	3	13	14	14.5	95	93	94	1	1	2	93.5	94	94.5	155	139	146	67	8.185352772	16	141.5	144	149.5	77	65	69.66666667	41.33333333
211820	37.7	37.7	37.7	0	0	0	37.7	37.7	37.7	77	74	75.5	1.5	1.224744871	3	74.5	76	76	18	14	16.33333333	2.266666667	1.505545305	4	15.5	17	17	95	94	94.83333333	0.166666667	0.40824829	1	95	95	95	149	135	144.5	26.3	5.128352562	14	143.5	146	147.75	79	70	72.16666667	12.56666667
211820	37.8	37.5	37.64	0.013	0.114017543	0.3	37.6	37.6	37.7	80	64	71.6	47.3	6.877499546	16	66	71	77	16	13	14.6	1.3	1.140175425	3	14	15	15	95	93	94.4	0.8	0.894427191	2	94	95	95	155	143	148.2	24.7	4.969909456	12	144	148	151	77	66	71	20.5
214975	38	37.8	37.91666667	0.009666667	0.098319208	0.2	37.825	37.95	38	101	66	81.33333333	177.0666667	13.30663995	35	70.5	83	87.25	35	20	26.33333333	31.86666667	5.645056835	15	22	26	29.25	99	99	99	7.688381888	1.285498813	0	99	99	99	178	97	128.75	738.5	27.17535648	81	108.5	127.5	143.5	164	76	99.25	890.7857143
214975	38	37.9	37.91666667	0.001666667	0.040824829	0.1	37.9	37.9	37.9	72	66	68.66666667	5.466666667	2.338090389	6	67.25	68	70.25	24	20	21.16666667	2.566666667	1.602081979	4	20	20.5	21.75	96.47017296	93.70031768	95.22013094	7.688381888	1.285498813	2.769855277	94.66734322	95.33515708	95.87324979	122	99	113.3333333	85.06666667	9.223159256	23	109	114	121.25	104	76	86	104.4
214975	37.8	34	36.87142857	2.045714286	1.430284687	3.8	36.65	37.5	37.75	92	74	79.28571429	36.9047619	6.074928963	18	75.5	78	80	22	18	19.85714286	2.476190476	1.573591585	4	19	19	21	96.47017296	93.70031768	95.22013094	7.688381888	1.285498813	2.769855277	94.66734322	95.33515708	95.87324979	136	114	123.5	64	8	22	115.5	126	128	121	77	90.5	206.2857143
214975	37.9	37.5	37.78571429	0.021428571	0.146385011	0.4	37.75	37.8	37.9	78	68	73.42857143	11.28571429	3.359421719	10	71.5	74	75.5	24	19	21	3.333333333	1.825741858	5	19.5	21	22	96.47017296	93.70031768	95.22013094	7.688381888	1.285498813	2.769855277	94.66734322	95.33515708	95.87324979	136	99	121.625	121.4107143	11.01865302	37	118.25	123.5	128	104	76	84.875	78.41071429
214975	37.9	37.8	37.85	0.003	0.054772256	0.1	37.8	37.85	37.9	92	74	81.66666667	46.66666667	6.831300511	18	78.25	79	85.75	42	25	30.5	35.5	5.958187644	17	28	28.5	30.5	99	97	97.33333333	0.666666667	0.816496581	2	97	97	97	125	104	111.1666667	52.56666667	7.250287351	21	108	109.5	111	112	78	89.66666667	148.2666667
214975	38	37.8	37.88571429	0.004761905	0.069006556	0.2	37.85	37.9	37.9	101	78	85.71428571	61.9047619	7.867957925	23	80	85	88	35	25	28.85714286	12.80952381	3.579039509	10	26	29	30.5	99	97	98	1.333333333	1.154700538	2	97	98	99	178	108	130.6666667	514.75	22.68810261	70	111	125	143	164	80	103.2222222	684.4444444
215628	38.2	37.7	38.01666667	0.029666667	0.172240142	0.5	38	38.05	38.1	96	93	94.5	1.1	1.048808848	3	94	94.5	95	21.83944483	17.52167581	19.58999886	7.336905794	1.725640572	4.31776902	18.65535041	19.52283242	20.46200308	98	94	95.16666667	2.566666667	1.602081979	4	94	94.5	95.75	171	156	162.6666667	37.86666667	6.153589738	15	158.25	161	167.5	66	62	64	2.8
215628	38.3	38	38.2	0.013333333	0.115470054	0.3	38.15	38.2	38.3	96	90	94	4	2	6	93.5	95	95	21.83944483	17.52167581	19.58999886	7.336905794	1.725640572	4.31776902	18.65535041	19.52283242	20.46200308	95	94	94.42857143	0.285714286	0.534522484	1	94	94	95	163	153	159.7142857	13.57142857	3.683941988	10	158.5	159	163	64	61	63.14285714	1.142857143
215628	37.3	27	32.45	22.0175	4.692280895	10.3	27.825	34.2	36.5	89	87	88.57142857	0.619047619	0.786795792	2	88.5	89	89	21.83944483	17.52167581	19.58999886	7.336905794	1.725640572	4.31776902	18.65535041	19.52283242	20.46200308	96	95	95.71428571	0.238095238	0.487950036	1	95.5	96	96	158	149	152.8571429	10.47619048	3.236694375	9	150.5	152	155	64	61	61.85714286	1.142857143
215628	38.3	27	33.59166667	26.21241667	5.119806311	11.3	29.2125	35.25	37.725	91	88	89.16666667	0.966666667	0.98319208	3	89	89	89	21.83944483	17.52167581	19.58999886	7.336905794	1.725640572	4.31776902	18.65535041	19.52283242	20.46200308	96	95	95.83333333	0.166666667	0.40824829	1	96	96	96	162	151	155.5	16.3	4.037325848	11	152.75	155	157.25	64	61	62.33333333	1.866666667
215628	38.3	38.2	38.28333333	0.001666667	0.040824829	0.1	38.3	38.3	38.3	96	90	93.33333333	4.666666667	2.160246899	6	92.25	93.5	94.75	21.83944483	17.52167581	19.58999886	7.336905794	1.725640572	4.31776902	18.65535041	19.52283242	20.46200308	95	94	94.5	0.3	0.547722558	1	94	94.5	95	165	153	160.8333333	18.56666667	4.308905507	12	159.75	162.5	163	65	61	63.33333333	1.866666667
215628	38.3	38.2	38.28	0.002	0.04472136	0.1	38.3	38.3	38.3	94	88	91.2	4.7	2.167948339	6	91	91	92	21.83944483	17.52167581	19.58999886	7.336905794	1.725640572	4.31776902	18.65535041	19.52283242	20.46200308	96	95	95.2	0.2	0.447213595	1	95	95	95	173	151	161.6	62.8	7.924645102	22	159	162	163	67	61	63.4	5.3
216155	35.2	33	34.03333333	0.566666667	0.752772653	2.2	33.65	34	34.35	78	65	70.33333333	31.86666667	5.645056835	13	67	67.5	74.75	21.83944483	17.52167581	19.58999886	7.336905794	1.725640572	4.31776902	18.65535041	19.52283242	20.46200308	98	96	97.33333333	0.666666667	0.816496581	2	97	97.5	98	123.5761024	109.3351184	116.3179942	119.9483836	7.439930413	14.24098402	113.2960213	116.2408585	119.2429295	70.40105431	61.10325496	65.39773371	66.1574104
216155	35.1	32.1	34.03333333	1.502666667	1.22583305	3	33.325	34.65	34.775	79	76	77	1.6	1.264911064	3	76	76.5	77.75	21.83944483	17.52167581	19.58999886	7.336905794	1.725640572	4.31776902	18.65535041	19.52283242	20.46200308	94	93	93.66666667	0.266666667	0.516397779	1	93.25	94	94	123.5761024	109.3351184	116.3179942	119.9483836	7.439930413	14.24098402	113.2960213	116.2408585	119.2429295	70.40105431	61.10325496	65.39773371	66.1574104
216155	36	32.6	34.82857143	1.849047619	1.359796904	3.4	34.15	35.1	35.9	73	72	72.57142857	0.285714286	0.534522484	1	72	73	73	21.83944483	17.52167581	19.58999886	7.336905794	1.725640572	4.31776902	18.65535041	19.52283242	20.46200308	99	97	97.85714286	0.476190476	0.690065559	2	97.5	98	98	139	139	139	119.9483836	7.439930413	0	139	139	139	87	87	87	66.1574104
216155	36	33.6	34.81428571	0.861428571	0.928131764	2.4	34.1	35	35.45	73	65	70	10.66666667	3.265986324	8	67.5	72	72.5	21.83944483	17.52167581	19.58999886	7.336905794	1.725640572	4.31776902	18.65535041	19.52283242	20.46200308	99	97	97.85714286	0.476190476	0.690065559	2	97.5	98	98	123.5761024	109.3351184	116.3179942	119.9483836	7.439930413	14.24098402	113.2960213	116.2408585	119.2429295	70.40105431	61.10325496	65.39773371	66.1574104
216155	33.9	27.9	31.42	6.277	2.505394181	6	29.8	32.3	33.2	76	70	72.4	5.3	2.302172887	6	71	72	73	21.83944483	17.52167581	19.58999886	7.336905794	1.725640572	4.31776902	18.65535041	19.52283242	20.46200308	97	93	94.8	2.7	1.643167673	4	94	94	96	123.5761024	109.3351184	116.3179942	119.9483836	7.439930413	14.24098402	113.2960213	116.2408585	119.2429295	70.40105431	61.10325496	65.39773371	66.1574104
216155	35.1	32.3	34.08571429	1.031428571	1.015592719	2.8	33.55	34.6	34.75	78	72	75.42857143	4.619047619	2.149196971	6	74.5	76	76.5	21.83944483	17.52167581	19.58999886	7.336905794	1.725640572	4.31776902	18.65535041	19.52283242	20.46200308	94	93	93.85714286	0.142857143	0.377964473	1	94	94	94	123.5761024	109.3351184	116.3179942	119.9483836	7.439930413	14.24098402	113.2960213	116.2408585	119.2429295	70.40105431	61.10325496	65.39773371	66.1574104
216156	35.43072936	34.4017043	35.06177513	0.967325594	0.425600085	1.029025068	34.92108704	35.16140789	35.30804696	78	71	74.5	24.5	4.949747468	7	72.75	74.5	76.25	29	28	28.5	0.5	0.707106781	1	28.25	28.5	28.75	97	96	96.5	0.5	0.707106781	1	96.25	96.5	96.75	123.5761024	109.3351184	116.3179942	119.9483836	7.439930413	14.24098402	113.2960213	116.2408585	119.2429295	70.40105431	61.10325496	65.39773371	66.1574104
216156	35.9	34.4	35.68571429	0.321428571	0.56694671	1.5	35.9	35.9	35.9	85	75	80	11.33333333	3.366501646	10	78	80	82	27	25	25.71428571	0.571428571	0.755928946	2	25	26	26	96	90	93.42857143	7.285714286	2.699206233	6	91	94	96	123.5761024	109.3351184	116.3179942	119.9483836	7.439930413	14.24098402	113.2960213	116.2408585	119.2429295	70.40105431	61.10325496	65.39773371	66.1574104
216156	35.9	35.6	35.82857143	0.015714286	0.125356634	0.3	35.8	35.9	35.9	85	80	81.85714286	3.142857143	1.772810521	5	80.5	82	82.5	29	26	26.85714286	1.476190476	1.214985793	3	26	26	27.5	94	90	91.42857143	1.619047619	1.272418021	4	91	91	91.5	139	139	139	119.9483836	7.439930413	0	139	139	139	90	90	90	66.1574104
216156	36.8	35.6	36.1	0.275	0.524404424	1.2	35.7	35.9	36.5	82	75	80.16666667	6.966666667	2.639444386	7	80.25	81	81.75	30	26	28	2	1.414213562	4	27.25	28	28.75	93	91	91.83333333	0.966666667	0.98319208	2	91	91.5	92.75	139	139	139	119.9483836	7.439930413	0	139	139	139	90	90	90	66.1574104
216156	35.43072936	34.4017043	35.06177513	0.967325594	0.425600085	1.029025068	34.92108704	35.16140789	35.30804696	78	71	73.5	9.666666667	3.109126351	7	71.75	72.5	74.25	29	22	25.5	12.33333333	3.511884584	7	22.75	25.5	28.25	97	93	95.25	2.916666667	1.707825128	4	94.5	95.5	96.25	123.5761024	109.3351184	116.3179942	119.9483836	7.439930413	14.24098402	113.2960213	116.2408585	119.2429295	70.40105431	61.10325496	65.39773371	66.1574104
216156	35.43072936	34.4017043	35.06177513	0.967325594	0.425600085	1.029025068	34.92108704	35.16140789	35.30804696	89.81480327	83.82095832	86.64686924	13.2353358	2.332219733	5.993844955	85.27008181	86.52606155	87.89980522	21.83944483	17.52167581	19.58999886	7.336905794	1.725640572	4.31776902	18.65535041	19.52283242	20.46200308	96.47017296	93.70031768	95.22013094	7.688381888	1.285498813	2.769855277	94.66734322	95.33515708	95.87324979	123.5761024	109.3351184	116.3179942	119.9483836	7.439930413	14.24098402	113.2960213	116.2408585	119.2429295	70.40105431	61.10325496	65.39773371	66.1574104
217539	33.8	33.4	33.6	0.026666667	0.163299316	0.4	33.5	33.6	33.7	102	94	98.28571429	7.238095238	2.690370837	8	97	98	100	34	34	34	0	0	0	34	34	34	96	95	95.71428571	0.238095238	0.487950036	1	95.5	96	96	112	74	92	280	16.73320053	38	75	98	105	74	56	65.14285714	65.14285714
217539	34	33.6	33.82857143	0.032380952	0.179947082	0.4	33.7	33.8	34	102	82	95.71428571	51.23809524	7.158079019	20	94	98	100	34	33	33.85714286	0.142857143	0.377964473	1	34	34	34	96	94	95.28571429	0.904761905	0.951189731	2	94.5	96	96	112	82	101.1428571	91.80952381	9.581728644	30	99	104	106	74	56	67.85714286	38.80952381
217539	33.2	32.6	32.88571429	0.051428571	0.226778684	0.6	32.7	33	33	90	82	85.71428571	8.571428571	2.927700219	8	84	84	88	34	34	34	0	0	0	34	34	34	95	93	94	1	1	2	93.5	94	94.5	86	54	70	212	14.56021978	32	56	72	83	68	44	56.57142857	115.6190476
217539	32.8	32.2	32.46666667	0.058666667	0.242212028	0.6	32.25	32.5	32.6	84	80	82	3.2	1.788854382	4	80.5	82	83.5	34	34	34	0	0	0	34	34	34	96	94	94.8	0.7	0.836660027	2	94	95	95	88	80	86	9.6	3.098386677	8	86	87	88	70	64	67.33333333	4.266666667
217539	33.6	33.4	33.43333333	0.006666667	0.081649658	0.2	33.4	33.4	33.4	98	92	94.66666667	4.266666667	2.065591118	6	94	94	95.5	34	34	34	0	0	0	34	34	34	97	95	96.16666667	0.566666667	0.752772653	2	96	96	96.75	78	74	75.5	3.1	1.760681686	4	74	75	76.75	60	56	57.33333333	2.666666667
217539	33.4	33	33.13333333	0.026666667	0.163299316	0.4	33	33.1	33.2	92	84	88.66666667	7.466666667	2.732520204	8	88	89	90	34	34	34	0	0	0	34	34	34	97	92	94	7	2.645751311	5	92.5	93	95	74	54	63.66666667	87.06666667	9.330952077	20	55	64	71.5	62	44	51.33333333	52.26666667
217966	34.8	27.4	31.1	27.38	5.232590181	7.4	29.25	31.1	32.95	84	81	83	1.2	1.095445115	3	83	83	83.75	31	24	26	7.2	2.683281573	7	24.25	25	26.5	96	87	94.16666667	12.56666667	3.544949459	9	95	95.5	96	106	74	83.25	232.9166667	15.2616076	32	74.75	76.5	85	54	43	48.5	21.66666667
217966	37.7	30.5	35.03333333	15.57333333	3.94630629	7.2	33.7	36.9	37.3	85	81	83.16666667	2.566666667	1.602081979	4	82.25	83	84.5	34	25	29.5	11.5	3.391164992	9	28	28.5	32	96	75	89.83333333	82.16666667	9.064583094	21	85.25	95	95.75	87	72	79.5	112.5	10.60660172	15	75.75	79.5	83.25	49	40	44.5	40.5
217966	35.3	30.6	33.63333333	2.734666667	1.653682759	4.7	33.3	34.15	34.475	85	79	80.85714286	3.80952381	1.951800146	6	80	80	81	33	23	26.28571429	11.57142857	3.401680257	10	24	26	27	99	93	96.14285714	7.476190476	2.734262328	6	93.5	97	98.5	81	80	80.5	0.5	0.707106781	1	80.25	80.5	80.75	49	47	48	2
217966	36.9	33.9	35.125	1.735833333	1.317510278	3	34.275	34.85	35.7	85	80	82	3	1.732050808	5	81	81	83	33	23	27.14285714	10.80952381	3.287784027	10	25	27	28.5	99	94	96.42857143	3.952380952	1.988059595	5	95	96	98	87	80	83.5	24.5	4.949747468	7	81.75	83.5	85.25	49	47	48	2
217966	28.8	28.5	28.65	0.045	0.212132034	0.3	28.575	28.65	28.725	85	83	84	0.666666667	0.816496581	2	83.5	84	84.5	25	23	23.85714286	0.80952381	0.899735411	2	23	24	24.5	96	95	95.42857143	0.285714286	0.534522484	1	95	95	96	108	106	107	2	1.414213562	2	106.5	107	107.5	56	54	55	2
217966	37.6	28.5	31.9625	18.24895833	4.271879953	9.1	28.725	30.875	34.1125	89	84	85.83333333	3.366666667	1.834847859	5	85	85	86.5	31	23	25.33333333	13.46666667	3.669695719	8	23	23	27.5	97	92	95	2.8	1.673320053	5	95	95	95.75	108	108	108	0	0	0	108	108	108	56	54	55	2
218291	36.6	36	36.35714286	0.04952381	0.222539456	0.6	36.25	36.4	36.5	68	66	66.85714286	0.476190476	0.690065559	2	66.5	67	67	21.83944483	17.52167581	19.58999886	7.336905794	1.725640572	4.31776902	18.65535041	19.52283242	20.46200308	96	93	94	2	1.414213562	3	93	93	95	89	78	84	31	5.567764363	11	81.5	85	87	54	47	51	13
218291	36.5	35.8	36.28333333	0.061666667	0.24832774	0.7	36.3	36.35	36.4	67	65	66.16666667	0.566666667	0.752772653	2	66	66	66.75	21.83944483	17.52167581	19.58999886	7.336905794	1.725640572	4.31776902	18.65535041	19.52283242	20.46200308	93	93	93	0	0	0	93	93	93	97	85	90.33333333	37.33333333	6.110100927	12	87	89	93	55	52	53.66666667	2.333333333
218291	36.8	31.25	35.61	5.9455	2.438339599	5.55	36.6	36.7	36.7	73	72	72.6	0.3	0.547722558	1	72	73	73	21.83944483	17.52167581	19.58999886	7.336905794	1.725640572	4.31776902	18.65535041	19.52283242	20.46200308	94	90	92.6	2.8	1.673320053	4	92	93	94	126	126	126	119.9483836	7.439930413	0	126	126	126	57	57	57	66.1574104
218291	36.6	35.85	36.21	0.1055	0.324807635	0.75	36	36.1	36.5	68	66	66.83333333	0.566666667	0.752772653	2	66.25	67	67	21.83944483	17.52167581	19.58999886	7.336905794	1.725640572	4.31776902	18.65535041	19.52283242	20.46200308	96	93	94.66666667	1.466666667	1.211060142	3	94	94.5	95.75	81	78	79.5	4.5	2.121320344	3	78.75	79.5	80.25	47	47	47	0
218291	36.8	34.6	36.45714286	0.672857143	0.820278698	2.2	36.7	36.8	36.8	74	60	71.28571429	25.23809524	5.023753103	14	72.5	73	73.5	21.83944483	17.52167581	19.58999886	7.336905794	1.725640572	4.31776902	18.65535041	19.52283242	20.46200308	98	92	94.28571429	3.571428571	1.889822365	6	93.5	94	94.5	125	108	116.5	144.5	12.02081528	17	112.25	116.5	120.75	60	53	56.5	24.5
218291	36.8	36.7	36.75714286	0.002857143	0.053452248	0.1	36.7	36.8	36.8	74	60	71.42857143	25.61904762	5.061526214	14	73	73	73.5	21.83944483	17.52167581	19.58999886	7.336905794	1.725640572	4.31776902	18.65535041	19.52283242	20.46200308	94	90	92.57142857	1.952380952	1.397276262	4	92	93	93.5	126	125	125.5	0.5	0.707106781	1	125.25	125.5	125.75	60	57	58.5	4.5
218292	37.4	34.9	36.91428571	0.811428571	0.900793301	2.5	37.05	37.3	37.35	57	49	52	7.333333333	2.708012802	8	50.5	51	53	15	8	11.14285714	6.80952381	2.60950643	7	9.5	10	13	97	93	94.28571429	1.571428571	1.253566341	4	94	94	94	97	96	96.5	0.5	0.707106781	1	96.25	96.5	96.75	52	51	51.5	0.5
218292	37.4	34.3	36.55714286	1.352857143	1.163123873	3.1	36.2	37.1	37.35	62	49	54.42857143	20.95238095	4.577377082	13	51	54	57	14	6	9.285714286	7.238095238	2.690370837	8	7.5	9	10.5	98	94	96	3.666666667	1.914854216	4	94	97	97.5	108	96	102	72	8.485281374	12	99	102	105	58	51	54.5	24.5
218292	35.43072936	34.4017043	35.06177513	0.967325594	0.425600085	1.029025068	34.92108704	35.16140789	35.30804696	67	52	54.83333333	36.16666667	6.013872851	15	52	52	53.5	21.83944483	17.52167581	19.58999886	7.336905794	1.725640572	4.31776902	18.65535041	19.52283242	20.46200308	98	96	96.83333333	0.566666667	0.752772653	2	96.25	97	97	201	142	181	1141	33.77869151	59	171	200	200.5	92	60	80	304
218292	34.3	34	34.13333333	0.023333333	0.152752523	0.3	34.05	34.1	34.2	53	50	51.42857143	1.285714286	1.133893419	3	50.5	52	52	7	4	5.333333333	2.333333333	1.527525232	3	4.5	5	6	97	95	96.14285714	0.476190476	0.690065559	2	96	96	96.5	91	68	81.66666667	146.3333333	12.09683154	23	77	86	88.5	50	33	44.33333333	96.33333333
218292	36.7	34.3	35.21666667	0.753666667	0.868139774	2.4	34.675	35	35.55	62	54	56.5	8.7	2.949576241	8	54.5	56	56.75	18	6	11	28.4	5.329165038	12	7	9	15.5	98	97	97.33333333	0.266666667	0.516397779	1	97	97	97.75	111	108	109.5	4.5	2.121320344	3	108.75	109.5	110.25	58	58	58	0
218292	35.7	34	34.52	0.472	0.687022561	1.7	34.1	34.3	34.5	53	50	50.66666667	1.466666667	1.211060142	3	50	50	50.75	16	4	9.2	29.7	5.449770637	12	5	7	14	97	95	96	0.4	0.632455532	2	96	96	96	91	68	81.66666667	146.3333333	12.09683154	23	77	86	88.5	50	33	44.33333333	96.33333333
218295	38.8	38.8	38.8	0	0	0	38.8	38.8	38.8	86	85	85.83333333	0.166666667	0.40824829	1	86	86	86	21.83944483	17.52167581	19.58999886	7.336905794	1.725640572	4.31776902	18.65535041	19.52283242	20.46200308	98	98	98	0	0	0	98	98	98	113	94	101.8571429	46.80952381	6.841748593	19	97.5	101	105	60	48	51.57142857	21.28571429
218295	38.9	38.8	38.85	0.003	0.054772256	0.1	38.8	38.85	38.9	89	86	87.16666667	0.966666667	0.98319208	3	87	87	87	21.83944483	17.52167581	19.58999886	7.336905794	1.725640572	4.31776902	18.65535041	19.52283242	20.46200308	98	97	97.66666667	0.266666667	0.516397779	1	97.25	98	98	107	94	100.6666667	27.86666667	5.278888772	13	96.75	100.5	105	54	48	51.5	5.5
218295	38.9	38.9	38.9	0	0	0	38.9	38.9	38.9	89	87	88.14285714	0.80952381	0.899735411	2	87.5	88	89	21.83944483	17.52167581	19.58999886	7.336905794	1.725640572	4.31776902	18.65535041	19.52283242	20.46200308	98	97	97.71428571	0.238095238	0.487950036	1	97.5	98	98	103	94	97.85714286	9.80952381	3.132015934	9	95.5	98	99.5	53	48	50	3
218295	38.9	28.2	34.74285714	27.29619048	5.224575626	10.7	29.7	38.9	38.9	92	88	89.42857143	2.285714286	1.511857892	4	88.5	89	90	21.83944483	17.52167581	19.58999886	7.336905794	1.725640572	4.31776902	18.65535041	19.52283242	20.46200308	98	98	98	0	0	0	98	98	98	103	89	96.71428571	19.57142857	4.423960733	14	95	97	99	53	43	48.57142857	9.285714286
218295	38.8	38.7	38.76666667	0.002666667	0.051639778	0.1	38.725	38.8	38.8	86	85	85.16666667	0.166666667	0.40824829	1	85	85	85	21.83944483	17.52167581	19.58999886	7.336905794	1.725640572	4.31776902	18.65535041	19.52283242	20.46200308	99	98	98.83333333	0.166666667	0.40824829	1	99	99	99	103	99	100.8333333	2.166666667	1.471960144	4	100	100.5	101.75	50	49	49.66666667	0.266666667
218295	38.8	38.7	38.77142857	0.002380952	0.048795004	0.1	38.75	38.8	38.8	86	85	85.57142857	0.285714286	0.534522484	1	85	86	86	21.83944483	17.52167581	19.58999886	7.336905794	1.725640572	4.31776902	18.65535041	19.52283242	20.46200308	99	98	98.28571429	0.238095238	0.487950036	1	98	98	98.5	113	99	102	24.33333333	4.932882862	14	99.5	101	101	56	49	50.57142857	5.952380952
219067	37.2	36.6	36.9	0.076	0.275680975	0.6	36.65	36.9	37.15	68	58	63.66666667	10.26666667	3.204163958	10	64	64	64	28	21	24.16666667	6.166666667	2.483277404	7	22.5	24.5	25	97	93	94.83333333	3.366666667	1.834847859	4	93.25	94.5	96.5	123.5761024	109.3351184	116.3179942	119.9483836	7.439930413	14.24098402	113.2960213	116.2408585	119.2429295	70.40105431	61.10325496	65.39773371	66.1574104
219067	37.2	36.6	36.97142857	0.072380952	0.269037084	0.6	36.8	37	37.2	68	50	58.57142857	34.28571429	5.855400438	18	56	58	61	28	17	23	13.33333333	3.651483717	11	21.5	22	25.5	99	94	97.28571429	2.904761905	1.704336206	5	97	97	98.5	169	169	169	119.9483836	7.439930413	0	169	169	169	84	84	84	66.1574104
219067	37	37	37	0	0	0	37	37	37	52	52	52	0	0	0	52	52	52	17	12	14.16666667	3.766666667	1.940790217	5	13	13.5	15.5	98	98	98	0	0	0	98	98	98	123.5761024	109.3351184	116.3179942	119.9483836	7.439930413	14.24098402	113.2960213	116.2408585	119.2429295	70.40105431	61.10325496	65.39773371	66.1574104
219067	37.2	37	37.06666667	0.010666667	0.103279556	0.2	37	37	37.15	58	50	54	9.6	3.098386677	8	52	54	56	26	13	19.33333333	33.86666667	5.819507425	13	14	19.5	24.25	99	97	98.16666667	0.566666667	0.752772653	2	98	98	98.75	169	169	169	119.9483836	7.439930413	0	169	169	169	84	84	84	66.1574104
219067	37	29.4	35.48571429	8.091428571	2.844543649	7.6	35.6	36.8	37	62	50	55.71428571	20.57142857	4.535573676	12	52	56	59	22	13	18.71428571	8.571428571	2.927700219	9	18	19	20.5	98	96	96.85714286	1.142857143	1.069044968	2	96	96	98	165	165	165	119.9483836	7.439930413	0	165	165	165	77	77	77	66.1574104
219067	37	36.8	36.97142857	0.005714286	0.075592895	0.2	37	37	37	56	50	52.28571429	3.238095238	1.799470822	6	52	52	52	20	13	16.14285714	7.80952381	2.794552524	7	13.5	17	18	98	96	97.71428571	0.571428571	0.755928946	2	98	98	98	165	165	165	119.9483836	7.439930413	0	165	165	165	77	77	77	66.1574104
221017	35.4	34.9	35.24285714	0.036190476	0.190237946	0.5	35.15	35.3	35.4	104	98	100.5714286	3.285714286	1.812653934	6	100	100	101	34	28	30.28571429	4.238095238	2.058663459	6	29	30	31	99	96	97.5	1.5	1.224744871	3	96.5	98	98	98	96	97	1	1	2	96.5	97	97.5	65	63	64.33333333	1.333333333
221017	35.3	33.1	34.62857143	0.599047619	0.773981666	2.2	34.4	34.9	35.15	104	100	101.2857143	2.571428571	1.603567451	4	100	101	102	39	28	32.71428571	15.9047619	3.98807747	11	30	32	35	99	96	97.33333333	1.466666667	1.211060142	3	96.25	97.5	98	98	92	95.66666667	10.33333333	3.214550254	6	94.5	97	97.5	65	60	63.33333333	8.333333333
221017	35.7	35.5	35.62857143	0.005714286	0.075592895	0.2	35.6	35.6	35.7	99	97	97.85714286	0.80952381	0.899735411	2	97	98	98.5	32	27	28.71428571	2.571428571	1.603567451	5	28	28	29	99	98	98.57142857	0.285714286	0.534522484	1	98	99	99	92	90	90.66666667	1.333333333	1.154700538	2	90	90	91	61	57	58.33333333	5.333333333
221017	35.9	35.7	35.76666667	0.006666667	0.081649658	0.2	35.7	35.75	35.8	99	98	98.83333333	0.166666667	0.40824829	1	99	99	99	28	26	27.33333333	0.666666667	0.816496581	2	27	27.5	28	99	98	98.83333333	0.166666667	0.40824829	1	99	99	99	96	89	91.6	7.3	2.701851217	7	90	91	92	66	57	59.6	13.8
221017	35.5	35.4	35.45	0.003	0.054772256	0.1	35.4	35.45	35.5	104	97	100.1666667	6.166666667	2.483277404	7	98.5	100.5	101	34	28	29.66666667	4.666666667	2.160246899	6	29	29	29	99	96	98	1.6	1.264911064	3	97.25	98.5	99	96	92	94	8	2.828427125	4	93	94	95	63	61	62	2
221017	35.6	35.5	35.55	0.003	0.054772256	0.1	35.5	35.55	35.6	98	97	97.33333333	0.266666667	0.516397779	1	97	97	97.75	32	27	29.33333333	2.666666667	1.632993162	5	29	29	29.75	99	98	98.5	0.333333333	0.577350269	1	98	98.5	99	90	90	90	0	0	0	90	90	90	62	61	61.5	0.5
221086	38	37.6	37.85	0.027	0.164316767	0.4	37.75	37.9	37.975	98	96	97.16666667	0.566666667	0.752772653	2	97	97	97.75	26	26	26	0	0	0	26	26	26	97	95	95.5	0.7	0.836660027	2	95	95	95.75	113	99	108	25.33333333	5.033222957	14	105.5	110	111.5	57	50	53.71428571	5.238095238
221086	38.1	37.9	37.95	0.007	0.083666003	0.2	37.9	37.9	37.975	100	99	99.5	0.3	0.547722558	1	99	99.5	100	27	26	26.33333333	0.266666667	0.516397779	1	26	26	26.75	95	92	94	1.6	1.264911064	3	93.25	94.5	95	105	91	98	24.4	4.939635614	14	96	97	101	52	48	49.83333333	3.366666667
221086	38	37.6	37.87142857	0.025714286	0.160356745	0.4	37.8	37.9	38	101	97	98.42857143	2.285714286	1.511857892	4	97.5	98	99	26	26	26	0	0	0	26	26	26	96	95	95.57142857	0.285714286	0.534522484	1	95	96	96	113	107	110	4.285714286	2.070196678	6	108.75	110	111.25	57	53	54.75	1.357142857
221086	38	31.4	37	6.11	2.471841419	6.6	37.8	38	38	104	98	101.1428571	6.80952381	2.60950643	6	99	101	103.5	26	26	26	0	0	0	26	26	26	96	95	95.85714286	0.142857143	0.377964473	1	96	96	96	111	99	106	22	4.69041576	12	103	108	109	55	50	53.14285714	3.80952381
221086	38	37.8	37.91428571	0.004761905	0.069006556	0.2	37.9	37.9	37.95	100	99	99.85714286	0.142857143	0.377964473	1	100	100	100	30	26	27	2	1.414213562	4	26	27	27	95	92	92.85714286	1.476190476	1.214985793	3	92	92	93.5	105	91	98.25	20.5	4.527692569	14	95.75	97.5	102	56	48	50.625	6.267857143
221086	38	37.4	37.81666667	0.049666667	0.222860195	0.6	37.8	37.85	37.975	100	100	100	0	0	0	100	100	100	30	26	27.16666667	2.166666667	1.471960144	4	26.25	27	27	92	87	90.66666667	4.666666667	2.160246899	5	89.75	92	92	105	88	97.28571429	31.9047619	5.648430039	17	94.5	97	101	56	46	50.14285714	9.80952381
223886	39.3	39.2	39.27142857	0.002380952	0.048795004	0.1	39.25	39.3	39.3	77	70	74.28571429	9.904761905	3.14718317	7	71.5	76	77	21.83944483	17.52167581	19.58999886	7.336905794	1.725640572	4.31776902	18.65535041	19.52283242	20.46200308	96.47017296	93.70031768	95.22013094	7.688381888	1.285498813	2.769855277	94.66734322	95.33515708	95.87324979	123.5761024	109.3351184	116.3179942	119.9483836	7.439930413	14.24098402	113.2960213	116.2408585	119.2429295	70.40105431	61.10325496	65.39773371	66.1574104
223886	39.3	39.2	39.23333333	0.002666667	0.051639778	0.1	39.2	39.2	39.275	78	75	76.66666667	1.066666667	1.032795559	3	76.25	77	77	21.83944483	17.52167581	19.58999886	7.336905794	1.725640572	4.31776902	18.65535041	19.52283242	20.46200308	96.47017296	93.70031768	95.22013094	7.688381888	1.285498813	2.769855277	94.66734322	95.33515708	95.87324979	170	170	170	119.9483836	7.439930413	0	170	170	170	86	86	86	66.1574104
223886	39.3	39.2	39.28333333	0.001666667	0.040824829	0.1	39.3	39.3	39.3	76	70	72.33333333	4.266666667	2.065591118	6	71.25	72	72.75	21.83944483	17.52167581	19.58999886	7.336905794	1.725640572	4.31776902	18.65535041	19.52283242	20.46200308	96.47017296	93.70031768	95.22013094	7.688381888	1.285498813	2.769855277	94.66734322	95.33515708	95.87324979	123.5761024	109.3351184	116.3179942	119.9483836	7.439930413	14.24098402	113.2960213	116.2408585	119.2429295	70.40105431	61.10325496	65.39773371	66.1574104
223886	39.3	39.2	39.26666667	0.002666667	0.051639778	0.1	39.225	39.3	39.3	77	69	71.83333333	8.966666667	2.994439291	8	69.5	71.5	72.75	21.83944483	17.52167581	19.58999886	7.336905794	1.725640572	4.31776902	18.65535041	19.52283242	20.46200308	96.47017296	93.70031768	95.22013094	7.688381888	1.285498813	2.769855277	94.66734322	95.33515708	95.87324979	181	181	181	119.9483836	7.439930413	0	181	181	181	86	86	86	66.1574104
223886	39.3	39.2	39.21428571	0.001428571	0.037796447	0.1	39.2	39.2	39.2	78	69	70.85714286	10.47619048	3.236694375	9	69	70	70.5	21.83944483	17.52167581	19.58999886	7.336905794	1.725640572	4.31776902	18.65535041	19.52283242	20.46200308	96.47017296	93.70031768	95.22013094	7.688381888	1.285498813	2.769855277	94.66734322	95.33515708	95.87324979	123.5761024	109.3351184	116.3179942	119.9483836	7.439930413	14.24098402	113.2960213	116.2408585	119.2429295	70.40105431	61.10325496	65.39773371	66.1574104
223886	39.2	33.8	38.42857143	4.165714286	2.041008154	5.4	39.2	39.2	39.2	86	69	74.42857143	37.28571429	6.106202935	17	70	72	77	21.83944483	17.52167581	19.58999886	7.336905794	1.725640572	4.31776902	18.65535041	19.52283242	20.46200308	96.47017296	93.70031768	95.22013094	7.688381888	1.285498813	2.769855277	94.66734322	95.33515708	95.87324979	123.5761024	109.3351184	116.3179942	119.9483836	7.439930413	14.24098402	113.2960213	116.2408585	119.2429295	70.40105431	61.10325496	65.39773371	66.1574104
224391	37	30.7	35.45	5.899	2.428785705	6.3	35.525	36.25	36.975	69	63	65.33333333	6.666666667	2.581988897	6	63.25	64.5	67.25	19	17	18.16666667	0.566666667	0.752772653	2	18	18	18.75	94	93	93.16666667	0.166666667	0.40824829	1	93	93	93	120	120	120	119.9483836	7.439930413	0	120	120	120	64	64	64	66.1574104
224391	35.6	29.7	33.1	6.572	2.563591231	5.9	31.1	33.55	35.325	65	60	63	2.8	1.673320053	5	63	63	63.75	19	17	18.16666667	0.966666667	0.98319208	2	17.25	18.5	19	94	93	93.5	0.3	0.547722558	1	93	93.5	94	123.5761024	109.3351184	116.3179942	119.9483836	7.439930413	14.24098402	113.2960213	116.2408585	119.2429295	70.40105431	61.10325496	65.39773371	66.1574104
224391	32.8	29.3	30.52857143	1.439047619	1.199603109	3.5	29.85	30.2	30.85	71	66	68.71428571	2.238095238	1.496026483	5	68.5	69	69	19	17	17.85714286	0.476190476	0.690065559	2	17.5	18	18	93	92	92.14285714	0.142857143	0.377964473	1	92	92	92	111	111	111	119.9483836	7.439930413	0	111	111	111	57	57	57	66.1574104
224391	33	30.2	31.7	1.584	1.258570618	2.8	30.575	31.9	32.775	71	64	66.5	8.3	2.880972058	7	64.25	65.5	68.25	18	16	17.16666667	0.566666667	0.752772653	2	17	17	17.75	92	92	92	0	0	0	92	92	92	111	111	111	119.9483836	7.439930413	0	111	111	111	57	57	57	66.1574104
224391	37	25	34.56666667	22.94666667	4.790267912	12	35.1	36.95	37	69	64	66	4	2	5	65	65	67.25	19	18	18.16666667	0.166666667	0.40824829	1	18	18	18	93	93	93	0	0	0	93	93	93	120	120	120	119.9483836	7.439930413	0	120	120	120	64	64	64	66.1574104
224391	35.5	29.3	31.6	5.736	2.394994781	6.2	29.725	31.2	32.675	69	63	67	7.6	2.75680975	6	65	68.5	69	19	17	18	0.4	0.632455532	2	18	18	18	93	92	92.5	0.3	0.547722558	1	92	92.5	93	123.5761024	109.3351184	116.3179942	119.9483836	7.439930413	14.24098402	113.2960213	116.2408585	119.2429295	70.40105431	61.10325496	65.39773371	66.1574104
228245	33.6	33.1	33.35	0.043	0.207364414	0.5	33.175	33.4	33.475	56	55	55.5	0.3	0.547722558	1	55	55.5	56	24	24	24	0	0	0	24	24	24	99	98	98.33333333	0.266666667	0.516397779	1	98	98	98.75	92	77	84.75	19.07142857	4.367084676	15	83.5	84.5	86.5	55	41	49.25	15.92857143
228245	33.5	32.8	33.15	0.067	0.258843582	0.7	33.025	33.1	33.325	56	54	55.33333333	0.666666667	0.816496581	2	55	55.5	56	24	24	24	0	0	0	24	24	24	99	99	99	0	0	0	99	99	99	153	86	127.75	862.9166667	29.37544326	67	119	136	144.75	70	53	62	52.66666667
228245	33.1	32.8	32.9	0.013333333	0.115470054	0.3	32.8	32.9	32.95	62	55	57.85714286	6.142857143	2.478478796	7	56	58	59	24	24	24	0	0	0	24	24	24	96.47017296	93.70031768	95.22013094	7.688381888	1.285498813	2.769855277	94.66734322	95.33515708	95.87324979	196	130	166.5	935	30.5777697	66	147.25	170	189.25	87	60	75.25	158.25
228245	32.9	32.2	32.68571429	0.074761905	0.273426233	0.7	32.6	32.8	32.85	66	58	61.85714286	11.47619048	3.38765265	8	59	62	64.5	24	24	24	0	0	0	24	24	24	99	98	98.5	0.5	0.707106781	1	98.25	98.5	98.75	215	186	196	180.6666667	13.4412301	29	186.75	191.5	200.75	95	81	86.75	36.25
228245	33.9	33	33.68333333	0.113666667	0.337144875	0.9	33.8	33.8	33.8	64	56	62.16666667	9.366666667	3.060501048	8	63	63	63.75	24	24	24	0	0	0	24	24	24	99	98	98.5	0.5	0.707106781	1	98.25	98.5	98.75	177	72	115	2454	49.53786431	105	78	88	160	73	36	54	249.5
228245	33.9	33	33.38571429	0.124761905	0.353216513	0.9	33.1	33.4	33.6	64	55	57.85714286	15.14285714	3.891382421	9	55.5	56	59.5	24	24	24	0	0	0	24	24	24	99	98	98.33333333	0.266666667	0.516397779	1	98	98	98.75	88	72	81.75	29.92857143	5.470701183	16	77.75	84	85.25	51	36	46.125	27.26785714
228693	37.9	35.4	37.28333333	0.877666667	0.936838656	2.5	37.45	37.65	37.7	106	91	96.83333333	34.56666667	5.879342367	15	92	96	100	21.83944483	17.52167581	19.58999886	7.336905794	1.725640572	4.31776902	18.65535041	19.52283242	20.46200308	98	93	95	3.6	1.897366596	5	93.5	95	95.75	172	151	158.1666667	51.36666667	7.167054253	21	155.5	157	157	82	75	77.83333333	5.366666667
228693	38.2	37.15	37.67857143	0.136547619	0.369523503	1.05	37.5	37.6	37.9	106	97	101.1428571	7.80952381	2.794552524	9	100	101	102	21.83944483	17.52167581	19.58999886	7.336905794	1.725640572	4.31776902	18.65535041	19.52283242	20.46200308	95	92	93.28571429	0.904761905	0.951189731	3	93	93	93.5	172	151	158.8571429	42.47619048	6.517376042	21	156	158	159.5	82	75	77	6
228693	38.3	38.2	38.23333333	0.002666667	0.051639778	0.1	38.2	38.2	38.275	83	73	77	20.4	4.516635916	10	73.25	75.5	80.75	21.83944483	17.52167581	19.58999886	7.336905794	1.725640572	4.31776902	18.65535041	19.52283242	20.46200308	98	94	95.66666667	1.866666667	1.366260102	4	95	95.5	96	163	146	154.3333333	42.66666667	6.531972647	17	150.5	153	159.25	87	78	82.16666667	13.36666667
228693	38.2	37.15	37.89166667	0.182416667	0.427102642	1.05	37.725	38.1	38.175	102	91	98	23.2	4.816637832	11	94.5	100	101.75	21.83944483	17.52167581	19.58999886	7.336905794	1.725640572	4.31776902	18.65535041	19.52283242	20.46200308	99	92	94.5	6.7	2.588435821	7	93	93.5	95.5	184	155	164.6666667	123.8666667	11.12954027	29	158.25	159.5	169	87	75	79.66666667	29.06666667
228693	38.3	37.5	38.14285714	0.082857143	0.287849167	0.8	38.2	38.2	38.3	84	73	79	19.33333333	4.396968653	11	75.5	80	82.5	21.83944483	17.52167581	19.58999886	7.336905794	1.725640572	4.31776902	18.65535041	19.52283242	20.46200308	97	94	95.28571429	1.238095238	1.112697281	3	94.5	95	96	165	146	157.8571429	50.47619048	7.104659772	19	153.5	160	163.5	87	79	83.28571429	10.57142857
228693	38.3	34.1	37.57142857	2.429047619	1.558540221	4.2	37.85	38.3	38.3	84	73	78.57142857	20.61904762	4.540820148	11	74.5	80	82	21.83944483	17.52167581	19.58999886	7.336905794	1.725640572	4.31776902	18.65535041	19.52283242	20.46200308	98	94	96.42857143	2.285714286	1.511857892	4	95.5	97	97.5	177	155	164.2857143	46.57142857	6.824326236	22	161	164	166	90	80	84.42857143	11.95238095
228732	34	33.4	33.6	0.053333333	0.230940108	0.6	33.4	33.6	33.7	64	62	62.57142857	0.952380952	0.975900073	2	62	62	63	28	18	24.42857143	13.61904762	3.690399385	10	23	25	27	99	99	99	0	0	0	99	99	99	226	206	216.5714286	52.95238095	7.276838665	20	211	220	221	108	96	103.1428571	19.80952381
228732	34.8	33.6	34.05714286	0.196190476	0.442933941	1.2	33.7	34	34.3	72	62	65.14285714	17.14285714	4.140393356	10	62	64	67	28	25	26.71428571	1.904761905	1.380131119	3	25.5	27	28	99	95	98.33333333	2.666666667	1.632993162	4	99	99	99	246	206	222	244	15.62049935	40	209	220	232	110	96	102.2857143	31.23809524
228732	33.8	33.6	33.71428571	0.011428571	0.106904497	0.2	33.6	33.8	33.8	66	62	63.42857143	2.285714286	1.511857892	4	62	64	64	32	22	24.14285714	12.80952381	3.579039509	10	22	23	24	96.47017296	93.70031768	95.22013094	7.688381888	1.285498813	2.769855277	94.66734322	95.33515708	95.87324979	244	194	220.2857143	329.9047619	18.16328059	50	211	212	235	130	96	110.5714286	254.2857143
228732	34	33.8	33.86666667	0.010666667	0.103279556	0.2	33.8	33.8	33.95	64	62	63.33333333	1.066666667	1.032795559	2	62.5	64	64	23	21	21.83333333	0.566666667	0.752772653	2	21.25	22	22	96.47017296	93.70031768	95.22013094	7.688381888	1.285498813	2.769855277	94.66734322	95.33515708	95.87324979	244	174	197.6666667	674.2666667	25.96664527	70	181	189	206	130	90	101.3333333	207.4666667
228732	33.4	33.4	33.4	0	0	0	33.4	33.4	33.4	64	62	62.66666667	1.066666667	1.032795559	2	62	62	63.5	30	18	23.5	20.7	4.549725266	12	21.25	22	26.5	96.47017296	93.70031768	95.22013094	7.688381888	1.285498813	2.769855277	94.66734322	95.33515708	95.87324979	224	210	218.6666667	37.86666667	6.153589738	14	214	221	223.5	110	104	107	4.4
228732	33.8	33.4	33.56666667	0.022666667	0.150554531	0.4	33.45	33.6	33.6	66	62	63.16666667	2.566666667	1.602081979	4	62	62.5	63.75	32	22	24.5	14.3	3.78153408	10	22.25	23.5	24	96.47017296	93.70031768	95.22013094	7.688381888	1.285498813	2.769855277	94.66734322	95.33515708	95.87324979	240	212	222	121.6	11.027239	28	213.5	219	227.5	130	98	109	188.4
228904	38.6	38.4	38.48333333	0.005666667	0.075277265	0.2	38.425	38.5	38.5	91	90	90.16666667	0.166666667	0.40824829	1	90	90	90	18	18	18	0	0	0	18	18	18	98	97	97.33333333	0.266666667	0.516397779	1	97	97	97.75	111	109	110	2	1.414213562	2	109.5	110	110.5	61	61	61	0
228904	38.7	38.6	38.63333333	0.002666667	0.051639778	0.1	38.6	38.6	38.675	93	91	91.66666667	0.666666667	0.816496581	2	91	91.5	92	18	18	18	0	0	0	18	18	18	99	97	98.33333333	0.666666667	0.816496581	2	98	98.5	99	114	111	112.5	4.5	2.121320344	3	111.75	112.5	113.25	64	61	62.5	4.5
228904	38.3	32.4	36.77142857	4.765714286	2.183051599	5.9	36.25	37.8	38.2	91	90	90.42857143	0.285714286	0.534522484	1	90	90	91	18	13	17.16666667	4.166666667	2.041241452	5	18	18	18	97	96	96.71428571	0.238095238	0.487950036	1	96.5	97	97	118	112	115	18	4.242640687	6	113.5	115	116.5	71	58	64.5	84.5
228904	38.5	37.8	38.25714286	0.056190476	0.237045304	0.7	38.2	38.3	38.4	90	90	90	0	0	0	90	90	90	18	18	18	0	0	0	18	18	18	97	97	97	0	0	0	97	97	97	112	109	110.5	4.5	2.121320344	3	109.75	110.5	111.25	61	58	59.5	4.5
228904	38.7	38.6	38.67142857	0.002380952	0.048795004	0.1	38.65	38.7	38.7	94	91	92.42857143	1.619047619	1.272418021	3	91.5	92	93.5	18	18	18	0	0	0	18	18	18	99	98	98.85714286	0.142857143	0.377964473	1	99	99	99	113	111	112	2	1.414213562	2	111.5	112	112.5	61	61	61	0
228904	38.8	38.7	38.73333333	0.002666667	0.051639778	0.1	38.7	38.7	38.775	95	92	93.83333333	1.366666667	1.169045194	3	93.25	94	94.75	18	18	18	0	0	0	18	18	18	99	98	98.83333333	0.166666667	0.40824829	1	99	99	99	115	113	114	2	1.414213562	2	113.5	114	114.5	64	61	62.5	4.5
229054	36.8	36.8	36.8	0	0	0	36.8	36.8	36.8	89	85	87.14285714	2.476190476	1.573591585	4	86	87	88.5	17	16	16.28571429	0.238095238	0.487950036	1	16	16	16.5	99	99	99	0	0	0	99	99	99	123.5761024	109.3351184	116.3179942	119.9483836	7.439930413	14.24098402	113.2960213	116.2408585	119.2429295	70.40105431	61.10325496	65.39773371	66.1574104
229054	36.9	36.8	36.85	0.003	0.054772256	0.1	36.8	36.85	36.9	89	87	88	1.2	1.095445115	2	87	88	89	17	15	16	0.8	0.894427191	2	15.25	16	16.75	99	99	99	0	0	0	99	99	99	123	123	123	119.9483836	7.439930413	0	123	123	123	59	59	59	66.1574104
229054	36.8	36.8	36.8	0	0	0	36.8	36.8	36.8	88	83	85.5	2.7	1.643167673	5	85	85.5	86	16	15	15.83333333	0.166666667	0.40824829	1	16	16	16	99	99	99	0	0	0	99	99	99	123.5761024	109.3351184	116.3179942	119.9483836	7.439930413	14.24098402	113.2960213	116.2408585	119.2429295	70.40105431	61.10325496	65.39773371	66.1574104
229054	37	36.8	36.9	0.008	0.089442719	0.2	36.825	36.9	36.975	90	80	84.5	13.1	3.619392214	10	82.25	84	86.5	19	15	17.16666667	2.966666667	1.722401424	4	16	17	18.75	99	98	98.33333333	0.266666667	0.516397779	1	98	98	98.75	116	116	116	119.9483836	7.439930413	0	116	116	116	60	60	60	66.1574104
229054	37	25.1	33.30833333	23.91241667	4.890032379	11.9	30.9125	35.425	36.975	85	79	81.83333333	4.966666667	2.228601953	6	80.25	82	83	18	15	15.66666667	1.466666667	1.211060142	3	15	15	15.75	99	98	98.66666667	0.266666667	0.516397779	1	98.25	99	99	123.5761024	109.3351184	116.3179942	119.9483836	7.439930413	14.24098402	113.2960213	116.2408585	119.2429295	70.40105431	61.10325496	65.39773371	66.1574104
229054	35.5	25.1	32.34166667	16.80641667	4.099562985	10.4	30.9125	34.025	35.15	83	74	79.83333333	10.16666667	3.188521078	9	79.25	80.5	81.75	16	15	15.16666667	0.166666667	0.40824829	1	15	15	15	99	99	99	0	0	0	99	99	99	123.5761024	109.3351184	116.3179942	119.9483836	7.439930413	14.24098402	113.2960213	116.2408585	119.2429295	70.40105431	61.10325496	65.39773371	66.1574104
230695	36	28.4	34.21428571	7.181428571	2.679818757	7.6	34.25	35.4	35.6	66	62	64	1.333333333	1.154700538	4	64	64	64	21	18	19.85714286	1.476190476	1.214985793	3	19	20	21	98	92	95.6	5.3	2.302172887	6	95	96	97	123.5761024	109.3351184	116.3179942	119.9483836	7.439930413	14.24098402	113.2960213	116.2408585	119.2429295	70.40105431	61.10325496	65.39773371	66.1574104
230695	36.8	33.6	35.61666667	1.505666667	1.227056098	3.2	35.075	35.8	36.6	66	64	64.28571429	0.571428571	0.755928946	2	64	64	64	25	14	19.71428571	11.23809524	3.352326839	11	18.5	20	21	98	92	96.14285714	4.476190476	2.115700942	6	95.5	97	97.5	148	148	148	119.9483836	7.439930413	0	148	148	148	76	76	76	66.1574104
230695	36.8	36.6	36.71428571	0.011428571	0.106904497	0.2	36.6	36.8	36.8	68	64	66.57142857	2.285714286	1.511857892	4	66	66	68	22	15	19.42857143	5.619047619	2.370453041	7	18.5	20	21	91	91	91	7.688381888	1.285498813	0	91	91	91	160	160	160	119.9483836	7.439930413	0	160	160	160	90	90	90	66.1574104
230695	36.6	36.6	36.6	0	0	0	36.6	36.6	36.6	68	62	64.66666667	4.266666667	2.065591118	6	64	64	65.5	21	13	16.83333333	8.166666667	2.857738033	8	15.25	16.5	18.5	97	96	96.5	0.5	0.707106781	1	96.25	96.5	96.75	123.5761024	109.3351184	116.3179942	119.9483836	7.439930413	14.24098402	113.2960213	116.2408585	119.2429295	70.40105431	61.10325496	65.39773371	66.1574104
230695	36.8	36.8	36.8	0	0	0	36.8	36.8	36.8	68	64	66.33333333	2.266666667	1.505545305	4	66	66	67.5	22	18	20.66666667	2.266666667	1.505545305	4	20.25	21	21.75	96	91	93.33333333	6.333333333	2.516611478	5	92	93	94.5	160	160	160	119.9483836	7.439930413	0	160	160	160	90	90	90	66.1574104
230695	36.8	36.8	36.8	0	0	0	36.8	36.8	36.8	64	62	63.66666667	0.666666667	0.816496581	2	64	64	64	25	14	19.16666667	14.96666667	3.868677638	11	16.75	19.5	20.75	98	95	96.5	1.5	1.224744871	3	95.5	97	97	148	148	148	119.9483836	7.439930413	0	148	148	148	76	76	76	66.1574104
231835	35.7	25.9	33.98333333	15.68566667	3.960513435	9.8	35.525	35.6	35.6	94	89	90.5	3.5	1.870828693	5	89.25	90	90.75	24	18	19.66666667	5.866666667	2.422120283	6	18	18.5	20.5	98	98	98	7.688381888	1.285498813	0	98	98	98	117	87	106.6666667	148.2666667	12.17648006	30	100.25	113	113.75	61	45	54	42.4
231835	35.5	35.4	35.43333333	0.002666667	0.051639778	0.1	35.4	35.4	35.475	87	86	86.16666667	0.166666667	0.40824829	1	86	86	86	19	17	17.5	0.7	0.836660027	2	17	17	17.75	96.47017296	93.70031768	95.22013094	7.688381888	1.285498813	2.769855277	94.66734322	95.33515708	95.87324979	98	90	94	7.6	2.75680975	8	92.5	94.5	95	52	48	50	2
231835	35.6	25.9	33.36	17.498	4.18306108	9.7	34.9	34.9	35.5	94	90	91.8	2.7	1.643167673	4	91	91	93	21	18	18.8	1.7	1.303840481	3	18	18	19	98	98	98	7.688381888	1.285498813	0	98	98	98	117	102	109.8	46.7	6.833739825	15	103	113	114	61	52	56	16.5
231835	34.9	30	33.78	4.497	2.120613119	4.9	34.5	34.6	34.9	93	88	90.2	3.7	1.923538406	5	89	90	91	23	18	19.4	4.3	2.073644135	5	18	19	19	96.47017296	93.70031768	95.22013094	7.688381888	1.285498813	2.769855277	94.66734322	95.33515708	95.87324979	120	102	108.8	52.7	7.259476565	18	103	108	111	58	48	53.2	15.2
231835	35.4	35.4	35.4	0	0	0	35.4	35.4	35.4	86	86	86	0	0	0	86	86	86	18	17	17.28571429	0.238095238	0.487950036	1	17	17	17.5	96.47017296	93.70031768	95.22013094	7.688381888	1.285498813	2.769855277	94.66734322	95.33515708	95.87324979	95	90	92.14285714	3.80952381	1.951800146	5	90.5	92	93.5	51	48	48.85714286	1.476190476
231835	35.4	35.4	35.4	0	0	0	35.4	35.4	35.4	87	86	86.5	0.3	0.547722558	1	86	86.5	87	19	17	17.83333333	0.566666667	0.752772653	2	17.25	18	18	96.47017296	93.70031768	95.22013094	7.688381888	1.285498813	2.769855277	94.66734322	95.33515708	95.87324979	95	90	92.5	3.1	1.760681686	5	91.5	93	93	49	48	48.16666667	0.166666667
231836	35.43072936	34.4017043	35.06177513	0.967325594	0.425600085	1.029025068	34.92108704	35.16140789	35.30804696	116	116	116	0	0	0	116	116	116	21.83944483	17.52167581	19.58999886	7.336905794	1.725640572	4.31776902	18.65535041	19.52283242	20.46200308	90	88	89.14285714	0.476190476	0.690065559	2	89	89	89.5	123.5761024	109.3351184	116.3179942	119.9483836	7.439930413	14.24098402	113.2960213	116.2408585	119.2429295	70.40105431	61.10325496	65.39773371	66.1574104
231836	35.43072936	34.4017043	35.06177513	0.967325594	0.425600085	1.029025068	34.92108704	35.16140789	35.30804696	117	116	116.1666667	0.166666667	0.40824829	1	116	116	116	21.83944483	17.52167581	19.58999886	7.336905794	1.725640572	4.31776902	18.65535041	19.52283242	20.46200308	90	89	89.66666667	0.266666667	0.516397779	1	89.25	90	90	123.5761024	109.3351184	116.3179942	119.9483836	7.439930413	14.24098402	113.2960213	116.2408585	119.2429295	70.40105431	61.10325496	65.39773371	66.1574104
231836	35.43072936	34.4017043	35.06177513	0.967325594	0.425600085	1.029025068	34.92108704	35.16140789	35.30804696	116	114	115.3333333	0.666666667	0.816496581	2	115	115.5	116	21.83944483	17.52167581	19.58999886	7.336905794	1.725640572	4.31776902	18.65535041	19.52283242	20.46200308	87	85	86.16666667	0.966666667	0.98319208	2	85.25	86.5	87	123.5761024	109.3351184	116.3179942	119.9483836	7.439930413	14.24098402	113.2960213	116.2408585	119.2429295	70.40105431	61.10325496	65.39773371	66.1574104
231836	35.43072936	34.4017043	35.06177513	0.967325594	0.425600085	1.029025068	34.92108704	35.16140789	35.30804696	116	116	116	0	0	0	116	116	116	21.83944483	17.52167581	19.58999886	7.336905794	1.725640572	4.31776902	18.65535041	19.52283242	20.46200308	90	88	88.66666667	0.666666667	0.816496581	2	88	88.5	89	123.5761024	109.3351184	116.3179942	119.9483836	7.439930413	14.24098402	113.2960213	116.2408585	119.2429295	70.40105431	61.10325496	65.39773371	66.1574104
231836	35.43072936	34.4017043	35.06177513	0.967325594	0.425600085	1.029025068	34.92108704	35.16140789	35.30804696	115	113	114	0.8	0.894427191	2	113.25	114	114.75	21.83944483	17.52167581	19.58999886	7.336905794	1.725640572	4.31776902	18.65535041	19.52283242	20.46200308	87	85	86	0.8	0.894427191	2	85.25	86	86.75	123.5761024	109.3351184	116.3179942	119.9483836	7.439930413	14.24098402	113.2960213	116.2408585	119.2429295	70.40105431	61.10325496	65.39773371	66.1574104
231836	25.6	25.6	25.6	0	0	0	25.6	25.6	25.6	114	112	113.2	0.7	0.836660027	2	113	113	114	21.83944483	17.52167581	19.58999886	7.336905794	1.725640572	4.31776902	18.65535041	19.52283242	20.46200308	88	86	87	0.5	0.707106781	2	87	87	87	72	72	72	119.9483836	7.439930413	0	72	72	72	40	40	40	66.1574104
233459	33.3	32.6	33.02857143	0.062380952	0.249761791	0.7	32.9	33.1	33.2	66	65	65.85714286	0.142857143	0.377964473	1	66	66	66	14	13	13.42857143	0.285714286	0.534522484	1	13	13	14	95	94	94.57142857	0.285714286	0.534522484	1	94	95	95	100	96	98	8	2.828427125	4	97	98	99	59	56	57.5	4.5
233459	33.1	29.85	32.12142857	1.376547619	1.173263661	3.25	31.75	32.6	32.9	68	66	66.42857143	0.619047619	0.786795792	2	66	66	66.5	14	13	13.28571429	0.238095238	0.487950036	1	13	13	13.5	95	95	95	0	0	0	95	95	95	111	100	105.5	60.5	7.778174593	11	102.75	105.5	108.25	64	56	60	32
233459	34.2	33.7	33.95714286	0.02952381	0.171824939	0.5	33.85	34	34.05	68	67	67.71428571	0.238095238	0.487950036	1	67.5	68	68	20	17	18.28571429	1.238095238	1.112697281	3	17.5	18	19	94	93	93.85714286	0.142857143	0.377964473	1	94	94	94	119	114	116.5	12.5	3.535533906	5	115.25	116.5	117.75	69	67	68	2
233459	34.4	34	34.21666667	0.021666667	0.147196014	0.4	34.125	34.25	34.3	68	68	68	0	0	0	68	68	68	20	17	18.33333333	1.066666667	1.032795559	3	18	18	18.75	94	93	93.83333333	0.166666667	0.40824829	1	94	94	94	119	116	117.5	4.5	2.121320344	3	116.75	117.5	118.25	69	68	68.5	0.5
233459	34	33.6	33.78333333	0.021666667	0.147196014	0.4	33.7	33.75	33.875	68	67	67.5	0.3	0.547722558	1	67	67.5	68	19	17	17.83333333	0.966666667	0.98319208	2	17	17.5	18.75	94	94	94	0	0	0	94	94	94	114	109	111.5	12.5	3.535533906	5	110.25	111.5	112.75	67	65	66	2
233459	33.5	33.2	33.33333333	0.014666667	0.121106014	0.3	33.225	33.35	33.4	67	65	66.33333333	0.666666667	0.816496581	2	66	66.5	67	17	13	14.66666667	1.866666667	1.366260102	4	14	14.5	15	94	94	94	0	0	0	94	94	94	101	96	98.5	12.5	3.535533906	5	97.25	98.5	99.75	61	59	60	2
233586	39.6	39.4	39.5	0.004	0.063245553	0.2	39.5	39.5	39.5	86	86	86	0	0	0	86	86	86	30	29	29.83333333	0.166666667	0.40824829	1	30	30	30	94	91	92.33333333	1.866666667	1.366260102	3	91.25	92	93.5	139	139	139	119.9483836	7.439930413	0	139	139	139	91	91	91	66.1574104
233586	39.4	38.8	39.15	0.051	0.225831796	0.6	39.025	39.2	39.3	88	84	86	2	1.414213562	4	85.25	86	86.75	31	29	30	0.4	0.632455532	2	30	30	30	91	90	90.83333333	0.166666667	0.40824829	1	91	91	91	123.5761024	109.3351184	116.3179942	119.9483836	7.439930413	14.24098402	113.2960213	116.2408585	119.2429295	70.40105431	61.10325496	65.39773371	66.1574104
233586	39.1	37	38.38571429	0.544761905	0.738079877	2.1	38.1	38.6	38.9	88	86	87	0.666666667	0.816496581	2	86.5	87	87.5	31	30	30.57142857	0.285714286	0.534522484	1	30	31	31	91	89	90.14285714	0.476190476	0.690065559	2	90	90	90.5	123.5761024	109.3351184	116.3179942	119.9483836	7.439930413	14.24098402	113.2960213	116.2408585	119.2429295	70.40105431	61.10325496	65.39773371	66.1574104
233586	38.6	30.7	36.1	8.05	2.837252192	7.9	35.1	37	38.1	91	86	88	2.666666667	1.632993162	5	87	88	88.5	34	30	31.42857143	1.619047619	1.272418021	4	31	31	31.5	92	89	90.57142857	1.285714286	1.133893419	3	90	90	91.5	159	159	159	119.9483836	7.439930413	0	159	159	159	100	100	100	66.1574104
233586	39.7	39.6	39.63333333	0.002666667	0.051639778	0.1	39.6	39.6	39.675	89	85	87.33333333	2.266666667	1.505545305	4	86.5	88	88	30	30	30	0	0	0	30	30	30	94	93	93.66666667	0.266666667	0.516397779	1	93.25	94	94	123.5761024	109.3351184	116.3179942	119.9483836	7.439930413	14.24098402	113.2960213	116.2408585	119.2429295	70.40105431	61.10325496	65.39773371	66.1574104
233586	39.6	39.5	39.55714286	0.002857143	0.053452248	0.1	39.5	39.6	39.6	88	86	86.57142857	0.952380952	0.975900073	2	86	86	87	30	29	29.85714286	0.142857143	0.377964473	1	30	30	30	94	91	93	1.333333333	1.154700538	3	92.5	93	94	123.5761024	109.3351184	116.3179942	119.9483836	7.439930413	14.24098402	113.2960213	116.2408585	119.2429295	70.40105431	61.10325496	65.39773371	66.1574104
234371	34	33.5	33.67142857	0.049047619	0.221466971	0.5	33.5	33.5	33.85	104	94	99.71428571	17.57142857	4.191828786	10	97	101	102.5	24	24	24	0	0	0	24	24	24	99	92	96.42857143	9.285714286	3.047247001	7	95	98	98	84	73	80	37	6.08276253	11	78	83	83.5	52	44	49	19
234371	33.5	33.4	33.48333333	0.001666667	0.040824829	0.1	33.5	33.5	33.5	104	97	100.6666667	8.666666667	2.943920289	7	98.5	100.5	103.25	24	24	24	0	0	0	24	24	24	99	98	98.16666667	0.166666667	0.40824829	1	98	98	98	87	84	85.5	4.5	2.121320344	3	84.75	85.5	86.25	54	52	53	2
234371	34.3	34.2	34.23333333	0.002666667	0.051639778	0.1	34.2	34.2	34.275	121	100	110.5	70.3	8.384509527	21	104	111	116.5	24	24	24	0	0	0	24	24	24	98	90	94.5	13.1	3.619392214	8	91.5	95	97.75	128	128	128	119.9483836	7.439930413	0	128	128	128	73	73	73	66.1574104
234371	34.1	33.5	33.9	0.052	0.228035085	0.6	33.825	33.95	34.075	101	94	96.83333333	9.366666667	3.060501048	7	94.25	96	99.25	24	24	24	0	0	0	24	24	24	98	91	93.83333333	10.56666667	3.250640962	7	92	92	96.5	83	71	75.66666667	41.33333333	6.429100507	12	72	73	78	51	44	46.33333333	16.33333333
234371	34.3	34.2	34.25714286	0.002857143	0.053452248	0.1	34.2	34.3	34.3	122	115	118.1428571	8.142857143	2.853569194	7	116	117	120.5	24	16	21.71428571	10.23809524	3.199702367	8	20	24	24	98	96	97.28571429	0.571428571	0.755928946	2	97	97	98	128	97	112.5	480.5	21.92031022	31	104.75	112.5	120.25	73	55	64	162
234371	34.5	34.2	34.32857143	0.012380952	0.111269728	0.3	34.25	34.3	34.4	122	109	115.2857143	23.23809524	4.820590756	13	112	115	118.5	24	16	20	10	3.16227766	8	18	19	22.5	98	96	97	0.666666667	0.816496581	2	96.5	97	97.5	99	97	98	2	1.414213562	2	97.5	98	98.5	55	55	55	0
234883	36.4	35.1	35.62857143	0.265714286	0.515474816	1.3	35.3	35.4	35.95	63	57	59.71428571	6.238095238	2.497617913	6	58	58	62	21.83944483	17.52167581	19.58999886	7.336905794	1.725640572	4.31776902	18.65535041	19.52283242	20.46200308	95	94	94.71428571	0.238095238	0.487950036	1	94.5	95	95	145	131	136.5714286	21.61904762	4.649628761	14	134	136	138	64	60	62.14285714	2.476190476
234883	35.6	28.6	33.92857143	6.059047619	2.461513278	7	33.8	35.1	35.3	67	58	63	8.666666667	2.943920289	9	62	63	64.5	21.83944483	17.52167581	19.58999886	7.336905794	1.725640572	4.31776902	18.65535041	19.52283242	20.46200308	96	92	94.14285714	2.476190476	1.573591585	4	93	95	95	157	133	142.8571429	63.47619048	7.967194643	24	137.5	145	145	68	61	64.28571429	4.571428571
234883	36.3	35.7	36.01428571	0.044761905	0.211570094	0.6	35.9	36	36.15	63	59	61.57142857	1.619047619	1.272418021	4	61.5	62	62	21.83944483	17.52167581	19.58999886	7.336905794	1.725640572	4.31776902	18.65535041	19.52283242	20.46200308	94	93	93.42857143	0.285714286	0.534522484	1	93	93	94	144	134	138.2857143	14.9047619	3.860668583	10	135.5	138	140.5	67	64	65.42857143	0.952380952
234883	36.1	35.7	35.93333333	0.043333333	0.2081666	0.4	35.85	36	36.05	76	62	66.83333333	34.56666667	5.879342367	14	62	65	70.25	21.83944483	17.52167581	19.58999886	7.336905794	1.725640572	4.31776902	18.65535041	19.52283242	20.46200308	96	93	93.8	1.7	1.303840481	3	93	93	94	144	132	137	20	4.472135955	12	135	136	138	67	63	65.4	2.3
234883	36.5	35.8	36.2	0.068	0.260768096	0.7	36.05	36.25	36.375	63	58	60.16666667	4.566666667	2.136976057	5	58.25	60	61.75	21.83944483	17.52167581	19.58999886	7.336905794	1.725640572	4.31776902	18.65535041	19.52283242	20.46200308	94	93	93.5	0.3	0.547722558	1	93	93.5	94	143	133	136.1666667	14.16666667	3.763863264	10	134	134.5	137.25	66	62	64	2.8
234883	36.6	35.4	36.3	0.208	0.45607017	1.2	36.325	36.45	36.575	62	57	58.66666667	3.866666667	1.966384161	5	57.25	58	59.5	21.83944483	17.52167581	19.58999886	7.336905794	1.725640572	4.31776902	18.65535041	19.52283242	20.46200308	95	94	94.33333333	0.266666667	0.516397779	1	94	94	94.75	137	131	134.6666667	5.066666667	2.250925735	6	133.5	135.5	136	64	60	62	2.8
236265	37.1	37	37.01666667	0.001666667	0.040824829	0.1	37	37	37	74	70	72.5	1.9	1.378404875	4	72.25	73	73	21.83944483	17.52167581	19.58999886	7.336905794	1.725640572	4.31776902	18.65535041	19.52283242	20.46200308	97	97	97	0	0	0	97	97	97	103	92	96.33333333	20.66666667	4.546060566	11	93.25	94.5	99.5	59	54	55.66666667	5.066666667
236265	37.2	37.1	37.13333333	0.002666667	0.051639778	0.1	37.1	37.1	37.175	72	69	70.5	1.1	1.048808848	3	70	70.5	71	21.83944483	17.52167581	19.58999886	7.336905794	1.725640572	4.31776902	18.65535041	19.52283242	20.46200308	98	97	97.66666667	0.266666667	0.516397779	1	97.25	98	98	103	95	99.16666667	8.166666667	2.857738033	8	97.5	99.5	100.75	59	55	56.33333333	2.266666667
236265	37.3	33.8	36.71428571	1.671428571	1.292837411	3.5	37.05	37.2	37.3	74	61	67.14285714	24.80952381	4.980915961	13	64	65	71	21.83944483	17.52167581	19.58999886	7.336905794	1.725640572	4.31776902	18.65535041	19.52283242	20.46200308	98	93	96	3.333333333	1.825741858	5	95	96	97.5	169	117	130.4285714	316.952381	17.80315649	52	120	127	130	89	65	71.28571429	66.23809524
236265	37.3	37.1	37.21428571	0.004761905	0.069006556	0.2	37.2	37.2	37.25	71	61	66.28571429	14.23809524	3.773340064	10	64	65	69.5	21.83944483	17.52167581	19.58999886	7.336905794	1.725640572	4.31776902	18.65535041	19.52283242	20.46200308	98	96	97.42857143	0.619047619	0.786795792	2	97	98	98	129	99	112.5714286	139.2857143	11.80193689	30	101.5	117	120	70	56	62.85714286	33.14285714
236265	37	36.7	36.93333333	0.014666667	0.121106014	0.3	36.925	37	37	104	70	85.33333333	238.2666667	15.43588892	34	71.75	83.5	98.25	21.83944483	17.52167581	19.58999886	7.336905794	1.725640572	4.31776902	18.65535041	19.52283242	20.46200308	98	97	97.16666667	0.166666667	0.40824829	1	97	97	97	123	94	104	106.3333333	10.31180553	29	96	103	108	76	55	62.57142857	68.61904762
236265	37	37	37	0	0	0	37	37	37	74	70	72	3	1.732050808	4	70.5	72	73.5	21.83944483	17.52167581	19.58999886	7.336905794	1.725640572	4.31776902	18.65535041	19.52283242	20.46200308	97	97	97	0	0	0	97	97	97	101	92	95.14285714	10.14285714	3.184785259	9	93.5	94	96	58	54	55.42857143	3.285714286
237707	38.6	38.5	38.58333333	0.001666667	0.040824829	0.1	38.6	38.6	38.6	102	100	101.1666667	0.966666667	0.98319208	2	100.25	101.5	102	17	12	14	4.4	2.097617696	5	12.25	13.5	15.5	96.47017296	93.70031768	95.22013094	7.688381888	1.285498813	2.769855277	94.66734322	95.33515708	95.87324979	127	86	105.1666667	237.3666667	15.4067085	41	94.25	105	114.25	71	55	62.5	50.7
237707	38.6	38.4	38.5	0.006666667	0.081649658	0.2	38.45	38.5	38.55	103	100	102	1.333333333	1.154700538	3	101.5	102	103	14	12	13.42857143	0.619047619	0.786795792	2	13	14	14	96.47017296	93.70031768	95.22013094	7.688381888	1.285498813	2.769855277	94.66734322	95.33515708	95.87324979	127	84	101.8571429	222.4761905	14.91563577	43	91.5	103	108	71	54	60.85714286	47.47619048
237707	38.4	38.3	38.31666667	0.001666667	0.040824829	0.1	38.3	38.3	38.3	108	103	105.5	3.5	1.870828693	5	104.25	105.5	106.75	15	12	14.33333333	1.466666667	1.211060142	3	14.25	15	15	96.47017296	93.70031768	95.22013094	7.688381888	1.285498813	2.769855277	94.66734322	95.33515708	95.87324979	116	107	113	12.4	3.521363372	9	111.5	114	115.75	63	59	61.83333333	2.566666667
237707	38.5	38.4	38.43333333	0.002666667	0.051639778	0.1	38.4	38.4	38.475	104	102	102.8333333	0.566666667	0.752772653	2	102.25	103	103	18	13	14.33333333	3.466666667	1.861898673	5	13.25	14	14	96.47017296	93.70031768	95.22013094	7.688381888	1.285498813	2.769855277	94.66734322	95.33515708	95.87324979	106	84	97.66666667	71.46666667	8.453795992	22	93.25	100	103.75	60	54	57.66666667	5.866666667
237707	38.3	35.9	37.94285714	0.812857143	0.901585904	2.4	38.25	38.3	38.3	116	106	110.1428571	12.47619048	3.532165126	10	107.5	110	112	17	15	15.6	0.8	0.894427191	2	15	15	16	96.47017296	93.70031768	95.22013094	7.688381888	1.285498813	2.769855277	94.66734322	95.33515708	95.87324979	116	83	102.5714286	153.6190476	12.39431513	33	95	106	111.5	63	45	55.57142857	52.61904762
237707	38.3	31.7	35.91428571	6.958095238	2.637820168	6.6	34.5	35.9	38.25	118	110	114.3333333	12.26666667	3.502380143	8	111.5	114.5	117.5	17	16	16.5	0.5	0.707106781	1	16.25	16.5	16.75	99	99	99	7.688381888	1.285498813	0	99	99	99	123	83	101.5714286	196.6190476	14.02209141	40	92.5	99	110.5	70	45	56.42857143	80.95238095
241200	38.6	38.2	38.4	0.026666667	0.163299316	0.4	38.3	38.4	38.5	122	116	119.1428571	3.80952381	1.951800146	6	118	120	120	12	12	12	0	0	0	12	12	12	93	91	92	1	1	2	91	92	93	160	148	153.7142857	20.57142857	4.535573676	12	150	154	157	72	58	64.28571429	31.23809524
241200	38.6	27.6	36.85714286	16.68952381	4.085281362	11	38.2	38.4	38.5	122	120	120.5714286	0.952380952	0.975900073	2	120	120	121	12	12	12	0	0	0	12	12	12	93	92	92.42857143	0.285714286	0.534522484	1	92	92	93	156	138	148.5714286	28.95238095	5.380741673	18	148	150	150	66	58	61.42857143	14.28571429
241200	37.6	37.2	37.33333333	0.026666667	0.163299316	0.4	37.2	37.3	37.4	102	90	95.33333333	28.26666667	5.316640543	12	90.5	95	99.5	12	12	12	0	0	0	12	12	12	96	93	93.83333333	1.766666667	1.329160136	3	93	93	94.5	132	114	122	46.4	6.811754546	18	118	120	126.5	64	56	59.33333333	10.66666667
241200	37.8	37.4	37.6	0.026666667	0.163299316	0.4	37.5	37.6	37.7	112	98	104.2857143	27.23809524	5.219012861	14	101	102	108	12	12	12	0	0	0	12	12	12	96	90	94.42857143	4.952380952	2.225394561	6	94	95	96	144	122	133.2857143	52.23809524	7.227592631	22	130	132	137.5	68	58	63.85714286	13.47619048
241200	38.4	38	38.16666667	0.022666667	0.150554531	0.4	38.05	38.2	38.2	118	110	115	9.2	3.033150178	8	114	115	117.5	12	12	12	0	0	0	12	12	12	91	90	90.66666667	0.266666667	0.516397779	1	90.25	91	91	160	146	154	27.2	5.215361924	14	151	155	157.5	72	68	69.66666667	2.266666667
241200	38	37.6	37.76666667	0.022666667	0.150554531	0.4	37.65	37.8	37.8	112	102	109	17.2	4.147288271	10	107	111	112	12	12	12	0	0	0	12	12	12	96	90	93	8.8	2.966479395	6	90.25	93	95.75	146	132	140.5	33.5	5.787918451	14	136.75	141.5	145.5	70	64	67.5	5.5
241775	38.3	38.2	38.21666667	0.001666667	0.040824829	0.1	38.2	38.2	38.2	94	92	92.83333333	0.566666667	0.752772653	2	92.25	93	93	21.83944483	17.52167581	19.58999886	7.336905794	1.725640572	4.31776902	18.65535041	19.52283242	20.46200308	96.47017296	93.70031768	95.22013094	7.688381888	1.285498813	2.769855277	94.66734322	95.33515708	95.87324979	100	95	97.5	12.5	3.535533906	5	96.25	97.5	98.75	59	51	55	32
241775	38.2	38.2	38.2	0	0	0	38.2	38.2	38.2	104	92	95	20	4.472135955	12	93	93.5	94	21.83944483	17.52167581	19.58999886	7.336905794	1.725640572	4.31776902	18.65535041	19.52283242	20.46200308	96	96	96	7.688381888	1.285498813	0	96	96	96	104	102	103	2	1.414213562	2	102.5	103	103.5	59	56	57.5	4.5
241775	38.2	27.6	36.65714286	15.95619048	3.994520056	10.6	38.1	38.2	38.2	106	95	97.85714286	19.14285714	4.375255095	11	95	96	99	21.83944483	17.52167581	19.58999886	7.336905794	1.725640572	4.31776902	18.65535041	19.52283242	20.46200308	96.47017296	93.70031768	95.22013094	7.688381888	1.285498813	2.769855277	94.66734322	95.33515708	95.87324979	98	98	98	0	0	0	98	98	98	56	53	54.5	4.5
241775	38.2	38.2	38.2	0	0	0	38.2	38.2	38.2	104	92	95.85714286	15.14285714	3.891382421	12	94	95	96	21.83944483	17.52167581	19.58999886	7.336905794	1.725640572	4.31776902	18.65535041	19.52283242	20.46200308	96	96	96	7.688381888	1.285498813	0	96	96	96	104	98	101	18	4.242640687	6	99.5	101	102.5	59	56	57.5	4.5
241775	38.3	36	37.84285714	0.686190476	0.828366149	2.3	38	38.2	38.2	107	92	96.71428571	44.9047619	6.701101544	15	93	93	99.5	21.83944483	17.52167581	19.58999886	7.336905794	1.725640572	4.31776902	18.65535041	19.52283242	20.46200308	97	97	97	7.688381888	1.285498813	0	97	97	97	100	97	98.5	4.5	2.121320344	3	97.75	98.5	99.25	59	55	57	8
241775	38.2	36	37.65	0.711	0.843208159	2.2	37.65	37.95	38.175	107	93	102.5	25.1	5.00999002	14	102.25	103.5	105.5	21.83944483	17.52167581	19.58999886	7.336905794	1.725640572	4.31776902	18.65535041	19.52283242	20.46200308	97	89	93	32	5.656854249	8	91	93	95	97	97	97	119.9483836	7.439930413	0	97	97	97	55	55	55	66.1574104
243643	26.2	26.2	26.2	0.967325594	0.425600085	0	26.2	26.2	26.2	85	79	83	4.4	2.097617696	6	83	83.5	84	16	16	16	0	0	0	16	16	16	99	98	98.33333333	0.266666667	0.516397779	1	98	98	98.75	148	130	143	42	6.480740698	18	145	145	145	75	63	65.33333333	22.66666667
243643	35.43072936	34.4017043	35.06177513	0.967325594	0.425600085	1.029025068	34.92108704	35.16140789	35.30804696	84	83	83.33333333	0.266666667	0.516397779	1	83	83	83.75	16	16	16	0	0	0	16	16	16	99	98	98.16666667	0.166666667	0.40824829	1	98	98	98	146	145	145.3333333	0.266666667	0.516397779	1	145	145	145.75	64	63	63.16666667	0.166666667
243643	37.05	30.1	35.15	11.35833333	3.370212654	6.95	35.05	36.725	36.825	83	71	74.4	23.8	4.878524367	12	72	73	73	16	16	16	0	0	0	16	16	16	96.47017296	93.70031768	95.22013094	7.688381888	1.285498813	2.769855277	94.66734322	95.33515708	95.87324979	152	73	94.66666667	847.8666667	29.11815012	79	79.25	85	93	79	43	56.5	158.3
243643	36.8	26.2	32.73333333	32.65333333	5.714309524	10.6	30.7	35.2	36	85	79	82	8	2.828427125	6	79	83	84	16	16	16	0	0	0	16	16	16	99	98	98.2	0.2	0.447213595	1	98	98	98	150	126	139.8	121.2	11.00908716	24	130	145	148	75	59	66.2	39.7
243643	34.1	25.3	30.43333333	20.97333333	4.579665199	8.8	28.6	31.9	33	79	75	76.14285714	2.142857143	1.463850109	4	75	76	76.5	23	18	19.85714286	3.142857143	1.772810521	5	18.5	20	20.5	96.47017296	93.70031768	95.22013094	7.688381888	1.285498813	2.769855277	94.66734322	95.33515708	95.87324979	112	84	99.57142857	125.2857143	11.19311013	28	90	106	107.5	59	53	55.42857143	4.952380952
243643	37.05	31.9	35.21666667	8.280833333	2.877643712	5.15	34.3	36.7	36.875	79	72	74.85714286	6.142857143	2.478478796	7	73	75	76	21	16	18.14285714	4.80952381	2.193062655	5	16	18	20	96.47017296	93.70031768	95.22013094	7.688381888	1.285498813	2.769855277	94.66734322	95.33515708	95.87324979	112	79	99.42857143	145.2857143	12.05345238	33	92	106	107.5	59	53	55.14285714	4.476190476
244445	34.3	34.1	34.17142857	0.005714286	0.075592895	0.2	34.1	34.2	34.2	59	56	56.85714286	1.476190476	1.214985793	3	56	56	57.5	22	14	17.28571429	6.904761905	2.627691364	8	16	16	18.5	97	93	94.71428571	2.904761905	1.704336206	4	93.5	94	96	105	73	90.14285714	93.47619048	9.668308563	32	87.5	92	93	70	53	61.28571429	24.9047619
244445	34.2	34	34.08571429	0.004761905	0.069006556	0.2	34.05	34.1	34.1	60	56	57.85714286	1.80952381	1.345185418	4	57	58	58.5	22	10	16	13.33333333	3.651483717	12	15	16	17	97	94	96.16666667	1.766666667	1.329160136	3	95.5	97	97	105	69	85.875	173.5535714	13.17397326	36	76	84	95.25	70	48	58.375	63.69642857
244445	35.1	34.8	34.95	0.011	0.104880885	0.3	34.9	34.95	35	63	60	61.5	1.5	1.224744871	3	61	61	62.5	17	14	16	1.2	1.095445115	3	16	16	16.75	94	87	91.16666667	6.166666667	2.483277404	7	90.25	91.5	92.75	90	58	76	93.25	9.656603958	32	73	76	80	64	41	52.44444444	46.02777778
244445	34.9	34.6	34.77142857	0.012380952	0.111269728	0.3	34.7	34.8	34.85	61	57	59.42857143	2.952380952	1.718249386	4	58	60	61	25	14	17.14285714	12.80952381	3.579039509	11	16	16	16.5	95	91	93.57142857	2.619047619	1.618347187	4	92.5	94	95	100	73	87.625	67.125	8.192984804	27	84.5	89.5	90.75	67	51	61	31.71428571
244445	34.8	34.5	34.63333333	0.014666667	0.121106014	0.3	34.525	34.65	34.7	60	57	58	1.2	1.095445115	3	57.25	58	58	25	10	16	24.4	4.939635614	15	14.25	15.5	16	96	94	95.16666667	0.566666667	0.752772653	2	95	95	95.75	105	89	96.83333333	50.16666667	7.08284312	16	90.75	96.5	103	71	64	66.83333333	11.76666667
244445	34.4	34.2	34.28333333	0.005666667	0.075277265	0.2	34.225	34.3	34.3	70	56	58.83333333	31.36666667	5.600595206	14	56	56	58.25	50	12	22	194	13.92838828	38	16.25	17.5	18.75	98	92	93.83333333	4.566666667	2.136976057	6	93	93	93.75	125	90	97.16666667	187.7666667	13.70279777	35	90.5	92.5	93	75	60	63.83333333	32.16666667
244705	37	37	37	0	0	0	37	37	37	95	93	93.83333333	0.966666667	0.98319208	2	93	93.5	94.75	20	20	20	0	0	0	20	20	20	96.47017296	93.70031768	95.22013094	7.688381888	1.285498813	2.769855277	94.66734322	95.33515708	95.87324979	116	116	116	119.9483836	7.439930413	0	116	116	116	65	65	65	66.1574104
244705	37	36.8	36.88333333	0.005666667	0.075277265	0.2	36.825	36.9	36.9	98	96	97.16666667	0.966666667	0.98319208	2	96.25	97.5	98	20	20	20	0	0	0	20	20	20	96.47017296	93.70031768	95.22013094	7.688381888	1.285498813	2.769855277	94.66734322	95.33515708	95.87324979	123.5761024	109.3351184	116.3179942	119.9483836	7.439930413	14.24098402	113.2960213	116.2408585	119.2429295	70.40105431	61.10325496	65.39773371	66.1574104
244705	36.7	34.7	35.97142857	0.442380952	0.665117247	2	35.8	36.2	36.3	101	99	100	0.666666667	0.816496581	2	99.5	100	100.5	21	20	20.28571429	0.238095238	0.487950036	1	20	20	20.5	96.47017296	93.70031768	95.22013094	7.688381888	1.285498813	2.769855277	94.66734322	95.33515708	95.87324979	125	125	125	119.9483836	7.439930413	0	125	125	125	68	68	68	66.1574104
244705	36.9	36.1	36.55714286	0.11952381	0.345722157	0.8	36.25	36.7	36.85	100	98	98.85714286	0.80952381	0.899735411	2	98	99	99.5	20	20	20	0	0	0	20	20	20	96.47017296	93.70031768	95.22013094	7.688381888	1.285498813	2.769855277	94.66734322	95.33515708	95.87324979	125	125	125	119.9483836	7.439930413	0	125	125	125	68	68	68	66.1574104
244705	37.1	37	37.01428571	0.001428571	0.037796447	0.1	37	37	37	95	93	93.85714286	0.80952381	0.899735411	2	93	94	94.5	20	20	20	0	0	0	20	20	20	96.47017296	93.70031768	95.22013094	7.688381888	1.285498813	2.769855277	94.66734322	95.33515708	95.87324979	116	116	116	119.9483836	7.439930413	0	116	116	116	65	65	65	66.1574104
244705	37.1	37	37.05	0.003	0.054772256	0.1	37	37.05	37.1	95	94	94.5	0.3	0.547722558	1	94	94.5	95	20	20	20	0	0	0	20	20	20	96.47017296	93.70031768	95.22013094	7.688381888	1.285498813	2.769855277	94.66734322	95.33515708	95.87324979	123.5761024	109.3351184	116.3179942	119.9483836	7.439930413	14.24098402	113.2960213	116.2408585	119.2429295	70.40105431	61.10325496	65.39773371	66.1574104
245240	33.5	33.2	33.35	0.011	0.104880885	0.3	33.3	33.35	33.4	88	85	87	1.2	1.095445115	3	87	87	87.75	23	20	21.66666667	1.066666667	1.032795559	3	21.25	22	22	99	99	99	7.688381888	1.285498813	0	99	99	99	99	75	87.75	57.64285714	7.592289322	24	84.25	87.5	91.5	62	35	44.25	87.07142857
245240	33.3	33	33.17142857	0.012380952	0.111269728	0.3	33.1	33.2	33.25	87	79	82.85714286	11.47619048	3.38765265	8	80.5	81	86	22	20	21	0.666666667	0.816496581	2	20.5	21	21.5	96.47017296	93.70031768	95.22013094	7.688381888	1.285498813	2.769855277	94.66734322	95.33515708	95.87324979	109	82	98.66666667	77.25	8.789197916	27	96	100	104	68	36	50.77777778	104.1944444
245240	33.2	32.8	33.01666667	0.021666667	0.147196014	0.4	32.925	33.05	33.1	81	78	79.5	1.9	1.378404875	3	78.25	79.5	80.75	22	19	20.33333333	1.466666667	1.211060142	3	19.25	20.5	21	96.47017296	93.70031768	95.22013094	7.688381888	1.285498813	2.769855277	94.66734322	95.33515708	95.87324979	109	100	103.375	9.410714286	3.067688753	9	101.5	103	104.5	68	48	55.125	65.83928571
245240	32.8	32.4	32.58333333	0.021666667	0.147196014	0.4	32.5	32.55	32.675	77	74	75.83333333	1.366666667	1.169045194	3	75.25	76	76.75	21	19	20	0.4	0.632455532	2	20	20	20	96.47017296	93.70031768	95.22013094	7.688381888	1.285498813	2.769855277	94.66734322	95.33515708	95.87324979	107	99	102.6666667	16.33333333	4.041451884	8	100.5	102	104.5	68	49	61.33333333	114.3333333
245240	32.5	32.1	32.32857143	0.022380952	0.149602648	0.4	32.25	32.3	32.45	76	71	73.57142857	2.952380952	1.718249386	5	72.5	74	74.5	22	19	19.85714286	1.142857143	1.069044968	3	19	20	20	96.47017296	93.70031768	95.22013094	7.688381888	1.285498813	2.769855277	94.66734322	95.33515708	95.87324979	102	102	102	0	0	0	102	102	102	67	67	67	0
245240	32.3	31.9	32.12857143	0.022380952	0.149602648	0.4	32.05	32.1	32.25	74	70	71.71428571	1.904761905	1.380131119	4	71	71	72.5	22	19	20	1.333333333	1.154700538	3	19	20	20.5	96.47017296	93.70031768	95.22013094	7.688381888	1.285498813	2.769855277	94.66734322	95.33515708	95.87324979	103	102	102.5	0.5	0.707106781	1	102.25	102.5	102.75	67	63	65	8
251565	36	35.8	35.91428571	0.004761905	0.069006556	0.2	35.9	35.9	35.95	127	126	126.1428571	0.142857143	0.377964473	1	126	126	126	19	9	12.75	20.25	4.5	10	9.75	11.5	14.5	98	95	95.71428571	1.238095238	1.112697281	3	95	95	96	118	98	104.125	40.69642857	6.379375249	20	99.75	103	106	71	58	62.75	19.35714286
251565	36	34.1	35.7	0.5	0.707106781	1.9	35.9	36	36	127	126	126.5714286	0.285714286	0.534522484	1	126	127	127	13	5	8.5	11.66666667	3.415650255	8	6.5	8	10	98	95	96.85714286	2.142857143	1.463850109	3	95.5	98	98	108	98	102.5	13.14285714	3.625307869	10	99	103	104.5	67	57	60.75	12.78571429
251565	36.3	36.2	36.25	0.003	0.054772256	0.1	36.2	36.25	36.3	129	128	128.6666667	0.266666667	0.516397779	1	128.25	129	129	29	18	24	13.6	3.687817783	11	23	24	25.75	94	92	93.33333333	0.666666667	0.816496581	2	93	93.5	94	112	98	102.5714286	23.28571429	4.825527358	14	99	102	104	91	64	70.14285714	87.80952381
251565	36.2	36.1	36.15714286	0.002857143	0.053452248	0.1	36.1	36.2	36.2	129	128	128.1428571	0.142857143	0.377964473	1	128	128	128	28	18	22	17	4.123105626	10	18	23	24.5	94	92	93.57142857	0.619047619	0.786795792	2	93.5	94	94	112	98	102.125	20.69642857	4.549332761	14	98.75	102	102.5	91	62	69	85.14285714
251565	35.9	28.9	34.63333333	7.926666667	2.815433655	7	35.5	35.85	35.9	127	126	126.3333333	0.266666667	0.516397779	1	126	126	126.75	19	9	12.66666667	14.26666667	3.777124126	10	10	12	14	96	95	95.66666667	0.266666667	0.516397779	1	95.25	96	96	118	98	103.1428571	50.14285714	7.081162132	20	99	100	104	71	60	63	16.66666667
251565	36.2	36	36.1	0.005	0.070710678	0.2	36.1	36.1	36.1	128	128	128	0	0	0	128	128	128	28	15	20.4	26.3	5.128352562	13	18	18	23	95	94	94.2	0.2	0.447213595	1	94	94	94	112	98	101.8333333	28.16666667	5.307227776	14	98.25	100.5	102	72	60	65	19.2
252287	35.1	34.2	34.9	0.12	0.346410162	0.9	35	35	35.075	124	120	122.6666667	2.266666667	1.505545305	4	122.25	123	123.75	17	4	11.66666667	46.33333333	6.806859286	13	9	14	15.5	91	87	88.33333333	1.866666667	1.366260102	4	88	88	88	143	103	120.2222222	156.1944444	12.49777758	40	113	118	124	101	58	71.55555556	203.0277778
252287	35	34.6	34.9	0.024	0.154919334	0.4	34.9	34.95	35	118	116	116.8333333	0.566666667	0.752772653	2	116.25	117	117	21.83944483	17.52167581	19.58999886	7.336905794	1.725640572	4.31776902	18.65535041	19.52283242	20.46200308	95	91	93.16666667	1.766666667	1.329160136	4	93	93	93.75	143	118	127.875	74.125	8.609587679	25	122.75	126	129.25	93	63	73.125	103.2678571
252287	35	34.2	34.81428571	0.081428571	0.285356919	0.8	34.8	34.9	35	124	112	117.5714286	28.95238095	5.380741673	12	112.5	117	122.5	17	17	17	7.336905794	1.725640572	0	17	17	17	91	87	88.85714286	1.476190476	1.214985793	4	88.5	89	89	143	78	103.5	520.9444444	22.82420742	65	83	102	112.5	101	44	62.4	307.8222222
252287	35	34.8	34.87142857	0.005714286	0.075592895	0.2	34.8	34.9	34.9	117	112	113	3.333333333	1.825741858	5	112	112	113	9	2	5.5	24.5	4.949747468	7	3.75	5.5	7.25	89	86	88.57142857	1.285714286	1.133893419	3	89	89	89	101	78	85.55555556	48.77777778	6.984108947	23	81	83	88	64	44	52.66666667	56.5
252287	35.2	35	35.13333333	0.006666667	0.081649658	0.2	35.1	35.15	35.2	120	116	118.1666667	2.166666667	1.471960144	4	117.25	118.5	119	21.83944483	17.52167581	19.58999886	7.336905794	1.725640572	4.31776902	18.65535041	19.52283242	20.46200308	94	93	93.5	0.3	0.547722558	1	93	93.5	94	132	117	123.625	34.55357143	5.878228596	15	118.75	123	126.75	90	64	71.75	99.64285714
252287	35.1	34.6	34.94285714	0.02952381	0.171824939	0.5	34.9	35	35.05	118	116	117	0.666666667	0.816496581	2	116.5	117	117.5	21.83944483	17.52167581	19.58999886	7.336905794	1.725640572	4.31776902	18.65535041	19.52283242	20.46200308	95	93	93.71428571	0.571428571	0.755928946	2	93	94	94	143	117	127.7777778	75.69444444	8.700255424	26	123	126	132	93	65	72.88888889	96.11111111
252908	35.1	35.1	35.1	0	0	0	35.1	35.1	35.1	51	45	46.66666667	5.066666667	2.250925735	6	45.25	46	46.75	20	3	7.166666667	42.56666667	6.524313502	17	4	4	7	96.47017296	93.70031768	95.22013094	7.688381888	1.285498813	2.769855277	94.66734322	95.33515708	95.87324979	146	121	140	73	8.544003745	25	141.5	142	144	68	58	64.42857143	10.28571429
252908	35.1	35	35.07142857	0.002380952	0.048795004	0.1	35.05	35.1	35.1	47	44	45.28571429	1.238095238	1.112697281	3	44.5	45	46	8	2	4.25	6.916666667	2.62995564	6	2.75	3.5	5	96.47017296	93.70031768	95.22013094	7.688381888	1.285498813	2.769855277	94.66734322	95.33515708	95.87324979	146	123	139.875	51.83928571	7.199950397	23	139.75	141.5	144	68	59	63	12
252908	35.1	35	35.03333333	0.002666667	0.051639778	0.1	35	35	35.075	49	44	46.16666667	3.766666667	1.940790217	5	44.5	46.5	47	2	2	2	7.336905794	1.725640572	0	2	2	2	96.47017296	93.70031768	95.22013094	7.688381888	1.285498813	2.769855277	94.66734322	95.33515708	95.87324979	142	123	137.4285714	42.95238095	6.5538066	19	138	140	140.5	68	57	60.71428571	13.57142857
252908	34.9	34.7	34.83333333	0.006666667	0.081649658	0.2	34.8	34.85	34.9	53	44	48	10.8	3.286335345	9	45.75	48	49.5	18	12	15	6	2.449489743	6	14.25	15	15.75	96.47017296	93.70031768	95.22013094	7.688381888	1.285498813	2.769855277	94.66734322	95.33515708	95.87324979	144	135	140.5	10.7	3.271085447	9	139.25	141	142.75	64	60	62.16666667	2.566666667
252908	34.9	34.7	34.77142857	0.005714286	0.075592895	0.2	34.7	34.8	34.8	47	43	44.85714286	1.476190476	1.214985793	4	44.5	45	45	24	4	12.85714286	44.80952381	6.69399162	20	9	12	16	96.47017296	93.70031768	95.22013094	7.688381888	1.285498813	2.769855277	94.66734322	95.33515708	95.87324979	154	119	143.1111111	145.1111111	12.04620733	35	141	148	151	81	63	72.11111111	35.86111111
252908	34.8	34.7	34.74285714	0.002857143	0.053452248	0.1	34.7	34.7	34.8	53	45	47.57142857	9.285714286	3.047247001	8	45	47	49	24	11	16.42857143	16.95238095	4.117326918	13	14.5	15	18	96.47017296	93.70031768	95.22013094	7.688381888	1.285498813	2.769855277	94.66734322	95.33515708	95.87324979	154	119	140	106.2857143	10.30949632	35	138	140.5	145	81	61	67.625	63.98214286
252954	33.6	33	33.22857143	0.049047619	0.221466971	0.6	33.05	33.2	33.35	102	98	100.5714286	1.952380952	1.397276262	4	100	101	101.5	16	7	13.8	15.2	3.898717738	9	14	16	16	98	95	97.28571429	1.238095238	1.112697281	3	97	98	98	157	112	139.75	258.5	16.07793519	45	128.25	143	153.5	86	62	78	60.28571429
252954	33.8	28.8	32.82857143	3.202380952	1.789519755	5	33.25	33.4	33.65	107	98	101.4285714	8.285714286	2.878491669	9	100	101	102	16	7	12.33333333	22.33333333	4.725815626	9	10.5	14	15	98	95	96.14285714	1.476190476	1.214985793	3	95	96	97	145	112	128.875	180.125	13.42106553	33	119.5	127.5	141.75	80	62	72.25	58.5
252954	33.2	33.2	33.2	0	0	0	33.2	33.2	33.2	104	101	102.4285714	1.619047619	1.272418021	3	101.5	102	103.5	16	16	16	0	0	0	16	16	16	97	97	97	0	0	0	97	97	97	144	140	142.1428571	2.476190476	1.573591585	4	141	142	143.5	83	82	82.85714286	0.142857143
252954	33.2	33.2	33.2	0	0	0	33.2	33.2	33.2	102	100	100.6666667	0.666666667	0.816496581	2	100	100.5	101	17	16	16.33333333	0.266666667	0.516397779	1	16	16	16.75	97	96	96.83333333	0.166666667	0.40824829	1	97	97	97	141	138	139.6666667	1.466666667	1.211060142	3	139	139.5	140.75	83	82	82.5	0.3
252954	33.2	33.1	33.16666667	0.002666667	0.051639778	0.1	33.125	33.2	33.2	105	102	103.6666667	1.066666667	1.032795559	3	103.25	104	104	16	16	16	0	0	0	16	16	16	98	97	97.16666667	0.166666667	0.40824829	1	97	97	97	144	142	143.3333333	0.666666667	0.816496581	2	143	143.5	144	83	82	82.83333333	0.166666667
252954	33.1	33	33.06666667	0.002666667	0.051639778	0.1	33.025	33.1	33.1	105	101	102.6666667	2.266666667	1.505545305	4	102	102	103.5	16	16	16	0	0	0	16	16	16	98	98	98	0	0	0	98	98	98	157	147	152.6666667	13.06666667	3.614784456	10	150.75	153.5	154.75	86	83	84.16666667	1.366666667
253774	34.4	30.3	32.1	2.944	1.715808847	4.1	30.625	32.1	33.2	102	96	99.5	6.3	2.50998008	6	98	99.5	101.75	23	13	18.33333333	13.46666667	3.669695719	10	16.25	18.5	20.75	99	94	96.66666667	3.066666667	1.751190072	5	96	96.5	97.75	159	139	148.3333333	57.06666667	7.554248253	20	142.5	149	152.5	85	74	80.16666667	13.36666667
253774	35.7	32	33.86666667	2.154666667	1.467878287	3.7	32.675	34.3	34.65	105	100	103	3.2	1.788854382	5	102.25	103.5	104	21	19	20	0.8	0.894427191	2	19.25	20	20.75	97	95	96.5	0.7	0.836660027	2	96.25	97	97	174	155	164.5	58.7	7.661592524	19	158.25	165.5	169.75	97	88	93.16666667	14.96666667
253774	35.9	27.5	34.2	9.09	3.014962686	8.4	34.5	35.4	35.8	106	104	104.7142857	0.571428571	0.755928946	2	104	105	105	22	15	19.14285714	5.80952381	2.410295378	7	18	20	20.5	98	97	97.85714286	0.142857143	0.377964473	1	98	98	98	155	134	140.4285714	58.95238095	7.678045386	21	134.5	138	143.5	84	75	78.14285714	11.14285714
253774	35.9	32	34.31428571	2.584761905	1.607719473	3.9	33.35	34.5	35.55	105	104	104.4285714	0.285714286	0.534522484	1	104	104	105	22	19	20.42857143	1.285714286	1.133893419	3	19.5	21	21	98	97	97.42857143	0.285714286	0.534522484	1	97	97	98	162	134	150	98	9.899494937	28	143.5	155	156	93	75	84.14285714	39.14285714
253774	35.3	30.4	33.78333333	4.429666667	2.104677331	4.9	32.6	34.95	35.2	109	95	102	36	6	14	97.25	102	106.75	22	11	16.16666667	20.96666667	4.578937286	11	13	15	20	99	91	96.66666667	10.26666667	3.204163958	8	95.5	98	99	162	143	153	68	8.246211251	19	145.75	155	159	89	79	84.33333333	12.26666667
253774	35.2	30.3	31.78571429	3.344761905	1.828869023	4.9	30.45	31	32.55	102	95	98.14285714	6.476190476	2.544836041	7	96.5	98	99.5	23	13	18.14285714	16.80952381	4.099941928	10	14.5	20	21	99	96	97.85714286	2.142857143	1.463850109	3	96.5	99	99	162	147	154.5714286	24.95238095	4.995235826	15	152	154	157.5	87	80	83.28571429	6.238095238
253918	35.1	34.9	34.98333333	0.005666667	0.075277265	0.2	34.925	35	35	76	72	73.16666667	2.566666667	1.602081979	4	72	72.5	73.75	15	14	14.16666667	0.166666667	0.40824829	1	14	14	14	96.47017296	93.70031768	95.22013094	7.688381888	1.285498813	2.769855277	94.66734322	95.33515708	95.87324979	139	115	127	288	16.97056275	24	121	127	133	109	87	98	242
253918	35	34.8	34.88571429	0.004761905	0.069006556	0.2	34.85	34.9	34.9	74	68	70.85714286	4.142857143	2.035400978	6	69.5	71	72	14	14	14	0	0	0	14	14	14	97	89	92.25	11.58333333	3.403429643	8	90.5	91.5	93.25	139	93	116	1058	32.52691193	46	104.5	116	127.5	109	68	88.5	840.5
253918	34.7	34.5	34.63333333	0.006666667	0.081649658	0.2	34.6	34.65	34.7	69	67	68.66666667	0.666666667	0.816496581	2	69	69	69	14	14	14	0	0	0	14	14	14	93	91	92.2	1.2	1.095445115	2	91	93	93	126	94	110	512	22.627417	32	102	110	118	84	72	78	72
253918	34.9	34.7	34.81666667	0.005666667	0.075277265	0.2	34.8	34.8	34.875	71	68	69.16666667	1.366666667	1.169045194	3	68.25	69	69.75	14	14	14	0	0	0	14	14	14	99	89	93.33333333	14.66666667	3.829708431	10	91.25	92	95.75	106	93	99.5	84.5	9.192388155	13	96.25	99.5	102.75	79	68	73.5	60.5
253918	34.6	34.5	34.56666667	0.003333333	0.057735027	0.1	34.55	34.6	34.6	76	66	69.85714286	13.80952381	3.716116765	10	67.5	69	71.5	19	14	15.14285714	4.142857143	2.035400978	5	14	14	15.5	93	91	92	2	1.414213562	2	91.5	92	92.5	203	126	160.3333333	1007.866667	31.74691586	77	136.5	153	185.25	112	84	97.5	154.3
253918	34.6	34.5	34.56666667	0.003333333	0.057735027	0.1	34.55	34.6	34.6	76	62	67.57142857	29.95238095	5.472876844	14	63.5	66	71	46	12	19.85714286	138.4761905	11.76759068	34	14	17	18	99	96	97.5	4.5	2.121320344	3	96.75	97.5	98.25	203	135	159.0909091	565.4909091	23.78005276	68	140.5	147	173	112	82	95	122
254514	34.3	34.2	34.27142857	0.002380952	0.048795004	0.1	34.25	34.3	34.3	105	103	103.5714286	0.619047619	0.786795792	2	103	103	104	14	14	14	0	0	0	14	14	14	99	98	98.57142857	0.285714286	0.534522484	1	98	99	99	124	117	120.1428571	5.476190476	2.340126167	7	118.5	121	121	81	77	78.14285714	2.142857143
254514	34.5	34.3	34.35714286	0.006190476	0.078679579	0.2	34.3	34.3	34.4	104	103	103.5714286	0.285714286	0.534522484	1	103	104	104	14	14	14	0	0	0	14	14	14	99	99	99	0	0	0	99	99	99	125	117	120.75	7.642857143	2.764571783	8	118.75	121	121.75	79	76	77.125	0.982142857
254514	35.4	35	35.18333333	0.021666667	0.147196014	0.4	35.1	35.15	35.275	111	103	106.8333333	6.966666667	2.639444386	8	106	106.5	107.75	29	14	25.5	32.3	5.683308895	15	27	27.5	28	99	99	99	0	0	0	99	99	99	120	89	107.2857143	117.2380952	10.82765419	31	101.5	108	115.5	76	59	70.42857143	37.95238095
254514	35.1	34.7	34.92857143	0.022380952	0.149602648	0.4	34.85	34.9	35.05	106	103	104.7142857	1.238095238	1.112697281	3	104	105	105.5	28	14	18.42857143	40.61904762	6.373307432	14	14	14	22.5	99	98	98.57142857	0.285714286	0.534522484	1	98	99	99	115	86	103	116	10.77032961	29	97.25	105.5	110.75	75	59	68.5	34.85714286
254514	34.9	34.7	34.78333333	0.009666667	0.098319208	0.2	34.7	34.75	34.875	105	104	104.3333333	0.266666667	0.516397779	1	104	104	104.75	18	14	14.66666667	2.666666667	1.632993162	4	14	14	14	99	98	98.5	0.3	0.547722558	1	98	98.5	99	128	86	110.8333333	265.7666667	16.30235157	42	102.5	111.5	124.25	77	61	71.16666667	38.56666667
254514	34.6	34.4	34.5	0.008	0.089442719	0.2	34.425	34.5	34.575	111	104	105.1666667	8.166666667	2.857738033	7	104	104	104	26	14	17	23.2	4.816637832	12	14	14.5	18	99	99	99	0	0	0	99	99	99	129	119	124.7142857	13.57142857	3.683941988	10	122.5	125	127.5	79	76	77.28571429	1.238095238
256864	34.2	34	34.11666667	0.005666667	0.075277265	0.2	34.1	34.1	34.175	55	50	53	3.2	1.788854382	5	52.25	53.5	54	20	20	20	0	0	0	20	20	20	99	97	97.83333333	0.566666667	0.752772653	2	97.25	98	98	145	99	121.5	196.2857143	14.01020037	46	113.5	120.5	129.75	61	41	51	47.71428571
256864	34.1	33.8	33.93333333	0.010666667	0.103279556	0.3	33.9	33.9	33.975	60	53	55	6.8	2.607680962	7	53.25	54.5	55	20	20	20	0	0	0	20	20	20	99	99	99	0	0	0	99	99	99	290	118	146.5384615	1915.269231	43.76378904	172	129	135	143	95	51	65.38461538	118.2564103
256864	34.9	33.9	34.41428571	0.121428571	0.348466026	1	34.2	34.4	34.65	52	49	50.85714286	1.142857143	1.069044968	3	50.5	51	51.5	20	20	20	0	0	0	20	20	20	99	99	99	0	0	0	99	99	99	143	127	135.1111111	41.61111111	6.450667493	16	130	136	142	83	63	69.33333333	38
256864	34.4	33.8	34.04285714	0.052857143	0.229906813	0.6	33.9	33.9	34.2	60	49	52.85714286	13.80952381	3.716116765	11	50.5	52	54	20	20	20	0	0	0	20	20	20	99	99	99	0	0	0	99	99	99	290	127	148.9090909	2225.490909	47.175109	163	130.5	135	140	95	63	70.54545455	97.47272727
256864	34.2	33.8	34.01428571	0.018095238	0.134518542	0.4	33.95	34	34.1	54	48	50.85714286	6.142857143	2.478478796	6	49	50	53	21	20	20.14285714	0.142857143	0.377964473	1	20	20	20	98	97	97.71428571	0.238095238	0.487950036	1	97.5	98	98	145	99	122.5	180	13.41640786	46	117	120.5	129.75	61	41	49.375	35.41071429
256864	34	33.8	33.86666667	0.006666667	0.081649658	0.2	33.8	33.85	33.9	51	48	49.5	1.5	1.224744871	3	49	49	50.5	21	20	20.16666667	0.166666667	0.40824829	1	20	20	20	98	98	98	0	0	0	98	98	98	120	111	116.4285714	7.285714286	2.699206233	9	116.5	117	117	59	46	48.42857143	22.28571429
260078	34.9	34.6	34.81666667	0.017666667	0.132916014	0.3	34.75	34.9	34.9	84	84	84	0	0	0	84	84	84	14	14	14	0	0	0	14	14	14	99	98	98.75	0.25	0.5	1	98.75	99	99	154	90	116.8333333	714.9666667	26.73886061	64	94.75	111.5	136.5	113	52	76.33333333	592.2666667
260078	34.9	34.3	34.68571429	0.064761905	0.254483604	0.6	34.5	34.8	34.9	84	84	84	0	0	0	84	84	84	14	14	14	0	0	0	14	14	14	99	92	97.2	8.7	2.949576241	7	98	98	99	123	84	95.71428571	171.2380952	13.08579746	39	88	93	97	84	51	56.71428571	145.5714286
260078	34.8	34	34.38333333	0.081666667	0.285773803	0.8	34.225	34.35	34.55	84	84	84	0	0	0	84	84	84	14	14	14	0	0	0	14	14	14	99	92	97	8	2.828427125	7	98	98	98	105	84	95.14285714	59.14285714	7.690439334	21	90.5	96	100	66	40	53.71428571	67.57142857
260078	33.95	33.7	33.84166667	0.008416667	0.091742393	0.25	33.8	33.85	33.9	84	84	84	0	0	0	84	84	84	18	14	15.66666667	2.666666667	1.632993162	4	14.25	15.5	16.75	98	97	97.5	0.3	0.547722558	1	97	97.5	98	131	106	117.125	63.26785714	7.95410945	25	113.25	117.5	120	78	57	69	58.85714286
260078	34.3	33.8	34.06428571	0.040595238	0.2014826	0.5	33.925	34	34.25	84	84	84	0	0	0	84	84	84	18	14	15.57142857	2.952380952	1.718249386	4	14	15	17	98	97	97.25	0.25	0.5	1	97	97	97.25	137	117	129	54.25	7.365459931	20	123	132	134	82	43	72.55555556	181.5277778
260078	34.7	34	34.35714286	0.056190476	0.237045304	0.7	34.25	34.3	34.5	84	84	84	0	0	0	84	84	84	17	14	14.71428571	1.238095238	1.112697281	3	14	14	15	99	98	98.75	0.25	0.5	1	98.75	99	99	137	127	132.6666667	9.25	3.041381265	10	131	133	135	82	43	74.88888889	150.6111111
260882	34.6	34.6	34.6	0	0	0	34.6	34.6	34.6	112	108	110.4285714	1.952380952	1.397276262	4	110	111	111	18	18	18	0	0	0	18	18	18	96.47017296	93.70031768	95.22013094	7.688381888	1.285498813	2.769855277	94.66734322	95.33515708	95.87324979	132	125	128.5	24.5	4.949747468	7	126.75	128.5	130.25	104	86	95	162
260882	34.6	34.6	34.6	0	0	0	34.6	34.6	34.6	112	104	109.1428571	9.142857143	3.023715784	8	107.5	111	111	18	18	18	0	0	0	18	18	18	96.47017296	93.70031768	95.22013094	7.688381888	1.285498813	2.769855277	94.66734322	95.33515708	95.87324979	136	132	134	8	2.828427125	4	133	134	135	104	101	102.5	4.5
260882	34.7	34.7	34.7	0	0	0	34.7	34.7	34.7	110	93	105.4	52.3	7.231873893	17	105	109	110	29	22	25.2	9.7	3.1144823	7	23	24	28	96.47017296	93.70031768	95.22013094	7.688381888	1.285498813	2.769855277	94.66734322	95.33515708	95.87324979	140	89	119.6666667	730.3333333	27.02468008	51	109.5	130	135	93	58	77.33333333	316.3333333
260882	34.9	34.7	34.76666667	0.006666667	0.081649658	0.2	34.7	34.75	34.8	110	87	95.16666667	98.16666667	9.907909298	23	88	90.5	102	29	20	22.83333333	10.16666667	3.188521078	9	21.25	22	22.75	96.47017296	93.70031768	95.22013094	7.688381888	1.285498813	2.769855277	94.66734322	95.33515708	95.87324979	89	88	88.5	0.5	0.707106781	1	88.25	88.5	88.75	64	58	61	18
260882	34.6	34.6	34.6	0	0	0	34.6	34.6	34.6	113	108	111	2.8	1.673320053	5	111	111	111.75	28	18	20.33333333	15.46666667	3.932768321	10	18	18.5	20.5	96.47017296	93.70031768	95.22013094	7.688381888	1.285498813	2.769855277	94.66734322	95.33515708	95.87324979	125	125	125	119.9483836	7.439930413	0	125	125	125	86	86	86	66.1574104
260882	34.7	34.7	34.7	0	0	0	34.7	34.7	34.7	110	109	109.5	0.5	0.707106781	1	109.25	109.5	109.75	28	24	26	8	2.828427125	4	25	26	27	96.47017296	93.70031768	95.22013094	7.688381888	1.285498813	2.769855277	94.66734322	95.33515708	95.87324979	140	130	135	50	7.071067812	10	132.5	135	137.5	93	81	87	72
267580	32.5	32.2	32.36666667	0.014666667	0.121106014	0.3	32.3	32.35	32.475	101	98	98.83333333	1.366666667	1.169045194	3	98	98.5	99	58	13	27.16666667	263.7666667	16.24089489	45	17.75	23	28.25	96.47017296	93.70031768	95.22013094	7.688381888	1.285498813	2.769855277	94.66734322	95.33515708	95.87324979	153	123	139.75	101.6428571	10.08180823	30	138	142.5	144.25	74	58	62.375	31.41071429
267580	32.9	32.6	32.73333333	0.014666667	0.121106014	0.3	32.625	32.75	32.8	102	101	101.25	0.25	0.5	1	101	101	101.25	28	19	23.75	24.25	4.924428901	9	19.75	24	28	96.47017296	93.70031768	95.22013094	7.688381888	1.285498813	2.769855277	94.66734322	95.33515708	95.87324979	146	127	139.125	60.125	7.75403121	19	132.25	144	144.25	71	58	65.375	19.98214286
267580	32.2	31.8	31.95714286	0.026190476	0.161834719	0.4	31.8	32	32.05	99	97	98.28571429	0.571428571	0.755928946	2	98	98	99	26	14	22.42857143	16.95238095	4.117326918	12	21.5	24	25	99	99	99	7.688381888	1.285498813	0	99	99	99	151	116	140.5	193.1	13.8960426	35	135.5	146.5	150	73	58	63.5	33.5
267580	32.3	32	32.15714286	0.016190476	0.127241802	0.3	32.05	32.2	32.25	99	98	98.42857143	0.285714286	0.534522484	1	98	98	99	26	13	19.71428571	27.57142857	5.250850271	13	15	22	23.5	96.47017296	93.70031768	95.22013094	7.688381888	1.285498813	2.769855277	94.66734322	95.33515708	95.87324979	151	126	142.6666667	71	8.426149773	25	142	145	147	73	58	62.33333333	28.75
267580	33.3	33	33.18333333	0.013666667	0.116904519	0.3	33.125	33.2	33.275	104	102	103	0.5	0.707106781	2	103	103	103	25	16	19.25	15.58333333	3.947573094	9	17.5	18	19.75	96.47017296	93.70031768	95.22013094	7.688381888	1.285498813	2.769855277	94.66734322	95.33515708	95.87324979	154	127	141.1666667	126.5666667	11.25018518	27	131.5	145	148	73	52	62.33333333	83.86666667
267580	33.2	32.7	32.92857143	0.032380952	0.179947082	0.5	32.8	32.9	33.05	104	101	102.1428571	1.476190476	1.214985793	3	101	102	103	28	18	23	20.8	4.5607017	10	19.25	22.5	27.25	96.47017296	93.70031768	95.22013094	7.688381888	1.285498813	2.769855277	94.66734322	95.33515708	95.87324979	154	130	144.875	46.69642857	6.833478512	24	144	145.5	148	73	64	67.75	14.21428571
269297	35.1	35	35.04285714	0.002857143	0.053452248	0.1	35	35	35.1	79	55	70.71428571	110.9047619	10.53113298	24	65.5	75	77.5	43	21	31.57142857	79.28571429	8.904252596	22	25	31	38	96.47017296	93.70031768	95.22013094	7.688381888	1.285498813	2.769855277	94.66734322	95.33515708	95.87324979	110	105	107	7	2.645751311	5	105.5	106	108	67	65	66	1
269297	35.2	35	35.1	0.008	0.089442719	0.2	35.025	35.1	35.175	79	76	78.16666667	1.766666667	1.329160136	3	77.5	79	79	34	21	29	22.8	4.774934555	13	27.25	29.5	32.5	96.47017296	93.70031768	95.22013094	7.688381888	1.285498813	2.769855277	94.66734322	95.33515708	95.87324979	107	105	106	1	1	2	105.5	106	106.5	65	61	63	4
269297	35.1	34.9	35	0.008	0.089442719	0.2	34.925	35	35.075	75	53	61.66666667	107.8666667	10.38588786	22	55.25	56	70.25	43	21	33	77.2	8.786353055	22	27.5	32.5	40.5	96.47017296	93.70031768	95.22013094	7.688381888	1.285498813	2.769855277	94.66734322	95.33515708	95.87324979	110	105	107.5	12.5	3.535533906	5	106.25	107.5	108.75	67	66	66.5	0.5
269297	34.8	34.7	34.73333333	0.002666667	0.051639778	0.1	34.7	34.7	34.775	55	48	51.66666667	5.466666667	2.338090389	7	51	51.5	52.75	50	16	28.33333333	167.8666667	12.95633693	34	19	26	33	96.47017296	93.70031768	95.22013094	7.688381888	1.285498813	2.769855277	94.66734322	95.33515708	95.87324979	113	110	111.5	4.5	2.121320344	3	110.75	111.5	112.25	73	72	72.5	0.5
269297	34.6	34.15	34.45	0.020833333	0.144337567	0.45	34.45	34.5	34.5	69	51	63.42857143	39.61904762	6.29436634	18	61.5	65	68	61	16	34	335.6666667	18.32120811	45	17	32	47.5	96.47017296	93.70031768	95.22013094	7.688381888	1.285498813	2.769855277	94.66734322	95.33515708	95.87324979	109	105	107.6666667	5.333333333	2.309401077	4	107	109	109	69	62	66.33333333	14.33333333
269297	34.7	34.4	34.58571429	0.014761905	0.121498579	0.3	34.5	34.6	34.7	65	48	56.14285714	42.80952381	6.542898731	17	51	55	61.5	61	16	38.57142857	214.952381	14.66125441	45	32.5	33	47.5	96.47017296	93.70031768	95.22013094	7.688381888	1.285498813	2.769855277	94.66734322	95.33515708	95.87324979	113	109	110.3333333	5.333333333	2.309401077	4	109	109	111	72	62	67.33333333	25.33333333
271621	38.2	29.85	34.025	12.88575	3.589672687	8.35	31.3	33.65	37.125	111	108	108.8571429	1.142857143	1.069044968	3	108	109	109	22	21	21.71428571	0.238095238	0.487950036	1	21.5	22	22	96	91	93.85714286	3.142857143	1.772810521	5	93	94	95	123.5761024	109.3351184	116.3179942	119.9483836	7.439930413	14.24098402	113.2960213	116.2408585	119.2429295	70.40105431	61.10325496	65.39773371	66.1574104
271621	38.2	29.85	36.80833333	11.62041667	3.408873225	8.35	38.2	38.2	38.2	117	106	109	13.33333333	3.651483717	11	107.5	108	108.5	22	21	21.85714286	0.142857143	0.377964473	1	22	22	22	96	94	95.42857143	0.952380952	0.975900073	2	95	96	96	113	113	113	119.9483836	7.439930413	0	113	113	113	70	70	70	66.1574104
271621	38.3	38.3	38.3	0	0	0	38.3	38.3	38.3	103	99	101	2.333333333	1.527525232	4	100	101	102	22	20	20.57142857	0.619047619	0.786795792	2	20	20	21	98	97	97.71428571	0.238095238	0.487950036	1	97.5	98	98	105	105	105	119.9483836	7.439930413	0	105	105	105	65	65	65	66.1574104
271621	38.3	38.3	38.3	0	0	0	38.3	38.3	38.3	105	99	102.5	4.3	2.073644135	6	102	102.5	103.75	25	20	21.66666667	3.066666667	1.751190072	5	21	21	21.75	98	97	97.83333333	0.166666667	0.40824829	1	98	98	98	105	105	105	119.9483836	7.439930413	0	105	105	105	65	65	65	66.1574104
271621	38.3	38.3	38.3	0	0	0	38.3	38.3	38.3	104	99	101.6666667	3.066666667	1.751190072	5	101	101.5	102.75	21	20	20.33333333	0.266666667	0.516397779	1	20	20	20.75	98	97	97.5	0.3	0.547722558	1	97	97.5	98	123.5761024	109.3351184	116.3179942	119.9483836	7.439930413	14.24098402	113.2960213	116.2408585	119.2429295	70.40105431	61.10325496	65.39773371	66.1574104
271621	38.3	38.2	38.25	0.003	0.054772256	0.1	38.2	38.25	38.3	117	106	108.8333333	18.16666667	4.262237284	11	106.25	107	109.25	23	21	22	0.4	0.632455532	2	22	22	22	97	96	96.5	0.3	0.547722558	1	96	96.5	97	113	113	113	119.9483836	7.439930413	0	113	113	113	70	70	70	66.1574104
272480	34.7	34.4	34.56666667	0.014666667	0.121106014	0.3	34.5	34.55	34.675	86	67	73	52	7.211102551	19	68	71	74.75	16	16	16	0	0	0	16	16	16	96.47017296	93.70031768	95.22013094	7.688381888	1.285498813	2.769855277	94.66734322	95.33515708	95.87324979	116	111	113.5	12.5	3.535533906	5	112.25	113.5	114.75	67	63	65	8
272480	35.35	34.8	35.075	0.04375	0.209165007	0.55	34.925	35.1	35.2	104	83	92.16666667	70.16666667	8.376554582	21	85.25	91.5	97.75	16	7	12.5	16.3	4.037325848	9	9.5	13.5	16	96.47017296	93.70031768	95.22013094	7.688381888	1.285498813	2.769855277	94.66734322	95.33515708	95.87324979	104	102	103	2	1.414213562	2	102.5	103	103.5	62	49	55.5	84.5
272480	34.3	34	34.14285714	0.012857143	0.113389342	0.3	34.05	34.2	34.2	81	71	75.28571429	12.23809524	3.498298906	10	72.5	76	77	18	9	14.14285714	9.476190476	3.078342164	9	13	15	15.5	96.47017296	93.70031768	95.22013094	7.688381888	1.285498813	2.769855277	94.66734322	95.33515708	95.87324979	142	128	135	98	9.899494937	14	131.5	135	138.5	80	76	78	8
272480	34.5	34.2	34.32857143	0.019047619	0.138013112	0.3	34.2	34.3	34.45	81	67	73.57142857	26.61904762	5.15936504	14	69.5	74	77	18	15	16	1	1	3	15.5	16	16	96.47017296	93.70031768	95.22013094	7.688381888	1.285498813	2.769855277	94.66734322	95.33515708	95.87324979	128	116	122	72	8.485281374	12	119	122	125	76	67	71.5	40.5
272480	36	35.5	35.75	0.035	0.187082869	0.5	35.625	35.75	35.875	125	79	99.33333333	287.0666667	16.94304184	46	87	100	107	16	16	16	0	0	0	16	16	16	96.47017296	93.70031768	95.22013094	7.688381888	1.285498813	2.769855277	94.66734322	95.33515708	95.87324979	112	102	107	50	7.071067812	10	104.5	107	109.5	61	58	59.5	4.5
272480	35.7	35	35.36428571	0.062261905	0.249523355	0.7	35.2	35.35	35.55	107	85	97.85714286	77.47619048	8.802056037	22	91.5	99	105.5	16	11	15.28571429	3.571428571	1.889822365	5	16	16	16	96.47017296	93.70031768	95.22013094	7.688381888	1.285498813	2.769855277	94.66734322	95.33515708	95.87324979	102	102	102	0	0	0	102	102	102	62	58	60	8
273140	34.6	34.4	34.51666667	0.005666667	0.075277265	0.2	34.5	34.5	34.575	74	68	70.33333333	7.466666667	2.732520204	6	68	69.5	72.5	25	18	22.33333333	9.466666667	3.076794869	7	20.25	23	25	97	95	96.5	0.7	0.836660027	2	96.25	97	97	119	90	102.1666667	131.7666667	11.47896627	29	92.5	101.5	109	99	49	60	375.2
273140	34.5	34.2	34.37142857	0.012380952	0.111269728	0.3	34.3	34.4	34.45	73	68	70.14285714	4.80952381	2.193062655	5	68	70	72	23	16	19.57142857	6.952380952	2.6367368	7	17.5	20	21.5	97	94	95.28571429	0.904761905	0.951189731	3	95	95	95.5	103	90	96.28571429	25.23809524	5.023753103	13	92	97	100	54	49	51.42857143	3.952380952
273140	34.4	34.1	34.25	0.011	0.104880885	0.3	34.2	34.25	34.3	75	70	72.83333333	3.766666667	1.940790217	5	72	72.5	74.5	29	16	22.16666667	25.36666667	5.036533199	13	18.25	22.5	25.25	95	92	94.16666667	1.366666667	1.169045194	3	94	94.5	95	111	93	101.7142857	28.57142857	5.345224838	18	100	102	103	58	51	54.42857143	5.952380952
273140	34.1	33.9	33.96666667	0.006666667	0.081649658	0.2	33.9	33.95	34	75	72	73.83333333	1.366666667	1.169045194	3	73.25	74	74.75	26	19	22	8.4	2.898275349	7	20	21	24.25	95	86	92.66666667	11.06666667	3.326659987	9	93.25	94	94	112	103	108.5	9.1	3.016620626	9	108.25	109	109.75	56	51	54	2.8
273140	33.9	33.7	33.87142857	0.005714286	0.075592895	0.2	33.9	33.9	33.9	75	71	72.71428571	1.904761905	1.380131119	4	72	72	73.5	28	19	22.57142857	9.619047619	3.10145895	9	20.5	22	24	95	92	93.28571429	1.238095238	1.112697281	3	92.5	93	94	109	88	102.5	50.57142857	7.111359123	21	99.75	104	108	58	46	54	13.71428571
273140	33.9	33.9	33.9	0	0	0	33.9	33.9	33.9	75	72	73	1.333333333	1.154700538	3	72	73	73.5	23	19	20.85714286	2.476190476	1.573591585	4	19.5	21	22	95	92	93.85714286	0.80952381	0.899735411	3	94	94	94	112	107	108.7142857	2.571428571	1.603567451	5	108	108	109	57	54	55.28571429	1.238095238
277246	33.05	32.8	32.96428571	0.007261905	0.08521681	0.25	32.95	33	33	136	130	134	5.333333333	2.309401077	6	133	134	136	22	17	19.14285714	4.142857143	2.035400978	5	18	18	20.5	94	87	91.42857143	6.285714286	2.507132682	7	90.5	91	93.5	152	89	112.875	788.125	28.07356408	63	91.5	96.5	142.75	83	59	69.25	121.9285714
277246	33	32.9	32.94285714	0.002857143	0.053452248	0.1	32.9	32.9	33	139	132	135.5714286	4.619047619	2.149196971	7	135	136	136	22	17	20.71428571	4.904761905	2.214669706	5	20	22	22	95	91	93.71428571	1.904761905	1.380131119	4	93.5	94	94.5	111	89	94.11111111	52.86111111	7.270564704	22	90	92	92	66	59	62.33333333	6.25
277246	32.5	32.5	32.5	0	0	0	32.5	32.5	32.5	134	127	131.3333333	7.866666667	2.804757862	7	129.75	132	133.5	22	22	22	0	0	0	22	22	22	99	99	99	0	0	0	99	99	99	108	91	100	40.28571429	6.347102826	17	95	101.5	104.5	79	62	69	32.57142857
277246	32.6	32.5	32.52857143	0.002380952	0.048795004	0.1	32.5	32.5	32.55	134	129	132.2857143	4.238095238	2.058663459	5	131	133	134	22	22	22	0	0	0	22	22	22	99	97	98.28571429	0.904761905	0.951189731	2	97.5	99	99	113	91	102.1111111	71.86111111	8.477093317	22	96	102	108	77	62	69.11111111	28.61111111
277246	32.7	32.5	32.6	0.008	0.089442719	0.2	32.525	32.6	32.675	136	129	132	7.6	2.75680975	7	130	131.5	133.75	22	22	22	0	0	0	22	22	22	99	96	97.16666667	1.366666667	1.169045194	3	96.25	97	97.75	115	97	109.5	31.14285714	5.580578567	18	108	111.5	112.25	82	67	74.375	18.26785714
277246	32.9	32.8	32.86666667	0.002666667	0.051639778	0.1	32.825	32.9	32.9	139	131	136	7.2	2.683281573	8	136	136.5	137	22	22	22	0	0	0	22	22	22	96	94	95.33333333	0.666666667	0.816496581	2	95	95.5	96	129	90	104.625	208.2678571	14.43148839	39	91.5	104	113.5	76	62	68.25	36.78571429
278606	35.43072936	34.4017043	35.06177513	0.967325594	0.425600085	1.029025068	34.92108704	35.16140789	35.30804696	101	71	89.16666667	112.1666667	10.59087658	30	85.5	93	93.75	63	18	36.16666667	240.9666667	15.52310106	45	27	37	38	98	97	97.16666667	0.166666667	0.40824829	1	97	97	97	123.5761024	109.3351184	116.3179942	119.9483836	7.439930413	14.24098402	113.2960213	116.2408585	119.2429295	70.40105431	61.10325496	65.39773371	66.1574104
278606	35.43072936	34.4017043	35.06177513	0.967325594	0.425600085	1.029025068	34.92108704	35.16140789	35.30804696	88	72	80	128	11.3137085	16	76	80	84	23	21	22	2	1.414213562	2	21.5	22	22.5	97	97	97	0	0	0	97	97	97	116	116	116	119.9483836	7.439930413	0	116	116	116	81	81	81	66.1574104
278606	35.2	28.2	31.9	5.183333333	2.276693509	7	31.15	31.6	33	103	75	90.28571429	119.9047619	10.95010328	28	81	97	97.5	44	21	31.42857143	62.28571429	7.892129895	23	26	33	35	98	97	97.14285714	0.142857143	0.377964473	1	97	97	97	123.5761024	109.3351184	116.3179942	119.9483836	7.439930413	14.24098402	113.2960213	116.2408585	119.2429295	70.40105431	61.10325496	65.39773371	66.1574104
278606	31.6	28.2	30.525	2.449166667	1.564981363	3.4	30.375	31.15	31.3	97	75	87.25	130.9166667	11.44188213	22	78.75	88.5	97	36	21	28.25	54.25	7.365459931	15	22.5	28	33.75	98	97	97.25	0.25	0.5	1	97	97	97.25	123.5761024	109.3351184	116.3179942	119.9483836	7.439930413	14.24098402	113.2960213	116.2408585	119.2429295	70.40105431	61.10325496	65.39773371	66.1574104
278606	35.43072936	34.4017043	35.06177513	0.967325594	0.425600085	1.029025068	34.92108704	35.16140789	35.30804696	94	73	86	81	9	21	79	91	93	63	21	39.42857143	153.2857143	12.38086081	42	37	38	40	98	97	97.14285714	0.142857143	0.377964473	1	97	97	97	123.5761024	109.3351184	116.3179942	119.9483836	7.439930413	14.24098402	113.2960213	116.2408585	119.2429295	70.40105431	61.10325496	65.39773371	66.1574104
278606	35.43072936	34.4017043	35.06177513	0.967325594	0.425600085	1.029025068	34.92108704	35.16140789	35.30804696	91	73	79.5	52.7	7.259476565	18	75	76	83.75	42	20	29.66666667	95.46666667	9.770704512	22	21.25	28.5	37.25	97	96	96.66666667	0.266666667	0.516397779	1	96.25	97	97	120	120	120	119.9483836	7.439930413	0	120	120	120	74	74	74	66.1574104
285786	34.2	33.7	33.91428571	0.038095238	0.195180015	0.5	33.75	33.9	34.05	58	49	51.71428571	9.238095238	3.039423504	9	50	51	52	18	12	16.14285714	5.142857143	2.267786838	6	15.5	17	17.5	97	96	96.85714286	0.142857143	0.377964473	1	97	97	97	97	1	27.11111111	1533.611111	39.16134716	96	2	10	16	41	1	15.25	269.9285714
285786	34.3	34	34.18	0.017	0.130384048	0.3	34.1	34.2	34.3	58	52	54.8	7.7	2.774887385	6	52	55	57	17	12	14.8	5.2	2.28035085	5	13	15	17	97	95	96.2	0.7	0.836660027	2	96	96	97	98	1	38.66666667	2060.666667	45.39456649	97	4	18.5	77.25	42	1	19.5	354.7
285786	33.5	33.4	33.46666667	0.002666667	0.051639778	0.1	33.425	33.5	33.5	45	43	43.66666667	0.666666667	0.816496581	2	43	43.5	44	20	15	17	3.2	1.788854382	5	16	16.5	17.75	98	97	97.66666667	0.266666667	0.516397779	1	97.25	98	98	98	92	95	18	4.242640687	6	93.5	95	96.5	47	42	44.5	12.5
285786	33.9	33.6	33.71666667	0.013666667	0.116904519	0.3	33.625	33.7	33.775	54	49	51.16666667	4.166666667	2.041241452	5	49.5	51	52.5	22	14	18	6.8	2.607680962	8	17.25	18	18.75	97	97	97	0	0	0	97	97	97	97	1	37.66666667	1870.266667	43.24657983	96	10.25	15	70.75	44	3	23.2	332.2
285786	33.5	33.4	33.41428571	0.001428571	0.037796447	0.1	33.4	33.4	33.4	45	42	43.42857143	0.952380952	0.975900073	3	43	43	44	18	13	15.71428571	2.904761905	1.704336206	5	15	16	16.5	99	97	98	1	1	2	97	98	99	98	96	97	2	1.414213562	2	96.5	97	97.5	54	47	50.5	24.5
285786	33.4	33.3	33.37142857	0.002380952	0.048795004	0.1	33.35	33.4	33.4	45	41	43.14285714	1.80952381	1.345185418	4	42.5	43	44	16	8	13.14285714	7.476190476	2.734262328	8	12.5	13	15	99	98	98.75	0.25	0.5	1	98.75	99	99	101	96	98.5	12.5	3.535533906	5	97.25	98.5	99.75	61	54	57.5	24.5
285900	34.2	33.7	33.91428571	0.038095238	0.195180015	0.5	33.75	33.9	34.05	116	109	112.8571429	4.142857143	2.035400978	7	113	113	113	30	19	22.85714286	11.80952381	3.436498772	11	21.5	22	23	96.47017296	93.70031768	95.22013094	7.688381888	1.285498813	2.769855277	94.66734322	95.33515708	95.87324979	135	110	126.1111111	80.61111111	8.978369067	25	120	131	132	62	52	57.44444444	8.777777778
285900	34.5	33.9	34.2	0.046666667	0.21602469	0.6	34.05	34.2	34.35	116	113	114.2857143	1.571428571	1.253566341	3	113	115	115	30	19	23.42857143	13.61904762	3.690399385	11	21	23	25	96.47017296	93.70031768	95.22013094	7.688381888	1.285498813	2.769855277	94.66734322	95.33515708	95.87324979	135	110	124	70.28571429	8.383657572	25	119.5	123.5	131	61	51	55.5	15.42857143
285900	35.8	35	35.41428571	0.078095238	0.279455252	0.8	35.25	35.4	35.6	125	119	122.1428571	4.80952381	2.193062655	6	120.5	123	123.5	18	15	16.42857143	1.619047619	1.272418021	3	15.5	16	17.5	96.47017296	93.70031768	95.22013094	7.688381888	1.285498813	2.769855277	94.66734322	95.33515708	95.87324979	113	93	107.625	37.69642857	6.139741735	20	108	109	110.25	52	49	51	1.428571429
285900	36.2	35.5	35.88333333	0.069666667	0.263944439	0.7	35.725	35.9	36.075	129	123	125.8333333	4.966666667	2.228601953	6	124.25	126	127	24	17	19.16666667	6.566666667	2.562550813	7	18	18	19.5	96.47017296	93.70031768	95.22013094	7.688381888	1.285498813	2.769855277	94.66734322	95.33515708	95.87324979	115	89	104.375	87.98214286	9.379879682	26	100.25	107	110	55	42	51.125	16.69642857
285900	35.4	34.8	35.1	0.056	0.236643191	0.6	34.925	35.1	35.275	123	118	120	3.2	1.788854382	5	119	119.5	120.75	21	15	17.16666667	6.966666667	2.639444386	6	15.25	16	19	96.47017296	93.70031768	95.22013094	7.688381888	1.285498813	2.769855277	94.66734322	95.33515708	95.87324979	125	93	110.7142857	99.57142857	9.97854842	32	108.5	110	115	56	49	51.71428571	6.238095238
285900	34.7	34.3	34.51666667	0.021666667	0.147196014	0.4	34.425	34.55	34.6	117	115	115.8333333	0.966666667	0.98319208	2	115	115.5	116.75	26	21	23	3.2	1.788854382	5	22	22.5	23.75	96.47017296	93.70031768	95.22013094	7.688381888	1.285498813	2.769855277	94.66734322	95.33515708	95.87324979	131	105	119.5714286	59.95238095	7.742892286	26	118.5	120	122	61	51	54	12.33333333
286866	37.5	37.4	37.43333333	0.002666667	0.051639778	0.1	37.4	37.4	37.475	122	117	118.8333333	3.366666667	1.834847859	5	118	118	119.5	37	33	34.83333333	1.766666667	1.329160136	4	34.25	35	35	97	93	95.33333333	2.666666667	1.632993162	4	94.25	95.5	96.75	124	112	118.6666667	21.86666667	4.676180778	12	116.5	118	122.5	56	53	54	1.2
286866	37.6	37.5	37.53333333	0.002666667	0.051639778	0.1	37.5	37.5	37.575	123	121	122.2	0.7	0.836660027	2	122	122	123	36	33	35.4	1.8	1.341640786	3	36	36	36	99	98	98.5	0.333333333	0.577350269	1	98	98.5	99	144	115	124.1666667	126.1666667	11.23239363	29	116.25	120	128.25	66	50	55.83333333	32.96666667
286866	37.5	25.5	33.44285714	18.32952381	4.281299313	12	31.6	34.4	36.75	122	118	120.7142857	1.904761905	1.380131119	4	120.5	121	121.5	36	30	33.71428571	4.571428571	2.138089935	6	33	34	35	99	98	98.42857143	0.285714286	0.534522484	1	98	98	99	131	101	112.5714286	91.28571429	9.554355776	30	107	112	115	63	49	52.57142857	22.28571429
286866	37.6	31.6	36.22857143	5.522380952	2.349974671	6	35.9	37.5	37.55	122	120	121	0.4	0.632455532	2	121	121	121	36	30	33.5	5.5	2.34520788	6	32.25	33.5	35.5	99	98	98.16666667	0.166666667	0.40824829	1	98	98	98	144	101	120.4285714	250.6190476	15.8309522	43	107	123	130.5	66	49	56.28571429	42.23809524
286866	37.6	37.5	37.55	0.003	0.054772256	0.1	37.5	37.55	37.6	118	112	114.8333333	5.366666667	2.316606714	6	113.25	114.5	116.5	37	26	30.83333333	16.56666667	4.070217029	11	28.25	30	33.25	96	94	95.16666667	0.566666667	0.752772653	2	95	95	95.75	122	104	114.1428571	33.14285714	5.756983337	18	111.5	116	117	70	52	56.28571429	39.23809524
286866	37.5	37.4	37.47142857	0.002380952	0.048795004	0.1	37.45	37.5	37.5	118	115	117.2857143	1.238095238	1.112697281	3	117	118	118	37	29	34	6.333333333	2.516611478	8	33.5	35	35	97	93	95.42857143	1.619047619	1.272418021	4	95	96	96	118	104	114.125	23.83928571	4.8825491	14	111.75	116.5	117.25	70	52	55.5	34.85714286
286955	35	34.4	34.7	0.056	0.236643191	0.6	34.525	34.7	34.875	54	50	51.66666667	1.866666667	1.366260102	4	51	51.5	52	28	22	25.33333333	3.866666667	1.966384161	6	25	25.5	26	99	99	99	0	0	0	99	99	99	131	131	131	0	0	0	131	131	131	73	71	72	2
286955	34.6	33.9	34.27142857	0.065714286	0.256347978	0.7	34.1	34.3	34.45	54	40	49.71428571	22.23809524	4.715728495	14	49	51	52.5	26	22	25	2	1.414213562	4	25	25	26	99	99	99	0	0	0	99	99	99	131	114	122.5	144.5	12.02081528	17	118.25	122.5	126.75	72	71	71.5	0.5
286955	34.3	33.7	33.98333333	0.053666667	0.231660671	0.6	33.825	33.95	34.15	74	40	57.16666667	194.5666667	13.94871559	34	49.25	53.5	69	26	21	24.5	3.5	1.870828693	5	24.25	25	25.75	99	99	99	0	0	0	99	99	99	138	114	126	288	16.97056275	24	120	126	132	87	72	79.5	112.5
286955	33.6	33.2	33.36666667	0.026666667	0.163299316	0.4	33.225	33.35	33.475	79	71	74.83333333	6.966666667	2.639444386	8	74	74.5	75.75	30	18	22	18.4	4.289522118	12	19.5	21	22.5	99	98	98.4	0.3	0.547722558	1	98	98	99	134	124	129	50	7.071067812	10	126.5	129	131.5	89	79	84	50
286955	33.3	32.8	33.07142857	0.032380952	0.179947082	0.5	32.95	33.1	33.2	76	69	73.57142857	5.952380952	2.439750182	7	73	74	75	34	18	27.42857143	36.61904762	6.051367417	16	23	30	32	99	97	98.28571429	0.571428571	0.755928946	2	98	98	99	145	133	139	40.66666667	6.377042157	12	133.75	139	144.25	89	77	84	26
286955	33.1	32.7	32.85714286	0.022857143	0.151185789	0.4	32.75	32.8	32.95	92	69	76.14285714	54.80952381	7.403345447	23	73	74	76	34	20	28.42857143	26.61904762	5.15936504	14	25.5	30	32	99	97	98.28571429	0.904761905	0.951189731	2	97.5	99	99	152	131	141	77.5	8.803408431	21	133	144	145	86	70	80.4	46.3
288474	32	26.8	29.86666667	3.746666667	1.935630819	5.2	29.25	29.7	31.35	75	70	71.66666667	3.466666667	1.861898673	5	70.25	71.5	72	17	13	14.33333333	1.866666667	1.366260102	4	14	14	14	96.47017296	93.70031768	95.22013094	7.688381888	1.285498813	2.769855277	94.66734322	95.33515708	95.87324979	125	124	124.5	0.5	0.707106781	1	124.25	124.5	124.75	91	84	87.5	24.5
288474	32.3	29.1	30.68333333	1.865666667	1.365894091	3.2	29.7	30.45	31.875	71	66	68.5	4.3	2.073644135	5	67	68.5	70	17	9	13.5	6.7	2.588435821	8	13.25	14	14	96.47017296	93.70031768	95.22013094	7.688381888	1.285498813	2.769855277	94.66734322	95.33515708	95.87324979	136	124	130	72	8.485281374	12	127	130	133	91	91	91	0
288474	35.3	29.9	34.2	3.67	1.915724406	5.4	34.7	34.7	35.05	75	65	72	11	3.31662479	10	72	73	73.5	14	2	12.14285714	20.14285714	4.488079449	12	13.5	14	14	96.47017296	93.70031768	95.22013094	7.688381888	1.285498813	2.769855277	94.66734322	95.33515708	95.87324979	115	111	113	8	2.828427125	4	112	113	114	74	70	72	8
288474	34.8	34.7	34.75	0.003	0.054772256	0.1	34.7	34.75	34.8	75	70	72.5	3.5	1.870828693	5	71.25	72.5	73.75	14	14	14	0	0	0	14	14	14	96.47017296	93.70031768	95.22013094	7.688381888	1.285498813	2.769855277	94.66734322	95.33515708	95.87324979	131	115	123	128	11.3137085	16	119	123	127	90	74	82	128
288474	35.3	29.9	32.98333333	6.037666667	2.45716639	5.4	30.95	33.4	35.175	73	65	70	9.2	3.033150178	8	69	70	72.5	15	2	10.83333333	26.96666667	5.192943931	13	8.5	13.5	14	96.47017296	93.70031768	95.22013094	7.688381888	1.285498813	2.769855277	94.66734322	95.33515708	95.87324979	111	102	106.5	40.5	6.363961031	9	104.25	106.5	108.75	70	65	67.5	12.5
288474	32.3	26.8	31.18333333	4.629666667	2.151666021	5.5	31.925	32	32.075	76	72	74	2.8	1.673320053	4	72.5	74.5	75	14	3	9.333333333	27.06666667	5.202563471	11	5.25	10	14	96.47017296	93.70031768	95.22013094	7.688381888	1.285498813	2.769855277	94.66734322	95.33515708	95.87324979	125	115	120	50	7.071067812	10	117.5	120	122.5	84	75	79.5	40.5
292058	36.222	35.889	36.0555	0.0234099	0.153002941	0.333	35.91675	36.0555	36.19425	92	90	90.83333333	0.566666667	0.752772653	2	90.25	91	91	18	18	18	0	0	0	18	18	18	96	96	96	0	0	0	96	96	96	75	74	74.5	0.5	0.707106781	1	74.25	74.5	74.75	57	53	55	8
292058	35.778	35.389	35.58333333	0.021908667	0.148015765	0.389	35.5	35.5555	35.69425	89	87	88	0.8	0.894427191	2	87.25	88	88.75	18	15	17	2.4	1.549193338	3	15.75	18	18	96	95	95.16666667	0.166666667	0.40824829	1	95	95	95	81	74	76.33333333	16.33333333	4.041451884	7	74	74	77.5	58	52	54.33333333	10.33333333
292058	35.5	35.111	35.30557143	0.027021619	0.164382539	0.389	35.1805	35.278	35.4445	88	86	86.85714286	0.476190476	0.690065559	2	86.5	87	87	18	15	15.42857143	1.285714286	1.133893419	3	15	15	15	95	95	95	0	0	0	95	95	95	81	74	76.25	10.91666667	3.304037934	7	74	75	77.25	58	51	53.5	9.666666667
292058	35.278	34.778	35.05957143	0.033531619	0.183116408	0.5	34.9445	35.111	35.1805	87	86	86.71428571	0.238095238	0.487950036	1	86.5	87	87	15	15	15	0	0	0	15	15	15	95	95	95	0	0	0	95	95	95	80	74	76.66666667	9.333333333	3.055050463	6	75	76	78	58	51	53.66666667	14.33333333
292058	36.722	36.278	36.5	0.024642	0.156977705	0.444	36.41675	36.5	36.58325	94	92	92.83333333	0.966666667	0.98319208	2	92	92.5	93.75	18	18	18	0	0	0	18	18	18	96	96	96	0	0	0	96	96	96	78	75	76.5	4.5	2.121320344	3	75.75	76.5	77.25	57	57	57	0
292058	36.5	36	36.246	0.027647	0.16627387	0.5	36.1665	36.222	36.3335	92	91	91.57142857	0.285714286	0.534522484	1	91	92	92	18	18	18	0	0	0	18	18	18	96	96	96	0	0	0	96	96	96	78	74	76	8	2.828427125	4	75	76	77	57	57	57	0
292218	37.4	37.3	37.37142857	0.002380952	0.048795004	0.1	37.35	37.4	37.4	91	81	84.71428571	13.57142857	3.683941988	10	81.5	85	86.5	19	16	16.71428571	1.238095238	1.112697281	3	16	16	17	96.47017296	93.70031768	95.22013094	7.688381888	1.285498813	2.769855277	94.66734322	95.33515708	95.87324979	107	102	103.7142857	2.571428571	1.603567451	5	103	103	104	46	43	44.42857143	0.952380952
292218	37.4	37.1	37.25	0.011	0.104880885	0.3	37.2	37.25	37.3	82	76	79.33333333	5.466666667	2.338090389	6	78	79.5	81	16	16	16	0	0	0	16	16	16	96.47017296	93.70031768	95.22013094	7.688381888	1.285498813	2.769855277	94.66734322	95.33515708	95.87324979	106	103	104	1.2	1.095445115	3	103.25	104	104	47	43	44.33333333	1.866666667
292218	37.4	37.2	37.33333333	0.006666667	0.081649658	0.2	37.3	37.35	37.4	90	87	88.66666667	1.066666667	1.032795559	3	88.25	89	89	18	16	17.16666667	0.566666667	0.752772653	2	17	17	17.75	96.47017296	93.70031768	95.22013094	7.688381888	1.285498813	2.769855277	94.66734322	95.33515708	95.87324979	108	106	107.5	0.7	0.836660027	2	107.25	108	108	50	49	49.16666667	0.166666667
292218	37.4	37.4	37.4	0	0	0	37.4	37.4	37.4	92	85	88.5	8.3	2.880972058	7	86.25	88.5	90.75	19	16	17.33333333	1.066666667	1.032795559	3	17	17	17.75	96.47017296	93.70031768	95.22013094	7.688381888	1.285498813	2.769855277	94.66734322	95.33515708	95.87324979	113	102	107.2857143	22.9047619	4.785891965	11	103	107	111.5	55	43	48	19.33333333
292218	37.3	36.3	36.95714286	0.132857143	0.364495738	1	36.8	37	37.25	89	79	84.71428571	15.23809524	3.903600292	10	82	85	88	18	16	16.57142857	0.619047619	0.786795792	2	16	16	17	96.47017296	93.70031768	95.22013094	7.688381888	1.285498813	2.769855277	94.66734322	95.33515708	95.87324979	108	98	102.7142857	19.9047619	4.461475306	10	99	101	107	50	45	47	5
292218	37	32.2	35.48571429	3.404761905	1.845199692	4.8	34.65	36.3	36.8	85	77	80.14285714	8.80952381	2.968084199	8	78	79	82	16	14	15.57142857	0.619047619	0.786795792	2	15.5	16	16	96.47017296	93.70031768	95.22013094	7.688381888	1.285498813	2.769855277	94.66734322	95.33515708	95.87324979	101	94	98	4.666666667	2.160246899	7	97.5	98	99	46	45	45.28571429	0.238095238
293564	35	26.1	33.71428571	11.2747619	3.357791224	8.9	34.95	35	35	55	50	51.28571429	3.238095238	1.799470822	5	50	51	51.5	23	15	17	7.333333333	2.708012802	8	16	16	16.5	98	95	96.71428571	0.904761905	0.951189731	3	96.5	97	97	99	79	89	200	14.14213562	20	84	89	94	54	51	52.5	4.5
293564	35.1	35	35.01428571	0.001428571	0.037796447	0.1	35	35	35	51	49	49.71428571	0.571428571	0.755928946	2	49	50	50	17	16	16.57142857	0.285714286	0.534522484	1	16	17	17	98	97	97.57142857	0.285714286	0.534522484	1	97	98	98	99	99	99	119.9483836	7.439930413	0	99	99	99	54	54	54	66.1574104
293564	35.2	35.1	35.15	0.003	0.054772256	0.1	35.1	35.15	35.2	52	50	51.16666667	0.566666667	0.752772653	2	51	51	51.75	18	17	17.33333333	0.266666667	0.516397779	1	17	17	17.75	98	97	97.66666667	0.266666667	0.516397779	1	97.25	98	98	106	106	106	119.9483836	7.439930413	0	106	106	106	50	50	50	66.1574104
293564	35.1	35.1	35.1	0	0	0	35.1	35.1	35.1	52	49	50.28571429	0.904761905	0.951189731	3	50	50	50.5	18	17	17.28571429	0.238095238	0.487950036	1	17	17	17.5	98	97	97.57142857	0.285714286	0.534522484	1	97	98	98	106	106	106	119.9483836	7.439930413	0	106	106	106	54	54	54	66.1574104
293564	35.1	35	35.06666667	0.002666667	0.051639778	0.1	35.025	35.1	35.1	49	49	49	0	0	0	49	49	49	17	17	17	0	0	0	17	17	17	98	98	98	0	0	0	98	98	98	104	104	104	119.9483836	7.439930413	0	104	104	104	52	52	52	66.1574104
293564	35.1	35.1	35.1	0	0	0	35.1	35.1	35.1	50	49	49.66666667	0.266666667	0.516397779	1	49.25	50	50	18	17	17.16666667	0.166666667	0.40824829	1	17	17	17	98	97	97.66666667	0.266666667	0.516397779	1	97.25	98	98	106	106	106	119.9483836	7.439930413	0	106	106	106	54	54	54	66.1574104
294603	35.2	35.2	35.2	0	0	0	35.2	35.2	35.2	71	67	69	1.6	1.264911064	4	69	69	69	12	4	9.8	10.7	3.271085447	8	11	11	11	99	99	99	0	0	0	99	99	99	166	147	155.6666667	53.86666667	7.339391437	19	150.5	154.5	160.75	74	68	70.66666667	4.266666667
294603	35.1	35	35.08333333	0.001666667	0.040824829	0.1	35.1	35.1	35.1	67	60	63.33333333	6.666666667	2.581988897	7	61.5	63.5	64.75	21.83944483	17.52167581	19.58999886	7.336905794	1.725640572	4.31776902	18.65535041	19.52283242	20.46200308	99	98	98.83333333	0.166666667	0.40824829	1	99	99	99	147	112	122.6666667	177.0666667	13.30663995	35	115	116.5	126.25	70	61	64	11.6
294603	35.1	34.7	34.92857143	0.022380952	0.149602648	0.4	34.85	34.9	35.05	80	63	70.28571429	37.23809524	6.102302454	17	65.5	71	73.5	21.83944483	17.52167581	19.58999886	7.336905794	1.725640572	4.31776902	18.65535041	19.52283242	20.46200308	99	98	98.85714286	0.142857143	0.377964473	1	99	99	99	153	112	127.2857143	211.5714286	14.54549513	41	116.5	127	133	72	61	65.71428571	15.9047619
294603	34.9	34.7	34.81428571	0.008095238	0.089973541	0.2	34.75	34.8	34.9	82	71	77.42857143	21.95238095	4.685336802	11	73.5	80	81	5	3	4	2	1.414213562	2	3.5	4	4.5	99	98	98.57142857	0.285714286	0.534522484	1	98	99	99	166	127	143.2857143	296.9047619	17.23092458	39	127.5	139	158	76	66	70.71428571	12.57142857
294603	35.2	35.2	35.2	0	0	0	35.2	35.2	35.2	71	67	69.14285714	2.80952381	1.67616342	4	68	69	70.5	12	4	9	19	4.358898944	8	7.5	11	11.5	99	99	99	0	0	0	99	99	99	166	147	153.5714286	46.28571429	6.803360514	19	148.5	152	156.5	74	68	70.57142857	3.952380952
294603	35.4	35.2	35.28333333	0.009666667	0.098319208	0.2	35.2	35.25	35.375	72	63	68.16666667	11.76666667	3.430257522	9	66.25	68.5	70.75	12	6	9.666666667	10.33333333	3.214550254	6	8.5	11	11.5	99	99	99	0	0	0	99	99	99	158	135	149	66	8.124038405	23	147	149.5	154.25	72	66	69.83333333	4.566666667
296259	37.1	36.7	36.92857143	0.022380952	0.149602648	0.4	36.85	36.9	37.05	102	83	89.28571429	49.9047619	7.064330252	19	84.5	87	92	16	13	14.85714286	1.80952381	1.345185418	3	14	15	16	96.47017296	93.70031768	95.22013094	7.688381888	1.285498813	2.769855277	94.66734322	95.33515708	95.87324979	145	144	144.5	0.5	0.707106781	1	144.25	144.5	144.75	102	102	102	0
296259	37.3	37	37.15	0.011	0.104880885	0.3	37.1	37.15	37.2	94	81	85.5	22.7	4.7644517	13	83	83.5	87	16	13	15.5	1.5	1.224744871	3	16	16	16	96.47017296	93.70031768	95.22013094	7.688381888	1.285498813	2.769855277	94.66734322	95.33515708	95.87324979	144	144	144	0	0	0	144	144	144	102	94	98	32
296259	36.9	36.5	36.73333333	0.026666667	0.163299316	0.4	36.625	36.75	36.875	102	85	92.83333333	38.16666667	6.177917664	17	88.5	93.5	95.5	15	13	13.66666667	1.066666667	1.032795559	2	13	13	14.5	96.47017296	93.70031768	95.22013094	7.688381888	1.285498813	2.769855277	94.66734322	95.33515708	95.87324979	149	145	147	8	2.828427125	4	146	147	148	103	102	102.5	0.5
296259	36.4	35.6	35.98333333	0.093666667	0.306050105	0.8	35.75	36	36.175	105	101	102.8333333	2.166666667	1.471960144	4	102	102.5	103.75	15	14	14.16666667	0.166666667	0.40824829	1	14	14	14	96.47017296	93.70031768	95.22013094	7.688381888	1.285498813	2.769855277	94.66734322	95.33515708	95.87324979	150	149	149.5	0.5	0.707106781	1	149.25	149.5	149.75	105	103	104	2
296259	35.4	34.6	34.95714286	0.082857143	0.287849167	0.8	34.75	34.9	35.15	102	77	95.14285714	72.47619048	8.513294925	25	94.5	98	100	16	13	14.71428571	1.571428571	1.253566341	3	14	14	16	96.47017296	93.70031768	95.22013094	7.688381888	1.285498813	2.769855277	94.66734322	95.33515708	95.87324979	148	141	144.5	24.5	4.949747468	7	142.75	144.5	146.25	101	100	100.5	0.5
296259	35.9	34.9	35.4	0.126666667	0.355902608	1	35.15	35.4	35.65	103	98	101	3.333333333	1.825741858	5	100	102	102	15	13	14	0.333333333	0.577350269	2	14	14	14	96.47017296	93.70031768	95.22013094	7.688381888	1.285498813	2.769855277	94.66734322	95.33515708	95.87324979	149	148	148.5	0.5	0.707106781	1	148.25	148.5	148.75	103	100	101.5	4.5
297942	33.1	33	33.06666667	0.003333333	0.057735027	0.1	33.05	33.1	33.1	81	78	79.28571429	1.238095238	1.112697281	3	78.5	79	80	27	25	25.57142857	0.619047619	0.786795792	2	25	25	26	96.47017296	93.70031768	95.22013094	7.688381888	1.285498813	2.769855277	94.66734322	95.33515708	95.87324979	100	96	98.14285714	3.476190476	1.864454471	4	96.5	98	100	50	43	48.71428571	6.571428571
297942	33.1	33	33.05	0.005	0.070710678	0.1	33.025	33.05	33.075	89	79	82.42857143	13.61904762	3.690399385	10	80	81	84	27	24	25.57142857	1.285714286	1.133893419	3	25	25	26.5	96.47017296	93.70031768	95.22013094	7.688381888	1.285498813	2.769855277	94.66734322	95.33515708	95.87324979	110	96	102.4285714	23.28571429	4.825527358	14	100	100	105.5	50	43	46.71428571	8.571428571
297942	35.43072936	34.4017043	35.06177513	0.967325594	0.425600085	1.029025068	34.92108704	35.16140789	35.30804696	93	93	93	0	0	0	93	93	93	56	52	53.16666667	2.566666667	1.602081979	4	52	52.5	53.75	96.47017296	93.70031768	95.22013094	7.688381888	1.285498813	2.769855277	94.66734322	95.33515708	95.87324979	100	93	96	6.8	2.607680962	7	94.25	95.5	97.5	52	49	50.5	1.1
297942	35.43072936	34.4017043	35.06177513	0.967325594	0.425600085	1.029025068	34.92108704	35.16140789	35.30804696	94	93	93.28571429	0.238095238	0.487950036	1	93	93	93.5	60	43	55.14285714	37.47619048	6.121780009	17	53.5	56	60	96.47017296	93.70031768	95.22013094	7.688381888	1.285498813	2.769855277	94.66734322	95.33515708	95.87324979	96	93	94	1.333333333	1.154700538	3	93	94	94.5	50	47	49.28571429	1.238095238
297942	35.43072936	34.4017043	35.06177513	0.967325594	0.425600085	1.029025068	34.92108704	35.16140789	35.30804696	94	92	93.16666667	0.566666667	0.752772653	2	93	93	93.75	60	43	53	66.4	8.148619515	17	45.75	55.5	60	96.47017296	93.70031768	95.22013094	7.688381888	1.285498813	2.769855277	94.66734322	95.33515708	95.87324979	96	88	92.33333333	8.266666667	2.875181154	8	90.75	93	93.75	50	40	46.33333333	18.66666667
297942	35.43072936	34.4017043	35.06177513	0.967325594	0.425600085	1.029025068	34.92108704	35.16140789	35.30804696	92	82	88.5	14.7	3.834057903	10	86.75	90	91	46	24	32.5	102.7	10.13410085	22	26.25	27	40.5	96.47017296	93.70031768	95.22013094	7.688381888	1.285498813	2.769855277	94.66734322	95.33515708	95.87324979	110	96	103.8333333	22.56666667	4.750438576	14	102.5	104	106.25	46	43	44.66666667	1.066666667
299527	32.5	32.4	32.46666667	0.002666667	0.051639778	0.1	32.425	32.5	32.5	68	64	66.5	2.7	1.643167673	4	65.5	67	67.75	18	17	17.16666667	0.166666667	0.40824829	1	17	17	17	96	95	95.33333333	0.266666667	0.516397779	1	95	95	95.75	98	95	96.66666667	1.866666667	1.366260102	3	95.5	97	97.75	53	51	51.83333333	0.566666667
299527	33.3	32.5	32.85	0.095	0.3082207	0.8	32.625	32.8	33.05	69	67	68	0.8	0.894427191	2	67.25	68	68.75	27	14	22.16666667	22.16666667	4.708148964	13	21	22.5	25.5	97	96	96.83333333	0.166666667	0.40824829	1	97	97	97	109	100	104.1428571	10.80952381	3.287784027	9	102	103	106.5	60	42	54.42857143	36.28571429
299527	34.1	32.9	33.5	0.186666667	0.43204938	1.2	33.2	33.5	33.8	73	67	69.71428571	3.904761905	1.97604704	6	68.5	70	70.5	26	21	22.85714286	3.476190476	1.864454471	5	21.5	22	24	97	95	96.14285714	0.80952381	0.899735411	2	95.5	96	97	107	98	101.2857143	13.9047619	3.728908943	9	98.5	100	103.5	60	55	57.14285714	4.476190476
299527	34.9	33.5	34.17142857	0.269047619	0.518698004	1.4	33.8	34.1	34.55	74	70	72.28571429	3.571428571	1.889822365	4	70.5	73	74	24	12	18.71428571	21.57142857	4.644505202	12	15	21	22	98	91	95.42857143	4.952380952	2.225394561	7	95	96	96.5	103	97	99.5	5.428571429	2.32992949	6	98	98.5	100.75	59	36	54.125	55.55357143
299527	32.5	32.5	32.5	0	0	0	32.5	32.5	32.5	65	63	64	0.4	0.632455532	2	64	64	64	17	14	15.16666667	1.366666667	1.169045194	3	14.25	15	15.75	96	95	95.66666667	0.266666667	0.516397779	1	95.25	96	96	101	97	98.83333333	2.166666667	1.471960144	4	98	98.5	99.75	54	52	52.66666667	0.666666667
299527	32.5	32.5	32.5	0	0	0	32.5	32.5	32.5	67	63	64.85714286	2.476190476	1.573591585	4	64	64	66	18	14	16.42857143	1.952380952	1.397276262	4	16	17	17	96	95	95.57142857	0.285714286	0.534522484	1	95	96	96	100	97	98.14285714	1.142857143	1.069044968	3	97.5	98	98.5	54	52	52.57142857	0.619047619
300361	38.1	38.1	38.1	0	0	0	38.1	38.1	38.1	139	135	137.7142857	1.904761905	1.380131119	4	137.5	138	138.5	12	12	12	0	0	0	12	12	12	99	98	98.5	0.333333333	0.577350269	1	98	98.5	99	121	101	107.7142857	55.23809524	7.43223353	20	103	105	110.5	72	70	70.85714286	0.80952381
300361	38.1	38	38.06666667	0.002666667	0.051639778	0.1	38.025	38.1	38.1	139	138	138.1666667	0.166666667	0.40824829	1	138	138	138	15	12	12.5	1.5	1.224744871	3	12	12	12	99	98	98.4	0.3	0.547722558	1	98	98	99	109	101	103.6666667	8.266666667	2.875181154	8	102	103	104	72	66	70.16666667	4.966666667
300361	38.1	38.1	38.1	0	0	0	38.1	38.1	38.1	140	135	138.1666667	3.366666667	1.834847859	5	137.5	139	139	12	12	12	0	0	0	12	12	12	99	98	98.5	0.333333333	0.577350269	1	98	98.5	99	121	105	113.3333333	41.86666667	6.470445631	16	108.25	115	117.25	74	70	71.5	1.9
300361	38.1	25.5	33.9	52.92	7.274613392	12.6	31.8	38.1	38.1	140	137	138.3333333	2.333333333	1.527525232	3	137.5	138	139	12	12	12	0	0	0	12	12	12	99	96	97.66666667	2.333333333	1.527525232	3	97	98	98.5	127	95	114.3333333	289.3333333	17.0098011	32	108	121	124	86	74	78.66666667	41.33333333
300361	25.95	25.95	25.95	0.967325594	0.425600085	0	25.95	25.95	25.95	136	135	135.5	0.333333333	0.577350269	1	135	135.5	136	26	12	15.5	49	7	14	12	12	15.5	99	99	99	0	0	0	99	99	99	111	105	109.25	8.25	2.872281323	6	108.75	110.5	111	85	82	83	2
300361	34.1	25.95	30.21666667	16.71583333	4.088500132	8.15	28.275	30.6	32.35	137	135	135.8333333	0.566666667	0.752772653	2	135.25	136	136	26	12	14.33333333	32.66666667	5.715476066	14	12	12	12	99	99	99	0	0	0	99	99	99	111	105	109.8333333	5.766666667	2.401388487	6	110.25	111	111	85	79	81.83333333	4.566666667
301249	32.6	32	32.37142857	0.049047619	0.221466971	0.6	32.25	32.4	32.55	48	47	47.57142857	0.285714286	0.534522484	1	47	48	48	21	12	15.42857143	9.619047619	3.10145895	9	13.5	14	17	96.47017296	93.70031768	95.22013094	7.688381888	1.285498813	2.769855277	94.66734322	95.33515708	95.87324979	91	91	91	119.9483836	7.439930413	0	91	91	91	62	62	62	66.1574104
301249	32.4	30.55	31.76428571	0.455595238	0.674977954	1.85	31.45	32	32.25	48	47	47.16666667	0.166666667	0.40824829	1	47	47	47	21	12	15.85714286	8.142857143	2.853569194	9	14.5	15	17	96.47017296	93.70031768	95.22013094	7.688381888	1.285498813	2.769855277	94.66734322	95.33515708	95.87324979	123.5761024	109.3351184	116.3179942	119.9483836	7.439930413	14.24098402	113.2960213	116.2408585	119.2429295	70.40105431	61.10325496	65.39773371	66.1574104
301249	33.1	32.9	33	0.004	0.063245553	0.2	33	33	33	52	50	51	0.4	0.632455532	2	51	51	51	21.83944483	17.52167581	19.58999886	7.336905794	1.725640572	4.31776902	18.65535041	19.52283242	20.46200308	99	99	99	0	0	0	99	99	99	88	88	88	119.9483836	7.439930413	0	88	88	88	52	52	52	66.1574104
301249	33	32.8	32.9	0.006666667	0.081649658	0.2	32.85	32.9	32.95	51	50	50.66666667	0.266666667	0.516397779	1	50.25	51	51	21.83944483	17.52167581	19.58999886	7.336905794	1.725640572	4.31776902	18.65535041	19.52283242	20.46200308	99	99	99	0	0	0	99	99	99	88	88	88	119.9483836	7.439930413	0	88	88	88	52	52	52	66.1574104
301249	32.9	32.8	32.83333333	0.002666667	0.051639778	0.1	32.8	32.8	32.875	51	50	50.2	0.2	0.447213595	1	50	50	50	17	17	17	7.336905794	1.725640572	0	17	17	17	99	99	99	7.688381888	1.285498813	0	99	99	99	123.5761024	109.3351184	116.3179942	119.9483836	7.439930413	14.24098402	113.2960213	116.2408585	119.2429295	70.40105431	61.10325496	65.39773371	66.1574104
301249	32.7	32.5	32.61666667	0.005666667	0.075277265	0.2	32.6	32.6	32.675	49	47	48	0.4	0.632455532	2	48	48	48	21	12	15.16666667	10.96666667	3.311595789	9	13.25	14	16.25	96.47017296	93.70031768	95.22013094	7.688381888	1.285498813	2.769855277	94.66734322	95.33515708	95.87324979	91	91	91	119.9483836	7.439930413	0	91	91	91	62	62	62	66.1574104
301638	33.9	33.6	33.75	0.011	0.104880885	0.3	33.7	33.75	33.8	65	62	63	1.6	1.264911064	3	62	62.5	63.75	15	14	14.66666667	0.266666667	0.516397779	1	14.25	15	15	98	98	98	0	0	0	98	98	98	95	79	86.66666667	42.26666667	6.501281925	16	82	86	91.5	55	46	49.66666667	13.46666667
301638	34.3	34	34.13333333	0.014666667	0.121106014	0.3	34.025	34.15	34.2	73	65	69.83333333	12.96666667	3.600925807	8	67.25	70.5	73	15	14	14.83333333	0.166666667	0.40824829	1	15	15	15	99	96	98.16666667	1.366666667	1.169045194	3	98	98.5	99	116	80	95.75	104.3863636	10.2169645	36	89.75	94.5	101	60	45	52	28.72727273
301638	33.6	33.2	33.47142857	0.015714286	0.125356634	0.4	33.5	33.5	33.5	65	62	63.42857143	0.952380952	0.975900073	3	63	63	64	21	14	17.42857143	9.619047619	3.10145895	7	15	16	20.5	99	98	98.14285714	0.142857143	0.377964473	1	98	98	98	92	74	80.71428571	33.9047619	5.822779569	18	77.5	79	82.5	62	48	54.71428571	27.9047619
301638	33.7	33.5	33.58571429	0.008095238	0.089973541	0.2	33.5	33.6	33.65	64	62	62.57142857	0.619047619	0.786795792	2	62	62	63	20	14	15.57142857	4.285714286	2.070196678	6	14.5	15	15.5	98	98	98	0	0	0	98	98	98	90	77	82.16666667	19.76666667	4.44597196	13	79.75	82	82.75	62	46	52.16666667	38.96666667
301638	34.8	34.4	34.56666667	0.026666667	0.163299316	0.4	34.425	34.55	34.675	75	72	73.83333333	1.366666667	1.169045194	3	73.25	74	74.75	17	14	15.66666667	1.066666667	1.032795559	3	15.25	16	16	97	97	97	0	0	0	97	97	97	120	91	105.6923077	89.8974359	9.481425837	29	100	105	113	59	45	51.23076923	31.02564103
301638	34.5	34.1	34.3	0.02	0.141421356	0.4	34.2	34.3	34.4	75	68	72.57142857	4.952380952	2.225394561	7	72.5	73	73.5	16	14	14.85714286	0.476190476	0.690065559	2	14.5	15	15	99	96	97.57142857	1.285714286	1.133893419	3	97	97	98.5	116	89	101.4285714	82.57142857	9.086882225	27	93.25	101.5	107.5	60	45	51.85714286	31.82417582
301669	33.4	32.3	33.05	0.227	0.47644517	1.1	32.775	33.3	33.375	133	132	132.5	0.3	0.547722558	1	132	132.5	133	22	17	20.66666667	3.466666667	1.861898673	5	21	21	21.75	99	99	99	0	0	0	99	99	99	105	97	101	32	5.656854249	8	99	101	103	55	50	52.5	12.5
301669	33.3	32.2	32.42857143	0.169047619	0.411154009	1.1	32.2	32.2	32.45	132	132	132	0	0	0	132	132	132	22	16	20	6.333333333	2.516611478	6	18.5	21	22	99	98	98.71428571	0.238095238	0.487950036	1	98.5	99	99	100	97	98.5	4.5	2.121320344	3	97.75	98.5	99.25	55	52	53.5	4.5
301669	32.2	32.2	32.2	0	0	0	32.2	32.2	32.2	132	131	131.8333333	0.166666667	0.40824829	1	132	132	132	22	16	20.66666667	5.866666667	2.422120283	6	20.5	22	22	99	98	98.33333333	0.266666667	0.516397779	1	98	98	98.75	100	97	98.5	4.5	2.121320344	3	97.75	98.5	99.25	54	52	53	2
301669	32.2	31.2	31.56666667	0.206666667	0.454606057	1	31.3	31.3	31.9	135	132	133.1666667	0.966666667	0.98319208	3	133	133	133	24	20	21.33333333	1.866666667	1.366260102	4	21	21	21	99	98	98.16666667	0.166666667	0.40824829	1	98	98	98	103	103	103	119.9483836	7.439930413	0	103	103	103	53	53	53	66.1574104
301669	31.3	31.3	31.3	0	0	0	31.3	31.3	31.3	133	132	132.7142857	0.238095238	0.487950036	1	132.5	133	133	22	20	20.57142857	0.619047619	0.786795792	2	20	20	21	99	98	98.14285714	0.142857143	0.377964473	1	98	98	98	118	118	118	119.9483836	7.439930413	0	118	118	118	51	51	51	66.1574104
301669	34.3	31.3	32.14285714	2.072857143	1.43974204	3	31.3	31.3	32.75	133	131	132.1428571	0.80952381	0.899735411	2	131.5	132	133	22	20	20.42857143	0.619047619	0.786795792	2	20	20	20.5	99	98	98.14285714	0.142857143	0.377964473	1	98	98	98	118	101	109.5	144.5	12.02081528	17	105.25	109.5	113.75	51	48	49.5	4.5
303932	36.2	34.8	35.84285714	0.22952381	0.479086432	1.4	35.85	36	36.1	71	69	70.28571429	0.571428571	0.755928946	2	70	70	71	21.83944483	17.52167581	19.58999886	7.336905794	1.725640572	4.31776902	18.65535041	19.52283242	20.46200308	97	95	95.85714286	0.476190476	0.690065559	2	95.5	96	96	156	135	143.125	47.55357143	6.895909761	21	138.25	142.5	146.5	70	58	62.875	13.83928571
303932	36.2	36	36.1	0.003333333	0.057735027	0.2	36.1	36.1	36.1	71	69	69.71428571	0.571428571	0.755928946	2	69	70	70	21.83944483	17.52167581	19.58999886	7.336905794	1.725640572	4.31776902	18.65535041	19.52283242	20.46200308	96	95	95.28571429	0.238095238	0.487950036	1	95	95	95.5	156	135	146.875	71.55357143	8.458934414	21	140.5	148.5	154.25	70	58	63.875	12.125
303932	36	35.9	35.94285714	0.002857143	0.053452248	0.1	35.9	35.9	36	70	67	68.28571429	1.904761905	1.380131119	3	67	68	69.5	21.83944483	17.52167581	19.58999886	7.336905794	1.725640572	4.31776902	18.65535041	19.52283242	20.46200308	97	94	95.85714286	1.142857143	1.069044968	3	95.5	96	96.5	172	160	165.375	18.26785714	4.274091382	12	162	165	167.25	76	65	68.25	11.07142857
303932	36	35.9	35.96666667	0.002666667	0.051639778	0.1	35.925	36	36	68	67	67.5	0.3	0.547722558	1	67	67.5	68	21.83944483	17.52167581	19.58999886	7.336905794	1.725640572	4.31776902	18.65535041	19.52283242	20.46200308	96	94	95.33333333	0.666666667	0.816496581	2	95	95.5	96	169	159	164.1428571	9.80952381	3.132015934	10	163	164	165.5	78	67	69.14285714	15.47619048
303932	36	35.9	35.93333333	0.002666667	0.051639778	0.1	35.9	35.9	35.975	70	68	69.33333333	0.666666667	0.816496581	2	69	69.5	70	21.83944483	17.52167581	19.58999886	7.336905794	1.725640572	4.31776902	18.65535041	19.52283242	20.46200308	97	96	96.33333333	0.266666667	0.516397779	1	96	96	96.75	172	157	163.4285714	38.28571429	6.187545094	15	158.5	162	168	76	64	67.42857143	15.95238095
303932	36.1	36	36.08333333	0.001666667	0.040824829	0.1	36.1	36.1	36.1	71	69	69.66666667	0.666666667	0.816496581	2	69	69.5	70	21.83944483	17.52167581	19.58999886	7.336905794	1.725640572	4.31776902	18.65535041	19.52283242	20.46200308	96	94	95	0.4	0.632455532	2	95	95	95	161	151	156.1428571	11.47619048	3.38765265	10	154.5	155	158.5	73	65	66.57142857	8.619047619
306982	37.4	31.4	35.875	8.9025	2.98370575	6	35.825	37.35	37.4	118	117	117.25	0.25	0.5	1	117	117	117.25	21.83944483	17.52167581	19.58999886	7.336905794	1.725640572	4.31776902	18.65535041	19.52283242	20.46200308	90	90	90	0	0	0	90	90	90	113	77	89.16666667	301.3666667	17.35991551	36	77.25	79	102.5	43	41	42.33333333	0.666666667
306982	37.4	37.4	37.4	0.967325594	0.425600085	0	37.4	37.4	37.4	114	111	112.8	1.2	1.095445115	3	113	113	113	21.83944483	17.52167581	19.58999886	7.336905794	1.725640572	4.31776902	18.65535041	19.52283242	20.46200308	90	90	90	0	0	0	90	90	90	106	72	82.57142857	257.2857143	16.04012825	34	72.5	74	90.5	42	40	40.85714286	0.476190476
306982	35.43072936	34.4017043	35.06177513	0.967325594	0.425600085	1.029025068	34.92108704	35.16140789	35.30804696	113	111	111.8333333	0.566666667	0.752772653	2	111.25	112	112	21.83944483	17.52167581	19.58999886	7.336905794	1.725640572	4.31776902	18.65535041	19.52283242	20.46200308	90	89	89.33333333	0.266666667	0.516397779	1	89	89	89.75	107	69	80.25	264.5	16.26345597	38	71	72	82	43	40	41.125	0.982142857
306982	30.05	30.05	30.05	0.967325594	0.425600085	0	30.05	30.05	30.05	112	109	111.1428571	1.476190476	1.214985793	3	110.5	112	112	9	8	8.5	0.5	0.707106781	1	8.25	8.5	8.75	89	88	88.85714286	0.142857143	0.377964473	1	89	89	89	107	68	78.22222222	260.4444444	16.13829125	39	69	71	74	43	37	40.88888889	2.861111111
306982	37.3	31.4	34.35	17.405	4.171930009	5.9	32.875	34.35	35.825	119	117	118.2	1.2	1.095445115	2	117	119	119	21.83944483	17.52167581	19.58999886	7.336905794	1.725640572	4.31776902	18.65535041	19.52283242	20.46200308	90	90	90	0	0	0	90	90	90	113	77	88.57142857	258.952381	16.09199742	36	78.5	80	96.5	44	41	42.42857143	0.952380952
306982	35.43072936	34.4017043	35.06177513	0.967325594	0.425600085	1.029025068	34.92108704	35.16140789	35.30804696	119	117	118.1666667	0.966666667	0.98319208	2	117.25	118.5	119	21.83944483	17.52167581	19.58999886	7.336905794	1.725640572	4.31776902	18.65535041	19.52283242	20.46200308	91	90	90.16666667	0.166666667	0.40824829	1	90	90	90	116	78	92.25	203.9285714	14.28035614	38	81.25	89.5	97.5	50	42	45.5	10.28571429
307301	35.4	34.9	35.16666667	0.034666667	0.186189867	0.5	35.05	35.2	35.275	137	127	133.8333333	13.36666667	3.656045222	10	133.25	135	136	21.83944483	17.52167581	19.58999886	7.336905794	1.725640572	4.31776902	18.65535041	19.52283242	20.46200308	98	94	96.16666667	2.566666667	1.602081979	4	95.25	96	97.5	151	88	116.1666667	632.9666667	25.1588288	63	98.5	110	135	97	65	78.66666667	199.0666667
307301	35.2	34.5	34.81428571	0.058095238	0.241029538	0.7	34.65	34.8	34.95	137	131	134.1428571	6.142857143	2.478478796	6	132.5	133	136.5	21.83944483	17.52167581	19.58999886	7.336905794	1.725640572	4.31776902	18.65535041	19.52283242	20.46200308	96	93	94.42857143	1.285714286	1.133893419	3	94	94	95	151	117	137.625	161.4107143	12.70475164	34	130	143	145.75	98	74	90.875	80.69642857
307301	34.2	33	33.76666667	0.282666667	0.531664054	1.2	33.375	34	34.175	132	119	124.1666667	27.76666667	5.269408569	13	120.25	122.5	127.75	21.83944483	17.52167581	19.58999886	7.336905794	1.725640572	4.31776902	18.65535041	19.52283242	20.46200308	98	93	95.66666667	4.266666667	2.065591118	5	94.25	95.5	97.5	158	113	139.8333333	319.7666667	17.88202077	45	128.5	145.5	152	97	77	89.16666667	61.36666667
307301	34.8	34.3	34.55	0.035	0.187082869	0.5	34.425	34.55	34.675	137	130	132.1666667	6.966666667	2.639444386	7	130.25	131.5	132.75	21.83944483	17.52167581	19.58999886	7.336905794	1.725640572	4.31776902	18.65535041	19.52283242	20.46200308	95	93	93.83333333	0.566666667	0.752772653	2	93.25	94	94	148	110	130.2857143	277.2380952	16.65046832	38	115.5	133	145	98	74	87	118
307301	34.2	34.1	34.15714286	0.002857143	0.053452248	0.1	34.1	34.2	34.2	124	119	121.2857143	4.238095238	2.058663459	5	119.5	121	123	21.83944483	17.52167581	19.58999886	7.336905794	1.725640572	4.31776902	18.65535041	19.52283242	20.46200308	98	93	95.28571429	4.571428571	2.138089935	5	93.5	95	97	158	132	143.4285714	105.952381	10.2933173	26	134.5	145	150	97	85	90.42857143	18.95238095
307301	34.3	34.1	34.18571429	0.004761905	0.069006556	0.2	34.15	34.2	34.2	124	119	121.4285714	4.285714286	2.070196678	5	119.5	122	123	21.83944483	17.52167581	19.58999886	7.336905794	1.725640572	4.31776902	18.65535041	19.52283242	20.46200308	98	93	94.85714286	5.142857143	2.267786838	5	93	94	96.5	159	108	131.7142857	337.9047619	18.38218599	51	120.5	132	141	98	74	85.42857143	69.28571429
313193	36.833	33.75	35.15471429	1.486673905	1.219292379	3.083	34	35.611	35.9445	88	86	86.71428571	0.571428571	0.755928946	2	86	87	87	24	24	24	0	0	0	24	24	24	96.47017296	93.70031768	95.22013094	7.688381888	1.285498813	2.769855277	94.66734322	95.33515708	95.87324979	97	91	93.33333333	10.33333333	3.214550254	6	91.5	92	94.5	73	64	67.33333333	24.33333333
313193	36.889	34.028	36.11114286	1.10299181	1.050234169	2.861	35.75	36.75	36.8055	87	86	86.14285714	0.142857143	0.377964473	1	86	86	86	24	24	24	0	0	0	24	24	24	96.47017296	93.70031768	95.22013094	7.688381888	1.285498813	2.769855277	94.66734322	95.33515708	95.87324979	97	97	97	119.9483836	7.439930413	0	97	97	97	73	73	73	66.1574104
313193	37.333	37.278	37.30157143	0.000864286	0.029398737	0.055	37.278	37.278	37.333	86	85	85.71428571	0.238095238	0.487950036	1	85.5	86	86	24	24	24	0	0	0	24	24	24	96.47017296	93.70031768	95.22013094	7.688381888	1.285498813	2.769855277	94.66734322	95.33515708	95.87324979	97	96	96.5	0.5	0.707106781	1	96.25	96.5	96.75	61	46	53.5	112.5
313193	37.333	37.333	37.333	0	0	0	37.333	37.333	37.333	87	86	86.33333333	0.266666667	0.516397779	1	86	86	86.75	24	24	24	0	0	0	24	24	24	96.47017296	93.70031768	95.22013094	7.688381888	1.285498813	2.769855277	94.66734322	95.33515708	95.87324979	98	97	97.5	0.5	0.707106781	1	97.25	97.5	97.75	59	46	52.5	84.5
313193	37.278	37.278	37.278	0	0	0	37.278	37.278	37.278	86	85	85.33333333	0.266666667	0.516397779	1	85	85	85.75	24	23	23.83333333	0.166666667	0.40824829	1	24	24	24	96.47017296	93.70031768	95.22013094	7.688381888	1.285498813	2.769855277	94.66734322	95.33515708	95.87324979	96	94	95	2	1.414213562	2	94.5	95	95.5	61	60	60.5	0.5
313193	37.278	36.5	36.79183333	0.077704967	0.278756106	0.778	36.6045	36.764	36.86125	86	85	85.83333333	0.166666667	0.40824829	1	86	86	86	24	23	23.83333333	0.166666667	0.40824829	1	24	24	24	96.47017296	93.70031768	95.22013094	7.688381888	1.285498813	2.769855277	94.66734322	95.33515708	95.87324979	159	83	121	2888	53.74011537	76	102	121	140	99	55	77	968
313928	36.611	34.306	35.96783333	0.720332567	0.848724082	2.305	36.04175	36.167	36.45875	108	101	104	8.4	2.898275349	7	102	103	106.25	32	27	28.5	3.5	1.870828693	5	27.25	28	28.75	95	93	94	0.8	0.894427191	2	93.25	94	94.75	128	110	119	162	12.72792206	18	114.5	119	123.5	90	67	78.5	264.5
313928	36.611	36.556	36.60183333	0.000504167	0.022453656	0.055	36.611	36.611	36.611	103	96	99	8.4	2.898275349	7	97	98	101.25	28	22	24.66666667	6.266666667	2.503331114	6	22.5	24.5	26.5	94	93	93.66666667	0.266666667	0.516397779	1	93.25	94	94	112	107	109.5	12.5	3.535533906	5	108.25	109.5	110.75	69	59	64	50
313928	36.611	36.556	36.57957143	0.000864286	0.029398737	0.055	36.556	36.556	36.611	100	97	98.42857143	1.285714286	1.133893419	3	97.5	99	99	25	22	24	1	1	3	24	24	24.5	94	93	93.42857143	0.285714286	0.534522484	1	93	93	94	107	105	106	2	1.414213562	2	105.5	106	106.5	63	59	61	8
313928	36.556	34.028	35.70257143	1.288309952	1.135037423	2.528	34.833	36.556	36.556	100	98	98.85714286	0.476190476	0.690065559	2	98.5	99	99	25	23	24.28571429	0.571428571	0.755928946	2	24	24	25	95	93	93.85714286	0.80952381	0.899735411	2	93	94	94.5	105	96	100.5	40.5	6.363961031	9	98.25	100.5	102.75	63	61	62	2
313928	36.611	36.556	36.60183333	0.000504167	0.022453656	0.055	36.611	36.611	36.611	105	101	103	2	1.414213562	4	102.25	103	103.75	32	29	30.33333333	2.266666667	1.505545305	3	29	30	31.75	94	93	93.33333333	0.266666667	0.516397779	1	93	93	93.75	117	117	117	0	0	0	117	117	117	73	67	70	18
313928	36.611	34.306	36.06757143	0.668902619	0.81786467	2.305	36.0835	36.167	36.611	108	102	104.7142857	4.571428571	2.138089935	6	103.5	104	106	32	28	29.57142857	2.952380952	1.718249386	4	28.5	29	30.5	94	93	93.28571429	0.238095238	0.487950036	1	93	93	93.5	128	117	122.5	60.5	7.778174593	11	119.75	122.5	125.25	90	73	81.5	144.5
316981	35.361	34.889	35.05557143	0.022886952	0.151284343	0.472	34.972	35.056	35.0695	91	84	86	5.666666667	2.380476143	7	85	85	86	17	10	13.14285714	7.80952381	2.794552524	7	11	12	15.5	99	99	99	7.688381888	1.285498813	0	99	99	99	181	168	174.8571429	30.14285714	5.4902511	13	170	176	179.5	86	79	81.85714286	7.142857143
316981	35.722	35.056	35.39816667	0.081059767	0.284709969	0.666	35.1525	35.4305	35.62525	93	84	89.33333333	14.66666667	3.829708431	9	86.5	91	91.75	19	10	15.16666667	14.16666667	3.763863264	9	12.25	16.5	17.75	99	98	98.66666667	0.333333333	0.577350269	1	98.5	99	99	198	118	173	642	25.33771892	80	176.5	180	181	92	82	86.57142857	13.28571429
316981	34.889	34.389	34.713	0.0486708	0.220614596	0.5	34.5555	34.8055	34.889	82	71	76.16666667	28.56666667	5.344779384	11	71.25	76	80.75	17	10	13	11.2	3.346640106	7	10	12.5	15.75	95	95	95	0	0	0	95	95	95	181	153	167.4285714	112.2857143	10.59649538	28	159.5	168	175.5	91	76	83	27.33333333
316981	35.056	34.556	34.86116667	0.035472967	0.188342684	0.5	34.76375	34.9165	34.986	88	85	85.83333333	1.766666667	1.329160136	3	85	85	86.5	19	11	15	9.2	3.033150178	8	12.75	15.5	16.75	96.47017296	93.70031768	95.22013094	7.688381888	1.285498813	2.769855277	94.66734322	95.33515708	95.87324979	181	168	173.3333333	26.26666667	5.125101625	13	170	171.5	176.75	85	79	81.33333333	5.866666667
316981	34.944	34.889	34.92828571	0.000720238	0.026837252	0.055	34.9165	34.944	34.944	72	68	70.42857143	2.952380952	1.718249386	4	69	71	72	10	10	10	0	0	0	10	10	10	95	95	95	0	0	0	95	95	95	186	172	179	30	5.477225575	14	175	179	183	85	77	81.85714286	7.142857143
316981	34.944	34.889	34.90471429	0.000720238	0.026837252	0.055	34.889	34.889	34.9165	72	71	71.57142857	0.285714286	0.534522484	1	71	72	72	10	10	10	0	0	0	10	10	10	95	95	95	0	0	0	95	95	95	183	157	170.2857143	79.57142857	8.920281866	26	165	172	175	83	76	79.42857143	6.619047619
317857	36.056	31.278	34.73814286	3.58693281	1.893919959	4.778	34.0555	35.722	36	102	100	101	0.333333333	0.577350269	2	101	101	101	26	26	26	0	0	0	26	26	26	96.47017296	93.70031768	95.22013094	7.688381888	1.285498813	2.769855277	94.66734322	95.33515708	95.87324979	133	102	128.5	115.1428571	10.73046398	31	131.75	132	133	62	51	60.375	14.55357143
317857	36.389	35.722	36.10314286	0.05395281	0.232277441	0.667	36	36.056	36.2775	101	100	100.4285714	0.285714286	0.534522484	1	100	100	101	26	26	26	0	0	0	26	26	26	96.47017296	93.70031768	95.22013094	7.688381888	1.285498813	2.769855277	94.66734322	95.33515708	95.87324979	133	102	128.375	113.9821429	10.67624198	31	131.75	132	132.25	62	51	60.5	14.85714286
317857	36.778	36.556	36.667	0.0147852	0.121594408	0.222	36.556	36.667	36.778	98	98	98	0	0	0	98	98	98	26	26	26	0	0	0	26	26	26	96.47017296	93.70031768	95.22013094	7.688381888	1.285498813	2.769855277	94.66734322	95.33515708	95.87324979	149	104	136.5714286	228.6190476	15.12015369	45	138	138	144.5	70	49	64.42857143	49.95238095
317857	36.778	36.556	36.69871429	0.007040571	0.083908113	0.222	36.667	36.667	36.778	98	98	98	0	0	0	98	98	98	26	26	26	0	0	0	26	26	26	96.47017296	93.70031768	95.22013094	7.688381888	1.285498813	2.769855277	94.66734322	95.33515708	95.87324979	150	112	143.25	167.9285714	12.95872569	38	145.5	148.5	149.25	70	62	68.375	7.696428571
317857	36.778	36.556	36.667	0.0049284	0.070202564	0.222	36.667	36.667	36.667	98	98	98	0	0	0	98	98	98	26	26	26	0	0	0	26	26	26	96.47017296	93.70031768	95.22013094	7.688381888	1.285498813	2.769855277	94.66734322	95.33515708	95.87324979	152	112	144.5714286	209.2857143	14.46671056	40	148	150	151	71	62	69	10
317857	36.444	36.222	36.37933333	0.007907867	0.088926187	0.222	36.347	36.4165	36.444	100	98	99.33333333	1.066666667	1.032795559	2	98.5	100	100	26	26	26	0	0	0	26	26	26	96.47017296	93.70031768	95.22013094	7.688381888	1.285498813	2.769855277	94.66734322	95.33515708	95.87324979	151	112	134	149	12.20655562	39	131.5	132	140	70	57	63.14285714	17.80952381
323975	35.222	35.056	35.12983333	0.004502967	0.067104148	0.166	35.06975	35.139	35.167	107	106	106.3333333	0.266666667	0.516397779	1	106	106	106.75	17	15	16.33333333	1.066666667	1.032795559	2	15.5	17	17	96.47017296	93.70031768	95.22013094	7.688381888	1.285498813	2.769855277	94.66734322	95.33515708	95.87324979	118	114	116	8	2.828427125	4	115	116	117	61	54	57.5	24.5
323975	35	34.944	34.972	0.0009408	0.030672463	0.056	34.944	34.972	35	105	103	104.1666667	0.566666667	0.752772653	2	104	104	104.75	16	14	15.33333333	0.666666667	0.816496581	2	15	15.5	16	96.47017296	93.70031768	95.22013094	7.688381888	1.285498813	2.769855277	94.66734322	95.33515708	95.87324979	114	113	113.5	0.5	0.707106781	1	113.25	113.5	113.75	64	58	61	18
323975	34.944	34.944	34.944	0	0	0	34.944	34.944	34.944	104	103	103.4285714	0.285714286	0.534522484	1	103	103	104	19	14	17	3.333333333	1.825741858	5	16	18	18	96.47017296	93.70031768	95.22013094	7.688381888	1.285498813	2.769855277	94.66734322	95.33515708	95.87324979	124	114	119	50	7.071067812	10	116.5	119	121.5	68	63	65.5	12.5
323975	34.944	34.944	34.944	0	0	0	34.944	34.944	34.944	104	103	103.5714286	0.285714286	0.534522484	1	103	104	104	19	14	16.42857143	2.952380952	1.718249386	5	15.5	16	17.5	96.47017296	93.70031768	95.22013094	7.688381888	1.285498813	2.769855277	94.66734322	95.33515708	95.87324979	114	114	114	0	0	0	114	114	114	68	64	66	8
323975	35.5	35.278	35.375	0.0073032	0.085458762	0.222	35.31275	35.361	35.43025	108	107	107.6666667	0.266666667	0.516397779	1	107.25	108	108	19	16	17.83333333	0.966666667	0.98319208	3	18	18	18	96.47017296	93.70031768	95.22013094	7.688381888	1.285498813	2.769855277	94.66734322	95.33515708	95.87324979	108	104	106	8	2.828427125	4	105	106	107	59	58	58.5	0.5
323975	35.333	35.111	35.22628571	0.006792571	0.082417058	0.222	35.167	35.222	35.292	108	106	106.8571429	0.476190476	0.690065559	2	106.5	107	107	18	15	16.57142857	1.619047619	1.272418021	3	15.5	17	17.5	96.47017296	93.70031768	95.22013094	7.688381888	1.285498813	2.769855277	94.66734322	95.33515708	95.87324979	114	104	109	50	7.071067812	10	106.5	109	111.5	59	54	56.5	12.5
324187	34.722	34.222	34.49516667	0.039644967	0.199110438	0.5	34.36075	34.5	34.6595	109	79	91	138.8	11.78134118	30	83.75	86.5	98.25	23	18	19.5	4.3	2.073644135	5	18	18.5	20.5	99	97	98	0.8	0.894427191	2	97.25	98	98.75	112	89	100.5	264.5	16.26345597	23	94.75	100.5	106.25	77	64	70.5	84.5
324187	34.444	33.861	34.15857143	0.040231286	0.200577381	0.583	34.028	34.194	34.2775	89	69	80.85714286	40.80952381	6.388233231	20	79	81	84.5	20	18	18.57142857	0.619047619	0.786795792	2	18	18	19	99	97	98	0.8	0.894427191	2	97.25	98	98.75	129	89	109	800	28.28427125	40	99	109	119	89	64	76.5	312.5
324187	34.194	33.556	33.89816667	0.054458567	0.233363593	0.638	33.75675	33.9305	34.042	89	69	78.16666667	45.76666667	6.765106552	20	74.75	78	80.5	20	18	18.66666667	0.666666667	0.816496581	2	18	18.5	19	99	98	98.66666667	0.333333333	0.577350269	1	98.5	99	99	129	109	119	200	14.14213562	20	114	119	124	89	82	85.5	24.5
324187	33.444	32.778	33.111	0.051468	0.226865599	0.666	32.99975	33.125	33.20825	94	68	79.5	131.5	11.46734494	26	70.5	76.5	89.25	21	15	18	6	2.449489743	6	17	17	20	99	99	99	0	0	0	99	99	99	102	97	99.5	12.5	3.535533906	5	98.25	99.5	100.75	76	66	71	50
324187	32.667	31.111	32.11514286	0.29439981	0.542586223	1.556	31.903	32.222	32.5	73	63	67.28571429	12.9047619	3.59231985	10	65	67	69	17	14	15.28571429	1.238095238	1.112697281	3	14.5	15	16	72	71	71.5	0.5	0.707106781	1	71.25	71.5	71.75	104	102	103	2	1.414213562	2	102.5	103	103.5	82	77	79.5	12.5
324187	33.083	32.222	32.67457143	0.092740952	0.304533992	0.861	32.5	32.667	32.875	75	64	68.85714286	15.14285714	3.891382421	11	66.5	68	71	17	14	15.57142857	1.952380952	1.397276262	3	14.5	15	17	99	71	85.25	252.25	15.88238017	28	71.75	85.5	99	104	102	103	2	1.414213562	2	102.5	103	103.5	82	76	79	18
327417	36.056	33.861	35.242	0.615076667	0.784268236	2.195	34.861	35.472	35.7915	89	72	79.14285714	40.47619048	6.362090103	17	74.5	77	83.5	17	16	16.28571429	0.238095238	0.487950036	1	16	16	16.5	99	98	98.5	0.5	0.707106781	1	98.25	98.5	98.75	111	110	110.5	0.5	0.707106781	1	110.25	110.5	110.75	68	63	65.5	12.5
327417	36.333	35.472	35.98414286	0.100363143	0.316801425	0.861	35.7915	36.056	36.2225	77	71	73.42857143	4.952380952	2.225394561	6	72	73	74.5	17	16	16.42857143	0.285714286	0.534522484	1	16	16	17	96.47017296	93.70031768	95.22013094	7.688381888	1.285498813	2.769855277	94.66734322	95.33515708	95.87324979	126	114	120	72	8.485281374	12	117	120	123	64	62	63	2
327417	36.889	32.889	36.23014286	2.176186143	1.475190206	4	36.6945	36.778	36.833	73	66	70.57142857	8.619047619	2.935821456	7	69	71	73	16	16	16	0	0	0	16	16	16	96.47017296	93.70031768	95.22013094	7.688381888	1.285498813	2.769855277	94.66734322	95.33515708	95.87324979	128	114	121	98	9.899494937	14	117.5	121	124.5	72	62	67	50
327417	36.889	32.889	35.676	2.3414696	1.530186132	4	35.257	36.2225	36.729	73	65	70.33333333	8.666666667	2.943920289	8	70	70.5	72.5	16	16	16	0	0	0	16	16	16	96.47017296	93.70031768	95.22013094	7.688381888	1.285498813	2.769855277	94.66734322	95.33515708	95.87324979	128	127	127.5	0.5	0.707106781	1	127.25	127.5	127.75	72	70	71	2
327417	36.833	36.611	36.713	0.0066684	0.081660272	0.222	36.667	36.6945	36.764	73	66	69.16666667	10.16666667	3.188521078	7	66.25	69	71.75	16	16	16	0	0	0	16	16	16	96.47017296	93.70031768	95.22013094	7.688381888	1.285498813	2.769855277	94.66734322	95.33515708	95.87324979	127	114	120.5	84.5	9.192388155	13	117.25	120.5	123.75	73	62	67.5	60.5
327417	36.556	36.167	36.3705	0.0205795	0.143455568	0.389	36.29175	36.361	36.47225	77	71	73.33333333	4.266666667	2.065591118	6	72.25	73	73.75	17	16	16.16666667	0.166666667	0.40824829	1	16	16	16	96.47017296	93.70031768	95.22013094	7.688381888	1.285498813	2.769855277	94.66734322	95.33515708	95.87324979	126	114	122	48	6.92820323	12	120	126	126	74	62	66.66666667	41.33333333
330599	35.639	32.611	33.85183333	1.193233767	1.0923524	3.028	33.09725	33.7915	34.257	99	79	90.33333333	77.46666667	8.801515021	20	82.75	93.5	96.75	21.83944483	17.52167581	19.58999886	7.336905794	1.725640572	4.31776902	18.65535041	19.52283242	20.46200308	96.47017296	93.70031768	95.22013094	7.688381888	1.285498813	2.769855277	94.66734322	95.33515708	95.87324979	114	114	114	119.9483836	7.439930413	0	114	114	114	64	64	64	66.1574104
330599	36.333	36.222	36.29616667	0.002046167	0.045234574	0.111	36.278	36.3055	36.333	82	78	80	2	1.414213562	4	79.25	80	80.75	21.83944483	17.52167581	19.58999886	7.336905794	1.725640572	4.31776902	18.65535041	19.52283242	20.46200308	96.47017296	93.70031768	95.22013094	7.688381888	1.285498813	2.769855277	94.66734322	95.33515708	95.87324979	116	116	116	119.9483836	7.439930413	0	116	116	116	69	69	69	66.1574104
330599	34.472	32.389	33.80157143	0.531983619	0.729372072	2.083	33.5555	34.111	34.264	101	89	97	20.33333333	4.509249753	12	94.5	99	100.5	21.83944483	17.52167581	19.58999886	7.336905794	1.725640572	4.31776902	18.65535041	19.52283242	20.46200308	99	99	99	7.688381888	1.285498813	0	99	99	99	149	149	149	119.9483836	7.439930413	0	149	149	149	88	88	88	66.1574104
330599	34.306	32.389	33.28971429	0.482085905	0.694324063	1.917	32.75	33.333	33.75	101	89	96.57142857	15.28571429	3.90969491	12	95.5	97	99	21.83944483	17.52167581	19.58999886	7.336905794	1.725640572	4.31776902	18.65535041	19.52283242	20.46200308	99	99	99	7.688381888	1.285498813	0	99	99	99	149	149	149	119.9483836	7.439930413	0	149	149	149	88	88	88	66.1574104
330599	36.333	36.278	36.29371429	0.000720238	0.026837252	0.055	36.278	36.278	36.3055	81	77	78.71428571	1.904761905	1.380131119	4	78	78	79.5	21.83944483	17.52167581	19.58999886	7.336905794	1.725640572	4.31776902	18.65535041	19.52283242	20.46200308	96.47017296	93.70031768	95.22013094	7.688381888	1.285498813	2.769855277	94.66734322	95.33515708	95.87324979	116	116	116	119.9483836	7.439930413	0	116	116	116	69	69	69	66.1574104
330599	36.278	32.111	34.463	4.2325128	2.057307172	4.167	32.56925	34.9445	36.278	96	77	83.66666667	60.26666667	7.763160868	19	78	80.5	88.25	21.83944483	17.52167581	19.58999886	7.336905794	1.725640572	4.31776902	18.65535041	19.52283242	20.46200308	99	99	99	7.688381888	1.285498813	0	99	99	99	123.5761024	109.3351184	116.3179942	119.9483836	7.439930413	14.24098402	113.2960213	116.2408585	119.2429295	70.40105431	61.10325496	65.39773371	66.1574104
330854	37.333	37.278	37.28716667	0.000504167	0.022453656	0.055	37.278	37.278	37.278	71	71	71	0	0	0	71	71	71	18	18	18	0	0	0	18	18	18	95	95	95	7.688381888	1.285498813	0	95	95	95	109	94	101.5	112.5	10.60660172	15	97.75	101.5	105.25	78	60	69	162
330854	37.389	37.278	37.32528571	0.001461571	0.038230504	0.111	37.3055	37.333	37.333	72	70	71.14285714	0.476190476	0.690065559	2	71	71	71.5	18	18	18	0	0	0	18	18	18	95	95	95	7.688381888	1.285498813	0	95	95	95	121	94	107.5	364.5	19.09188309	27	100.75	107.5	114.25	78	62	70	128
330854	37.667	37.444	37.537	0.0082808	0.090998901	0.223	37.458	37.528	37.59725	79	74	76	3.2	1.788854382	5	75	75.5	76.75	18	18	18	0	0	0	18	18	18	96.47017296	93.70031768	95.22013094	7.688381888	1.285498813	2.769855277	94.66734322	95.33515708	95.87324979	124	121	122.5	4.5	2.121320344	3	121.75	122.5	123.25	76	60	68	128
330854	37.389	37.333	37.361	0.0009408	0.030672463	0.056	37.333	37.361	37.389	73	70	71.5	1.1	1.048808848	3	71	71.5	72	18	18	18	0	0	0	18	18	18	96.47017296	93.70031768	95.22013094	7.688381888	1.285498813	2.769855277	94.66734322	95.33515708	95.87324979	121	117	119	8	2.828427125	4	118	119	120	62	54	58	32
330854	37.667	37.556	37.64314286	0.001912143	0.043728056	0.111	37.639	37.667	37.667	94	76	81.42857143	38.95238095	6.241184259	18	78	79	82.5	18	18	18	0	0	0	18	18	18	96.47017296	93.70031768	95.22013094	7.688381888	1.285498813	2.769855277	94.66734322	95.33515708	95.87324979	125	121	123	8	2.828427125	4	122	123	124	76	61	68.5	112.5
330854	37.667	34.222	36.73042857	2.567697286	1.602403596	3.445	36.1115	37.667	37.667	94	79	86	36.33333333	6.027713773	15	82	85	90	18	18	18	0	0	0	18	18	18	96	90	93	18	4.242640687	6	91.5	93	94.5	125	123	124	2	1.414213562	2	123.5	124	124.5	61	40	50.5	220.5
331991	35.639	34.917	35.32142857	0.080983952	0.284576795	0.722	35.125	35.444	35.5	118	117	117.1428571	0.142857143	0.377964473	1	117	117	117	26	24	25.57142857	0.619047619	0.786795792	2	25.5	26	26	99	98	98.42857143	0.285714286	0.534522484	1	98	98	99	91	72	81.5	180.5	13.43502884	19	76.75	81.5	86.25	62	55	58.5	24.5
331991	35.639	35.444	35.53957143	0.007712286	0.08781962	0.195	35.472	35.5	35.625	117	117	117	0	0	0	117	117	117	26	25	25.85714286	0.142857143	0.377964473	1	26	26	26	99	97	98.14285714	0.80952381	0.899735411	2	97.5	98	99	85	72	78.5	84.5	9.192388155	13	75.25	78.5	81.75	67	55	61	72
331991	36.861	36.278	36.55957143	0.050743619	0.225263444	0.583	36.375	36.556	36.736	120	118	119	0.666666667	0.816496581	2	118.5	119	119.5	26	25	25.85714286	0.142857143	0.377964473	1	26	26	26	99	98	98.71428571	0.238095238	0.487950036	1	98.5	99	99	79	63	68.5	53.66666667	7.325753659	16	63.75	66	70.75	59	43	50	46.66666667
331991	37	36.694	36.86566667	0.012798667	0.113131192	0.306	36.79875	36.889	36.93725	119	116	117.8333333	1.366666667	1.169045194	3	117.25	118	118.75	26	26	26	0	0	0	26	26	26	99	99	99	0	0	0	99	99	99	77	63	67.5	41.66666667	6.454972244	14	63.75	65	68.75	57	41	47	50.66666667
331991	36.167	35.444	35.76383333	0.075687767	0.275114098	0.723	35.618	35.6665	35.9445	119	117	117.6666667	0.666666667	0.816496581	2	117	117.5	118	26	19	24.33333333	7.466666667	2.732520204	7	24.25	25.5	26	98	95	96.75	1.583333333	1.258305739	3	96.5	97	97.25	204	65	111.8	3456.7	58.79370715	139	69	85	136	89	47	61	304.5
331991	36.556	36.222	36.3565	0.0131363	0.114613699	0.334	36.29175	36.347	36.382	120	118	119.5	0.7	0.836660027	2	119.25	120	120	26	24	25.16666667	0.966666667	0.98319208	2	24.25	25.5	26	99	98	98.5	0.333333333	0.577350269	1	98	98.5	99	100	68	84.25	190.9166667	13.81725974	32	76.25	84.5	92.5	61	49	55	34.66666667
332856	35.333	35.222	35.26833333	0.002979467	0.054584491	0.111	35.222	35.25	35.31925	72	69	70.5	1.1	1.048808848	3	70	70.5	71	12	12	12	0	0	0	12	12	12	96.47017296	93.70031768	95.22013094	7.688381888	1.285498813	2.769855277	94.66734322	95.33515708	95.87324979	90	88	89.33333333	1.333333333	1.154700538	2	89	90	90	62	54	57	19
332856	35.167	35.056	35.1205	0.0017511	0.041846147	0.111	35.111	35.111	35.153	76	71	72.16666667	3.766666667	1.940790217	5	71	71.5	72	13	12	12.16666667	0.166666667	0.40824829	1	12	12	12	96.47017296	93.70031768	95.22013094	7.688381888	1.285498813	2.769855277	94.66734322	95.33515708	95.87324979	86	86	86	119.9483836	7.439930413	0	86	86	86	57	57	57	66.1574104
332856	35.056	34.833	34.94428571	0.007242905	0.085105257	0.223	34.8885	34.944	35	74	70	71.28571429	2.571428571	1.603567451	4	70	71	72	13	12	12.14285714	0.142857143	0.377964473	1	12	12	12	96.47017296	93.70031768	95.22013094	7.688381888	1.285498813	2.769855277	94.66734322	95.33515708	95.87324979	106	106	106	119.9483836	7.439930413	0	106	106	106	73	73	73	66.1574104
332856	35.111	34.944	35.03971429	0.003834905	0.061926608	0.167	35	35.056	35.0835	76	70	71.85714286	4.142857143	2.035400978	6	71	71	72	13	12	12.28571429	0.238095238	0.487950036	1	12	12	12.5	96.47017296	93.70031768	95.22013094	7.688381888	1.285498813	2.769855277	94.66734322	95.33515708	95.87324979	106	106	106	119.9483836	7.439930413	0	106	106	106	73	73	73	66.1574104
332856	35.444	35.222	35.349	0.006888667	0.082997992	0.222	35.3055	35.333	35.4165	72	69	71.14285714	1.476190476	1.214985793	3	70.5	72	72	12	12	12	0	0	0	12	12	12	96.47017296	93.70031768	95.22013094	7.688381888	1.285498813	2.769855277	94.66734322	95.33515708	95.87324979	94	90	92	8	2.828427125	4	91	92	93	62	56	59	18
332856	35.611	35.389	35.49066667	0.006705467	0.081886914	0.222	35.444	35.472	35.542	72	72	72	0	0	0	72	72	72	12	12	12	0	0	0	12	12	12	96.47017296	93.70031768	95.22013094	7.688381888	1.285498813	2.769855277	94.66734322	95.33515708	95.87324979	94	91	92.5	4.5	2.121320344	3	91.75	92.5	93.25	60	56	58	8
335033	38.722	33.5	36.73133333	3.859421467	1.964541032	5.222	35.764	37.2915	38.069	94	93	93.83333333	0.166666667	0.40824829	1	94	94	94	32	32	32	0	0	0	32	32	32	97	96	96.83333333	0.166666667	0.40824829	1	97	97	97	100	95	97.33333333	3.466666667	1.861898673	5	96.25	97	98.5	60	58	59.16666667	0.966666667
335033	38.722	33.5	37.44057143	4.488924952	2.118708322	5.222	36.9725	38.611	38.653	94	92	93.42857143	0.619047619	0.786795792	2	93	94	94	32	31	31.85714286	0.142857143	0.377964473	1	32	32	32	97	96	96.85714286	0.142857143	0.377964473	1	97	97	97	97	88	92.42857143	13.61904762	3.690399385	9	89.5	92	95.5	60	55	57.14285714	3.142857143
335033	38.667	38.5	38.58816667	0.003832567	0.061907727	0.167	38.556	38.5835	38.632	94	92	92.66666667	0.666666667	0.816496581	2	92	92.5	93	32	30	31.33333333	0.666666667	0.816496581	2	31	31.5	32	97	96	96.83333333	0.166666667	0.40824829	1	97	97	97	92	82	87.66666667	13.86666667	3.723797345	10	85.75	88	90.25	57	52	55	3.6
335033	38.444	38.139	38.3055	0.0123211	0.11100045	0.305	38.243	38.3195	38.375	95	93	94.16666667	0.566666667	0.752772653	2	94	94	94.75	33	28	30.83333333	3.766666667	1.940790217	5	29.5	31.5	32	97	95	96.16666667	0.966666667	0.98319208	2	95.25	96.5	97	102	86	96.66666667	39.86666667	6.314005596	16	93.75	99.5	100.75	66	54	62.16666667	22.16666667
335033	38	31.833	35.87314286	4.98103181	2.231822531	6.167	34.764	36.528	37.6115	93	90	91.85714286	1.476190476	1.214985793	3	91	92	93	32	31	31.57142857	0.285714286	0.534522484	1	31	32	32	97	96	96.57142857	0.285714286	0.534522484	1	96	97	97	108	97	102.7142857	14.23809524	3.773340064	11	101	103	104.5	68	64	65.42857143	1.952380952
335033	38.306	36.528	37.774	0.391503	0.625702006	1.778	37.6115	38	38.1805	94	91	93	1	1	3	93	93	93.5	33	32	32.14285714	0.142857143	0.377964473	1	32	32	32	97	96	96.85714286	0.142857143	0.377964473	1	97	97	97	103	97	100.2857143	4.904761905	2.214669706	6	99	100	102	66	64	64.71428571	0.571428571
336820	36.722	31.694	34.65071429	5.900038571	2.4289995	5.028	32.25	36.472	36.5835	102	93	96	12.66666667	3.559026084	9	93.5	95	97.5	18	14	15.85714286	2.476190476	1.573591585	4	14.5	16	17	99	99	99	0	0	0	99	99	99	156	156	156	119.9483836	7.439930413	0	156	156	156	85	85	85	66.1574104
336820	37	31.694	35.09114286	4.65749681	2.158123446	5.306	33.8195	36.333	36.486	102	92	95	11.33333333	3.366501646	10	93	94	95.5	17	14	15	1.333333333	1.154700538	3	14	15	15.5	96.47017296	93.70031768	95.22013094	7.688381888	1.285498813	2.769855277	94.66734322	95.33515708	95.87324979	156	156	156	119.9483836	7.439930413	0	156	156	156	85	85	85	66.1574104
336820	37.056	37.056	37.056	0	0	0	37.056	37.056	37.056	102	88	96.28571429	27.9047619	5.282495803	14	93.5	95	101	17	14	15.71428571	1.904761905	1.380131119	3	14.5	16	17	99	99	99	7.688381888	1.285498813	0	99	99	99	160	160	160	119.9483836	7.439930413	0	160	160	160	93	93	93	66.1574104
336820	37.056	37.056	37.056	0	0	0	37.056	37.056	37.056	109	95	101.8333333	32.16666667	5.671566509	14	98	101	106.25	20	14	17.16666667	6.166666667	2.483277404	6	15.5	17	19.25	99	99	99	0	0	0	99	99	99	164	164	164	119.9483836	7.439930413	0	164	164	164	107	107	107	66.1574104
336820	37.111	37.056	37.06516667	0.000504167	0.022453656	0.055	37.056	37.056	37.056	102	88	93.83333333	22.96666667	4.792355023	14	91.25	93.5	95	17	14	15	1.6	1.264911064	3	14	14.5	15.75	96.47017296	93.70031768	95.22013094	7.688381888	1.285498813	2.769855277	94.66734322	95.33515708	95.87324979	160	160	160	119.9483836	7.439930413	0	160	160	160	93	93	93	66.1574104
336820	37.111	35.25	36.63433333	0.544741867	0.738066302	1.861	36.49975	37.028	37.056	102	92	95.83333333	11.36666667	3.371448749	10	94.25	95.5	96	17	14	15.16666667	1.366666667	1.169045194	3	14.25	15	15.75	96.47017296	93.70031768	95.22013094	7.688381888	1.285498813	2.769855277	94.66734322	95.33515708	95.87324979	149	149	149	119.9483836	7.439930413	0	149	149	149	84	84	84	66.1574104
336822	35.889	35.389	35.63433333	0.033486267	0.182992532	0.5	35.52075	35.625	35.75025	122	119	120.5	1.1	1.048808848	3	120	120.5	121	26	23	24.33333333	1.466666667	1.211060142	3	23.25	24.5	25	96.47017296	93.70031768	95.22013094	7.688381888	1.285498813	2.769855277	94.66734322	95.33515708	95.87324979	111	103	106.3333333	17.33333333	4.163331999	8	104	105	108	56	45	51	31
336822	35.306	34.889	35.08333333	0.024103867	0.1552542	0.417	34.972	35.0835	35.17325	119	116	117.6666667	2.266666667	1.505545305	3	116.25	118	119	24	21	22.66666667	1.466666667	1.211060142	3	22	22.5	23.75	96.47017296	93.70031768	95.22013094	7.688381888	1.285498813	2.769855277	94.66734322	95.33515708	95.87324979	107	106	106.5	0.5	0.707106781	1	106.25	106.5	106.75	45	44	44.5	0.5
336822	35.056	34.611	34.80957143	0.025588286	0.159963389	0.445	34.6945	34.778	34.9165	117	112	115.1428571	2.476190476	1.573591585	5	115	115	116	24	21	21.71428571	1.238095238	1.112697281	3	21	21	22	96.47017296	93.70031768	95.22013094	7.688381888	1.285498813	2.769855277	94.66734322	95.33515708	95.87324979	109	107	108	2	1.414213562	2	107.5	108	108.5	44	39	41.5	12.5
336822	34.778	34.389	34.59928571	0.019002571	0.137849815	0.389	34.514	34.611	34.6945	115	102	109.1428571	41.80952381	6.466028442	13	102.5	112	115	22	21	21.42857143	0.285714286	0.534522484	1	21	21	22	96.47017296	93.70031768	95.22013094	7.688381888	1.285498813	2.769855277	94.66734322	95.33515708	95.87324979	109	87	98	242	15.55634919	22	92.5	98	103.5	39	36	37.5	4.5
336822	36.167	35.583	35.87714286	0.04529181	0.212818725	0.584	35.7225	35.889	36.028	122	120	120.7142857	0.571428571	0.755928946	2	120	121	121	26	24	25	0.333333333	0.577350269	2	25	25	25	96.47017296	93.70031768	95.22013094	7.688381888	1.285498813	2.769855277	94.66734322	95.33515708	95.87324979	119	101	107.6666667	45.86666667	6.772493386	18	103	106	110.5	58	45	50.66666667	31.06666667
336822	36.389	36	36.1945	0.0231075	0.152011513	0.389	36.08375	36.1945	36.30525	121	117	119.3333333	1.866666667	1.366260102	4	119	119.5	120	25	24	24.5	0.3	0.547722558	1	24	24.5	25	96.47017296	93.70031768	95.22013094	7.688381888	1.285498813	2.769855277	94.66734322	95.33515708	95.87324979	119	97	107.75	51.07142857	7.146427679	22	102.5	108.5	112.25	58	45	52.5	28
336963	37.111	36.167	36.71042857	0.197376952	0.44427126	0.944	36.2775	37.028	37.056	93	79	87.71428571	27.9047619	5.282495803	14	85	87	92.5	27	23	25	2.333333333	1.527525232	4	24	25	26	99	98	98.83333333	0.166666667	0.40824829	1	99	99	99	123.5761024	109.3351184	116.3179942	119.9483836	7.439930413	14.24098402	113.2960213	116.2408585	119.2429295	70.40105431	61.10325496	65.39773371	66.1574104
336963	37.111	28.611	34.6805	9.6013507	3.098604638	8.5	34.8265	35.625	36.31925	93	73	83	66.8	8.173126697	20	79.25	80	89.75	27	13	20.5	38.3	6.188699379	14	15.5	21	25.75	99	98	98.75	0.25	0.5	1	98.75	99	99	123.5761024	109.3351184	116.3179942	119.9483836	7.439930413	14.24098402	113.2960213	116.2408585	119.2429295	70.40105431	61.10325496	65.39773371	66.1574104
336963	37.222	26.722	34.8285	16.6322671	4.078267659	10.5	35.104	36.597	37.06925	92	84	87.16666667	8.166666667	2.857738033	8	85.25	87	88	22	15	18.33333333	6.666666667	2.581988897	7	16.5	18.5	19.75	96.47017296	93.70031768	95.22013094	7.688381888	1.285498813	2.769855277	94.66734322	95.33515708	95.87324979	141	141	141	119.9483836	7.439930413	0	141	141	141	71	71	71	66.1574104
336963	37.167	36.167	36.92166667	0.139030667	0.372868163	1	37.035	37.056	37.056	92	84	86.83333333	8.966666667	2.994439291	8	84.5	86.5	87.75	26	21	23.5	3.1	1.760681686	5	23	23	24.5	99	99	99	0	0	0	99	99	99	123.5761024	109.3351184	116.3179942	119.9483836	7.439930413	14.24098402	113.2960213	116.2408585	119.2429295	70.40105431	61.10325496	65.39773371	66.1574104
336963	37.222	26.722	35.48	15.03074433	3.876950391	10.5	36.5415	36.944	37.1945	89	83	86	6.666666667	2.581988897	6	84	85	88.5	19	15	16.71428571	1.904761905	1.380131119	4	16	16	17.5	96.47017296	93.70031768	95.22013094	7.688381888	1.285498813	2.769855277	94.66734322	95.33515708	95.87324979	141	141	141	119.9483836	7.439930413	0	141	141	141	71	71	71	66.1574104
336963	37.222	30.306	35.885	6.405846667	2.530977413	6.916	36.1805	36.917	37.1945	89	81	84.85714286	10.47619048	3.236694375	8	82.5	84	87.5	20	16	17.28571429	1.904761905	1.380131119	4	16.5	17	17.5	96.47017296	93.70031768	95.22013094	7.688381888	1.285498813	2.769855277	94.66734322	95.33515708	95.87324979	123.5761024	109.3351184	116.3179942	119.9483836	7.439930413	14.24098402	113.2960213	116.2408585	119.2429295	70.40105431	61.10325496	65.39773371	66.1574104
337843	35.944	35.417	35.76171429	0.040013905	0.200034759	0.527	35.6525	35.833	35.9165	106	104	105.1428571	0.476190476	0.690065559	2	105	105	105.5	16	14	14.28571429	0.571428571	0.755928946	2	14	14	14	96	94	95	1	1	2	94.5	95	95.5	94	82	88.66666667	37.33333333	6.110100927	12	86	90	92	64	28	46	324
337843	35.833	33.111	35.00785714	0.957477476	0.97850778	2.722	34.6945	35.417	35.6525	108	104	106	1.666666667	1.290994449	4	105.5	106	106.5	17	14	14.85714286	1.476190476	1.214985793	3	14	14	15.5	96.47017296	93.70031768	95.22013094	7.688381888	1.285498813	2.769855277	94.66734322	95.33515708	95.87324979	101	20	77.4	1076.8	32.81463088	81	82	90	94	64	14	42.6	459.8
337843	35.667	35.444	35.54633333	0.006720267	0.081977233	0.223	35.5	35.528	35.59725	65	51	58.83333333	34.56666667	5.879342367	14	54.5	59.5	63.75	23	6	11.5	37.9	6.156297589	17	7.5	10.5	12	99	98	98.66666667	0.333333333	0.577350269	1	98.5	99	99	75	38	61	227	15.06651917	37	53	67	70.5	44	17	27.42857143	94.61904762
337843	35.944	35.556	35.73414286	0.018935143	0.137605025	0.388	35.639	35.722	35.8195	110	59	76.57142857	395.6190476	19.89017465	51	65	68	84.5	25	7	17.42857143	40.28571429	6.347102826	18	14	18	22	99	85	94.33333333	65.33333333	8.082903769	14	92	99	99	146	69	96.4	1205.3	34.71743078	77	72	75	120	98	30	45.8	861.2
337843	36	35.889	35.9535	0.0017511	0.041846147	0.111	35.944	35.944	35.986	105	102	104	1.6	1.264911064	3	103.25	104.5	105	15	14	14.33333333	0.266666667	0.516397779	1	14	14	14.75	99	94	96	2.8	1.673320053	5	95.25	96	96	123.5761024	109.3351184	116.3179942	119.9483836	7.439930413	14.24098402	113.2960213	116.2408585	119.2429295	70.40105431	61.10325496	65.39773371	66.1574104
337843	36	35.722	35.87483333	0.011632167	0.107852523	0.278	35.79875	35.9025	35.944	110	68	91.83333333	338.5666667	18.40018116	42	76.75	101	102	25	14	18.33333333	16.26666667	4.03319559	11	16	17	20.25	99	85	95.25	46.91666667	6.849574196	14	94.75	98.5	99	146	36	91.4	1966.8	44.34861892	110	60	95	120	98	16	45.2	1101.2
337982	38.444	38.333	38.37933333	0.002979467	0.054584491	0.111	38.333	38.361	38.43025	140	136	137.1666667	2.166666667	1.471960144	4	136.25	137	137	33	28	30	3.2	1.788854382	5	29	29.5	30.75	96	92	94.33333333	2.266666667	1.505545305	4	93.5	95	95	148	128	140.625	49.69642857	7.049569389	20	138.25	141.5	146.25	133	85	115.125	351.2678571
337982	38.278	37.917	38.14833333	0.021479467	0.146558748	0.361	38.06275	38.1945	38.264	137	135	136	0.4	0.632455532	2	136	136	136	30	27	28	1.2	1.095445115	3	27.25	28	28	96	96	96	0	0	0	96	96	96	150	132	139.6666667	44.26666667	6.653319973	18	136	137.5	143.5	137	118	125.6666667	53.06666667
337982	37.556	33.861	35.66675	3.039668917	1.74346463	3.695	34.38225	35.625	36.9095	146	136	139.1666667	14.16666667	3.763863264	10	137	137.5	140.25	36	26	31.5	17.1	4.135214626	10	28.25	32.5	34.5	99	88	95.16666667	14.96666667	3.868677638	11	95	95.5	97.5	161	119	137.5714286	165.952381	12.88225062	42	132	137	141	149	83	115.2857143	404.9047619
337982	38.167	34.556	37.153	1.8990032	1.37804325	3.611	36.9095	37.7365	38.00025	138	135	136.4285714	0.952380952	0.975900073	3	136	136	137	35	26	28.85714286	11.14285714	3.338091842	9	27	27	30	98	95	96	1.2	1.095445115	3	95.25	96	96	161	119	140.125	162.9821429	12.76644598	42	134.5	140	146.25	149	83	119.75	431.0714286
337982	38.556	38.333	38.45228571	0.005613571	0.074923771	0.223	38.4165	38.444	38.5	138	136	137	0.333333333	0.577350269	2	137	137	137	33	29	30.71428571	2.238095238	1.496026483	4	29.5	31	31.5	95	89	92.14285714	5.476190476	2.340126167	6	90.5	92	94	148	124	137.875	88.41071429	9.402697181	24	131	141.5	144.5	133	85	118	269.1428571
337982	38.611	38.5	38.56483333	0.002975767	0.054550588	0.111	38.514	38.5835	38.611	138	136	137	0.4	0.632455532	2	137	137	137	33	31	32.33333333	0.666666667	0.816496581	2	32	32.5	33	93	89	91.16666667	2.566666667	1.602081979	4	90.25	91	92.5	144	119	127.8333333	72.56666667	8.518607085	25	124.25	126	127.75	131	105	113.5	85.1
341609	37.389	36.222	37.21042857	0.190927286	0.436952269	1.167	37.3475	37.389	37.389	91	89	90.14285714	0.476190476	0.690065559	2	90	90	90.5	17	13	14.85714286	3.142857143	1.772810521	4	13.5	14	16.5	98	96	97	0.333333333	0.577350269	2	97	97	97	123	117	120.1428571	5.476190476	2.340126167	6	118.5	121	121.5	55	54	54.85714286	0.142857143
341609	37.444	36.222	37.199	0.2316456	0.481295751	1.222	37.32675	37.389	37.43025	92	89	90.16666667	1.366666667	1.169045194	3	89.25	90	90.75	15	13	13.5	0.7	0.836660027	2	13	13	13.75	97	96	96.83333333	0.166666667	0.40824829	1	97	97	97	123	114	118.1666667	9.366666667	3.060501048	9	117	117.5	119.5	55	53	54.33333333	0.666666667
341609	37.389	37.389	37.389	0	0	0	37.389	37.389	37.389	92	90	90.83333333	0.566666667	0.752772653	2	90.25	91	91	18	13	15.83333333	3.766666667	1.940790217	5	14.5	16.5	17	98	97	97.16666667	0.166666667	0.40824829	1	97	97	97	123	115	120.1666667	8.166666667	2.857738033	8	119.5	121	121.75	55	54	54.83333333	0.166666667
341609	37.389	37.333	37.361	0.0009408	0.030672463	0.056	37.333	37.361	37.389	95	88	90.83333333	6.166666667	2.483277404	7	89.25	90.5	91.75	15	12	13	1.6	1.264911064	3	12	12.5	13.75	98	96	97	0.8	0.894427191	2	96.25	97	97.75	126	111	119.3333333	41.46666667	6.439461675	15	114.5	120	124.75	58	54	56.5	3.1
341609	37.333	37.333	37.333	0	0	0	37.333	37.333	37.333	92	89	90.42857143	1.285714286	1.133893419	3	90	90	91	14	11	13	1.333333333	1.154700538	3	12.5	13	14	99	93	97.14285714	4.142857143	2.035400978	6	97	98	98	144	116	130.1428571	83.80952381	9.154754164	28	125	131	135	62	56	58.85714286	3.476190476
341609	37.333	30.167	36.26971429	7.248304905	2.692267614	7.166	37.1945	37.333	37.333	96	90	92.42857143	7.285714286	2.699206233	6	90	92	94.5	18	11	14.71428571	5.904761905	2.429971585	7	13.5	14	16.5	99	93	97.14285714	4.476190476	2.115700942	6	96.5	98	98.5	144	114	133.2857143	89.23809524	9.446591726	30	132	136	137.5	62	53	59.14285714	9.142857143
341780	37.222	37.222	37.222	0	0	0	37.222	37.222	37.222	102	98	100.8571429	2.80952381	1.67616342	4	100	102	102	20	18	18.85714286	0.476190476	0.690065559	2	18.5	19	19	95	94	94.71428571	0.238095238	0.487950036	1	94.5	95	95	101	90	96	16	4	11	93.5	96	99	60	56	57.85714286	1.80952381
341780	37.222	34.722	36.86485714	0.892857143	0.944911183	2.5	37.222	37.222	37.222	103	98	101.1428571	3.476190476	1.864454471	5	100.5	102	102	20	18	18.85714286	0.476190476	0.690065559	2	18.5	19	19	95	94	94.57142857	0.285714286	0.534522484	1	94	95	95	101	90	93.71428571	19.23809524	4.38612531	11	91	92	95.5	59	56	57.57142857	0.952380952
341780	37.222	37.222	37.222	0	0	0	37.222	37.222	37.222	102	99	100.7142857	1.238095238	1.112697281	3	100	101	101.5	21	18	19.28571429	0.904761905	0.951189731	3	19	19	19.5	94	92	93.42857143	0.619047619	0.786795792	2	93	94	94	96	90	92.85714286	6.80952381	2.60950643	6	90.5	93	95	61	57	58.14285714	2.142857143
341780	37.222	37.222	37.222	0	0	0	37.222	37.222	37.222	102	98	100.8333333	2.566666667	1.602081979	4	100.25	101.5	102	20	18	19	0.4	0.632455532	2	19	19	19	95	93	93.83333333	0.966666667	0.98319208	2	93	93.5	94.75	117	90	99.28571429	90.57142857	9.516902257	27	92.5	96	103.5	69	57	59.42857143	18.95238095
341780	37.222	37.222	37.222	0	0	0	37.222	37.222	37.222	104	99	101.1666667	3.766666667	1.940790217	5	100	100.5	102.5	21	17	19	2	1.414213562	4	18.25	19	19.75	94	92	93.5	0.7	0.836660027	2	93.25	94	94	98	88	93.5	15.1	3.885871846	10	90.75	94.5	96	61	55	57.66666667	4.666666667
341780	37.222	37.222	37.222	0	0	0	37.222	37.222	37.222	103	101	101.8333333	0.566666667	0.752772653	2	101.25	102	102	20	17	18.5	1.1	1.048808848	3	18	18.5	19	95	89	93.16666667	5.366666667	2.316606714	6	92.5	94	94.75	105	95	99.83333333	16.56666667	4.070217029	10	96.75	99.5	103	60	56	58.16666667	2.966666667
342637	34.889	34.667	34.7685	0.0066795	0.081728208	0.222	34.722	34.75	34.81925	74	68	71	5.6	2.366431913	6	69.25	71	72.75	20	20	20	0	0	0	20	20	20	96.47017296	93.70031768	95.22013094	7.688381888	1.285498813	2.769855277	94.66734322	95.33515708	95.87324979	144	119	131	59	7.681145748	25	127.5	133	133	81	72	76	10.66666667
342637	34.611	34.444	34.5185	0.0045623	0.0675448	0.167	34.458	34.528	34.556	68	62	65.66666667	7.466666667	2.732520204	6	63.5	66.5	68	20	13	18.5	7.9	2.810693865	7	18.5	20	20	96.47017296	93.70031768	95.22013094	7.688381888	1.285498813	2.769855277	94.66734322	95.33515708	95.87324979	151	124	139.4285714	82.95238095	9.107819769	27	136	137	146	84	76	78.71428571	8.238095238
342637	34.5	34.111	34.349	0.019246667	0.138732356	0.389	34.2775	34.389	34.444	65	59	61.71428571	3.571428571	1.889822365	6	61	61	62.5	20	13	18.85714286	6.80952381	2.60950643	7	19.5	20	20	96.47017296	93.70031768	95.22013094	7.688381888	1.285498813	2.769855277	94.66734322	95.33515708	95.87324979	160	144	151.125	27.55357143	5.249149591	16	147.5	151	153.75	84	78	81.125	3.553571429
342637	34.389	32.833	33.92057143	0.306446286	0.553575908	1.556	33.778	34.111	34.2775	61	54	58.42857143	7.952380952	2.819996623	7	56.5	59	61	20	19	19.85714286	0.142857143	0.377964473	1	20	20	20	96.47017296	93.70031768	95.22013094	7.688381888	1.285498813	2.769855277	94.66734322	95.33515708	95.87324979	178	146	161.5	148.8571429	12.20070256	32	152.5	158	173.5	87	81	83.625	5.125
342637	35.333	35	35.1575	0.0165363	0.128593546	0.333	35.06975	35.139	35.25025	80	75	77.5	4.3	2.073644135	5	76.25	77	79.25	20	20	20	0	0	0	20	20	20	96.47017296	93.70031768	95.22013094	7.688381888	1.285498813	2.769855277	94.66734322	95.33515708	95.87324979	124	114	120.4285714	18.61904762	4.314979446	10	117	123	124	76	68	71	6.333333333
342637	35.111	34.722	34.91271429	0.021483905	0.146573888	0.389	34.8055	34.889	35.028	77	68	73.57142857	8.952380952	2.992052966	9	72.5	74	75.5	20	20	20	0	0	0	20	20	20	96.47017296	93.70031768	95.22013094	7.688381888	1.285498813	2.769855277	94.66734322	95.33515708	95.87324979	144	119	127.875	59.26785714	7.698562018	25	124	125	130	81	71	74.375	16.55357143
343364	37.778	37.583	37.67857143	0.004604286	0.067854887	0.195	37.639	37.667	37.722	119	114	115.8571429	2.80952381	1.67616342	5	115	115	116.5	24	22	23.14285714	0.80952381	0.899735411	2	22.5	23	24	96	93	94.42857143	1.285714286	1.133893419	3	93.5	95	95	126	126	126	119.9483836	7.439930413	0	126	126	126	69	69	69	66.1574104
343364	37.667	37.556	37.58816667	0.001973367	0.044422592	0.111	37.556	37.5695	37.604	119	111	115	6.8	2.607680962	8	114.25	115	115.75	25	22	23.5	1.5	1.224744871	3	23	23	24.5	98	93	94.5	3.5	1.870828693	5	93.25	94	94.75	123.5761024	109.3351184	116.3179942	119.9483836	7.439930413	14.24098402	113.2960213	116.2408585	119.2429295	70.40105431	61.10325496	65.39773371	66.1574104
343364	37.778	37.667	37.74083333	0.002060967	0.045397871	0.111	37.722	37.75	37.778	117	112	114.8333333	2.966666667	1.722401424	5	114.25	115	115.75	26	22	24	1.6	1.264911064	4	24	24	24	96	95	95.16666667	0.166666667	0.40824829	1	95	95	95	126	126	126	119.9483836	7.439930413	0	126	126	126	69	69	69	66.1574104
343364	37.833	37.833	37.833	0	0	0	37.833	37.833	37.833	113	111	112.1666667	0.566666667	0.752772653	2	112	112	112.75	26	23	24.5	1.1	1.048808848	3	24	24.5	25	95	93	94.33333333	0.666666667	0.816496581	2	94	94.5	95	123.5761024	109.3351184	116.3179942	119.9483836	7.439930413	14.24098402	113.2960213	116.2408585	119.2429295	70.40105431	61.10325496	65.39773371	66.1574104
343364	37.889	34.667	36.95628571	2.417648238	1.55487885	3.222	36.2635	37.833	37.889	115	110	112.8571429	4.476190476	2.115700942	5	111	114	114.5	26	24	25.14285714	0.476190476	0.690065559	2	25	25	25.5	95	94	94.57142857	0.285714286	0.534522484	1	94	95	95	115	115	115	119.9483836	7.439930413	0	115	115	115	65	65	65	66.1574104
343364	37.889	37.833	37.857	0.000896	0.029933259	0.056	37.833	37.833	37.889	114	110	111.7142857	1.904761905	1.380131119	4	111	111	112.5	25	23	24.42857143	0.619047619	0.786795792	2	24	25	25	95	93	94.28571429	0.571428571	0.755928946	2	94	94	95	115	115	115	119.9483836	7.439930413	0	115	115	115	65	65	65	66.1574104
343896	35	34.722	34.85314286	0.009430143	0.097108923	0.278	34.792	34.833	34.9165	113	111	112.4285714	0.619047619	0.786795792	2	112	113	113	17	14	15.42857143	1.285714286	1.133893419	3	14.5	16	16	99	98	98.71428571	0.238095238	0.487950036	1	98.5	99	99	113	97	105	128	11.3137085	16	101	105	109	64	57	60.5	24.5
343896	34.833	34.667	34.73428571	0.005088571	0.071334223	0.166	34.667	34.722	34.792	115	112	113.1428571	1.142857143	1.069044968	3	112.5	113	113.5	17	15	16.14285714	0.476190476	0.690065559	2	16	16	16.5	99	99	99	0	0	0	99	99	99	103	97	100	18	4.242640687	6	98.5	100	101.5	64	61	62.5	4.5
343896	35.722	35.5	35.62966667	0.008206667	0.090590654	0.222	35.56975	35.639	35.70825	117	114	115.1666667	1.366666667	1.169045194	3	114.25	115	115.75	18	14	16.16666667	2.966666667	1.722401424	4	14.75	17	17	99	98	98.83333333	0.166666667	0.40824829	1	99	99	99	117	106	112.3333333	32.33333333	5.686240703	11	110	114	115.5	72	46	57	181
343896	35.611	35.333	35.46028571	0.010013905	0.1000695	0.278	35.389	35.444	35.528	115	111	112.7142857	2.571428571	1.603567451	4	111.5	112	114	17	14	16.14285714	1.476190476	1.214985793	3	15.5	17	17	99	98	98.85714286	0.142857143	0.377964473	1	99	99	99	117	114	115.6666667	2.333333333	1.527525232	3	115	116	116.5	99	46	72.33333333	702.3333333
343896	35.167	34.889	35.02783333	0.010830967	0.10407193	0.278	34.958	35.028	35.09725	113	111	112	0.8	0.894427191	2	111.25	112	112.75	16	14	14.83333333	0.566666667	0.752772653	2	14.25	15	15	99	98	98.5	0.3	0.547722558	1	98	98.5	99	113	106	109.5	24.5	4.949747468	7	107.75	109.5	111.25	60	57	58.5	4.5
343896	35.444	35.222	35.3425	0.0066795	0.081728208	0.222	35.29175	35.361	35.389	112	111	111.6666667	0.266666667	0.516397779	1	111.25	112	112	17	15	16.16666667	0.566666667	0.752772653	2	16	16	16.75	99	99	99	0	0	0	99	99	99	116	105	110.5	60.5	7.778174593	11	107.75	110.5	113.25	99	65	82	578
344273	37	37	37	0	0	0	37	37	37	74	68	70.33333333	3.866666667	1.966384161	6	70	70	70	13	1	4.75	32.25	5.678908346	12	1	2.5	6.25	96.47017296	93.70031768	95.22013094	7.688381888	1.285498813	2.769855277	94.66734322	95.33515708	95.87324979	104	104	104	119.9483836	7.439930413	0	104	104	104	58	58	58	66.1574104
344273	37	36.778	36.87483333	0.007946967	0.089145761	0.222	36.833	36.833	36.93725	72	70	70.66666667	0.666666667	0.816496581	2	70	70.5	71	15	12	13.83333333	0.966666667	0.98319208	3	14	14	14	96.47017296	93.70031768	95.22013094	7.688381888	1.285498813	2.769855277	94.66734322	95.33515708	95.87324979	131	131	131	119.9483836	7.439930413	0	131	131	131	55	55	55	66.1574104
344273	37.056	36.889	36.97614286	0.002957476	0.054382683	0.167	36.944	37	37	71	70	70.28571429	0.238095238	0.487950036	1	70	70	70.5	7	1	3	12	3.464101615	6	1	1	4	96.47017296	93.70031768	95.22013094	7.688381888	1.285498813	2.769855277	94.66734322	95.33515708	95.87324979	104	104	104	119.9483836	7.439930413	0	104	104	104	58	58	58	66.1574104
344273	37.056	33.472	36.45228571	1.729766905	1.315206031	3.584	36.903	36.944	36.944	71	70	70.28571429	0.238095238	0.487950036	1	70	70	70.5	7	2	4	6	2.449489743	5	2	3.5	5.5	96.47017296	93.70031768	95.22013094	7.688381888	1.285498813	2.769855277	94.66734322	95.33515708	95.87324979	105	105	105	119.9483836	7.439930413	0	105	105	105	52	52	52	66.1574104
344273	36.889	36.778	36.84114286	0.001472143	0.038368514	0.111	36.833	36.833	36.861	71	70	70.57142857	0.285714286	0.534522484	1	70	71	71	18	13	14.57142857	2.619047619	1.618347187	5	14	14	14.5	96.47017296	93.70031768	95.22013094	7.688381888	1.285498813	2.769855277	94.66734322	95.33515708	95.87324979	125	125	125	119.9483836	7.439930413	0	125	125	125	56	56	56	66.1574104
344273	36.889	36.833	36.87966667	0.000522667	0.022861904	0.056	36.889	36.889	36.889	71	68	70	1.6	1.264911064	3	69.25	70.5	71	18	7	13.16666667	12.56666667	3.544949459	11	13	13.5	14	96.47017296	93.70031768	95.22013094	7.688381888	1.285498813	2.769855277	94.66734322	95.33515708	95.87324979	125	125	125	119.9483836	7.439930413	0	125	125	125	56	56	56	66.1574104
344677	37.167	37.167	37.167	0	0	0	37.167	37.167	37.167	89	85	86.66666667	2.666666667	1.632993162	4	85.25	86.5	87.75	24	19	20.66666667	3.066666667	1.751190072	5	20	20	20.75	98	97	97.16666667	0.166666667	0.40824829	1	97	97	97	128	128	128	119.9483836	7.439930413	0	128	128	128	49	49	49	66.1574104
344677	37.167	37	37.14314286	0.003984143	0.063120067	0.167	37.167	37.167	37.167	89	86	87	1.333333333	1.154700538	3	86	87	87.5	24	19	20.85714286	2.80952381	1.67616342	5	20	20	21.5	99	97	98.14285714	0.80952381	0.899735411	2	97.5	98	99	128	128	128	119.9483836	7.439930413	0	128	128	128	49	49	49	66.1574104
344677	36.833	36.778	36.82383333	0.000504167	0.022453656	0.055	36.833	36.833	36.833	97	87	91	13.2	3.633180425	10	88.5	90.5	92.5	25	21	22.83333333	3.366666667	1.834847859	4	21.25	22.5	24.5	98	97	97.5	0.3	0.547722558	1	97	97.5	98	121	121	121	119.9483836	7.439930413	0	121	121	121	65	65	65	66.1574104
344677	37.167	36.833	37.02783333	0.026959367	0.164193077	0.334	36.87475	37.0835	37.167	89	86	86.83333333	1.366666667	1.169045194	3	86	86.5	87	23	19	20.66666667	2.266666667	1.505545305	4	20	20	21.5	99	98	98.5	0.3	0.547722558	1	98	98.5	99	125	125	125	119.9483836	7.439930413	0	125	125	125	52	52	52	66.1574104
344677	37.111	36.722	36.865	0.019396	0.139269523	0.389	36.778	36.833	36.9165	104	91	98.71428571	26.23809524	5.122313465	13	95	101	102.5	37	23	29.57142857	29.28571429	5.411627693	14	25	30	33.5	98	93	95.85714286	4.142857143	2.035400978	5	94.5	97	97	121	121	121	119.9483836	7.439930413	0	121	121	121	65	65	65	66.1574104
344677	37.167	34.944	36.69842857	0.630864286	0.794269656	2.223	36.75	37	37.139	104	98	101.8571429	3.80952381	1.951800146	6	101.5	102	103	39	29	33.42857143	13.61904762	3.690399385	10	31	32	36	98	92	94.14285714	4.476190476	2.115700942	6	93	93	95	123.5761024	109.3351184	116.3179942	119.9483836	7.439930413	14.24098402	113.2960213	116.2408585	119.2429295	70.40105431	61.10325496	65.39773371	66.1574104
345235	35	34.444	34.60285714	0.07360381	0.27130022	0.556	34.444	34.444	34.722	94	91	92.14285714	0.80952381	0.899735411	3	92	92	92	17	12	13.28571429	3.571428571	1.889822365	5	12	12	14	98	98	98	7.688381888	1.285498813	0	98	98	98	92	68	80.54545455	45.67272727	6.758160051	24	77.5	80	84.5	59	47	52.63636364	18.25454545
345235	35	34.444	34.60285714	0.07360381	0.27130022	0.556	34.444	34.444	34.722	94	92	92.28571429	0.571428571	0.755928946	2	92	92	92	17	12	14.42857143	2.285714286	1.511857892	5	14	14	15	99	98	98.5	0.5	0.707106781	1	98.25	98.5	98.75	85	68	79.11111111	23.86111111	4.88478363	17	79	80	81	53	47	49.88888889	2.611111111
345235	36.111	35.556	35.75414286	0.069659143	0.263930186	0.555	35.556	35.556	35.972	100	96	97.57142857	1.619047619	1.272418021	4	97	97	98	14	12	12.28571429	0.571428571	0.755928946	2	12	12	12	96.47017296	93.70031768	95.22013094	7.688381888	1.285498813	2.769855277	94.66734322	95.33515708	95.87324979	103	86	97.11111111	30.61111111	5.532730891	17	93	98	102	73	64	69.33333333	9
345235	36.667	35.833	36.15733333	0.074707867	0.273327398	0.834	36.111	36.111	36.111	102	98	100	2.8	1.673320053	4	98.5	100.5	101	14	12	12.66666667	1.066666667	1.032795559	2	12	12	13.5	99	98	98.5	0.5	0.707106781	1	98.25	98.5	98.75	103	86	97.5	47.42857143	6.886840453	17	96	101	101.25	73	65	70.375	8.553571429
345235	35.556	35.556	35.556	0	0	0	35.556	35.556	35.556	98	96	97	0.4	0.632455532	2	97	97	97	13	12	12.16666667	0.166666667	0.40824829	1	12	12	12	96.47017296	93.70031768	95.22013094	7.688381888	1.285498813	2.769855277	94.66734322	95.33515708	95.87324979	103	92	97.375	18.26785714	4.274091382	11	93	98	100.5	72	64	68.625	5.696428571
345235	35.556	34.444	35.04633333	0.136535067	0.369506518	1.112	35	35	35.2085	94	91	92.66666667	1.066666667	1.032795559	3	92.25	93	93	12	12	12	0	0	0	12	12	12	99	99	99	7.688381888	1.285498813	0	99	99	99	96	75	88.44444444	49.52777778	7.037597444	21	88	88	94	65	55	59.33333333	13.25
346170	35.556	35	35.46333333	0.051522667	0.226986049	0.556	35.556	35.556	35.556	100	98	99	0.8	0.894427191	2	98.25	99	99.75	20	17	18.66666667	1.866666667	1.366260102	3	17.5	19	19.75	99	99	99	0	0	0	99	99	99	115	103	109.25	11.35714286	3.370036032	12	108	109.5	110.25	61	58	59.125	1.839285714
346170	36.111	35.556	36.0185	0.0513375	0.226577801	0.555	36.111	36.111	36.111	103	100	101.1666667	1.366666667	1.169045194	3	100.25	101	101.75	19	13	16.5	4.3	2.073644135	6	16	16.5	17.75	97	97	97	0	0	0	97	97	97	116	91	105	59.71428571	7.727501906	25	101.75	104	110.5	61	54	58.125	8.696428571
346170	35	34.444	34.76171429	0.088324571	0.297194501	0.556	34.444	35	35	98	95	97.14285714	1.476190476	1.214985793	3	96.5	98	98	20	18	19.14285714	0.80952381	0.899735411	2	18.5	19	20	99	98	98.85714286	0.142857143	0.377964473	1	99	99	99	115	105	109.1111111	14.61111111	3.822448314	10	105	109	112	65	57	60.55555556	12.52777778
346170	35.556	35	35.15885714	0.07360381	0.27130022	0.556	35	35	35.278	99	98	98.14285714	0.142857143	0.377964473	1	98	98	98	20	17	18.85714286	1.142857143	1.069044968	3	18.5	19	19.5	99	98	98.85714286	0.142857143	0.377964473	1	99	99	99	111	103	107.3333333	6.75	2.598076211	8	105	108	109	61	57	58.55555556	1.777777778
346170	36.667	36.111	36.19042857	0.044162286	0.210148247	0.556	36.111	36.111	36.111	105	100	102.4285714	3.619047619	1.902379462	5	101	103	103.5	21	13	16.85714286	7.80952381	2.794552524	8	15	17	18.5	98	97	97.42857143	0.285714286	0.534522484	1	97	97	98	110	91	104	34.25	5.852349955	19	102	104	108	60	54	56.88888889	5.111111111
346170	36.667	36.111	36.48166667	0.082436267	0.287117165	0.556	36.25	36.667	36.667	109	103	105.8333333	5.366666667	2.316606714	6	104.25	105.5	107.5	21	12	15.5	13.1	3.619392214	9	13.25	14	17.75	99	98	98.16666667	0.166666667	0.40824829	1	98	98	98	113	101	107.75	12.5	3.535533906	12	106	108.5	109.25	60	56	57	2
349071	35.43072936	34.4017043	35.06177513	0.967325594	0.425600085	1.029025068	34.92108704	35.16140789	35.30804696	114	104	109.1666667	14.56666667	3.816630276	10	106.5	109.5	111.75	35	26	28.83333333	11.76666667	3.430257522	9	26.25	28	29.75	98	96	97.16666667	0.566666667	0.752772653	2	97	97	97.75	114	112	113	2	1.414213562	2	112.5	113	113.5	64	64	64	0
349071	35.43072936	34.4017043	35.06177513	0.967325594	0.425600085	1.029025068	34.92108704	35.16140789	35.30804696	114	102	105.2857143	16.23809524	4.029652	12	103.5	104	105	32	26	29.28571429	4.571428571	2.138089935	6	28	30	30.5	98	96	97.28571429	0.571428571	0.755928946	2	97	97	98	114	110	112	8	2.828427125	4	111	112	113	65	64	64.5	0.5
349071	35.6	32.5	34.43333333	2.843333333	1.686218649	3.1	33.85	35.2	35.4	107	101	103.1666667	5.766666667	2.401388487	6	101.25	102.5	104.5	40	31	37	11.2	3.346640106	9	36.25	37.5	39.5	99	98	98.83333333	0.166666667	0.40824829	1	99	99	99	115	114	114.5	0.5	0.707106781	1	114.25	114.5	114.75	71	67	69	8
349071	35.43072936	34.4017043	35.06177513	0.967325594	0.425600085	1.029025068	34.92108704	35.16140789	35.30804696	106	102	103.8333333	1.766666667	1.329160136	4	103.25	104	104	37	29	31.5	8.3	2.880972058	8	30	30.5	31.75	98	97	97.66666667	0.266666667	0.516397779	1	97.25	98	98	113	110	111.5	4.5	2.121320344	3	110.75	111.5	112.25	65	65	65	0
349071	35.6	31.6	33.725	3.9025	1.975474627	4	32.275	33.85	35.3	105	101	102.1428571	2.476190476	1.573591585	4	101	101	103	40	36	38.28571429	2.238095238	1.496026483	4	37.5	38	39.5	99	99	99	0	0	0	99	99	99	115	115	115	0	0	0	115	115	115	70	67	68.5	4.5
349071	34.8	31.4	33.0125	3.107291667	1.762751164	3.4	31.55	32.925	34.3875	103	99	101	2.333333333	1.527525232	4	100	101	102	39	35	37.42857143	1.619047619	1.272418021	4	37	38	38	99	99	99	0	0	0	99	99	99	115	108	111.5	24.5	4.949747468	7	109.75	111.5	113.25	70	66	68	8
349454	36.667	36.111	36.34928571	0.088324571	0.297194501	0.556	36.111	36.111	36.667	95	88	92.42857143	6.285714286	2.507132682	7	91.5	93	94	20	16	18.42857143	1.952380952	1.397276262	4	18	18	19.5	97	95	96	2	1.414213562	2	95.5	96	96.5	100	75	89.28571429	104.9047619	10.24230257	25	82.5	93	96	53	39	48.14285714	38.14285714
349454	36.667	32.778	35.79371429	1.837078238	1.355388593	3.889	36.111	36.111	36.389	95	88	91	5.333333333	2.309401077	7	90	90	92	20	15	17.42857143	4.619047619	2.149196971	5	16	16	19.5	97	95	96	2	1.414213562	2	95.5	96	96.5	100	63	80.375	120.8392857	10.99269238	37	75	79	84	51	39	44.5	16.28571429
349454	37.778	37.222	37.57942857	0.069923619	0.264430745	0.556	37.361	37.778	37.778	94	88	90.14285714	5.80952381	2.410295378	6	88.5	89	91.5	20	18	19	0.333333333	0.577350269	2	19	19	19	96.47017296	93.70031768	95.22013094	7.688381888	1.285498813	2.769855277	94.66734322	95.33515708	95.87324979	87	76	82.42857143	11.95238095	3.457221565	11	81.5	83	84	48	44	46.57142857	1.952380952
349454	37.778	37.778	37.778	0	0	0	37.778	37.778	37.778	93	88	90.33333333	4.666666667	2.160246899	5	89	89.5	92.25	21	18	19.5	1.1	1.048808848	3	19	19.5	20	96.47017296	93.70031768	95.22013094	7.688381888	1.285498813	2.769855277	94.66734322	95.33515708	95.87324979	104	76	90.66666667	118.6666667	10.89342309	28	83.5	91	98.5	57	44	50.66666667	31.86666667
349454	37.778	37.222	37.361	0.0540988	0.232591487	0.556	37.222	37.222	37.4305	96	88	92.66666667	9.466666667	3.076794869	8	90.75	93.5	94.75	19	14	17.33333333	5.066666667	2.250925735	5	15.75	18.5	19	96.47017296	93.70031768	95.22013094	7.688381888	1.285498813	2.769855277	94.66734322	95.33515708	95.87324979	87	79	82.83333333	8.166666667	2.857738033	8	81.25	82.5	84.5	51	46	47.83333333	2.966666667
349454	37.222	36.667	36.9445	0.0924075	0.303986019	0.555	36.667	36.9445	37.222	97	93	94.83333333	2.166666667	1.471960144	4	94	94.5	95.75	18	15	16.66666667	2.266666667	1.505545305	3	15.25	17	18	96.47017296	93.70031768	95.22013094	7.688381888	1.285498813	2.769855277	94.66734322	95.33515708	95.87324979	97	87	92.5	11.9	3.449637662	10	91.25	92.5	94.5	54	52	53.16666667	0.566666667
349742	34.5	34.333	34.398	0.0042264	0.065010768	0.167	34.347	34.389	34.43025	116	93	103.6666667	92.26666667	9.605553949	23	95.75	103	111	20	14	17	5.6	2.366431913	6	15.25	17	18.75	96.47017296	93.70031768	95.22013094	7.688381888	1.285498813	2.769855277	94.66734322	95.33515708	95.87324979	149	119	134	450	21.21320344	30	126.5	134	141.5	96	77	86.5	180.5
349742	34.833	34.556	34.6805	0.0116211	0.107801206	0.277	34.611	34.6525	34.757	93	90	91	1.6	1.264911064	3	90	90.5	91.75	14	14	14	0	0	0	14	14	14	96.47017296	93.70031768	95.22013094	7.688381888	1.285498813	2.769855277	94.66734322	95.33515708	95.87324979	109	100	104.5	40.5	6.363961031	9	102.25	104.5	106.75	69	63	66	18
349742	34.389	34.333	34.349	0.000746667	0.027325202	0.056	34.333	34.333	34.361	116	79	93.85714286	293.8095238	17.1408729	37	80.5	81	110	20	14	16.14285714	7.476190476	2.734262328	6	14	14	18.5	96.47017296	93.70031768	95.22013094	7.688381888	1.285498813	2.769855277	94.66734322	95.33515708	95.87324979	149	116	132.5	544.5	23.33452378	33	124.25	132.5	140.75	96	77	86.5	180.5
349742	34.389	34.333	34.341	0.000448	0.02116601	0.056	34.333	34.333	34.333	81	79	80.42857143	0.619047619	0.786795792	2	80	81	81	15	14	14.14285714	0.142857143	0.377964473	1	14	14	14	96.47017296	93.70031768	95.22013094	7.688381888	1.285498813	2.769855277	94.66734322	95.33515708	95.87324979	116	116	116	0	0	0	116	116	116	77	75	76	2
349742	35.333	34.889	35.11116667	0.025874167	0.160854489	0.444	35.014	35.1115	35.20825	92	90	91.16666667	0.566666667	0.752772653	2	91	91	91.75	14	14	14	0	0	0	14	14	14	96.47017296	93.70031768	95.22013094	7.688381888	1.285498813	2.769855277	94.66734322	95.33515708	95.87324979	86	83	84.66666667	2.333333333	1.527525232	3	84	85	85.5	66	57	61	21
349742	35.056	34.611	34.83728571	0.025375905	0.159298163	0.445	34.736	34.833	34.9445	91	90	90.42857143	0.285714286	0.534522484	1	90	90	91	14	14	14	0	0	0	14	14	14	96.47017296	93.70031768	95.22013094	7.688381888	1.285498813	2.769855277	94.66734322	95.33515708	95.87324979	100	86	93	98	9.899494937	14	89.5	93	96.5	66	63	64.5	4.5
352460	34.222	33.333	33.83333333	0.112476667	0.335375412	0.889	33.63875	33.889	34.056	72	65	68.16666667	8.966666667	2.994439291	7	65.5	68	70.5	26	24	25	0.4	0.632455532	2	25	25	25	95	94	94.5	0.3	0.547722558	1	94	94.5	95	127	120	123.5	24.5	4.949747468	7	121.75	123.5	125.25	91	66	78.5	312.5
352460	34.222	33.889	34.03985714	0.011027476	0.105011791	0.333	34	34.056	34.056	79	69	74.14285714	14.80952381	3.848314411	10	71.5	74	77	26	22	24.42857143	2.952380952	1.718249386	4	23.5	25	25.5	95	94	94.42857143	0.285714286	0.534522484	1	94	94	95	154	120	137	578	24.04163056	34	128.5	137	145.5	96	91	93.5	12.5
352460	34.056	33.833	33.9445	0.0086915	0.093228215	0.223	33.889	33.9165	34.028	83	74	78.33333333	11.06666667	3.326659987	9	76	79	79.75	26	22	23.33333333	4.266666667	2.065591118	4	22	22	25	95	94	94.83333333	0.166666667	0.40824829	1	95	95	95	163	154	158.5	40.5	6.363961031	9	156.25	158.5	160.75	96	67	81.5	420.5
352460	33.944	33.778	33.87933333	0.005421467	0.07363061	0.166	33.833	33.8885	33.944	90	86	88	2	1.414213562	4	87.25	88	88.75	22	20	20.66666667	1.066666667	1.032795559	2	20	20	21.5	98	95	95.66666667	1.466666667	1.211060142	3	95	95	95.75	138	138	138	119.9483836	7.439930413	0	138	138	138	125	125	125	66.1574104
352460	34.167	33.944	34.02371429	0.011253571	0.106082852	0.223	33.944	33.944	34.1115	93	88	90.42857143	2.952380952	1.718249386	5	89.5	90	91.5	22	20	21	1	1	2	20	21	22	95	95	95	0	0	0	95	95	95	144	138	141	18	4.242640687	6	139.5	141	142.5	125	99	112	338
352460	34.889	33.944	34.23028571	0.093053905	0.305047381	0.945	34.1115	34.167	34.1945	98	90	93.71428571	8.904761905	2.984084768	8	91.5	93	96	25	21	22.42857143	1.619047619	1.272418021	4	22	22	22.5	96	95	95.33333333	0.266666667	0.516397779	1	95	95	95.75	160	126	143.3333333	289.3333333	17.0098011	34	135	144	152	99	78	86	129
353253	37.222	32.167	36.2	5.0834075	2.254641324	5.055	37.167	37.222	37.222	87	76	80.83333333	22.16666667	4.708148964	11	77.25	79.5	84.75	19	18	18.16666667	0.166666667	0.40824829	1	18	18	18	98	89	93.83333333	15.36666667	3.920034013	9	91	94	97	156	156	156	119.9483836	7.439930413	0	156	156	156	79	79	79	66.1574104
353253	37.222	34.333	35.8776	1.6733933	1.293597039	2.889	35.167	35.444	37.222	88	76	81.66666667	28.26666667	5.316640543	12	77.25	81	86.25	21	17	18.33333333	1.866666667	1.366260102	4	18	18	18	97	89	93.5	12.7	3.563705936	8	91	93.5	96.75	168	168	168	119.9483836	7.439930413	0	168	168	168	82	82	82	66.1574104
353253	28.083	28.083	28.083	0.967325594	0.425600085	0	28.083	28.083	28.083	85	81	83.42857143	3.285714286	1.812653934	4	82	84	85	23	16	19.14285714	4.476190476	2.115700942	7	18.5	19	19.5	98	95	96.42857143	1.285714286	1.133893419	3	95.5	97	97	158	158	158	119.9483836	7.439930413	0	158	158	158	84	84	84	66.1574104
353253	36.833	32.722	34.7775	8.4501605	2.906915977	4.111	33.74975	34.7775	35.80525	85	78	82.16666667	6.166666667	2.483277404	7	81.25	82.5	83.75	19	16	17.5	1.1	1.048808848	3	17	17.5	18	97	94	96.5	1.5	1.224744871	3	97	97	97	158	158	158	119.9483836	7.439930413	0	158	158	158	84	84	84	66.1574104
353253	35.444	28.944	32.361	8.5885532	2.930623347	6.5	30.014	32.361	34.9585	88	84	86.5	2.3	1.516575089	4	86	86.5	87.75	22	17	19.66666667	3.466666667	1.861898673	5	18.5	20	20.75	97	96	96.83333333	0.166666667	0.40824829	1	97	97	97	168	168	168	119.9483836	7.439930413	0	168	168	168	82	82	82	66.1574104
353253	36.833	28.083	32.435	19.142212	4.375181368	8.75	30.236	32.389	34.611	87	81	84.33333333	3.866666667	1.966384161	6	84	84.5	85	23	19	20.5	2.3	1.516575089	4	19.25	20.5	21	98	95	96.16666667	1.366666667	1.169045194	3	95.25	96	96.75	174	174	174	119.9483836	7.439930413	0	174	174	174	86	86	86	66.1574104
356011	34.667	33.611	34.2444	0.2017403	0.449155096	1.056	33.944	34.444	34.556	74	70	71.5	2.3	1.516575089	4	70.25	71.5	72	29	27	28.16666667	0.966666667	0.98319208	2	27.25	28.5	29	98	98	98	7.688381888	1.285498813	0	98	98	98	173	141	156.4	134.8	11.61034022	32	153	155	160	125	43	76	895
356011	34.333	33.889	34.11116667	0.025874167	0.160854489	0.444	34.014	34.1115	34.20825	72	69	70.33333333	1.466666667	1.211060142	3	69.25	70.5	71	27	26	26.33333333	0.266666667	0.516397779	1	26	26	26.75	96.47017296	93.70031768	95.22013094	7.688381888	1.285498813	2.769855277	94.66734322	95.33515708	95.87324979	155	139	149	41.2	6.418722614	16	145.5	150.5	154	72	67	69.66666667	3.466666667
356011	34.944	34.056	34.54757143	0.098110952	0.313226679	0.888	34.3885	34.5	34.778	75	73	74	0.666666667	0.816496581	2	73.5	74	74.5	29	28	28.71428571	0.238095238	0.487950036	1	28.5	29	29	76	76	76	7.688381888	1.285498813	0	76	76	76	160	132	145.5	131.6666667	11.47460965	28	141	145	149.5	82	57	72.75	118.9166667
356011	34.5	33.611	34.148	0.1168388	0.34181691	0.889	33.972	34.1945	34.41625	75	71	72.85714286	1.80952381	1.345185418	4	72	73	73.5	29	27	28.57142857	0.619047619	0.786795792	2	28.5	29	29	98	98	98	7.688381888	1.285498813	0	98	98	98	160	144	153	44.66666667	6.683312552	16	150.75	154	156.25	125	57	82.25	874.25
356011	34.167	33.667	33.91285714	0.029708476	0.17236147	0.5	33.8055	33.889	34.028	71	67	68.71428571	2.238095238	1.496026483	4	67.5	69	69.5	27	26	26.28571429	0.238095238	0.487950036	1	26	26	26.5	96.47017296	93.70031768	95.22013094	7.688381888	1.285498813	2.769855277	94.66734322	95.33515708	95.87324979	155	143	150.5	21.9	4.679743583	12	148.25	151.5	154	72	66	69	6.8
356011	33.833	33.556	33.66683333	0.013530967	0.116322683	0.277	33.56975	33.639	33.75025	70	67	68.16666667	1.366666667	1.169045194	3	67.25	68	68.75	27	26	26.16666667	0.166666667	0.40824829	1	26	26	26	99	99	99	7.688381888	1.285498813	0	99	99	99	164	105	140	407.2	20.17919721	59	134	145.5	148.75	82	22	62.83333333	433.3666667
364729	35.556	35.5	35.53733333	0.000836267	0.028918276	0.056	35.514	35.556	35.556	64	55	59.33333333	10.66666667	3.265986324	9	57.25	59.5	61	17	14	15.5	1.1	1.048808848	3	15	15.5	16	99	98	98.33333333	0.266666667	0.516397779	1	98	98	98.75	102	102	102	119.9483836	7.439930413	0	102	102	102	54	54	54	66.1574104
364729	35.556	35.333	35.45228571	0.005613571	0.074923771	0.223	35.4165	35.444	35.5	58	53	54.85714286	3.80952381	1.951800146	5	53.5	54	56	15	9	12.71428571	5.904761905	2.429971585	6	11	14	14.5	99	98	98.28571429	0.238095238	0.487950036	1	98	98	98.5	100	100	100	119.9483836	7.439930413	0	100	100	100	51	51	51	66.1574104
364729	35.444	35.222	35.35166667	0.008206667	0.090590654	0.222	35.29175	35.361	35.43025	58	53	54.5	3.5	1.870828693	5	53.25	54	54.75	15	9	12.33333333	5.866666667	2.422120283	6	10.5	13	14	98	95	97.33333333	1.466666667	1.211060142	3	97.25	98	98	100	100	100	119.9483836	7.439930413	0	100	100	100	51	51	51	66.1574104
364729	35.167	35	35.102	0.0042264	0.065010768	0.167	35.06975	35.111	35.153	55	51	52.83333333	2.166666667	1.471960144	4	52	52.5	53.75	16	12	13.83333333	1.766666667	1.329160136	4	13.25	14	14	96	96	96	0	0	0	96	96	96	105	105	105	119.9483836	7.439930413	0	105	105	105	56	56	56	66.1574104
364729	35.111	34.833	34.97614286	0.009136476	0.095584916	0.278	34.9165	35	35.028	52	51	51.42857143	0.285714286	0.534522484	1	51	51	52	16	12	13.28571429	1.571428571	1.253566341	4	13	13	13	96	96	96	0	0	0	96	96	96	104	104	104	119.9483836	7.439930413	0	104	104	104	57	57	57	66.1574104
364729	35	34.278	34.734	0.068829	0.262352816	0.722	34.597	34.833	34.9165	52	50	50.85714286	0.476190476	0.690065559	2	50.5	51	51	13	9	11.71428571	2.904761905	1.704336206	4	10.5	13	13	96	95	95.57142857	0.285714286	0.534522484	1	95	96	96	104	104	104	119.9483836	7.439930413	0	104	104	104	57	57	57	66.1574104
365839	34.611	33.556	34.08757143	0.102649952	0.320390313	1.055	33.9725	34.167	34.167	67	58	61	14	3.741657387	9	58	59	63.5	15	13	14.71428571	0.571428571	0.755928946	2	15	15	15	99	99	99	7.688381888	1.285498813	0	99	99	99	127	101	113.4444444	85.77777778	9.261629326	26	106	112	120	64	56	60.88888889	6.611111111
365839	34.167	33.444	33.87314286	0.078054476	0.279382312	0.723	33.6945	33.889	34.1115	59	51	56	9.333333333	3.055050463	8	54	58	58	15	15	15	0	0	0	15	15	15	99	99	99	7.688381888	1.285498813	0	99	99	99	127	112	120.8888889	26.61111111	5.158595847	15	117	124	124	64	57	62	5.25
365839	33.056	33	33.04	0.000746667	0.027325202	0.056	33.028	33.056	33.056	51	48	49.42857143	1.285714286	1.133893419	3	48.5	50	50	15	15	15	0	0	0	15	15	15	96.47017296	93.70031768	95.22013094	7.688381888	1.285498813	2.769855277	94.66734322	95.33515708	95.87324979	129	109	123.3333333	35.75	5.979130372	20	123	125	127	65	58	62.66666667	5
365839	33.056	33	33.00933333	0.000522667	0.022861904	0.056	33	33	33	50	47	48.16666667	0.966666667	0.98319208	3	48	48	48	15	15	15	0	0	0	15	15	15	96.47017296	93.70031768	95.22013094	7.688381888	1.285498813	2.769855277	94.66734322	95.33515708	95.87324979	127	116	122	10	3.16227766	11	121.5	122	123.25	64	59	61.875	2.696428571
365839	33.778	33.056	33.37966667	0.080720267	0.284113123	0.722	33.15275	33.361	33.56925	55	49	51.83333333	4.166666667	2.041241452	6	51	51.5	52.75	15	15	15	0	0	0	15	15	15	96.47017296	93.70031768	95.22013094	7.688381888	1.285498813	2.769855277	94.66734322	95.33515708	95.87324979	128	115	122.875	18.125	4.257346591	13	122.5	124	124.5	65	57	62.25	7.928571429
365839	33.056	33.056	33.056	0	0	0	33.056	33.056	33.056	51	49	50	0.4	0.632455532	2	50	50	50	15	15	15	0	0	0	15	15	15	96.47017296	93.70031768	95.22013094	7.688381888	1.285498813	2.769855277	94.66734322	95.33515708	95.87324979	129	109	123.25	41.35714286	6.43095194	20	123.5	125.5	126.25	65	58	63	5.714285714
366048	33.389	33.056	33.2315	0.0165363	0.128593546	0.333	33.13875	33.25	33.31925	84	82	83	0.8	0.894427191	2	82.25	83	83.75	42	39	40.5	1.1	1.048808848	3	40	40.5	41	95	75	85.33333333	51.46666667	7.174027228	20	82	84.5	90	85	52	69.09090909	122.0909091	11.04947551	33	61	69	79	45	29	36.18181818	23.76363636
366048	33	32.722	32.861	0.0107976	0.103911501	0.278	32.79175	32.861	32.93025	85	74	79.5	25.1	5.00999002	11	75.25	79.5	83.75	37	34	35.5	1.1	1.048808848	3	35	35.5	36	99	97	98	1	1	2	97	98	99	73	49	59.91666667	72.4469697	8.511578567	24	51.75	59.5	67.25	44	30	34.75	16.02272727
366048	32.667	32.444	32.54771429	0.005613571	0.074923771	0.223	32.5	32.556	32.5835	76	68	74	7.666666667	2.768874621	8	74	75	75.5	33	30	32	1.333333333	1.154700538	3	31.5	32	33	99	95	97.71428571	1.571428571	1.253566341	4	98	98	98	85	60	70	88.85714286	9.426406678	25	61.75	69	76.5	45	38	41.125	6.696428571
366048	32.833	32.556	32.67471429	0.011710571	0.108215394	0.277	32.5835	32.667	32.75	76	74	74.85714286	0.80952381	0.899735411	2	74	75	75.5	36	31	33.71428571	2.904761905	1.704336206	5	33	33	35	98	97	97.71428571	0.238095238	0.487950036	1	97.5	98	98	78	51	64.92307692	85.24358974	9.232745515	27	60	64	73	45	31	38.61538462	15.92307692
366048	33.889	33.5	33.676	0.021498	0.146621963	0.389	33.56975	33.6665	33.764	86	84	85.16666667	0.966666667	0.98319208	2	84.25	85.5	86	42	41	41.66666667	0.266666667	0.516397779	1	41.25	42	42	74	53	62	77.2	8.786353055	21	56.5	58.5	68.75	93	70	79.375	64.83928571	8.052284503	23	74	78.5	82.75	48	35	41.75	23.35714286
366048	33.611	33.222	33.41271429	0.021483905	0.146573888	0.389	33.3055	33.389	33.528	85	82	83.71428571	0.904761905	0.951189731	3	83.5	84	84	42	40	41.42857143	0.619047619	0.786795792	2	41	42	42	87	59	75.85714286	83.80952381	9.154754164	28	73	75	82	88	59	72.7	92.23333333	9.603818685	29	66	70.5	79.75	44	32	37.1	13.43333333
366516	32.056	32	32.00933333	0.000522667	0.022861904	0.056	32	32	32	88	74	77.33333333	27.86666667	5.278888772	14	75	75.5	76	13	13	13	0	0	0	13	13	13	97	97	97	7.688381888	1.285498813	0	97	97	97	77	67	75	15.6	3.949683532	10	76	76.5	77	47	43	45.66666667	2.266666667
366516	32	31.889	31.96414286	0.001729476	0.041586971	0.111	31.944	31.972	32	82	73	77.57142857	12.28571429	3.505098328	9	75.5	76	80.5	13	13	13	0	0	0	13	13	13	97	97	97	7.688381888	1.285498813	0	97	97	97	84	77	79.28571429	8.904761905	2.984084768	7	77	77	81.5	51	45	47.85714286	4.80952381
366516	31.972	31.889	31.92116667	0.001346167	0.036690144	0.083	31.889	31.9165	31.944	82	73	79.83333333	12.56666667	3.544949459	9	79.5	81.5	82	13	13	13	0	0	0	13	13	13	96.47017296	93.70031768	95.22013094	7.688381888	1.285498813	2.769855277	94.66734322	95.33515708	95.87324979	86	77	82.5	10.7	3.271085447	9	81.25	83	84.75	53	46	50.16666667	6.166666667
366516	31.833	31.722	31.80083333	0.001973367	0.044422592	0.111	31.785	31.8195	31.833	82	80	81	0.4	0.632455532	2	81	81	81	13	13	13	0	0	0	13	13	13	96.47017296	93.70031768	95.22013094	7.688381888	1.285498813	2.769855277	94.66734322	95.33515708	95.87324979	92	88	90	2.8	1.673320053	4	89	89.5	91.5	58	54	56	2.8
366516	31.806	31.444	31.66271429	0.016350238	0.12786805	0.362	31.5975	31.694	31.75	82	79	80.71428571	0.904761905	0.951189731	3	80.5	81	81	13	13	13	0	0	0	13	13	13	96.47017296	93.70031768	95.22013094	7.688381888	1.285498813	2.769855277	94.66734322	95.33515708	95.87324979	92	90	91.28571429	0.904761905	0.951189731	2	90.5	92	92	58	56	57.57142857	0.619047619
366516	31.694	30.333	31.24585714	0.249195143	0.499194494	1.361	31.0275	31.444	31.5975	82	78	79.85714286	1.80952381	1.345185418	4	79	80	80.5	13	13	13	0	0	0	13	13	13	96.47017296	93.70031768	95.22013094	7.688381888	1.285498813	2.769855277	94.66734322	95.33515708	95.87324979	92	84	88.28571429	14.23809524	3.773340064	8	84.5	90	91.5	58	52	55.71428571	6.904761905
369227	34.444	33.889	34.12685714	0.088007143	0.296659979	0.555	33.889	33.889	34.444	96	86	90.71428571	13.57142857	3.683941988	10	88	90	93.5	12	12	12	0	0	0	12	12	12	96.47017296	93.70031768	95.22013094	7.688381888	1.285498813	2.769855277	94.66734322	95.33515708	95.87324979	95	82	90.33333333	19.25	4.387482194	13	89	91	93	59	53	55.44444444	4.027777778
369227	34.444	33.889	33.96828571	0.044003571	0.209770283	0.555	33.889	33.889	33.889	90	82	86	8	2.828427125	8	84	86	88	12	12	12	0	0	0	12	12	12	96.47017296	93.70031768	95.22013094	7.688381888	1.285498813	2.769855277	94.66734322	95.33515708	95.87324979	95	78	87	33.75	5.809475019	17	85	87	91	57	47	52.44444444	11.02777778
369227	36.111	35.556	35.79385714	0.088007143	0.296659979	0.555	35.556	35.556	36.111	96	90	91.71428571	4.571428571	2.138089935	6	90	92	92	12	12	12	0	0	0	12	12	12	96.47017296	93.70031768	95.22013094	7.688381888	1.285498813	2.769855277	94.66734322	95.33515708	95.87324979	101	67	87.6	128.0444444	11.31567251	34	79.5	89.5	96	67	45	57.8	48.4
369227	36.667	36.111	36.20366667	0.051522667	0.226986049	0.556	36.111	36.111	36.111	93	89	90.5	1.9	1.378404875	4	90	90	90.75	12	12	12	0	0	0	12	12	12	96.47017296	93.70031768	95.22013094	7.688381888	1.285498813	2.769855277	94.66734322	95.33515708	95.87324979	108	67	82.33333333	117	10.81665383	41	79	81	83	68	45	55.66666667	42
369227	35.556	35	35.46333333	0.051522667	0.226986049	0.556	35.556	35.556	35.556	96	92	92.83333333	2.566666667	1.602081979	4	92	92	92.75	12	12	12	0	0	0	12	12	12	96.47017296	93.70031768	95.22013094	7.688381888	1.285498813	2.769855277	94.66734322	95.33515708	95.87324979	109	95	100.3333333	20.75	4.55521679	14	96	101	101	68	62	64.11111111	5.361111111
369227	35	34.444	34.722	0.0927408	0.304533742	0.556	34.444	34.722	35	100	93	96.5	7.5	2.738612788	7	94.5	96.5	98.5	12	12	12	0	0	0	12	12	12	99	99	99	7.688381888	1.285498813	0	99	99	99	95	73	88.66666667	50.75	7.123903424	22	87	91	92	60	50	57	12
370755	38.5	38.5	38.5	0	0	0	38.5	38.5	38.5	100	96	97.83333333	3.366666667	1.834847859	4	96.25	97.5	99.5	25	24	24.66666667	0.266666667	0.516397779	1	24.25	25	25	93	92	92.83333333	0.166666667	0.40824829	1	93	93	93	128	128	128	0	0	0	128	128	128	64	62	63	2
370755	38.5	38.5	38.5	0	0	0	38.5	38.5	38.5	101	96	98.33333333	2.666666667	1.632993162	5	98	98	98.75	25	22	23.5	1.1	1.048808848	3	23	23.5	24	93	91	91.66666667	0.666666667	0.816496581	2	91	91.5	92	144	144	144	119.9483836	7.439930413	0	144	144	144	63	63	63	66.1574104
370755	38.5	35.694	38.09914286	1.124805143	1.060568311	2.806	38.5	38.5	38.5	102	96	99.71428571	5.238095238	2.288688541	6	98.5	101	101	26	22	24.28571429	1.571428571	1.253566341	4	24	24	25	93	87	92	5	2.236067977	6	92.5	93	93	123.5761024	109.3351184	116.3179942	119.9483836	7.439930413	14.24098402	113.2960213	116.2408585	119.2429295	70.40105431	61.10325496	65.39773371	66.1574104
370755	38.5	33.278	37.13885714	3.89570381	1.973753736	5.222	36.625	37.944	38.5	105	100	101.5714286	2.619047619	1.618347187	5	101	101	101.5	26	21	23.28571429	2.571428571	1.603567451	5	22.5	23	24	93	87	90.28571429	6.904761905	2.627691364	6	88	91	92.5	123.5761024	109.3351184	116.3179942	119.9483836	7.439930413	14.24098402	113.2960213	116.2408585	119.2429295	70.40105431	61.10325496	65.39773371	66.1574104
370755	38.5	38.5	38.5	0	0	0	38.5	38.5	38.5	103	99	100.8333333	2.166666667	1.471960144	4	100	100.5	101.75	25	20	22	4	2	5	21	21	23.25	93	82	86.83333333	20.56666667	4.535048695	11	83.25	86	90.25	135	135	135	119.9483836	7.439930413	0	135	135	135	66	66	66	66.1574104
370755	38.5	38.5	38.5	0	0	0	38.5	38.5	38.5	103	98	100.1428571	3.80952381	1.951800146	5	98.5	100	101.5	25	21	23.42857143	2.285714286	1.511857892	4	22.5	24	24.5	93	83	90.42857143	11.28571429	3.359421719	10	91	91	92	144	144	144	119.9483836	7.439930413	0	144	144	144	63	63	63	66.1574104
370797	33.444	33.278	33.36485714	0.00394981	0.06284751	0.166	33.333	33.333	33.4165	57	55	56	0.666666667	0.816496581	2	55.5	56	56.5	16	16	16	0	0	0	16	16	16	96.47017296	93.70031768	95.22013094	7.688381888	1.285498813	2.769855277	94.66734322	95.33515708	95.87324979	101	98	99.71428571	1.238095238	1.112697281	3	99	100	100.5	65	63	64	0.333333333
370797	33.333	33.278	33.29633333	0.000806667	0.028401878	0.055	33.278	33.278	33.31925	56	54	55	0.4	0.632455532	2	55	55	55	16	16	16	0	0	0	16	16	16	96.47017296	93.70031768	95.22013094	7.688381888	1.285498813	2.769855277	94.66734322	95.33515708	95.87324979	100	96	98.42857143	1.619047619	1.272418021	4	98	99	99	73	63	65	13
370797	34.167	33.611	33.87966667	0.042591867	0.20637797	0.556	33.74975	33.861	34.01425	62	59	60	1.6	1.264911064	3	59	59.5	60.75	18	16	17	0.4	0.632455532	2	17	17	17	96.47017296	93.70031768	95.22013094	7.688381888	1.285498813	2.769855277	94.66734322	95.33515708	95.87324979	102	101	101.1666667	0.166666667	0.40824829	1	101	101	101	65	64	64.33333333	0.266666667
370797	33.556	33.333	33.44433333	0.006205067	0.078772246	0.223	33.40275	33.444	33.486	58	56	57	0.8	0.894427191	2	56.25	57	57.75	17	16	16.16666667	0.166666667	0.40824829	1	16	16	16	96.47017296	93.70031768	95.22013094	7.688381888	1.285498813	2.769855277	94.66734322	95.33515708	95.87324979	102	100	100.8333333	0.566666667	0.752772653	2	100.25	101	101	65	64	64.5	0.3
370797	34.944	34.278	34.60314286	0.055895143	0.236421536	0.666	34.4445	34.611	34.75	65	62	63.57142857	0.952380952	0.975900073	3	63	64	64	22	18	20.14285714	3.142857143	1.772810521	4	19	19	22	96.47017296	93.70031768	95.22013094	7.688381888	1.285498813	2.769855277	94.66734322	95.33515708	95.87324979	115	102	110	19	4.358898944	13	108.5	110	113	75	64	70.71428571	11.9047619
370797	34.611	33.889	34.27	0.064162	0.253302191	0.722	34.1115	34.278	34.4445	65	60	62.42857143	2.952380952	1.718249386	5	61.5	62	63.5	19	16	17.85714286	1.476190476	1.214985793	3	17	18	19	96.47017296	93.70031768	95.22013094	7.688381888	1.285498813	2.769855277	94.66734322	95.33515708	95.87324979	110	101	104.5714286	17.61904762	4.197504928	9	101	102	108.5	71	64	66.71428571	11.57142857
373137	36.333	36.083	36.27357143	0.008853952	0.094095443	0.25	36.25	36.333	36.333	72	72	72	0	0	0	72	72	72	15	14	14.57142857	0.285714286	0.534522484	1	14	15	15	96.47017296	93.70031768	95.22013094	7.688381888	1.285498813	2.769855277	94.66734322	95.33515708	95.87324979	167	162	164.5	12.5	3.535533906	5	163.25	164.5	165.75	72	67	69.5	12.5
373137	36.333	33.444	35.55528571	1.141435238	1.068379726	2.889	35.2635	36.083	36.25	73	71	72	0.333333333	0.577350269	2	72	72	72	16	14	15	0.333333333	0.577350269	2	15	15	15	96.47017296	93.70031768	95.22013094	7.688381888	1.285498813	2.769855277	94.66734322	95.33515708	95.87324979	176	167	171.5	40.5	6.363961031	9	169.25	171.5	173.75	75	67	71	32
373137	36.389	36.333	36.369	0.000709333	0.026633312	0.056	36.347	36.389	36.389	73	71	71.85714286	0.476190476	0.690065559	2	71.5	72	72	21.83944483	17.52167581	19.58999886	7.336905794	1.725640572	4.31776902	18.65535041	19.52283242	20.46200308	96.47017296	93.70031768	95.22013094	7.688381888	1.285498813	2.769855277	94.66734322	95.33515708	95.87324979	162	155	158.5	24.5	4.949747468	7	156.75	158.5	160.25	82	78	80	8
373137	36.389	36.389	36.389	0	0	0	36.389	36.389	36.389	73	71	71.66666667	0.666666667	0.816496581	2	71	71.5	72	21.83944483	17.52167581	19.58999886	7.336905794	1.725640572	4.31776902	18.65535041	19.52283242	20.46200308	96.47017296	93.70031768	95.22013094	7.688381888	1.285498813	2.769855277	94.66734322	95.33515708	95.87324979	155	153	154	2	1.414213562	2	153.5	154	154.5	83	78	80.5	12.5
373137	36.389	36.278	36.33783333	0.001360967	0.036891282	0.111	36.333	36.333	36.354	72	71	71.33333333	0.266666667	0.516397779	1	71	71	71.75	18	18	18	7.336905794	1.725640572	0	18	18	18	96.47017296	93.70031768	95.22013094	7.688381888	1.285498813	2.769855277	94.66734322	95.33515708	95.87324979	175	162	168.5	84.5	9.192388155	13	165.25	168.5	171.75	82	82	82	0
373137	36.333	36.278	36.31466667	0.000806667	0.028401878	0.055	36.29175	36.333	36.333	72	70	71.16666667	0.966666667	0.98319208	2	70.25	71.5	72	15	14	14.16666667	0.166666667	0.40824829	1	14	14	14	96.47017296	93.70031768	95.22013094	7.688381888	1.285498813	2.769855277	94.66734322	95.33515708	95.87324979	170	162	166	32	5.656854249	8	164	166	168	72	71	71.5	0.5
373453	34.833	34.667	34.75	0.0033828	0.058161843	0.166	34.722	34.75	34.778	116	86	94.5	124.3	11.14899099	30	87.5	91.5	94.75	28	5	11.75	118.9166667	10.90489187	23	5.75	7	13	99	98	98.5	0.5	0.707106781	1	98.25	98.5	98.75	161	72	105.6	933.8222222	30.55850491	89	77.25	103	125	59	35	44.4	65.37777778
373453	34.972	34.833	34.90266667	0.002385867	0.048845334	0.139	34.889	34.889	34.93025	110	97	106.1666667	27.76666667	5.269408569	13	104	108.5	110	17	8	11.33333333	11.86666667	3.444802849	9	8.5	11	12.75	96.47017296	93.70031768	95.22013094	7.688381888	1.285498813	2.769855277	94.66734322	95.33515708	95.87324979	127	107	114.9	37.65555556	6.136412271	20	111.5	113.5	115	74	40	55.4	81.15555556
373453	34.667	32.889	34.11528571	0.439401571	0.662873722	1.778	33.8475	34.389	34.5835	63	53	55.85714286	10.80952381	3.287784027	10	54.5	55	55.5	30	24	26.85714286	6.142857143	2.478478796	6	25	26	29	99	99	99	7.688381888	1.285498813	0	99	99	99	159	100	121.3	452.2333333	21.26577846	59	105.75	114	133.75	79	46	56.9	89.43333333
373453	34.722	34.389	34.61914286	0.013793143	0.117444212	0.333	34.5835	34.667	34.6945	116	54	74.85714286	595.1428571	24.39554995	62	55	63	90.5	28	6	20.71428571	90.23809524	9.499373413	22	16	25	27	99	99	99	7.688381888	1.285498813	0	99	99	99	161	73	118.5	1209.611111	34.77946393	88	90.25	120.5	148.5	79	35	48.4	157.6
373453	35.194	35	35.10183333	0.005130167	0.071625182	0.194	35.06275	35.097	35.153	111	109	110.5	0.7	0.836660027	2	110.25	111	111	12	6	9.833333333	5.766666667	2.401388487	6	8.5	10.5	11.75	96.47017296	93.70031768	95.22013094	7.688381888	1.285498813	2.769855277	94.66734322	95.33515708	95.87324979	117	95	108.1	61.43333333	7.837941907	22	101.5	111.5	114.5	64	43	53.7	46.45555556
373453	35.083	34.889	34.97614286	0.005767143	0.075941707	0.194	34.9165	34.972	35.028	111	107	109.8571429	1.80952381	1.345185418	4	110	110	110.5	17	6	11.28571429	12.57142857	3.545621042	11	9.5	12	12.5	96.47017296	93.70031768	95.22013094	7.688381888	1.285498813	2.769855277	94.66734322	95.33515708	95.87324979	115	99	109.9	34.1	5.839520528	16	107.75	111.5	114.75	64	40	53.6	54.04444444
374078	36.667	36.111	36.48166667	0.082436267	0.287117165	0.556	36.25	36.667	36.667	92	86	88.83333333	6.566666667	2.562550813	6	86.5	89	90.75	18	12	13.5	6.3	2.50998008	6	12	12	14.25	98	97	97.66666667	0.266666667	0.516397779	1	97.25	98	98	107	79	93.83333333	106.5666667	10.32311323	28	87.25	95.5	100	54	43	48.66666667	16.26666667
374078	36.667	35.556	36.03185714	0.146890143	0.383262499	1.111	35.8335	36.111	36.111	93	84	86.85714286	8.80952381	2.968084199	9	85.5	86	87	17	12	12.71428571	3.571428571	1.889822365	5	12	12	12	98	96	97.42857143	0.619047619	0.786795792	2	97	98	98	94	79	87.57142857	24.95238095	4.995235826	15	85.5	87	91	49	40	44.14285714	8.476190476
374078	35	35	35	0	0	0	35	35	35	84	80	82.33333333	1.866666667	1.366260102	4	82	82.5	83	13	12	12.16666667	0.166666667	0.40824829	1	12	12	12	99	98	98.66666667	0.333333333	0.577350269	1	98.5	99	99	108	89	98	53.6	7.321202087	19	92.5	98	102.75	46	40	43.33333333	5.866666667
374078	36.111	35.556	35.741	0.08214	0.286600768	0.555	35.556	35.556	35.97225	93	83	85.83333333	13.36666667	3.656045222	10	84	84.5	85.75	17	12	12.83333333	4.166666667	2.041241452	5	12	12	12	98	96	97.66666667	0.666666667	0.816496581	2	98	98	98	92	82	87.5	11.9	3.449637662	10	86.25	87.5	89.5	46	38	41.66666667	8.666666667
374078	35.556	32.778	34.762	0.911364	0.954653864	2.778	34.722	35	35.278	85	81	83	1.666666667	1.290994449	4	82.5	83	83.5	14	12	12.57142857	0.619047619	0.786795792	2	12	12	13	99	98	98.33333333	0.333333333	0.577350269	1	98	98	98.5	114	85	100.75	133.0714286	11.535659	29	93.5	100.5	111.5	48	38	44.25	11.92857143
374078	35	34.444	34.92057143	0.044162286	0.210148247	0.556	35	35	35	83	80	82.14285714	1.476190476	1.214985793	3	81.5	83	83	14	12	12.28571429	0.571428571	0.755928946	2	12	12	12	96.47017296	93.70031768	95.22013094	7.688381888	1.285498813	2.769855277	94.66734322	95.33515708	95.87324979	114	89	105	85.66666667	9.255628918	25	100	108	112	48	40	44.85714286	8.80952381
374498	35.611	35.056	35.36514286	0.039957476	0.199893662	0.555	35.25	35.333	35.528	101	98	99.14285714	1.142857143	1.069044968	3	98.5	99	99.5	31	24	26.85714286	6.476190476	2.544836041	7	25	26	28.5	98	94	96.71428571	1.904761905	1.380131119	4	96.5	97	97.5	126	71	102.5	529.6666667	23.01448819	55	95.75	106.5	113.25	102	36	76.75	843.5833333
374498	35.333	32.111	34.49214286	1.397609143	1.182205203	3.222	34.2225	35.056	35.25	101	98	98.85714286	1.142857143	1.069044968	3	98	99	99	31	25	28.14285714	7.476190476	2.734262328	6	25.5	29	30.5	98	94	96.14285714	1.80952381	1.345185418	4	95.5	96	97	126	104	113	133	11.53256259	22	106.5	109	117.5	102	77	90.33333333	158.3333333
374498	36.5	36	36.23814286	0.038768143	0.196896274	0.5	36.0835	36.278	36.361	108	105	106.1428571	0.80952381	0.899735411	3	106	106	106	32	27	29.33333333	6.333333333	2.516611478	5	28	29	30.5	98	95	96.57142857	1.285714286	1.133893419	3	96	96	97.5	109	95	102.6666667	50.33333333	7.094598885	14	99.5	104	106.5	70	46	60.66666667	165.3333333
374498	36.722	36.278	36.537	0.02674	0.163523699	0.444	36.458	36.5555	36.653	110	106	107.5	3.1	1.760681686	4	106	107	108.75	24	17	19.66666667	14.33333333	3.785938897	7	17.5	18	21	98	97	97.66666667	0.266666667	0.516397779	1	97.25	98	98	107	96	102.2	20.7	4.549725266	11	99	104	105	57	30	41.8	136.2
374498	36.278	35.889	36.05566667	0.019780267	0.140642336	0.389	36	36	36.12525	106	103	105.1666667	1.366666667	1.169045194	3	105	105.5	106	32	27	28.8	3.7	1.923538406	5	28	28	29	96	95	95.66666667	0.266666667	0.516397779	1	95.25	96	96	109	95	102	98	9.899494937	14	98.5	102	105.5	70	66	68	8
374498	35.806	35.5	35.64366667	0.012485067	0.111736595	0.306	35.56975	35.639	35.70825	103	99	101.1666667	2.166666667	1.471960144	4	100.25	101.5	102	29	24	27.83333333	3.766666667	1.940790217	5	28	28.5	29	98	97	97.5	0.3	0.547722558	1	97	97.5	98	111	71	91	800	28.28427125	40	81	91	101	75	36	55.5	760.5
375291	37.444	37.306	37.375	0.0023748	0.04873192	0.138	37.347	37.389	37.389	78	66	71.5	17.1	4.135214626	12	69.5	71	73.25	26	23	24.33333333	1.466666667	1.211060142	3	23.25	24.5	25	95	93	94	0.8	0.894427191	2	93.25	94	94.75	149	142	145.5	24.5	4.949747468	7	143.75	145.5	147.25	102	92	97	50
375291	37.222	37.222	37.222	0	0	0	37.222	37.222	37.222	72	69	70.16666667	1.366666667	1.169045194	3	69.25	70	70.75	26	24	25.33333333	0.666666667	0.816496581	2	25	25.5	26	96	93	94.83333333	1.366666667	1.169045194	3	94.25	95	95.75	146	145	145.5	0.5	0.707106781	1	145.25	145.5	145.75	95	92	93.5	4.5
375291	37.222	26.333	35.64257143	16.85471062	4.105448894	10.889	37.1385	37.222	37.222	75	70	73	5	2.236067977	5	71	74	75	26	23	24.85714286	1.476190476	1.214985793	3	24	25	26	95	92	93.71428571	0.904761905	0.951189731	3	93.5	94	94	143	137	140	18	4.242640687	6	138.5	140	141.5	97	95	96	2
375291	37.222	37.222	37.222	0	0	0	37.222	37.222	37.222	74	69	71	2.666666667	1.632993162	5	70	71	71.5	26	24	25.42857143	0.619047619	0.786795792	2	25	26	26	96	93	94	1	1	3	93.5	94	94	146	143	144.5	4.5	2.121320344	3	143.75	144.5	145.25	97	95	96	2
375291	37.389	37.389	37.389	0	0	0	37.389	37.389	37.389	76	66	70.66666667	23.06666667	4.802776974	10	66.25	70.5	74.75	28	24	25.33333333	2.266666667	1.505545305	4	24.25	25	25.75	95	93	94	0.4	0.632455532	2	94	94	94	152	127	142.6666667	186.3333333	13.65039682	25	138	149	150.5	90	85	88	7
375291	37.444	37.389	37.39685714	0.000432143	0.020788046	0.055	37.389	37.389	37.389	78	66	69	19.33333333	4.396968653	12	66	67	70	26	24	25.14285714	0.476190476	0.690065559	2	25	25	25.5	95	94	94.42857143	0.285714286	0.534522484	1	94	94	95	152	149	150	3	1.732050808	3	149	149	150.5	102	89	93.66666667	52.33333333
376110	34.222	34.056	34.139	0.0033828	0.058161843	0.166	34.111	34.139	34.167	67	65	65.5	0.7	0.836660027	2	65	65	65.75	35	33	34	0.8	0.894427191	2	33.25	34	34.75	95	91	92.75	2.916666667	1.707825128	4	91.75	92.5	93.5	103	102	102.8333333	0.166666667	0.40824829	1	103	103	103	50	50	50	0
376110	34.333	34.167	34.23814286	0.003803143	0.061669627	0.166	34.1945	34.222	34.278	68	65	66.85714286	1.142857143	1.069044968	3	66.5	67	67.5	35	33	34.57142857	0.619047619	0.786795792	2	34.5	35	35	93	91	92.33333333	0.666666667	0.816496581	2	92	92.5	93	103	102	102.7142857	0.238095238	0.487950036	1	102.5	103	103	50	49	49.71428571	0.238095238
376110	34.389	34.222	34.3055	0.0033939	0.058257188	0.167	34.278	34.3055	34.333	70	67	68.16666667	1.366666667	1.169045194	3	67.25	68	68.75	35	34	34.83333333	0.166666667	0.40824829	1	35	35	35	93	92	92.75	0.25	0.5	1	92.75	93	93	103	102	102.3333333	0.266666667	0.516397779	1	102	102	102.75	50	49	49.33333333	0.266666667
376110	34.444	34.389	34.4165	0.0009075	0.030124741	0.055	34.389	34.4165	34.444	79	71	75.33333333	9.866666667	3.141125064	8	73.25	75.5	77.75	35	35	35	0	0	0	35	35	35	99	94	96.66666667	6.333333333	2.516611478	5	95.5	97	98	127	104	115.3333333	85.86666667	9.266426855	23	108	116	121.75	58	50	53.5	11.1
376110	34.444	33.833	34.24585714	0.052278476	0.228644869	0.611	34.139	34.333	34.4165	80	77	78.71428571	0.904761905	0.951189731	3	78.5	79	79	35	35	35	0	0	0	35	35	35	99	98	98.2	0.2	0.447213595	1	98	98	98	127	121	123.5714286	5.952380952	2.439750182	6	121.5	123	125.5	58	54	55.85714286	1.80952381
376110	34.333	31.056	33.34528571	1.391872571	1.179776492	3.277	32.9585	33.833	34.139	80	77	78.42857143	1.285714286	1.133893419	3	77.5	79	79	35	35	35	0	0	0	35	35	35	98	96	97.71428571	0.571428571	0.755928946	2	98	98	98	126	114	120.4285714	21.95238095	4.685336802	12	117	121	124	57	51	53.85714286	5.476190476
377308	36.667	35.778	36.47242857	0.124840619	0.35332792	0.889	36.4305	36.667	36.667	84	83	83.57142857	0.285714286	0.534522484	1	83	84	84	40	34	36.57142857	5.952380952	2.439750182	6	34.5	36	38.5	94	93	93.71428571	0.238095238	0.487950036	1	93.5	94	94	91	87	89	8	2.828427125	4	88	89	90	62	60	61	2
377308	36.667	27.444	35	11.20276867	3.347053729	9.223	35.9305	36.167	36.4305	85	84	84.42857143	0.285714286	0.534522484	1	84	84	85	40	34	36.42857143	5.285714286	2.299068134	6	35	36	37.5	94	93	93.85714286	0.142857143	0.377964473	1	94	94	94	95	91	93	8	2.828427125	4	92	93	94	62	57	59.5	12.5
377308	36.389	36.222	36.3195	0.0042507	0.065197393	0.167	36.285	36.3195	36.375	89	81	85.16666667	12.96666667	3.600925807	8	82	85.5	88.25	39	28	34.83333333	16.56666667	4.070217029	11	33.25	35.5	37.75	98	93	96.5	3.9	1.974841766	5	96	97	98	95	89	92	18	4.242640687	6	90.5	92	93.5	67	62	64.5	12.5
377308	36.722	36.222	36.45628571	0.042685238	0.206604061	0.5	36.2915	36.389	36.639	92	85	89.57142857	5.285714286	2.299068134	7	89	90	91	39	28	34.85714286	21.80952381	4.670066789	11	31.5	37	38.5	98	97	97.57142857	0.285714286	0.534522484	1	97	98	98	96	89	92.5	24.5	4.949747468	7	90.75	92.5	94.25	67	66	66.5	0.5
377308	36.778	36.25	36.625	0.0369624	0.192256079	0.528	36.625	36.6945	36.722	95	90	92.33333333	4.666666667	2.160246899	5	91	91.5	94.25	39	21	31.66666667	42.26666667	6.501281925	18	29.25	32	36.25	98	97	97.33333333	0.266666667	0.516397779	1	97	97	97.75	114	96	105	162	12.72792206	18	100.5	105	109.5	66	66	66	0
377308	36.778	36.667	36.71316667	0.002975767	0.054550588	0.111	36.667	36.6945	36.764	94	83	86.5	29.5	5.431390246	11	83	83	90.5	38	25	32.83333333	22.16666667	4.708148964	13	30.75	34	35.75	97	93	94.5	2.3	1.516575089	4	93.25	94.5	95	87	86	86.5	0.5	0.707106781	1	86.25	86.5	86.75	61	60	60.5	0.5
384583	34.722	34.389	34.55566667	0.022222267	0.149071348	0.333	34.41675	34.5835	34.667	91	85	88	7.2	2.683281573	6	86	87.5	90.5	25	11	18.5	27.5	5.244044241	14	16.25	17.5	22.5	98	96	97	2	1.414213562	2	96.5	97	97.5	128	118	123	50	7.071067812	10	120.5	123	125.5	108	74	91	578
384583	34.278	34	34.11133333	0.009879067	0.099393494	0.278	34.056	34.0835	34.153	85	83	84.33333333	0.666666667	0.816496581	2	84	84.5	85	17	12	13.66666667	4.266666667	2.065591118	5	12	13	14.75	99	94	96.2	4.7	2.167948339	5	95	95	98	117	117	117	0	0	0	117	117	117	95	86	90.5	40.5
384583	34.778	34.667	34.71428571	0.001461571	0.038230504	0.111	34.6945	34.722	34.722	91	89	89.85714286	0.80952381	0.899735411	2	89	90	90.5	25	11	22.28571429	25.23809524	5.023753103	14	23.5	24	24.5	98	95	96.33333333	2.333333333	1.527525232	3	95.5	96	97	128	127	127.5	0.5	0.707106781	1	127.25	127.5	127.75	108	87	97.5	220.5
384583	34.889	34.722	34.77771429	0.004125571	0.064230611	0.167	34.722	34.778	34.8055	90	88	89	0.666666667	0.816496581	2	88.5	89	89.5	25	22	23.57142857	0.952380952	0.975900073	3	23	24	24	97	95	96	1	1	2	95.5	96	96.5	127	107	117	200	14.14213562	20	112	117	122	87	87	87	0
384583	33.944	33.722	33.83316667	0.006160567	0.078489277	0.222	33.79175	33.833	33.875	85	82	83.33333333	1.066666667	1.032795559	3	83	83	83.75	19	11	15.16666667	10.96666667	3.311595789	8	12.5	15.5	17.75	98	89	95.2	13.2	3.633180425	9	95	97	97	118	117	117.5	0.5	0.707106781	1	117.25	117.5	117.75	91	91	91	0
384583	34.111	33.833	33.98414286	0.01002981	0.100148937	0.278	33.9165	34	34.056	85	83	84.42857143	0.619047619	0.786795792	2	84	85	85	19	11	14.28571429	8.571428571	2.927700219	8	12	14	16	98	89	94.33333333	8.666666667	2.943920289	9	94.25	95	95	118	117	117.3333333	0.333333333	0.577350269	1	117	117	117.5	95	86	90.66666667	20.33333333
384923	35.611	35.556	35.56385714	0.000432143	0.020788046	0.055	35.556	35.556	35.556	76	73	74.42857143	1.285714286	1.133893419	3	74	74	75	13	12	12.71428571	0.238095238	0.487950036	1	12.5	13	13	96.47017296	93.70031768	95.22013094	7.688381888	1.285498813	2.769855277	94.66734322	95.33515708	95.87324979	124	120	122	8	2.828427125	4	121	122	123	82	79	80.5	4.5
384923	35.667	35.556	35.61133333	0.002464267	0.049641381	0.111	35.56975	35.611	35.653	76	72	74.16666667	3.366666667	1.834847859	4	72.5	74.5	75.75	13	13	13	0	0	0	13	13	13	96.47017296	93.70031768	95.22013094	7.688381888	1.285498813	2.769855277	94.66734322	95.33515708	95.87324979	129	120	124.5	40.5	6.363961031	9	122.25	124.5	126.75	82	79	80.5	4.5
[truncated: 11,782 more rows]
[truncated: 20 more columns]
