# Supplementary material for: A machine learning approach for predicting 72-hour mortality of hypothermic patients only using non-invasive parameters: A multi-center retrospective cohort study
Source: PLoS One. 2025 Oct 22;20(10):e0334526. doi: 10.1371/journal.pone.0334526 (PMC12543198; doi:10.1371/journal.pone.0334526)
Supplement: S1 Data — (ZIP) [file pone.0334526.s002.zip › Appendix DATA/3h/test_3 - 24h.csv]

anon_id	temper_max_1	temper_min_1	temper_mean_1	temper_var_1	temper_stddev_1	temper_range_1	temper_perc25_1	temper_perc50_1	temper_perc75_1	hrate_max_1	hrate_min_1	hrate_mean_1	hrate_var_1	hrate_stddev_1	hrate_range_1	hrate_perc25_1	hrate_perc50_1	hrate_perc75_1	rration_max_1	rration_min_1	rration_mean_1	rration_var_1	rration_stddev_1	rration_range_1	rration_perc25_1	rration_perc50_1	rration_perc75_1	sao2_max_1	sao2_min_1	sao2_mean_1	sao2_var_1	sao2_stddev_1	sao2_range_1	sao2_perc25_1	sao2_perc50_1	sao2_perc75_1	systolic_max_1	systolic_min_1	systolic_mean_1	systolic_var_1	systolic_stddev_1	systolic_range_1	systolic_perc25_1	systolic_perc50_1	systolic_perc75_1	diastolic_max_1	diastolic_min_1	diastolic_mean_1	diastolic_var_1
141314	34.6	34.2	34.36666667	0.022666667	0.150554531	0.4	34.25	34.4	34.4	102	96	100	12	3.464101615	6	99	102	102	25	16	20.5	27	5.196152423	9	16	20.5	25	91	74	80.66666667	51.46666667	7.174027228	17	75	78.5	85.75	98	40	60	465.75	21.58124185	58	44	51	76	48	30	36.77777778	36.44444444
141314	33.6	33.2	33.4	0.016	0.126491106	0.4	33.4	33.4	33.4	89.30932999	82.99290336	85.89007067	14.83494659	2.484420844	6.316426633	84.39130662	85.70705489	87.19520977	41	39	40	2	1.414213562	2	39.5	40	40.5	90	68	80	91.6	9.570788891	22	72.25	81	88.25	68	38	44.85714286	107.8095238	10.38313651	30	40	42	43	45	30	34.14285714	24.80952381
141314	34.4	34	34.17142857	0.032380952	0.179947082	0.4	34	34.2	34.3	96	96	96	14.83494659	2.484420844	0	96	96	96	25	16	22	27	5.196152423	9	20.5	25	25	82	59	72.42857143	49.95238095	7.067699835	23	71	74	75	56	40	49.2	36.84444444	6.069962475	16	45	50.5	53.75	40	30	34.5	8.722222222
141314	34	33.6	33.86666667	0.026666667	0.163299316	0.4	33.8	33.9	34	89.30932999	82.99290336	85.89007067	14.83494659	2.484420844	6.316426633	84.39130662	85.70705489	87.19520977	58	16	32	516	22.71563338	42	19	22	40	85	59	74.66666667	97.06666667	9.852241708	26	70	75.5	82.5	74	43	53.33333333	86.25	9.287087811	31	48	53	56	44	34	37.55555556	12.02777778
141314	34.8	34.8	34.8	0	0	0	34.8	34.8	34.8	92	86	89.66666667	5.466666667	2.338090389	6	88.5	90	91.5	19	15	16.5	2.3	1.516575089	4	15.25	16.5	17	82	63	74	68.4	8.270429251	19	67.5	78	78.75	75	46	57.44444444	70.52777778	8.398081792	29	55	56	58	40	32	36.44444444	8.527777778
141314	34.8	34.6	34.71428571	0.011428571	0.106904497	0.2	34.6	34.8	34.8	104	90	95.71428571	35.23809524	5.936168397	14	92	92	100	19	9	15	13	3.605551275	10	13.5	16	17	80	61	69.28571429	58.57142857	7.653197278	19	63.5	66	75.5	122	56	73.6	458.2666667	21.40716391	66	58.25	66	80.75	72	36	45.3	138.9
141314	34.8	34	34.51428571	0.064761905	0.254483604	0.8	34.5	34.6	34.6	104	92	100.8571429	23.80952381	4.879500365	12	99	104	104	16	9	13.42857143	8.952380952	2.992052966	7	11	15	16	86	61	75.85714286	89.14285714	9.44154951	25	69.5	80	82.5	144	66	101.6	840.0444444	28.98352022	78	72.25	109	122.75	78	39	58.3	214.4555556
141314	33.4	33.2	33.28571429	0.011428571	0.106904497	0.2	33.2	33.2	33.4	98	62	74	432	20.78460969	36	62	62	80	18	11	14	13	3.605551275	7	12	13	15.5	89	36	69.85714286	310.4761905	17.62033457	53	65.5	71	81	58	38	42.85714286	47.80952381	6.914443131	20	39	42	42	46	30	34.85714286	30.47619048
141314	33.2	33	33.1	0.012	0.109544512	0.2	33	33.1	33.2	98	62	85.16666667	323.3666667	17.9823988	36	70.25	95.5	97.5	20	11	17	16	4	9	14.25	19	20	89	36	68	416.8	20.41568025	53	57	72	83.25	58	38	44.66666667	49.06666667	7.004760286	20	42	42	45	46	32	37.66666667	21.46666667
141585	37	37	37	0	0	0	37	37	37	82	80	81.33333333	1.066666667	1.032795559	2	80.5	82	82	22.13369876	17.96163012	19.97184791	6.100796514	1.649955287	4.172068637	19.0888346	19.91861296	20.80809104	96	94	95	0.4	0.632455532	2	95	95	95	114	108	112	4.8	2.19089023	6	112	112	113.5	50	46	48	1.6
141585	37.4	37.2	37.3	0.012	0.109544512	0.2	37.2	37.3	37.4	102	82	90.66666667	71.46666667	8.453795992	20	84	89	97	22.13369876	17.96163012	19.97184791	6.100796514	1.649955287	4.172068637	19.0888346	19.91861296	20.80809104	98	94	95.66666667	2.266666667	1.505545305	4	95	95	96.5	122	108	112.6666667	29.86666667	5.465040409	14	108.5	111	115	56	46	49	15.6
141585	37.4	37.2	37.26666667	0.010666667	0.103279556	0.2	37.2	37.2	37.35	90	82	86	8	2.828427125	8	84.5	86	87.5	22.13369876	17.96163012	19.97184791	6.100796514	1.649955287	4.172068637	19.0888346	19.91861296	20.80809104	96	95	95.33333333	0.266666667	0.516397779	1	95	95	95.75	114	106	110	9.6	3.098386677	8	108	110	112	48	46	47	1.2
141585	37.2	37.2	37.2	0	0	0	37.2	37.2	37.2	88	80	83.71428571	9.904761905	3.14718317	8	81	84	86	22.13369876	17.96163012	19.97184791	6.100796514	1.649955287	4.172068637	19.0888346	19.91861296	20.80809104	96	93	95.14285714	1.142857143	1.069044968	3	95	95	96	114	108	111.4285714	7.619047619	2.760262237	6	109	112	114	50	46	47.14285714	2.476190476
141585	37.2	35.6	36.93333333	0.426666667	0.653197265	1.6	37.2	37.2	37.2	88	80	84.33333333	11.86666667	3.444802849	8	81.5	86	86	22.13369876	17.96163012	19.97184791	6.100796514	1.649955287	4.172068637	19.0888346	19.91861296	20.80809104	96	93	94.5	1.9	1.378404875	3	93.25	94.5	95.75	114	104	110	14.4	3.794733192	10	108.5	110	113	50	46	48	3.2
141585	37.2	36	36.86666667	0.202666667	0.450185147	1.2	36.85	37	37.15	86	82	84	3.2	1.788854382	4	82.5	84	85.5	22.13369876	17.96163012	19.97184791	6.100796514	1.649955287	4.172068637	19.0888346	19.91861296	20.80809104	97	95	95.83333333	0.966666667	0.98319208	2	95	95.5	96.75	112	104	109	10.8	3.286335345	8	107	110	111.5	52	46	48.33333333	3.866666667
141585	37.2	36	36.91428571	0.171428571	0.414039336	1.2	37	37	37.1	86	82	82.85714286	2.476190476	1.573591585	4	82	82	83	22.13369876	17.96163012	19.97184791	6.100796514	1.649955287	4.172068637	19.0888346	19.91861296	20.80809104	97	94	95.28571429	0.904761905	0.951189731	3	95	95	95.5	112	110	111.4285714	0.952380952	0.975900073	2	111	112	112	52	48	48.57142857	2.285714286
141585	37.4	33.6	36.74285714	1.92952381	1.389073004	3.8	37.2	37.2	37.3	90	82	84.85714286	6.476190476	2.544836041	8	84	84	85	22.13369876	17.96163012	19.97184791	6.100796514	1.649955287	4.172068637	19.0888346	19.91861296	20.80809104	96	94	95.42857143	0.619047619	0.786795792	2	95	96	96	124	98	113.1428571	75.80952381	8.706866475	26	110	114	118	50	42	46.57142857	7.619047619
141585	37.4	37.2	37.25714286	0.00952381	0.097590007	0.2	37.2	37.2	37.3	84	82	83.42857143	0.952380952	0.975900073	2	83	84	84	22.13369876	17.96163012	19.97184791	6.100796514	1.649955287	4.172068637	19.0888346	19.91861296	20.80809104	96	94	95.28571429	0.571428571	0.755928946	2	95	95	96	114	98	108.2857143	29.9047619	5.468524655	16	107	108	112	48	42	45.42857143	3.619047619
143418	38.3	34.9	36.4	1.673333333	1.293573861	3.4	35.25	36.8	37.15	112	105	107.8571429	7.142857143	2.672612419	7	105.5	108	109.5	40	24	31.14285714	30.14285714	5.4902511	16	27	33	33.5	97	95	95.85714286	0.476190476	0.690065559	2	95.5	96	96	165	165	165	93.55258824	6.95399191	0	165	165	165	74	74	74	47.57458307
143418	38.2	38.2	38.2	0	0	0	38.2	38.2	38.2	107	103	104.8571429	2.142857143	1.463850109	4	104	105	105.5	25	12	17.14285714	25.47619048	5.047394424	13	13	16	20.5	96	95	95.71428571	0.238095238	0.487950036	1	95.5	96	96	130	130	130	93.55258824	6.95399191	0	130	130	130	80	80	80	47.57458307
143418	38.3	34.9	37.27142857	2.109047619	1.452256045	3.4	36.4	38.3	38.3	112	108	109.2857143	1.904761905	1.380131119	4	108.5	109	109.5	40	26	32.71428571	17.23809524	4.151878519	14	31.5	33	33.5	96	95	95.28571429	0.238095238	0.487950036	1	95	95	95.5	132	132	132	93.55258824	6.95399191	0	132	132	132	82	82	82	47.57458307
143418	38.3	38.3	38.3	0	0	0	38.3	38.3	38.3	110	108	109	0.4	0.632455532	2	109	109	109	30	20	24.5	12.7	3.563705936	10	22.25	24.5	26	96	94	94.66666667	0.666666667	0.816496581	2	94	94.5	95	133	133	133	93.55258824	6.95399191	0	133	133	133	88	88	88	47.57458307
143418	38.3	38.3	38.3	0	0	0	38.3	38.3	38.3	110	104	106.8333333	4.566666667	2.136976057	6	105.5	107	107.75	28	24	25.66666667	2.666666667	1.632993162	4	24.25	25.5	26.75	96	86	92.66666667	17.06666667	4.131182236	10	90.5	95	95	142	142	142	93.55258824	6.95399191	0	142	142	142	61	61	61	47.57458307
143418	38.3	38.3	38.3	0	0	0	38.3	38.3	38.3	110	105	108.2857143	3.238095238	1.799470822	5	107.5	109	109.5	30	20	24.28571429	10.23809524	3.199702367	10	22.5	24	25.5	95	86	92.42857143	12.28571429	3.505098328	9	91.5	94	94.5	142	142	142	93.55258824	6.95399191	0	142	142	142	61	61	61	47.57458307
143418	38.3	38.2	38.21666667	0.001666667	0.040824829	0.1	38.2	38.2	38.2	105	103	104	0.8	0.894427191	2	103.25	104	104.75	29	14	22	34.8	5.899152482	15	17.5	23.5	25.75	96	94	95.33333333	0.666666667	0.816496581	2	95	95.5	96	134	134	134	93.55258824	6.95399191	0	134	134	134	85	85	85	47.57458307
143418	38.3	38.3	38.3	0	0	0	38.3	38.3	38.3	110	108	109	0.4	0.632455532	2	109	109	109	32	23	27.66666667	14.66666667	3.829708431	9	24.5	28	30.75	96	95	95.16666667	0.166666667	0.40824829	1	95	95	95	132	132	132	93.55258824	6.95399191	0	132	132	132	82	82	82	47.57458307
143418	38.2	38.2	38.2	0	0	0	38.2	38.2	38.2	107	105	105.8333333	0.566666667	0.752772653	2	105.25	106	106	19	10	12.66666667	10.26666667	3.204163958	9	11.25	12	12	96	95	95.83333333	0.166666667	0.40824829	1	96	96	96	130	130	130	93.55258824	6.95399191	0	130	130	130	80	80	80	47.57458307
143476	37.2	37.2	37.2	0	0	0	37.2	37.2	37.2	108	92	103	33.2	5.761944116	16	102.5	105	106	30	18	23.83333333	24.96666667	4.996665555	12	21.25	22	28	97	95	96	0.8	0.894427191	2	95.25	96	96.75	116	116	116	93.55258824	6.95399191	0	116	116	116	54	54	54	47.57458307
143476	36.6	36.6	36.6	0	0	0	36.6	36.6	36.6	94	78	84	43.2	6.57267069	16	79	82	88	16	13	14.16666667	0.966666667	0.98319208	3	14	14	14	96	94	95	0.8	0.894427191	2	94.25	95	95.75	83	83	83	93.55258824	6.95399191	0	83	83	83	41	41	41	47.57458307
143476	36.6	32.2	35.82857143	2.565714286	1.601784719	4.4	36.4	36.4	36.4	80	76	78.57142857	2.285714286	1.511857892	4	78	78	80	14	13	13.28571429	0.238095238	0.487950036	1	13	13	13.5	96	95	95.14285714	0.142857143	0.377964473	1	95	95	95	91	91	91	93.55258824	6.95399191	0	91	91	91	48	48	48	47.57458307
143476	36.8	36.6	36.73333333	0.010666667	0.103279556	0.2	36.65	36.8	36.8	94	88	91	7.6	2.75680975	6	88.5	91	93.5	17	15	16	0.4	0.632455532	2	16	16	16	96	94	95.16666667	0.566666667	0.752772653	2	95	95	95.75	91	91	91	93.55258824	6.95399191	0	91	91	91	40	40	40	47.57458307
143476	37	36.8	36.93333333	0.010666667	0.103279556	0.2	36.85	37	37	92	84	88.66666667	10.66666667	3.265986324	8	86.5	89	91.5	18	12	15	6.8	2.607680962	6	13	15	17	95	93	93.66666667	0.666666667	0.816496581	2	93	93.5	94	100	94	97	18	4.242640687	6	95.5	97	98.5	50	46	48	8
143476	37.2	37	37.13333333	0.010666667	0.103279556	0.2	37.05	37.2	37.2	104	84	94.33333333	74.26666667	8.617811014	20	87.5	94	102	27	13	17.33333333	31.06666667	5.573747991	14	13.5	15	19.5	95	92	93.16666667	1.366666667	1.169045194	3	92.25	93	93.75	104	83	93.5	220.5	14.8492424	21	88.25	93.5	98.75	53	41	47	72
143476	36.6	36.4	36.51428571	0.011428571	0.106904497	0.2	36.4	36.6	36.6	82	76	78.85714286	3.80952381	1.951800146	6	78	78	80	14	13	13.42857143	0.285714286	0.534522484	1	13	13	14	95	94	94.71428571	0.238095238	0.487950036	1	94.5	95	95	83	83	83	93.55258824	6.95399191	0	83	83	83	41	41	41	47.57458307
143476	37	36.8	36.82857143	0.005714286	0.075592895	0.2	36.8	36.8	36.8	94	90	92	2.666666667	1.632993162	4	91	92	93	18	16	16.71428571	0.571428571	0.755928946	2	16	17	17	96	94	94.71428571	0.571428571	0.755928946	2	94	95	95	100	94	97	18	4.242640687	6	95.5	97	98.5	50	46	48	8
143476	37.2	37.2	37.2	0	0	0	37.2	37.2	37.2	108	86	101.1428571	58.47619048	7.646972635	22	100	104	105	27	13	20.14285714	22.14285714	4.705619741	14	18	21	22	96	92	94.42857143	2.285714286	1.511857892	4	93.5	95	95.5	116	104	110	72	8.485281374	12	107	110	113	54	53	53.5	0.5
144548	35.1	29.6	31.7	3.243333333	1.800925688	5.5	30.5	31.8	32.2	84	82	83.28571429	0.571428571	0.755928946	2	83	83	84	34	25	28.71428571	9.571428571	3.093772547	9	27	29	29.5	99	95	98	2	1.414213562	4	98	98	99	179	163	170.7142857	33.57142857	5.794085654	16	168	169	174	83	75	79.57142857	7.952380952
144548	36.6	36.4	36.44285714	0.006190476	0.078679579	0.2	36.4	36.4	36.45	88	85	86.28571429	1.238095238	1.112697281	3	85.5	86	87	23	15	19.14285714	7.142857143	2.672612419	8	18	19	20.5	99	98	98.14285714	0.142857143	0.377964473	1	98	98	98	175	142	158.1428571	145.1428571	12.04752494	33	150.5	156	166.5	82	63	73.14285714	50.14285714
144548	36.6	33.7	36	1.05	1.024695077	2.9	36.25	36.4	36.4	87	83	85.14285714	1.80952381	1.345185418	4	84.5	85	86	21	15	18.85714286	3.80952381	1.951800146	6	18.5	19	20	99	98	98.14285714	0.142857143	0.377964473	1	98	98	98	156	140	147.7142857	40.23809524	6.343350474	16	142	149	152.5	72	62	66.85714286	16.80952381
144548	37.9	37.8	37.81428571	0.001428571	0.037796447	0.1	37.8	37.8	37.8	85	85	85	0	0	0	85	85	85	29	21	23.85714286	8.476190476	2.911389784	8	22	22	25.5	99	97	98	0.666666667	0.816496581	2	97.5	98	98.5	186	169	179.2857143	39.9047619	6.317021601	17	175.5	182	183.5	89	78	83.42857143	16.28571429
144548	36.9	36.2	36.53333333	0.054666667	0.233809039	0.7	36.425	36.55	36.6	88	84	85.5	2.7	1.643167673	4	84.25	85	86.5	23	13	19.83333333	14.16666667	3.763863264	10	18.75	21.5	22	99	98	98.33333333	0.266666667	0.516397779	1	98	98	98.75	178	161	173.1666667	39.76666667	6.306081721	17	172.75	175.5	176.75	83	75	81	8.8
144548	37.8	36.6	37.53333333	0.234666667	0.484424057	1.2	37.5	37.8	37.8	86	85	85.16666667	0.166666667	0.40824829	1	85	85	85	26	17	21.66666667	8.266666667	2.875181154	9	21.25	22	22	99	97	98	0.8	0.894427191	2	97.25	98	98.75	187	173	181.8333333	29.36666667	5.419102017	14	179	183.5	185.75	90	81	85.5	13.9
144548	36.5	29.6	33.2	10.952	3.309380607	6.9	30.4	33.35	36.075	86	84	84.66666667	0.666666667	0.816496581	2	84	84.5	85	34	27	29.83333333	5.766666667	2.401388487	7	29	29	30.5	98	95	97.5	1.5	1.224744871	3	98	98	98	178	163	170.3333333	27.06666667	5.202563471	15	167.5	170.5	172.75	84	75	80.33333333	12.66666667
144548	36	31.8	33.26666667	3.242666667	1.800740588	4.2	32.15	32.3	34.4	84	82	83.16666667	0.566666667	0.752772653	2	83	83	83.75	30	22	25.83333333	9.366666667	3.060501048	8	24.25	25	28	99	98	98.66666667	0.266666667	0.516397779	1	98.25	99	99	179	169	173.8333333	18.96666667	4.355073669	10	170.25	173.5	177.5	83	79	81.5	3.1
144548	37.9	30.6	35.72	10.277	3.205776037	7.3	34.5	37.8	37.8	91	85	86.8	7.2	2.683281573	6	85	85	88	29	22	26	7.5	2.738612788	7	25	26	28	99	93	97.2	6.2	2.48997992	6	97	98	99	182	169	175	25.5	5.049752469	13	173	173	178	85	78	81	10.5
144622	36.2	36.2	36.2	0	0	0	36.2	36.2	36.2	78	74	75.66666667	2.266666667	1.505545305	4	74.5	76	76	18	8	11.83333333	13.36666667	3.656045222	10	9.5	11	13.25	97	94	95.5	1.1	1.048808848	3	95	95.5	96	108	104	105.6666667	3.866666667	1.966384161	4	104	105	107.5	66	62	63.66666667	3.866666667
144622	36.4	36.4	36.4	0	0	0	36.4	36.4	36.4	86	84	85.33333333	1.066666667	1.032795559	2	84.5	86	86	9	4	7.666666667	3.866666667	1.966384161	5	7.25	8.5	9	96	95	95.33333333	0.266666667	0.516397779	1	95	95	95.75	121	90	100.4285714	111.2857143	10.54920444	31	93	102	102	63	50	53.28571429	20.23809524
144622	36.8	34	35.76666667	0.982666667	0.991295449	2.8	35.5	36	36.35	82	80	80.33333333	0.666666667	0.816496581	2	80	80	80	19	12	15	8	2.828427125	7	13.25	14	17	97	96	96.33333333	0.266666667	0.516397779	1	96	96	96.75	112	103	106.125	9.267857143	3.044315546	9	104	105	108	66	54	60.875	12.98214286
144622	36.8	35.4	36.34285714	0.20952381	0.457737708	1.4	36.3	36.4	36.6	84	78	80.57142857	3.619047619	1.902379462	6	80	80	81	20	9	14.14285714	12.47619048	3.532165126	11	12.5	14	15.5	97	93	95.71428571	1.904761905	1.380131119	4	95.5	96	96.5	114	100	105.375	19.69642857	4.438065859	14	102.75	104	108	64	52	59.125	16.98214286
144622	36.6	36.2	36.36666667	0.022666667	0.150554531	0.4	36.25	36.4	36.4	90	80	84.33333333	16.66666667	4.082482905	10	81	84	87	24	7	16.83333333	30.96666667	5.564770136	17	16.25	17.5	18.75	97	95	96	0.4	0.632455532	2	96	96	96	104	96	101.8333333	8.966666667	2.994439291	8	102	102.5	103.75	62	54	59.83333333	9.766666667
144622	36.2	36.2	36.2	0	0	0	36.2	36.2	36.2	78	76	76.33333333	0.666666667	0.816496581	2	76	76	76	15	7	11	10.8	3.286335345	8	9.25	10	13.75	96	95	95.5	0.3	0.547722558	1	95	95.5	96	106	91	99.57142857	20.61904762	4.540820148	15	99	100	101	64	58	61.14285714	3.80952381
144622	36.6	36.4	36.42857143	0.005714286	0.075592895	0.2	36.4	36.4	36.4	90	84	86.28571429	4.571428571	2.138089935	6	85	86	87	24	7	11.85714286	39.47619048	6.283008075	17	8.5	9	13	97	95	95.85714286	0.476190476	0.690065559	2	95.5	96	96	121	90	100	98.57142857	9.928314488	31	94.5	99	102.25	63	50	55.25	28.21428571
144622	36.2	36.2	36.2	0	0	0	36.2	36.2	36.2	78	74	76.28571429	1.904761905	1.380131119	4	76	76	77	15	7	10.71428571	8.238095238	2.870208222	8	9	10	12.5	96	94	95.42857143	0.619047619	0.786795792	2	95	96	96	106	91	101.625	23.98214286	4.897156609	15	100	103	104.5	66	58	62.25	5.071428571
144622	36.6	36.2	36.4	0.032	0.178885438	0.4	36.25	36.4	36.55	84	78	82	4.8	2.19089023	6	82	82	83.5	20	5	11.5	33.1	5.753259945	15	8.25	9.5	15.25	96	93	94.83333333	1.366666667	1.169045194	3	94.25	95	95.75	114	100	105	39.6	6.292853089	14	100.5	102	109.5	64	50	55	23.6
144689	38.6	30.6	37.04285714	9.23952381	3.039658502	8	37.15	38.6	38.6	112	104	107.7142857	7.238095238	2.690370837	8	106	108	109	22.13369876	17.96163012	19.97184791	6.100796514	1.649955287	4.172068637	19.0888346	19.91861296	20.80809104	99	99	99	0	0	0	99	99	99	112	112	112	93.55258824	6.95399191	0	112	112	112	64	64	64	47.57458307
144689	38.6	38.4	38.43333333	0.006666667	0.081649658	0.2	38.4	38.4	38.4	112	104	107.6666667	8.666666667	2.943920289	8	106	107	109.5	22.13369876	17.96163012	19.97184791	6.100796514	1.649955287	4.172068637	19.0888346	19.91861296	20.80809104	99	97	98.16666667	0.566666667	0.752772653	2	98	98	98.75	111	111	111	93.55258824	6.95399191	0	111	111	111	55	55	55	47.57458307
144689	38.8	37.6	38.46	0.238	0.487852437	1.2	38.6	38.6	38.7	116	104	109.6666667	16.66666667	4.082482905	12	108	109	111.5	22.13369876	17.96163012	19.97184791	6.100796514	1.649955287	4.172068637	19.0888346	19.91861296	20.80809104	99	98	98.5	0.3	0.547722558	1	98	98.5	99	105	105	105	93.55258824	6.95399191	0	105	105	105	55	55	55	47.57458307
144689	38.4	38	38.25714286	0.036190476	0.190237946	0.4	38.1	38.4	38.4	110	94	102	46.66666667	6.831300511	16	96	104	107	22.13369876	17.96163012	19.97184791	6.100796514	1.649955287	4.172068637	19.0888346	19.91861296	20.80809104	99	97	98.42857143	0.619047619	0.786795792	2	98	99	99	117	117	117	93.55258824	6.95399191	0	117	117	117	60	60	60	47.57458307
144689	38.6	25.8	35.08571429	33.8247619	5.81590594	12.8	32.9	38.4	38.5	112	104	107.4285714	7.619047619	2.760262237	8	106	106	109	22.13369876	17.96163012	19.97184791	6.100796514	1.649955287	4.172068637	19.0888346	19.91861296	20.80809104	99	97	98.28571429	0.571428571	0.755928946	2	98	98	99	110	110	110	93.55258824	6.95399191	0	110	110	110	58	58	58	47.57458307
144689	38.8	38.6	38.62857143	0.005714286	0.075592895	0.2	38.6	38.6	38.6	116	106	110.2857143	11.23809524	3.352326839	10	108	110	112	22.13369876	17.96163012	19.97184791	6.100796514	1.649955287	4.172068637	19.0888346	19.91861296	20.80809104	99	98	98.71428571	0.238095238	0.487950036	1	98.5	99	99	105	105	105	93.55258824	6.95399191	0	105	105	105	55	55	55	47.57458307
144689	38.4	38.4	38.4	0	0	0	38.4	38.4	38.4	110	104	106.3333333	8.666666667	2.943920289	6	104	105	109	22.13369876	17.96163012	19.97184791	6.100796514	1.649955287	4.172068637	19.0888346	19.91861296	20.80809104	99	97	98	0.8	0.894427191	2	97.25	98	98.75	102	102	102	93.55258824	6.95399191	0	102	102	102	60	60	60	47.57458307
144689	38.6	25.8	34.5	37.708	6.140684001	12.8	30.15	38.4	38.4	106	102	104.3333333	3.866666667	1.966384161	4	102.5	105	106	22.13369876	17.96163012	19.97184791	6.100796514	1.649955287	4.172068637	19.0888346	19.91861296	20.80809104	99	97	98.33333333	0.666666667	0.816496581	2	98	98.5	99	110	110	110	93.55258824	6.95399191	0	110	110	110	58	58	58	47.57458307
144689	38.2	38	38.03333333	0.006666667	0.081649658	0.2	38	38	38	104	94	98.66666667	17.06666667	4.131182236	10	95	99	101.5	22.13369876	17.96163012	19.97184791	6.100796514	1.649955287	4.172068637	19.0888346	19.91861296	20.80809104	99	98	98.66666667	0.266666667	0.516397779	1	98.25	99	99	117	117	117	93.55258824	6.95399191	0	117	117	117	60	60	60	47.57458307
144854	35.83569315	34.83037787	35.47840469	1.070805968	0.425307032	1.005315274	35.3544901	35.57280901	35.71425563	76	72	73	2.8	1.673320053	4	72	72	73.5	16	8	13.5	8.3	2.880972058	8	13.25	14.5	15	96.9691247	94.61091127	95.93929214	4.98220167	1.080027575	2.358213429	95.5052458	96.06085132	96.49445444	112	82	93.33333333	140.2666667	11.84342293	30	86.5	88	100	54	42	46	19.2
144854	35.5	34.8	35.15	0.245	0.494974747	0.7	34.975	35.15	35.325	72	70	71.42857143	0.952380952	0.975900073	2	71	72	72	16	16	16	0	0	0	16	16	16	96.9691247	94.61091127	95.93929214	4.98220167	1.080027575	2.358213429	95.5052458	96.06085132	96.49445444	98	82	90.28571429	33.9047619	5.822779569	16	87	88	95	44	38	41.42857143	4.952380952
144854	35.5	26	31.04	16.223	4.027778544	9.5	29	29.9	34.8	72	70	70.85714286	1.142857143	1.069044968	2	70	70	72	16	6	14.14285714	14.14285714	3.760699023	10	14.5	16	16	96.9691247	94.61091127	95.93929214	4.98220167	1.080027575	2.358213429	95.5052458	96.06085132	96.49445444	134	88	107.4285714	348.952381	18.68026715	46	95	98	121	58	40	48	56
144854	35.83569315	34.83037787	35.47840469	1.070805968	0.425307032	1.005315274	35.3544901	35.57280901	35.71425563	76	72	73.42857143	3.619047619	1.902379462	4	72	72	75	24	8	15.14285714	22.80952381	4.775931722	16	13.5	15	16	96.9691247	94.61091127	95.93929214	4.98220167	1.080027575	2.358213429	95.5052458	96.06085132	96.49445444	112	82	94.85714286	127.8095238	11.30528743	30	86	92	103	54	40	45.14285714	26.47619048
144854	35.83569315	34.83037787	35.47840469	1.070805968	0.425307032	1.005315274	35.3544901	35.57280901	35.71425563	76	72	72.66666667	2.666666667	1.632993162	4	72	72	72	24	15	17	12	3.464101615	9	15.25	16	16	96.9691247	94.61091127	95.93929214	4.98220167	1.080027575	2.358213429	95.5052458	96.06085132	96.49445444	102	82	88	60.8	7.797435476	20	82.5	85	90.5	48	40	41.66666667	10.26666667
144854	35.83569315	34.83037787	35.47840469	1.070805968	0.425307032	1.005315274	35.3544901	35.57280901	35.71425563	74	72	72.33333333	0.666666667	0.816496581	2	72	72	72	16	5	14.16666667	20.16666667	4.490731195	11	16	16	16	96.9691247	94.61091127	95.93929214	4.98220167	1.080027575	2.358213429	95.5052458	96.06085132	96.49445444	104	76	83.66666667	111.0666667	10.53881714	28	78	79	84.5	46	38	39.66666667	10.26666667
144854	31	31	31	1.070805968	0.425307032	0	31	31	31	72	72	72	0	0	0	72	72	72	16	16	16	0	0	0	16	16	16	96.9691247	94.61091127	95.93929214	4.98220167	1.080027575	2.358213429	95.5052458	96.06085132	96.49445444	88	80	83.66666667	8.666666667	2.943920289	8	82	83	85.5	42	38	39.33333333	2.666666667
144854	35.83569315	34.83037787	35.47840469	1.070805968	0.425307032	1.005315274	35.3544901	35.57280901	35.71425563	74	72	72.57142857	0.952380952	0.975900073	2	72	72	73	16	5	14.14285714	16.80952381	4.099941928	11	15	16	16	96.9691247	94.61091127	95.93929214	4.98220167	1.080027575	2.358213429	95.5052458	96.06085132	96.49445444	108	78	93.71428571	105.9047619	10.29100393	30	88	94	100	48	38	43.14285714	11.80952381
144854	32.4	32.4	32.4	1.070805968	0.425307032	0	32.4	32.4	32.4	74	72	72.66666667	1.066666667	1.032795559	2	72	72	73.5	16	14	15.5	0.7	0.836660027	2	15.25	16	16	96.9691247	94.61091127	95.93929214	4.98220167	1.080027575	2.358213429	95.5052458	96.06085132	96.49445444	108	90	96.66666667	50.66666667	7.118052168	18	91	95	100.5	48	42	44	4.8
144986	35.83569315	34.83037787	35.47840469	1.070805968	0.425307032	1.005315274	35.3544901	35.57280901	35.71425563	150	145	148.3333333	3.066666667	1.751190072	5	148.25	149	149	22	19	20.66666667	1.466666667	1.211060142	3	20	20.5	21.75	95	95	95	0	0	0	95	95	95	92	82	84.18181818	8.763636364	2.96034396	10	82	83	85	53	47	50	7.8
144986	35.83569315	34.83037787	35.47840469	1.070805968	0.425307032	1.005315274	35.3544901	35.57280901	35.71425563	156	145	149.4285714	13.95238095	3.735288604	11	147	149	151	24	17	20.42857143	4.952380952	2.225394561	7	19.5	20	21.5	95	95	95	0	0	0	95	95	95	95	81	86.08333333	20.4469697	4.52183256	14	82	85.5	89.25	59	47	52.16666667	10.51515152
144986	35.83569315	34.83037787	35.47840469	1.070805968	0.425307032	1.005315274	35.3544901	35.57280901	35.71425563	156	145	148.8571429	18.47619048	4.298393941	11	145.5	147	151.5	29	24	25.71428571	4.238095238	2.058663459	5	24	25	27	98	95	95.71428571	1.238095238	1.112697281	3	95	95	96	96	74	83.55555556	69.77777778	8.353309391	22	77	82	91	57	42	48.33333333	34.25
144986	35.83569315	34.83037787	35.47840469	1.070805968	0.425307032	1.005315274	35.3544901	35.57280901	35.71425563	166	145	154.8333333	53.36666667	7.305249254	21	150.75	154.5	158.25	31	20	26.16666667	15.76666667	3.970726214	11	24.25	26.5	28.75	98	95	96.4	2.3	1.516575089	3	95	96	98	121	74	94.25	256.5	16.01561738	47	81.25	95.5	99.75	68	45	54.5	70.28571429
144986	35.83569315	34.83037787	35.47840469	1.070805968	0.425307032	1.005315274	35.3544901	35.57280901	35.71425563	149	143	144.8333333	4.566666667	2.136976057	6	144	144	144.75	24	22	23.33333333	1.066666667	1.032795559	2	22.5	24	24	99	97	98.16666667	0.566666667	0.752772653	2	98	98	98.75	112	94	104.25	25.64285714	5.063877679	18	103	104.5	106.25	65	56	60.375	9.125
144986	25.1	25.1	25.1	1.070805968	0.425307032	0	25.1	25.1	25.1	150	142	146.5	8.3	2.880972058	8	145.25	146.5	148.5	26	21	23.5	2.7	1.643167673	5	23	23.5	24	98	95	96.16666667	1.366666667	1.169045194	3	95.25	96	96.75	109	76	88.625	142.5535714	11.93958004	33	80.75	85.5	94	62	42	49.625	74.55357143
144986	35.83569315	34.83037787	35.47840469	1.070805968	0.425307032	1.005315274	35.3544901	35.57280901	35.71425563	149	141	144.7142857	5.904761905	2.429971585	8	144	144	145.5	24	21	22.42857143	1.285714286	1.133893419	3	22	22	23	99	97	98.28571429	0.571428571	0.755928946	2	98	98	99	107	87	100.7777778	51.44444444	7.172478264	20	102	103	105	65	53	58.11111111	13.86111111
144986	25	25	25	1.070805968	0.425307032	0	25	25	25	158	146	152.1428571	16.14285714	4.01781746	12	150	152	154.5	26	17	22.57142857	8.619047619	2.935821456	9	21.5	24	24	96	95	95.28571429	0.238095238	0.487950036	1	95	95	95.5	99	81	91.54545455	37.67272727	6.137811277	18	87.5	94	96.5	59	50	53.72727273	6.218181818
144986	35.83569315	34.83037787	35.47840469	1.070805968	0.425307032	1.005315274	35.3544901	35.57280901	35.71425563	148	141	144.8333333	5.366666667	2.316606714	7	144.25	145	145.75	23	21	21.83333333	0.566666667	0.752772653	2	21.25	22	22	99	97	98.16666667	0.566666667	0.752772653	2	98	98	98.75	108	87	98.375	50.55357143	7.110103475	21	95.25	99.5	102.5	61	53	57.375	8.839285714
145205	36.2	36	36.1	0.012	0.109544512	0.2	36	36.1	36.2	72	64	68	6.4	2.529822128	8	68	68	68	15	14	14.33333333	0.266666667	0.516397779	1	14	14	14.75	96.9691247	94.61091127	95.93929214	4.98220167	1.080027575	2.358213429	95.5052458	96.06085132	96.49445444	126	105	120.75	73.92857143	8.598172563	21	120.25	125	126	70	64	67.625	2.839285714
145205	36	36	36	0	0	0	36	36	36	70	64	66.57142857	4.952380952	2.225394561	6	65	66	68	16	14	14.57142857	0.619047619	0.786795792	2	14	14	15	96.9691247	94.61091127	95.93929214	4.98220167	1.080027575	2.358213429	95.5052458	96.06085132	96.49445444	130	108	122.1111111	62.61111111	7.912718314	22	124	126	126	72	67	69.22222222	2.444444444
145205	36	36	36	0	0	0	36	36	36	70	60	65.66666667	11.86666667	3.444802849	10	64.5	66	67.5	16	14	14.66666667	0.666666667	0.816496581	2	14	14.5	15	96.9691247	94.61091127	95.93929214	4.98220167	1.080027575	2.358213429	95.5052458	96.06085132	96.49445444	130	100	121	117.7142857	10.84962145	30	120	126	126.5	74	70	71	2.285714286
145205	35.4	35	35.2	0.016	0.126491106	0.4	35.2	35.2	35.2	52	48	50.66666667	2.666666667	1.632993162	4	50	51	52	15	11	12.16666667	2.166666667	1.471960144	4	11.25	12	12	96.9691247	94.61091127	95.93929214	4.98220167	1.080027575	2.358213429	95.5052458	96.06085132	96.49445444	126	95	113	121.4285714	11.0194633	31	111.25	116	118.5	72	62	65.25	11.35714286
145205	35.8	35.6	35.71428571	0.011428571	0.106904497	0.2	35.6	35.8	35.8	60	56	58.28571429	1.904761905	1.380131119	4	58	58	59	13	12	12.28571429	0.238095238	0.487950036	1	12	12	12.5	96.9691247	94.61091127	95.93929214	4.98220167	1.080027575	2.358213429	95.5052458	96.06085132	96.49445444	122	102	117.1111111	65.11111111	8.069145625	20	120	120	122	64	58	61.55555556	4.777777778
145205	35	34.8	34.91428571	0.011428571	0.106904497	0.2	34.8	35	35	56	50	52.28571429	3.238095238	1.799470822	6	52	52	52	12	11	11.42857143	0.285714286	0.534522484	1	11	11	12	96.9691247	94.61091127	95.93929214	4.98220167	1.080027575	2.358213429	95.5052458	96.06085132	96.49445444	126	100	115.2222222	120.9444444	10.99747446	26	103	122	124	78	61	71.66666667	50
145205	35.2	35	35.05714286	0.00952381	0.097590007	0.2	35	35	35.1	52	48	51.14285714	2.476190476	1.573591585	4	51	52	52	12	11	11.57142857	0.285714286	0.534522484	1	11	12	12	96.9691247	94.61091127	95.93929214	4.98220167	1.080027575	2.358213429	95.5052458	96.06085132	96.49445444	124	97	112.3333333	103.5	10.17349497	27	102	116	120	78	62	68.22222222	30.44444444
145205	35.8	35.8	35.8	0	0	0	35.8	35.8	35.8	60	58	59	1.2	1.095445115	2	58	59	60	13	12	12.83333333	0.166666667	0.40824829	1	13	13	13	96.9691247	94.61091127	95.93929214	4.98220167	1.080027575	2.358213429	95.5052458	96.06085132	96.49445444	122	101	117.125	82.125	9.06228448	21	117.5	122	122	64	58	61.25	3.357142857
145205	35.8	35.4	35.6	0.016	0.126491106	0.4	35.6	35.6	35.6	60	54	57	4.4	2.097617696	6	56	57	58	12	12	12	0	0	0	12	12	12	96.9691247	94.61091127	95.93929214	4.98220167	1.080027575	2.358213429	95.5052458	96.06085132	96.49445444	122	102	115.75	63.35714286	7.959720024	20	114.5	120	120	66	58	62.5	5.428571429
145396	36.4	29.6	32.26666667	9.946666667	3.153833646	6.8	30.15	30.7	34.85	92	70	80.33333333	101.4666667	10.0730664	22	71.5	79	89.5	22	18	19	2.4	1.549193338	4	18	18.5	19	95	93	94.16666667	0.566666667	0.752772653	2	94	94	94.75	148	140	143	12.4	3.521363372	8	140	142	145.5	74	62	65.66666667	23.06666667
145396	36.8	32.6	35.93333333	2.698666667	1.642761902	4.2	36.4	36.5	36.75	88	68	74.33333333	64.66666667	8.041558721	20	68	72	77.5	20	16	17.33333333	1.866666667	1.366260102	4	17	17	17	96	94	95	0.4	0.632455532	2	95	95	95	160	156	158.3333333	2.266666667	1.505545305	4	158	158	159.5	74	72	73.66666667	0.666666667
145396	36.2	35	35.63333333	0.166666667	0.40824829	1.2	35.45	35.7	35.8	70	66	68	3.2	1.788854382	4	66.5	68	69.5	18	16	17	0.8	0.894427191	2	16.25	17	17.75	95	93	94.16666667	0.566666667	0.752772653	2	94	94	94.75	154	144	149.3333333	13.86666667	3.723797345	10	147	150	151.5	70	66	68.33333333	2.266666667
145396	37.4	37.2	37.22857143	0.005714286	0.075592895	0.2	37.2	37.2	37.2	76	64	68.85714286	27.80952381	5.2734736	12	65	66	73	22	16	18.42857143	4.952380952	2.225394561	6	17	18	19.5	97	96	96.28571429	0.238095238	0.487950036	1	96	96	96.5	166	156	162.8571429	17.14285714	4.140393356	10	161	164	166	72	72	72	0
145396	32	29.2	30.71428571	1.051428571	1.025391911	2.8	30	31	31.4	84	70	77.71428571	31.23809524	5.589105048	14	73	80	82	22	18	18.85714286	2.142857143	1.463850109	4	18	18	19	94	93	93.57142857	0.285714286	0.534522484	1	93	94	94	152	138	147.7142857	23.23809524	4.820590756	14	147	148	151	68	64	64.85714286	2.476190476
145396	37.4	36.2	37.06666667	0.186666667	0.43204938	1.2	37.2	37.2	37.2	84	66	75.33333333	42.66666667	6.531972647	18	71.5	76	79	25	17	20.16666667	9.366666667	3.060501048	8	18	19.5	21.75	97	95	96.16666667	0.566666667	0.752772653	2	96	96	96.75	164	156	161.3333333	12.26666667	3.502380143	8	159	163	164	80	72	74	11.2
145396	36.8	32.6	35.51428571	2.104761905	1.450779757	4.2	35.2	35.8	36.5	78	68	71.14285714	17.14285714	4.140393356	10	68	70	73	18	16	16.85714286	0.476190476	0.690065559	2	16.5	17	17	95	94	94.71428571	0.238095238	0.487950036	1	94.5	95	95	158	150	154.2857143	13.9047619	3.728908943	8	151	154	158	74	68	70.85714286	6.476190476
145396	32	30	31.02857143	0.419047619	0.647338875	2	30.7	31	31.4	82	70	74.85714286	22.47619048	4.740906082	12	71	74	78	19	18	18.28571429	0.238095238	0.487950036	1	18	18	18.5	94	93	93.57142857	0.285714286	0.534522484	1	93	94	94	152	140	146	22.66666667	4.760952286	12	142	148	149	68	62	64	5.333333333
145396	37.2	37.2	37.2	0	0	0	37.2	37.2	37.2	88	64	69	89.2	9.444575162	24	64	65	67.5	19	16	17.16666667	0.966666667	0.98319208	3	17	17	17	96	96	96	0	0	0	96	96	96	172	166	167.6666667	5.466666667	2.338090389	6	166	167	168	82	72	74	16
146021	38	37.8	37.93333333	0.010666667	0.103279556	0.2	37.85	38	38	130	122	127	12.4	3.521363372	8	124.5	128	130	26	22	24.16666667	2.966666667	1.722401424	4	23	24	25.75	98	96	97.33333333	0.666666667	0.816496581	2	97	97.5	98	128	120	125	10.8	3.286335345	8	123	126	127.5	60	56	57.66666667	2.266666667
146021	37.8	30.4	36.33333333	8.506666667	2.916619047	7.4	37.25	37.4	37.7	118	114	115.6666667	3.866666667	1.966384161	4	114	115	117.5	30	21	26.33333333	17.86666667	4.226897996	9	22.75	28	29.5	98	96	96.5	0.7	0.836660027	2	96	96	96.75	172	136	154.3333333	184.6666667	13.58921141	36	147	152	164.5	64	58	61	6
146021	37.8	34.6	37.14285714	1.28952381	1.135572019	3.2	37.4	37.4	37.7	134	112	122.8571429	74.47619048	8.629958892	22	117	120	130	28	23	26.71428571	3.571428571	1.889822365	5	26	28	28	97	93	95.14285714	1.80952381	1.345185418	4	94.5	95	96	168	132	155.4285714	263.6190476	16.23634958	36	146	164	166	68	62	66.57142857	6.285714286
146021	37.8	37.6	37.73333333	0.010666667	0.103279556	0.2	37.65	37.8	37.8	124	120	122	1.6	1.264911064	4	122	122	122	32	24	27.5	9.1	3.016620626	8	25.5	27	29.25	96	93	94.83333333	0.966666667	0.98319208	3	95	95	95	156	126	138	105.6	10.27618606	30	132.5	137	140	62	56	58.33333333	5.466666667
146021	37.4	30.4	36.25714286	6.68952381	2.586411377	7	37.1	37.2	37.3	118	114	116.2857143	1.904761905	1.380131119	4	116	116	117	30	20	23.42857143	15.61904762	3.95209408	10	21	21	25.5	96	95	95.85714286	0.142857143	0.377964473	1	96	96	96	172	126	145.1428571	345.1428571	18.57802081	46	132	136	159	64	52	57.71428571	27.23809524
146021	37.8	37.4	37.5	0.028	0.167332005	0.4	37.4	37.4	37.55	114	112	113.3333333	1.066666667	1.032795559	2	112.5	114	114	30	27	28	1.6	1.264911064	3	27	27.5	28.75	97	96	96.33333333	0.266666667	0.516397779	1	96	96	96.75	159	126	145.8333333	165.7666667	12.87504045	33	138.5	148	156	64	58	60	9.6
146021	38	37.8	37.82857143	0.005714286	0.075592895	0.2	37.8	37.8	37.8	126	122	123.1428571	2.476190476	1.573591585	4	122	122	124	27	23	25.28571429	2.238095238	1.496026483	4	24.5	25	26.5	98	95	96	1.333333333	1.154700538	3	95	96	96.5	140	122	130.5714286	50.28571429	7.091242083	18	126	128	136	62	56	58.28571429	4.571428571
146021	37.6	37.4	37.42857143	0.005714286	0.075592895	0.2	37.4	37.4	37.4	134	112	118.5714286	98.28571429	9.913915185	22	112	114	123	30	27	28.14285714	0.80952381	0.899735411	3	28	28	28	97	93	95.42857143	2.285714286	1.511857892	4	94.5	96	96.5	164	126	142.2857143	219.2380952	14.80669089	38	132	136	153	68	58	62.28571429	20.57142857
146021	37.2	37	37.1	0.012	0.109544512	0.2	37	37.1	37.2	120	116	117	2.8	1.673320053	4	116	116	117.5	29	20	23	12.4	3.521363372	9	20.25	22	24.5	98	95	96.33333333	1.066666667	1.032795559	3	96	96	96.75	148	126	134.6666667	87.46666667	9.352361556	22	127	132	141.5	60	52	54.33333333	10.26666667
146518	36.1	36.1	36.1	0	0	0	36.1	36.1	36.1	37	36	36.5	0.3	0.547722558	1	36	36.5	37	12	12	12	0	0	0	12	12	12	99	99	99	4.98220167	1.080027575	0	99	99	99	123	113	117.3333333	12.26666667	3.502380143	10	115.25	117	118.75	78	73	75	3.2
146518	36.2	36.1	36.16666667	0.002666667	0.051639778	0.1	36.125	36.2	36.2	43	35	37	9.2	3.033150178	8	35.25	36	36.75	15	12	12.5	1.5	1.224744871	3	12	12	12	99	99	99	4.98220167	1.080027575	0	99	99	99	137	126	129.8333333	16.56666667	4.070217029	11	127.25	128.5	131.25	87	81	83.66666667	5.866666667
146518	36.3	32.5	35.66666667	2.406666667	1.551343504	3.8	36.3	36.3	36.3	38	35	36.14285714	0.80952381	0.899735411	3	36	36	36	12	12	12	0	0	0	12	12	12	99	98	98.83333333	0.166666667	0.40824829	1	99	99	99	127	118	124.2857143	9.571428571	3.093772547	9	123.5	126	126	82	80	81.57142857	0.619047619
146518	36.2	36.1	36.12857143	0.002380952	0.048795004	0.1	36.1	36.1	36.15	43	35	37.14285714	7.142857143	2.672612419	8	36	36	37	15	12	12.42857143	1.285714286	1.133893419	3	12	12	12	96.9691247	94.61091127	95.93929214	4.98220167	1.080027575	2.358213429	95.5052458	96.06085132	96.49445444	137	118	126.5714286	48.28571429	6.94879229	19	121	128	130.5	87	75	81	23.33333333
146518	36.2	36.1	36.11428571	0.001428571	0.037796447	0.1	36.1	36.1	36.1	49	36	39	22.66666667	4.760952286	13	36	37	39.5	13	3	9.714285714	13.23809524	3.638419332	10	8	12	12	99	99	99	4.98220167	1.080027575	0	99	99	99	142	114	124.2857143	144.9047619	12.03763938	28	114	119	133.5	89	73	79.14285714	42.47619048
146518	36.1	36.1	36.1	0	0	0	36.1	36.1	36.1	49	36	38.16666667	28.16666667	5.307227776	13	36	36	36	13	12	12.16666667	0.166666667	0.40824829	1	12	12	12	99	99	99	0	0	0	99	99	99	138	114	118.3333333	93.06666667	9.647106647	24	114	114.5	115	89	73	76.33333333	38.66666667
146518	36.3	26.6	32.03	19.747	4.443759669	9.7	28.45	32.5	36.3	57	36	40.66666667	67.86666667	8.238122764	21	36	37	40.25	18	12	13	6	2.449489743	6	12	12	12	99	98	98.8	0.2	0.447213595	1	99	99	99	133	118	124.6666667	27.46666667	5.240865069	15	121.5	124.5	126.75	96	80	83.83333333	36.16666667
146518	36.3	36.3	36.3	0	0	0	36.3	36.3	36.3	36	35	35.5	0.3	0.547722558	1	35	35.5	36	12	12	12	0	0	0	12	12	12	99	99	99	0	0	0	99	99	99	126	124	125.3333333	1.066666667	1.032795559	2	124.5	126	126	82	81	81.66666667	0.266666667
146518	36.2	36.1	36.16666667	0.002666667	0.051639778	0.1	36.125	36.2	36.2	41	36	37.66666667	3.466666667	1.861898673	5	36.25	37.5	38	10	3	7.166666667	5.766666667	2.401388487	7	7	7	8.5	99	99	99	4.98220167	1.080027575	0	99	99	99	142	114	123	116.8	10.80740487	28	115.25	119.5	126.75	87	77	80	14.4
147049	36.8	36.2	36.6	0.048	0.219089023	0.6	36.6	36.6	36.75	68	58	62	14.4	3.794733192	10	59	62	63.5	19	16	17.16666667	1.366666667	1.169045194	3	16.25	17	17.75	98	96	97	0.8	0.894427191	2	96.25	97	97.75	111	111	111	93.55258824	6.95399191	0	111	111	111	56	56	56	47.57458307
147049	35.83569315	34.83037787	35.47840469	1.070805968	0.425307032	1.005315274	35.3544901	35.57280901	35.71425563	68	60	62	9.6	3.098386677	8	60	61	62	18	17	17.5	0.3	0.547722558	1	17	17.5	18	98	97	97.16666667	0.166666667	0.40824829	1	97	97	97	141	141	141	93.55258824	6.95399191	0	141	141	141	73	73	73	47.57458307
147049	36.8	36.4	36.6	0.08	0.282842712	0.4	36.5	36.6	36.7	74	68	70.66666667	4.266666667	2.065591118	6	70	70	71.5	20	18	18.66666667	0.666666667	0.816496581	2	18	18.5	19	98	96	97	0.8	0.894427191	2	96.25	97	97.75	162	162	162	93.55258824	6.95399191	0	162	162	162	78	78	78	47.57458307
147049	35.83569315	34.83037787	35.47840469	1.070805968	0.425307032	1.005315274	35.3544901	35.57280901	35.71425563	70	60	65.33333333	21.86666667	4.676180778	10	61	66	69.5	19	17	18	0.4	0.632455532	2	18	18	18	98	96	97	0.4	0.632455532	2	97	97	97	126.4592186	113.138451	119.6561368	93.55258824	6.95399191	13.32076765	116.7836989	119.5036555	122.4543637	69.68951337	61.48160841	65.25693659	47.57458307
147049	36.8	36.8	36.8	0	0	0	36.8	36.8	36.8	64	58	60.66666667	4.266666667	2.065591118	6	60	60	61.5	18	17	17.66666667	0.266666667	0.516397779	1	17.25	18	18	98	96	96.66666667	0.666666667	0.816496581	2	96	96.5	97	126.4592186	113.138451	119.6561368	93.55258824	6.95399191	13.32076765	116.7836989	119.5036555	122.4543637	69.68951337	61.48160841	65.25693659	47.57458307
147049	36.4	25	34.62857143	18.07238095	4.251162306	11.4	36	36.2	36.4	74	70	71.71428571	1.904761905	1.380131119	4	71	72	72	20	17	19	1.333333333	1.154700538	3	18.5	19	20	98	97	97.14285714	0.142857143	0.377964473	1	97	97	97	126.4592186	113.138451	119.6561368	93.55258824	6.95399191	13.32076765	116.7836989	119.5036555	122.4543637	69.68951337	61.48160841	65.25693659	47.57458307
147049	35.83569315	34.83037787	35.47840469	1.070805968	0.425307032	1.005315274	35.3544901	35.57280901	35.71425563	68	60	63.14285714	13.14285714	3.625307869	8	60	62	66	19	17	17.71428571	0.571428571	0.755928946	2	17	18	18	98	96	97	0.333333333	0.577350269	2	97	97	97	141	141	141	93.55258824	6.95399191	0	141	141	141	73	73	73	47.57458307
147049	36.8	36.2	36.71428571	0.051428571	0.226778684	0.6	36.8	36.8	36.8	68	58	60.28571429	12.57142857	3.545621042	10	58	60	60	19	17	17.85714286	0.476190476	0.690065559	2	17.5	18	18	97	96	96.28571429	0.238095238	0.487950036	1	96	96	96.5	111	111	111	93.55258824	6.95399191	0	111	111	111	56	56	56	47.57458307
147049	36.8	36.2	36.43333333	0.038666667	0.196638416	0.6	36.4	36.4	36.4	72	70	70.85714286	1.142857143	1.069044968	2	70	70	72	20	17	18.57142857	1.285714286	1.133893419	3	18	18	19.5	98	96	96.85714286	0.476190476	0.690065559	2	96.5	97	97	162	162	162	93.55258824	6.95399191	0	162	162	162	78	78	78	47.57458307
148626	36.9	36.9	36.9	0	0	0	36.9	36.9	36.9	105	99	101.8571429	4.476190476	2.115700942	6	100.5	102	103	15	15	15	0	0	0	15	15	15	96.9691247	94.61091127	95.93929214	4.98220167	1.080027575	2.358213429	95.5052458	96.06085132	96.49445444	154	135	143.4285714	38.95238095	6.241184259	19	140	142	146.5	79	71	75.28571429	6.904761905
148626	36.8	36.6	36.7	0.008	0.089442719	0.2	36.625	36.7	36.775	99	96	97.5	1.1	1.048808848	3	97	97.5	98	23	14	16.16666667	11.36666667	3.371448749	9	15	15	15	99	99	99	0	0	0	99	99	99	149	142	146	7.6	2.75680975	7	144.25	146.5	148	80	74	76.5	5.1
148626	36.5	33.3	35.31428571	1.504761905	1.22668737	3.2	34.6	35.8	36.2	96	90	92.85714286	5.80952381	2.410295378	6	91	92	95	15	1	9.428571429	34.61904762	5.883795341	14	6	12	13	98	33	82.16666667	664.5666667	25.77919057	65	78.75	95	97.75	150	147	148.5714286	1.285714286	1.133893419	3	148	148	149.5	77	75	75.57142857	0.619047619
148626	36.7	35.4	36.24285714	0.20952381	0.457737708	1.3	36.05	36.4	36.55	100	89	93.57142857	12.61904762	3.552329886	11	92	92	95	15	15	15	0	0	0	15	15	15	96.9691247	94.61091127	95.93929214	4.98220167	1.080027575	2.358213429	95.5052458	96.06085132	96.49445444	165	146	153.4285714	53.61904762	7.322502825	19	146.5	155	157.5	81	76	78	3.666666667
148626	36.4	34.2	35.56666667	0.634666667	0.796659693	2.2	35.325	35.65	36.125	101	92	97.16666667	13.76666667	3.710345896	9	94.5	98	100	15	15	15	0	0	0	15	15	15	96.9691247	94.61091127	95.93929214	4.98220167	1.080027575	2.358213429	95.5052458	96.06085132	96.49445444	155	138	145.6666667	32.26666667	5.680375574	17	143	146	146.75	80	73	76.16666667	5.366666667
148626	36.9	36.9	36.9	0	0	0	36.9	36.9	36.9	102	99	100.5	1.1	1.048808848	3	100	100.5	101	15	15	15	0	0	0	15	15	15	96.9691247	94.61091127	95.93929214	4.98220167	1.080027575	2.358213429	95.5052458	96.06085132	96.49445444	158	141	147.6666667	59.46666667	7.711463328	17	141.25	145	154	82	75	77.66666667	7.466666667
148626	36.7	35.8	36.37142857	0.105714286	0.325137334	0.9	36.2	36.5	36.6	98	92	95.85714286	4.476190476	2.115700942	6	95	96	97.5	15	1	10.42857143	43.61904762	6.60447179	14	6	15	15	99	97	98.2	0.7	0.836660027	2	98	98	99	150	144	147.1428571	4.142857143	2.035400978	6	146	148	148	77	75	75.85714286	0.80952381
148626	36.9	36.8	36.86666667	0.002666667	0.051639778	0.1	36.825	36.9	36.9	105	99	101.8333333	5.366666667	2.316606714	6	100.25	101.5	103.5	15	15	15	0	0	0	15	15	15	96.9691247	94.61091127	95.93929214	4.98220167	1.080027575	2.358213429	95.5052458	96.06085132	96.49445444	154	135	143.3333333	41.86666667	6.470445631	19	139.75	143.5	145	79	71	74.5	7.9
148626	36.9	36.5	36.71666667	0.021666667	0.147196014	0.4	36.625	36.75	36.8	92	89	91.5	1.5	1.224744871	3	92	92	92	15	15	15	0	0	0	15	15	15	96.9691247	94.61091127	95.93929214	4.98220167	1.080027575	2.358213429	95.5052458	96.06085132	96.49445444	165	157	160	8	2.828427125	8	158.25	159.5	160.75	81	78	79.16666667	1.366666667
148673	36.5	34.7	35.86666667	0.610666667	0.781451641	1.8	35.325	36.2	36.475	79	77	77.33333333	0.666666667	0.816496581	2	77	77	77	30	7	26.16666667	88.16666667	9.389710681	23	30	30	30	98	97	97.66666667	0.266666667	0.516397779	1	97.25	98	98	105	88	91.83333333	42.16666667	6.49358658	17	89	89.5	90	54	41	44.16666667	23.76666667
148673	35.9	27.1	32.12142857	8.406547619	2.899404701	8.8	30.875	32.1	34	83	77	78.14285714	4.80952381	2.193062655	6	77	77	78	30	30	30	0	0	0	30	30	30	97	96	96.85714286	0.142857143	0.377964473	1	97	97	97	99	88	91.14285714	15.80952381	3.97611919	11	89	89	92	51	41	43.57142857	15.28571429
148673	36.3	27.7	32.55	18.33666667	4.282133425	8.6	29.575	33.1	36.075	84	77	79	11.33333333	3.366501646	7	77	77.5	79.5	30	30	30	0	0	0	30	30	30	98	95	96.5	1.666666667	1.290994449	3	95.75	96.5	97.25	107	90	97.25	56.25	7.5	17	92.25	96	101	54	42	47.5	30.33333333
148673	35.9	28.9	33.55	6.795	2.60672208	7	32.95	34	35.425	78	77	77.5	0.3	0.547722558	1	77	77.5	78	30	30	30	0	0	0	30	30	30	97	97	97	0	0	0	97	97	97	90	88	89	0.4	0.632455532	2	89	89	89	42	41	41.83333333	0.166666667
148673	36.5	32.8	35.85714286	1.82952381	1.352598909	3.7	36.25	36.3	36.45	83	76	77.42857143	6.285714286	2.507132682	7	76	77	77	30	30	30	0	0	0	30	30	30	98	96	97.28571429	0.571428571	0.755928946	2	97	97	98	102	88	91.71428571	24.23809524	4.923220007	14	89	90	92	52	41	44.42857143	14.61904762
148673	32.1	27.1	30.2375	4.968958333	2.229116043	5	29.4625	30.875	31.65	83	77	78.6	6.3	2.50998008	6	77	78	78	30	30	30	0	0	0	30	30	30	97	96	96.8	0.2	0.447213595	1	97	97	97	99	89	92.6	16.3	4.037325848	10	90	91	94	51	41	44.4	19.8
148673	36.3	32.8	35.01666667	2.781666667	1.667832925	3.5	33.625	35.85	36.275	83	76	77.5	7.5	2.738612788	7	76	76.5	77	30	30	30	0	0	0	30	30	30	98	96	97	0.4	0.632455532	2	97	97	97	102	90	92.83333333	22.56666667	4.750438576	12	90	90.5	93.25	52	42	45	14.8
148673	35.1	28.9	31.68571429	5.781428571	2.404460141	6.2	29.7	31.4	33.5	78	76	77.14285714	0.476190476	0.690065559	2	77	77	77.5	30	30	30	0	0	0	30	30	30	98	97	97.28571429	0.238095238	0.487950036	1	97	97	97.5	97	94	95.28571429	1.571428571	1.253566341	3	94.5	95	96	47	44	45.28571429	0.904761905
148673	36.3	27.7	32.54285714	12.54619048	3.542060202	8.6	29.6	33.5	35.55	84	76	78	7.333333333	2.708012802	8	77	77	77.5	30	30	30	0	0	0	30	30	30	98	95	96.85714286	1.142857143	1.069044968	3	96.5	97	97.5	107	93	96.71428571	24.23809524	4.923220007	14	94	95	97	54	44	46.71428571	14.57142857
149049	36.9	36.8	36.83333333	0.002666667	0.051639778	0.1	36.8	36.8	36.875	98	92	95.66666667	6.666666667	2.581988897	6	93.75	96.5	97.75	18	3	11.66666667	30.26666667	5.501514943	15	9.5	11.5	15.75	99	95	96.16666667	2.166666667	1.471960144	4	95.25	96	96	131	105	114.8333333	98.16666667	9.907909298	26	108.25	111.5	120	68	50	57	48.4
149049	36.8	36.7	36.71666667	0.001666667	0.040824829	0.1	36.7	36.7	36.7	100	93	96.5	7.1	2.664582519	7	94.5	97	98	28	14	24.66666667	29.46666667	5.428320796	14	25	26.5	28	99	98	98.66666667	0.333333333	0.577350269	1	98.5	99	99	149	110	131	189.6	13.76953158	39	124.5	132	138.75	69	52	60	49.2
149049	37	36.9	36.95714286	0.002857143	0.053452248	0.1	36.9	37	37	105	98	99.85714286	5.80952381	2.410295378	7	98.5	99	100	36	13	22.85714286	49.80952381	7.057586259	23	19.5	23	24.5	98	93	95.28571429	3.904761905	1.97604704	5	94	95	96.5	124	87	110.4285714	196.6190476	14.02209141	37	103	113	121.5	80	54	70	87.33333333
149049	36.6	34.65	36.00714286	0.473690476	0.688251753	1.95	35.8	36.3	36.45	98	92	95.42857143	6.285714286	2.507132682	6	94	94	98	26	4	15.42857143	62.95238095	7.934253648	22	10.5	17	20	99	98	98.5	0.5	0.707106781	1	98.25	98.5	98.75	171	120	147.5714286	281.6190476	16.7815091	51	141	142	159	64	47	55.85714286	31.14285714
149049	36.7	36.6	36.66666667	0.002666667	0.051639778	0.1	36.625	36.7	36.7	97	93	95	2.8	1.673320053	4	94	94.5	96.5	28	27	27.66666667	0.266666667	0.516397779	1	27.25	28	28	96.9691247	94.61091127	95.93929214	4.98220167	1.080027575	2.358213429	95.5052458	96.06085132	96.49445444	139	119	125.6666667	66.26666667	8.140434059	20	119.5	122.5	130	61	48	53.33333333	27.86666667
149049	37	36.9	36.91666667	0.001666667	0.040824829	0.1	36.9	36.9	36.9	100	92	97.16666667	8.166666667	2.857738033	8	96.5	98	98.75	23	8	17.16666667	30.96666667	5.564770136	15	14.5	19.5	20	96	93	94.5	1.1	1.048808848	3	94	94.5	95	124	104	116.1666667	75.76666667	8.704405015	20	110	118	123.75	80	51	69.83333333	99.76666667
149049	36.7	36.3	36.52857143	0.019047619	0.138013112	0.4	36.45	36.6	36.6	98	92	94.71428571	5.571428571	2.360387377	6	93.5	94	96	28	17	23.57142857	22.61904762	4.755948656	11	20	26	27	96.9691247	94.61091127	95.93929214	4.98220167	1.080027575	2.358213429	95.5052458	96.06085132	96.49445444	160	119	134	352.6666667	18.77942136	41	119.5	121	149.5	60	47	52.42857143	28.28571429
149049	36.8	36.7	36.75714286	0.002857143	0.053452248	0.1	36.7	36.8	36.8	100	93	97.42857143	4.619047619	2.149196971	7	97.5	98	98	28	11	19.71428571	40.57142857	6.369570517	17	15.5	18	25	99	95	97.5	3.9	1.974841766	4	95.75	98.5	99	149	110	128.4285714	198.2857143	14.08139603	39	118	131	136.5	69	52	62.14285714	35.80952381
149049	37.1	37	37.05	0.003	0.054772256	0.1	37	37.05	37.1	105	97	99.16666667	9.766666667	3.125166662	8	97	98	99.75	36	17	23	52.4	7.238784428	19	17.5	21.5	24.75	99	94	97.5	3.1	1.760681686	5	98	98	98	119	86	96.5	161.9	12.72399308	33	87.25	92.5	100.75	77	54	60.83333333	69.36666667
150092	35.2	26.8	30.86666667	18.77866667	4.333435896	8.4	26.9	30.6	34.9	96	80	86	35.2	5.93295879	16	82.5	84	88.5	22.13369876	17.96163012	19.97184791	6.100796514	1.649955287	4.172068637	19.0888346	19.91861296	20.80809104	99	99	99	4.98220167	1.080027575	0	99	99	99	126.4592186	113.138451	119.6561368	93.55258824	6.95399191	13.32076765	116.7836989	119.5036555	122.4543637	69.68951337	61.48160841	65.25693659	47.57458307
150092	35.2	35	35.14285714	0.00952381	0.097590007	0.2	35.1	35.2	35.2	90	80	82.85714286	13.14285714	3.625307869	10	80	82	84	22.13369876	17.96163012	19.97184791	6.100796514	1.649955287	4.172068637	19.0888346	19.91861296	20.80809104	99	99	99	0	0	0	99	99	99	112	112	112	93.55258824	6.95399191	0	112	112	112	64	64	64	47.57458307
150092	35.2	35	35.16666667	0.006666667	0.081649658	0.2	35.2	35.2	35.2	86	80	81	6	2.449489743	6	80	80	80	22.13369876	17.96163012	19.97184791	6.100796514	1.649955287	4.172068637	19.0888346	19.91861296	20.80809104	99	99	99	0	0	0	99	99	99	116	116	116	93.55258824	6.95399191	0	116	116	116	77	77	77	47.57458307
150092	35.2	34.8	35.02857143	0.019047619	0.138013112	0.4	35	35	35.1	84	80	81.71428571	3.238095238	1.799470822	4	80	82	83	22.13369876	17.96163012	19.97184791	6.100796514	1.649955287	4.172068637	19.0888346	19.91861296	20.80809104	99	99	99	0	0	0	99	99	99	112	112	112	93.55258824	6.95399191	0	112	112	112	64	64	64	47.57458307
150092	35.2	34	34.94285714	0.182857143	0.427617987	1.2	35	35	35.2	90	82	84.28571429	7.238095238	2.690370837	8	83	84	84	22.13369876	17.96163012	19.97184791	6.100796514	1.649955287	4.172068637	19.0888346	19.91861296	20.80809104	99	99	99	0	0	0	99	99	99	104	104	104	93.55258824	6.95399191	0	104	104	104	66	66	66	47.57458307
150092	35.2	35	35.13333333	0.010666667	0.103279556	0.2	35.05	35.2	35.2	90	80	83.66666667	18.26666667	4.273952113	10	80.5	82	86.5	22.13369876	17.96163012	19.97184791	6.100796514	1.649955287	4.172068637	19.0888346	19.91861296	20.80809104	99	99	99	0	0	0	99	99	99	126.4592186	113.138451	119.6561368	93.55258824	6.95399191	13.32076765	116.7836989	119.5036555	122.4543637	69.68951337	61.48160841	65.25693659	47.57458307
150092	35.2	35	35.08571429	0.011428571	0.106904497	0.2	35	35	35.2	92	80	82.85714286	21.14285714	4.598136268	12	80	80	84	22.13369876	17.96163012	19.97184791	6.100796514	1.649955287	4.172068637	19.0888346	19.91861296	20.80809104	99	99	99	4.98220167	1.080027575	0	99	99	99	116	116	116	93.55258824	6.95399191	0	116	116	116	77	77	77	47.57458307
150092	35.2	35	35.03333333	0.006666667	0.081649658	0.2	35	35	35	88	82	84	4.8	2.19089023	6	82.5	84	84	22.13369876	17.96163012	19.97184791	6.100796514	1.649955287	4.172068637	19.0888346	19.91861296	20.80809104	99	99	99	0	0	0	99	99	99	104	104	104	93.55258824	6.95399191	0	104	104	104	66	66	66	47.57458307
150092	35	35	35	0	0	0	35	35	35	92	80	84.33333333	18.26666667	4.273952113	12	82	83	85.5	22.13369876	17.96163012	19.97184791	6.100796514	1.649955287	4.172068637	19.0888346	19.91861296	20.80809104	99	99	99	0	0	0	99	99	99	126.4592186	113.138451	119.6561368	93.55258824	6.95399191	13.32076765	116.7836989	119.5036555	122.4543637	69.68951337	61.48160841	65.25693659	47.57458307
150358	33.3	33.3	33.3	1.070805968	0.425307032	0	33.3	33.3	33.3	68	52	57.28571429	41.9047619	6.47338875	16	53	54	60.5	40	24	33.14285714	31.80952381	5.639993246	16	30	34	37	99	95	97.57142857	2.285714286	1.511857892	4	97	98	98.5	122	122	122	93.55258824	6.95399191	0	122	122	122	87	87	87	47.57458307
150358	35.83569315	34.83037787	35.47840469	1.070805968	0.425307032	1.005315274	35.3544901	35.57280901	35.71425563	66	53	60	36	6	13	54	64	64.5	39	25	33.42857143	25.95238095	5.094347942	14	31	34	37	99	94	97.42857143	3.619047619	1.902379462	5	96.5	98	99	138	138	138	93.55258824	6.95399191	0	138	138	138	71	71	71	47.57458307
150358	35.83569315	34.83037787	35.47840469	1.070805968	0.425307032	1.005315274	35.3544901	35.57280901	35.71425563	65	57	60.85714286	13.80952381	3.716116765	8	57.5	60	64.5	41	15	27.42857143	133.952381	11.57377989	26	18	23	38.5	97	94	95.42857143	1.285714286	1.133893419	3	94.5	96	96	136	136	136	93.55258824	6.95399191	0	136	136	136	74	74	74	47.57458307
150358	36.5	33.3	34.66666667	2.723333333	1.650252506	3.2	33.75	34.2	35.35	68	54	61.42857143	25.28571429	5.028490259	14	58	63	64.5	34	19	28	29.66666667	5.446711546	15	25	28	32.5	99	91	95.42857143	8.285714286	2.878491669	8	94	95	97.5	122	122	122	93.55258824	6.95399191	0	122	122	122	87	87	87	47.57458307
150358	35.83569315	34.83037787	35.47840469	1.070805968	0.425307032	1.005315274	35.3544901	35.57280901	35.71425563	59	52	54.33333333	6.266666667	2.503331114	7	53	53.5	54.75	40	33	37	6.4	2.529822128	7	36	37	38.75	99	98	98.5	0.3	0.547722558	1	98	98.5	99	107	107	107	93.55258824	6.95399191	0	107	107	107	58	58	58	47.57458307
150358	35.83569315	34.83037787	35.47840469	1.070805968	0.425307032	1.005315274	35.3544901	35.57280901	35.71425563	67	53	63.16666667	26.16666667	5.115336418	14	64	64.5	65.75	40	25	34.33333333	28.66666667	5.354126135	15	33.25	34.5	38	99	94	96.83333333	2.966666667	1.722401424	5	96.25	97	97.75	138	138	138	93.55258824	6.95399191	0	138	138	138	71	71	71	47.57458307
150358	35.83569315	34.83037787	35.47840469	1.070805968	0.425307032	1.005315274	35.3544901	35.57280901	35.71425563	67	53	62	39.2	6.260990337	14	57.5	65.5	66	42	29	36.83333333	23.76666667	4.875106836	13	34.25	38.5	39.75	99	95	97	3.6	1.897366596	4	95.25	97	98.75	129	129	129	93.55258824	6.95399191	0	129	129	129	78	78	78	47.57458307
150358	35.83569315	34.83037787	35.47840469	1.070805968	0.425307032	1.005315274	35.3544901	35.57280901	35.71425563	65	60	63.66666667	3.866666667	1.966384161	5	63.25	64.5	65	41	15	34.16666667	92.56666667	9.621157242	26	36	36.5	39.25	97	94	94.83333333	1.366666667	1.169045194	3	94	94.5	95	136	136	136	93.55258824	6.95399191	0	136	136	136	74	74	74	47.57458307
150358	35.83569315	34.83037787	35.47840469	1.070805968	0.425307032	1.005315274	35.3544901	35.57280901	35.71425563	66	57	61.33333333	19.46666667	4.412104562	9	57.25	61.5	65	36	15	27	72.4	8.508818954	21	21.5	28	33.75	96	96	96	0	0	0	96	96	96	140	140	140	93.55258824	6.95399191	0	140	140	140	72	72	72	47.57458307
150596	35.83569315	34.83037787	35.47840469	1.070805968	0.425307032	1.005315274	35.3544901	35.57280901	35.71425563	110	102	106.3333333	8.666666667	2.943920289	8	104.5	107	108	12	10	11.33333333	0.666666667	0.816496581	2	11	11.5	12	98	97	97.66666667	0.266666667	0.516397779	1	97.25	98	98	167	167	167	93.55258824	6.95399191	0	167	167	167	87	87	87	47.57458307
150596	40.6	40.4	40.52	0.012	0.109544512	0.2	40.4	40.6	40.6	114	98	108.4	38.8	6.228964601	16	108	110	112	12	10	11.2	0.7	0.836660027	2	11	11	12	98	95	96.8	1.2	1.095445115	3	97	97	97	166	166	166	93.55258824	6.95399191	0	166	166	166	109	109	109	47.57458307
150596	35.83569315	34.83037787	35.47840469	1.070805968	0.425307032	1.005315274	35.3544901	35.57280901	35.71425563	110	102	104.4	10.8	3.286335345	8	102	104	104	12	11	11.6	0.3	0.547722558	1	11	12	12	98	97	97.6	0.3	0.547722558	1	97	98	98	167	167	167	93.55258824	6.95399191	0	167	167	167	87	87	87	47.57458307
150596	35.83569315	34.83037787	35.47840469	1.070805968	0.425307032	1.005315274	35.3544901	35.57280901	35.71425563	110	110	110	14.83494659	2.484420844	0	110	110	110	13	13	13	6.100796514	1.649955287	0	13	13	13	97	97	97	4.98220167	1.080027575	0	97	97	97	181	181	181	93.55258824	6.95399191	0	181	181	181	95	95	95	47.57458307
150596	41.4	40.8	41.1	0.18	0.424264069	0.6	40.95	41.1	41.25	110	104	106.6666667	9.333333333	3.055050463	6	105	106	108	14	12	13	1	1	2	12.5	13	13.5	97	96	96.66666667	0.333333333	0.577350269	1	96.5	97	97	181	181	181	93.55258824	6.95399191	0	181	181	181	95	95	95	47.57458307
150596	40.6	40.4	40.53333333	0.010666667	0.103279556	0.2	40.45	40.6	40.6	114	106	110.3333333	7.066666667	2.658320272	8	110	110	111.5	13	10	11.33333333	1.466666667	1.211060142	3	10.25	11.5	12	98	97	97.33333333	0.266666667	0.516397779	1	97	97	97.75	166	166	166	93.55258824	6.95399191	0	166	166	166	109	109	109	47.57458307
150596	35.83569315	34.83037787	35.47840469	1.070805968	0.425307032	1.005315274	35.3544901	35.57280901	35.71425563	104	90	98.66666667	57.33333333	7.571877794	14	96	102	103	12	11	11.33333333	0.333333333	0.577350269	1	11	11	11.5	97	97	97	0	0	0	97	97	97	160	160	160	93.55258824	6.95399191	0	160	160	160	86	86	86	47.57458307
150596	40.6	26.4	36.95	49.47666667	7.033965216	14.2	36.9	40.4	40.45	110	106	108	5.333333333	2.309401077	4	106	108	110	15	10	12.5	4.333333333	2.081665999	5	11.5	12.5	13.5	98	97	97.25	0.25	0.5	1	97	97	97.25	157	157	157	93.55258824	6.95399191	0	157	157	157	96	96	96	47.57458307
150596	41.4	29.8	35.9	36.65333333	6.054199644	11.6	31.15	36.2	40.95	106	80	98.5	153	12.36931688	26	98	104	104.5	16	12	14.25	2.916666667	1.707825128	4	13.5	14.5	15.25	97	95	96	0.666666667	0.816496581	2	95.75	96	96.25	159	159	159	93.55258824	6.95399191	0	159	159	159	94	94	94	47.57458307
150626	36.8	36.6	36.74285714	0.00952381	0.097590007	0.2	36.7	36.8	36.8	90	82	86.57142857	11.61904762	3.408672413	8	84	88	89	22.13369876	17.96163012	19.97184791	6.100796514	1.649955287	4.172068637	19.0888346	19.91861296	20.80809104	96.9691247	94.61091127	95.93929214	4.98220167	1.080027575	2.358213429	95.5052458	96.06085132	96.49445444	93	93	93	93.55258824	6.95399191	0	93	93	93	58	58	58	47.57458307
150626	36.6	36.6	36.6	0	0	0	36.6	36.6	36.6	88	84	86.85714286	3.80952381	1.951800146	4	86	88	88	22.13369876	17.96163012	19.97184791	6.100796514	1.649955287	4.172068637	19.0888346	19.91861296	20.80809104	96.9691247	94.61091127	95.93929214	4.98220167	1.080027575	2.358213429	95.5052458	96.06085132	96.49445444	119	119	119	93.55258824	6.95399191	0	119	119	119	71	71	71	47.57458307
150626	36.8	36.2	36.63333333	0.054666667	0.233809039	0.6	36.6	36.7	36.8	92	82	87	14	3.741657387	10	84.5	87	89.5	22.13369876	17.96163012	19.97184791	6.100796514	1.649955287	4.172068637	19.0888346	19.91861296	20.80809104	96.9691247	94.61091127	95.93929214	4.98220167	1.080027575	2.358213429	95.5052458	96.06085132	96.49445444	93	93	93	93.55258824	6.95399191	0	93	93	93	58	58	58	47.57458307
150626	36.8	34.8	36.14285714	0.662857143	0.814160391	2	35.6	36.6	36.8	92	78	86.28571429	23.23809524	4.820590756	14	84	88	89	22.13369876	17.96163012	19.97184791	6.100796514	1.649955287	4.172068637	19.0888346	19.91861296	20.80809104	96.9691247	94.61091127	95.93929214	4.98220167	1.080027575	2.358213429	95.5052458	96.06085132	96.49445444	132	132	132	93.55258824	6.95399191	0	132	132	132	79	79	79	47.57458307
150626	36.6	36	36.5	0.06	0.244948974	0.6	36.6	36.6	36.6	90	84	87	6	2.449489743	6	85	88	88	22.13369876	17.96163012	19.97184791	6.100796514	1.649955287	4.172068637	19.0888346	19.91861296	20.80809104	96.9691247	94.61091127	95.93929214	4.98220167	1.080027575	2.358213429	95.5052458	96.06085132	96.49445444	102	102	102	93.55258824	6.95399191	0	102	102	102	66	66	66	47.57458307
150626	36.6	36.6	36.6	0	0	0	36.6	36.6	36.6	90	84	88	4.8	2.19089023	6	88	88	89.5	22.13369876	17.96163012	19.97184791	6.100796514	1.649955287	4.172068637	19.0888346	19.91861296	20.80809104	96.9691247	94.61091127	95.93929214	4.98220167	1.080027575	2.358213429	95.5052458	96.06085132	96.49445444	119	119	119	93.55258824	6.95399191	0	119	119	119	71	71	71	47.57458307
150626	36.6	36.2	36.4	0.013333333	0.115470054	0.4	36.4	36.4	36.4	90	86	87.71428571	3.238095238	1.799470822	4	86	88	89	22.13369876	17.96163012	19.97184791	6.100796514	1.649955287	4.172068637	19.0888346	19.91861296	20.80809104	96.9691247	94.61091127	95.93929214	4.98220167	1.080027575	2.358213429	95.5052458	96.06085132	96.49445444	112	112	112	93.55258824	6.95399191	0	112	112	112	68	68	68	47.57458307
150626	36.6	36.2	36.43333333	0.022666667	0.150554531	0.4	36.4	36.4	36.55	90	86	87.66666667	3.866666667	1.966384161	4	86	87	89.5	22.13369876	17.96163012	19.97184791	6.100796514	1.649955287	4.172068637	19.0888346	19.91861296	20.80809104	96.9691247	94.61091127	95.93929214	4.98220167	1.080027575	2.358213429	95.5052458	96.06085132	96.49445444	118	118	118	93.55258824	6.95399191	0	118	118	118	63	63	63	47.57458307
150626	36.4	36.4	36.4	0	0	0	36.4	36.4	36.4	90	86	87.66666667	2.266666667	1.505545305	4	86.5	88	88	22.13369876	17.96163012	19.97184791	6.100796514	1.649955287	4.172068637	19.0888346	19.91861296	20.80809104	96.9691247	94.61091127	95.93929214	4.98220167	1.080027575	2.358213429	95.5052458	96.06085132	96.49445444	112	112	112	93.55258824	6.95399191	0	112	112	112	68	68	68	47.57458307
151338	33.4	33.3	33.36666667	0.002666667	0.051639778	0.1	33.325	33.4	33.4	107	86	96.33333333	74.66666667	8.640987598	21	89.25	96.5	103	21	20	20.5	0.3	0.547722558	1	20	20.5	21	96.9691247	94.61091127	95.93929214	4.98220167	1.080027575	2.358213429	95.5052458	96.06085132	96.49445444	151	119	131.1428571	158.8095238	12.60196508	32	121.5	127	139	94	68	77.71428571	76.23809524
151338	33.4	33.2	33.28571429	0.004761905	0.069006556	0.2	33.25	33.3	33.3	111	100	107.5714286	17.95238095	4.237025012	11	105.5	109	111	21	20	20.42857143	0.285714286	0.534522484	1	20	20	21	96.9691247	94.61091127	95.93929214	4.98220167	1.080027575	2.358213429	95.5052458	96.06085132	96.49445444	158	124	143.5	184.8571429	13.59621796	34	131.5	148.5	153.75	100	74	89.625	121.4107143
151338	32.8	32.6	32.7	0.008	0.089442719	0.2	32.625	32.7	32.775	107	105	106	0.4	0.632455532	2	106	106	106	21	20	20.5	0.3	0.547722558	1	20	20.5	21	96.9691247	94.61091127	95.93929214	4.98220167	1.080027575	2.358213429	95.5052458	96.06085132	96.49445444	154	151	152.7142857	0.904761905	0.951189731	3	152.5	153	153	99	96	97.42857143	0.952380952
151338	32.6	32.4	32.48333333	0.005666667	0.075277265	0.2	32.425	32.5	32.5	104	104	104	0	0	0	104	104	104	21	20	20.5	0.3	0.547722558	1	20	20.5	21	96.9691247	94.61091127	95.93929214	4.98220167	1.080027575	2.358213429	95.5052458	96.06085132	96.49445444	151	138	147.2857143	18.57142857	4.309458037	13	147.5	148	149.5	103	95	96.57142857	8.285714286
151338	32.9	32.7	32.8	0.006666667	0.081649658	0.2	32.75	32.8	32.85	109	106	107	1.333333333	1.154700538	3	106	107	107.5	21	20	20.57142857	0.285714286	0.534522484	1	20	21	21	96.9691247	94.61091127	95.93929214	4.98220167	1.080027575	2.358213429	95.5052458	96.06085132	96.49445444	156	153	153.875	1.267857143	1.125991626	3	153	153.5	154.25	99	97	98	0.571428571
151338	33.3	33.1	33.2	0.008	0.089442719	0.2	33.125	33.2	33.275	111	109	110.5	0.7	0.836660027	2	110.25	111	111	21	9	18.66666667	22.66666667	4.760952286	12	20	20.5	21	96.9691247	94.61091127	95.93929214	4.98220167	1.080027575	2.358213429	95.5052458	96.06085132	96.49445444	158	145	153.1428571	18.14285714	4.25944329	13	152	153	156	100	91	97.42857143	11.28571429
151338	32.4	32.4	32.4	0	0	0	32.4	32.4	32.4	104	100	102.1428571	2.476190476	1.573591585	4	101	102	103.5	21	20	20.71428571	0.238095238	0.487950036	1	20.5	21	21	96.9691247	94.61091127	95.93929214	4.98220167	1.080027575	2.358213429	95.5052458	96.06085132	96.49445444	154	140	147.625	15.69642857	3.961871852	14	146.75	147.5	149.25	100	94	97.875	4.982142857
151338	32.5	32.4	32.41428571	0.001428571	0.037796447	0.1	32.4	32.4	32.4	104	102	103.5714286	0.619047619	0.786795792	2	103.5	104	104	21	20	20.71428571	0.238095238	0.487950036	1	20.5	21	21	96.9691247	94.61091127	95.93929214	4.98220167	1.080027575	2.358213429	95.5052458	96.06085132	96.49445444	148	140	146.375	7.125	2.669269563	8	146.75	147	148	100	94	96.125	3.553571429
151338	33.1	32.8	32.95	0.011	0.104880885	0.3	32.9	32.95	33	109	107	108.5	0.7	0.836660027	2	108.25	109	109	21	20	20.66666667	0.266666667	0.516397779	1	20.25	21	21	96.9691247	94.61091127	95.93929214	4.98220167	1.080027575	2.358213429	95.5052458	96.06085132	96.49445444	159	149	154.5714286	8.952380952	2.992052966	10	154	155	155.5	105	98	99.57142857	6.952380952
151420	35.6	35.2	35.4	0.02	0.141421356	0.4	35.325	35.4	35.475	84	74	77.5	15.5	3.937003937	10	74.25	77	79	20	14	15	6	2.449489743	6	14	14	14	99	98	98.5	0.5	0.707106781	1	98.25	98.5	98.75	112	81	94.25	161.0714286	12.69139191	31	83.5	91	103.75	78	58	64.75	62.21428571
151420	34.1	33.9	34	0.008	0.089442719	0.2	33.925	34	34.075	58	53	55.16666667	3.366666667	1.834847859	5	54	55	56	14	14	14	0	0	0	14	14	14	96.9691247	94.61091127	95.93929214	4.98220167	1.080027575	2.358213429	95.5052458	96.06085132	96.49445444	110	101	105.6666667	10.66666667	3.265986324	9	104	105.5	107.75	67	65	66.16666667	0.966666667
151420	35.9	35.4	35.61428571	0.038095238	0.195180015	0.5	35.45	35.6	35.75	84	74	79.14285714	13.80952381	3.716116765	10	77	79	81.5	20	9	15	12.33333333	3.511884584	11	14	14	17	99	98	98.66666667	0.333333333	0.577350269	1	98.5	99	99	112	82	100.375	123.4107143	11.1090375	30	91	104	108.75	78	58	65.125	33.26785714
151420	34.9	34.4	34.61428571	0.038095238	0.195180015	0.5	34.45	34.6	34.75	73	59	67	27.66666667	5.259911279	14	64	68	70.5	17	14	14.57142857	1.285714286	1.133893419	3	14	14	14.5	96.9691247	94.61091127	95.93929214	4.98220167	1.080027575	2.358213429	95.5052458	96.06085132	96.49445444	104	89	98.42857143	30.28571429	5.503245796	15	95	102	102	68	61	65	7.666666667
151420	34	33.7	33.84285714	0.00952381	0.097590007	0.3	33.8	33.8	33.9	58	51	53.42857143	6.619047619	2.572750983	7	52	52	54.5	14	14	14	0	0	0	14	14	14	96.9691247	94.61091127	95.93929214	4.98220167	1.080027575	2.358213429	95.5052458	96.06085132	96.49445444	111	107	109	3.333333333	1.825741858	4	107.75	109	110.25	67	67	67	0
151420	33.8	33.6	33.71428571	0.008095238	0.089973541	0.2	33.65	33.7	33.8	70	50	54	50.33333333	7.094598885	20	51	52	52	16	14	14.28571429	0.571428571	0.755928946	2	14	14	14	96.9691247	94.61091127	95.93929214	4.98220167	1.080027575	2.358213429	95.5052458	96.06085132	96.49445444	111	111	111	93.55258824	6.95399191	0	111	111	111	67	67	67	47.57458307
151420	35.2	34.7	34.95	0.035	0.187082869	0.5	34.825	34.95	35.075	73	68	70.5	4.3	2.073644135	5	69	70.5	72	17	14	14.66666667	1.466666667	1.211060142	3	14	14	14.75	96.9691247	94.61091127	95.93929214	4.98220167	1.080027575	2.358213429	95.5052458	96.06085132	96.49445444	117	81	95.14285714	161.1428571	12.69420565	36	86	92	102	82	56	64.71428571	78.57142857
151420	34.6	34.2	34.4	0.02	0.141421356	0.4	34.325	34.4	34.475	72	57	62.66666667	32.26666667	5.680375574	15	59.25	60.5	65.5	14	14	14	0	0	0	14	14	14	96.9691247	94.61091127	95.93929214	4.98220167	1.080027575	2.358213429	95.5052458	96.06085132	96.49445444	105	95	101	22.8	4.774934555	10	96.75	103	104.75	68	63	65.5	4.7
151420	36.1	35.7	35.9	0.02	0.141421356	0.4	35.825	35.9	35.975	83	78	79.83333333	2.966666667	1.722401424	5	79	79.5	80	18	2	9.333333333	41.46666667	6.439461675	16	4.75	8	14.25	99	99	99	4.98220167	1.080027575	0	99	99	99	116	107	111.6666667	13.46666667	3.669695719	9	108.75	112	114.5	66	64	65.5	0.7
151437	35.8	30.4	33.975	6.4825	2.546075411	5.4	33.025	34.85	35.8	126	122	123.6	2.8	1.673320053	4	122	124	124	32	25	28.4	8.3	2.880972058	7	26	29	30	91	89	90	2	1.414213562	2	89.5	90	90.5	107	94	99.8	34.2	5.848076607	13	94	100	104	54	48	50.8	5.2
151437	35.2	34	34.51428571	0.211428571	0.459813627	1.2	34.2	34.4	34.8	152	150	150.5714286	0.952380952	0.975900073	2	150	150	151	26	22	23.28571429	2.238095238	1.496026483	4	22	23	24	96	94	95	1	1	2	94	95	96	97	74	85	136.6666667	11.69045194	23	75.5	84.5	94	73	54	59.25	84.91666667
151437	35.4	34	35.03333333	0.278666667	0.527888877	1.4	35.05	35.2	35.35	154	150	152.6666667	2.666666667	1.632993162	4	152	153	154	24	21	21.83333333	1.366666667	1.169045194	3	21	21.5	22	97	94	95	1.6	1.264911064	3	94	94.5	95.75	97	74	85.55555556	79.52777778	8.917834814	23	76	86	93	69	50	55.55555556	31.02777778
151437	33.6	33.4	33.48571429	0.011428571	0.106904497	0.2	33.4	33.4	33.6	142	138	139.5714286	1.952380952	1.397276262	4	138.5	140	140	22	19	20.14285714	0.80952381	0.899735411	3	20	20	20	99	99	99	0	0	0	99	99	99	81	70	75.66666667	14.66666667	3.829708431	11	73.75	76	77.5	61	44	51.16666667	40.16666667
151437	35.8	35.4	35.56666667	0.022666667	0.150554531	0.4	35.45	35.6	35.6	156	120	143	292.4	17.0997076	36	129.5	153	154	27	21	22.66666667	4.666666667	2.160246899	6	22	22	22	96.9691247	94.61091127	95.93929214	4.98220167	1.080027575	2.358213429	95.5052458	96.06085132	96.49445444	112	92	98.33333333	56.66666667	7.527726527	20	94	95	100.5	53	50	51.5	1.5
151437	33.8	33.4	33.57142857	0.019047619	0.138013112	0.4	33.5	33.6	33.6	144	138	141.4285714	4.952380952	2.225394561	6	140	142	143	22	20	20.28571429	0.571428571	0.755928946	2	20	20	20	99	99	99	0	0	0	99	99	99	98	73	84.6	127.3	11.28273017	25	76	81	95	70	44	57.2	92.7
151437	34.6	34	34.23333333	0.070666667	0.265832027	0.6	34	34.2	34.4	150	148	149.3333333	1.066666667	1.032795559	2	148.5	150	150	26	20	23.5	5.5	2.34520788	6	22.25	23.5	25.5	96	95	95.8	0.2	0.447213595	1	96	96	96	97	83	90	98	9.899494937	14	86.5	90	93.5	73	61	67	72
151437	35.8	33.9	35.38333333	0.537666667	0.733257572	1.9	35.6	35.6	35.75	156	120	131.4285714	260.952381	16.15402058	36	122	122	139	29	22	24.71428571	7.904761905	2.811540842	7	22	25	26.5	96.9691247	94.61091127	95.93929214	4.98220167	1.080027575	2.358213429	95.5052458	96.06085132	96.49445444	112	92	100.7142857	57.57142857	7.587583843	20	94	102	105.5	54	48	51	4.333333333
151437	34	33.6	33.76666667	0.022666667	0.150554531	0.4	33.65	33.8	33.8	144	142	143.6666667	0.666666667	0.816496581	2	144	144	144	20	20	20	0	0	0	20	20	20	96.9691247	94.61091127	95.93929214	4.98220167	1.080027575	2.358213429	95.5052458	96.06085132	96.49445444	105	82	95	92.66666667	9.626352719	23	91.75	96.5	99.75	70	51	59.5	61.66666667
151509	38.6	38.2	38.46666667	0.026666667	0.163299316	0.4	38.4	38.5	38.6	86	76	80	16	4	10	78	78	82.5	12	12	12	0	0	0	12	12	12	96.9691247	94.61091127	95.93929214	4.98220167	1.080027575	2.358213429	95.5052458	96.06085132	96.49445444	97	81	89.5	67	8.185352772	16	83.25	90	96.25	55	41	49.25	42.91666667
151509	38.6	38.6	38.6	0	0	0	38.6	38.6	38.6	84	80	81.71428571	1.904761905	1.380131119	4	81	82	82	12	11	11.85714286	0.142857143	0.377964473	1	12	12	12	96.9691247	94.61091127	95.93929214	4.98220167	1.080027575	2.358213429	95.5052458	96.06085132	96.49445444	110	110	110	93.55258824	6.95399191	0	110	110	110	61	61	61	47.57458307
151509	38.6	38.6	38.6	0	0	0	38.6	38.6	38.6	86	80	82.33333333	5.466666667	2.338090389	6	80.5	82	83.5	12	12	12	0	0	0	12	12	12	96.9691247	94.61091127	95.93929214	4.98220167	1.080027575	2.358213429	95.5052458	96.06085132	96.49445444	110	95	102.5	112.5	10.60660172	15	98.75	102.5	106.25	61	51	56	50
151509	39.6	30.4	38.28571429	12.09142857	3.477273152	9.2	39.6	39.6	39.6	106	102	104.2857143	1.904761905	1.380131119	4	104	104	105	16	12	13.28571429	2.238095238	1.496026483	4	12	13	14	96.9691247	94.61091127	95.93929214	4.98220167	1.080027575	2.358213429	95.5052458	96.06085132	96.49445444	94	90	92	8	2.828427125	4	91	92	93	57	50	53.5	24.5
151509	38.6	38.6	38.6	0	0	0	38.6	38.6	38.6	84	80	82.66666667	2.666666667	1.632993162	4	82	83	84	12	11	11.83333333	0.166666667	0.40824829	1	12	12	12	96.9691247	94.61091127	95.93929214	4.98220167	1.080027575	2.358213429	95.5052458	96.06085132	96.49445444	117	117	117	93.55258824	6.95399191	0	117	117	117	68	68	68	47.57458307
151509	38.8	36.8	38.06666667	1.213333333	1.101514109	2	37.7	38.6	38.7	100	88	92.33333333	35.86666667	5.988878582	12	88	89	97.5	12	12	12	0	0	0	12	12	12	96.9691247	94.61091127	95.93929214	4.98220167	1.080027575	2.358213429	95.5052458	96.06085132	96.49445444	118	80	100	322.6666667	17.96292478	38	87.5	101	113.5	64	47	53.5	61.66666667
151509	38.6	38.2	38.33333333	0.026666667	0.163299316	0.4	38.2	38.3	38.4	78	76	77.14285714	1.142857143	1.069044968	2	76	78	78	12	10	11.71428571	0.571428571	0.755928946	2	12	12	12	96.9691247	94.61091127	95.93929214	4.98220167	1.080027575	2.358213429	95.5052458	96.06085132	96.49445444	97	95	96	1	1	2	95.5	96	96.5	58	55	56	3
151509	39.6	39.6	39.6	0	0	0	39.6	39.6	39.6	106	90	101.1428571	29.14285714	5.398412465	16	100	104	104	14	12	12.28571429	0.571428571	0.755928946	2	12	12	12	96.9691247	94.61091127	95.93929214	4.98220167	1.080027575	2.358213429	95.5052458	96.06085132	96.49445444	112	80	93	182.6666667	13.51542329	32	87.5	90	95.5	55	47	50	12.66666667
151509	38.2	38.2	38.2	0	0	0	38.2	38.2	38.2	78	74	76	1.6	1.264911064	4	76	76	76	12	10	11.33333333	1.066666667	1.032795559	2	10.5	12	12	96.9691247	94.61091127	95.93929214	4.98220167	1.080027575	2.358213429	95.5052458	96.06085132	96.49445444	110	95	100.3333333	70.33333333	8.386497084	15	95.5	96	103	71	55	61.33333333	72.33333333
151859	36.2	36.2	36.2	0	0	0	36.2	36.2	36.2	74	74	74	0	0	0	74	74	74	22.13369876	17.96163012	19.97184791	6.100796514	1.649955287	4.172068637	19.0888346	19.91861296	20.80809104	96.9691247	94.61091127	95.93929214	4.98220167	1.080027575	2.358213429	95.5052458	96.06085132	96.49445444	100	96	97.66666667	2.266666667	1.505545305	4	96.5	98	98	58	56	56.66666667	1.066666667
151859	36.6	36.4	36.56666667	0.006666667	0.081649658	0.2	36.6	36.6	36.6	76	74	74.33333333	0.666666667	0.816496581	2	74	74	74	22.13369876	17.96163012	19.97184791	6.100796514	1.649955287	4.172068637	19.0888346	19.91861296	20.80809104	99	98	98.4	0.3	0.547722558	1	98	98	99	92	80	85.66666667	24.66666667	4.966554809	12	82	85	89.5	54	48	51.33333333	9.066666667
151859	36.4	36.4	36.4	0	0	0	36.4	36.4	36.4	74	74	74	0	0	0	74	74	74	22.13369876	17.96163012	19.97184791	6.100796514	1.649955287	4.172068637	19.0888346	19.91861296	20.80809104	99	99	99	0	0	0	99	99	99	84	78	81	4.4	2.097617696	6	80	81	82	52	46	49	4.4
151859	36.8	36.6	36.71428571	0.011428571	0.106904497	0.2	36.6	36.8	36.8	76	74	75.71428571	0.571428571	0.755928946	2	76	76	76	22.13369876	17.96163012	19.97184791	6.100796514	1.649955287	4.172068637	19.0888346	19.91861296	20.80809104	98	98	98	0	0	0	98	98	98	98	90	93.42857143	7.619047619	2.760262237	8	92	92	95	56	54	55.14285714	1.142857143
151859	36.4	36.2	36.33333333	0.010666667	0.103279556	0.2	36.25	36.4	36.4	74	74	74	0	0	0	74	74	74	22.13369876	17.96163012	19.97184791	6.100796514	1.649955287	4.172068637	19.0888346	19.91861296	20.80809104	99	99	99	0	0	0	99	99	99	96	86	89	17.2	4.147288271	10	86	87	91	56	52	54	3.2
151859	36.4	36.2	36.25714286	0.00952381	0.097590007	0.2	36.2	36.2	36.3	74	74	74	0	0	0	74	74	74	22.13369876	17.96163012	19.97184791	6.100796514	1.649955287	4.172068637	19.0888346	19.91861296	20.80809104	99	99	99	0	0	0	99	99	99	98	86	93.42857143	23.61904762	4.85994317	12	90	96	97	58	52	55.42857143	3.619047619
151859	36.8	36.6	36.73333333	0.010666667	0.103279556	0.2	36.65	36.8	36.8	76	74	75	1.2	1.095445115	2	74	75	76	22.13369876	17.96163012	19.97184791	6.100796514	1.649955287	4.172068637	19.0888346	19.91861296	20.80809104	99	98	98.16666667	0.166666667	0.40824829	1	98	98	98	102	90	93.66666667	21.46666667	4.633213428	12	90.5	92	95	58	54	55	2.8
151859	36.8	34.6	36.11428571	1.078095238	1.038313651	2.2	35.6	36.6	36.8	76	76	76	0	0	0	76	76	76	22.13369876	17.96163012	19.97184791	6.100796514	1.649955287	4.172068637	19.0888346	19.91861296	20.80809104	98	97	97.85714286	0.142857143	0.377964473	1	98	98	98	100	92	96.85714286	9.142857143	3.023715784	8	95	98	99	60	56	57.14285714	2.476190476
151859	36.6	36.4	36.48571429	0.011428571	0.106904497	0.2	36.4	36.4	36.6	76	74	74.28571429	0.571428571	0.755928946	2	74	74	74	22.13369876	17.96163012	19.97184791	6.100796514	1.649955287	4.172068637	19.0888346	19.91861296	20.80809104	99	98	98.66666667	0.333333333	0.577350269	1	98.5	99	99	88	78	81.42857143	10.28571429	3.207134903	10	80	80	82	54	46	48.85714286	6.476190476
153418	33.8	33.4	33.57142857	0.032380952	0.179947082	0.4	33.4	33.6	33.7	86	80	82.28571429	5.904761905	2.429971585	6	80	82	84	24	19	22.42857143	2.619047619	1.618347187	5	22.5	23	23	99	99	99	0	0	0	99	99	99	178	146	158.8571429	155.8095238	12.48236852	32	149	156	167	94	76	82	42.66666667
153418	33.6	33.4	33.53333333	0.010666667	0.103279556	0.2	33.45	33.6	33.6	84	82	82.66666667	1.066666667	1.032795559	2	82	82	83.5	22	15	18.33333333	6.666666667	2.581988897	7	16.5	18.5	19.75	96.9691247	94.61091127	95.93929214	4.98220167	1.080027575	2.358213429	95.5052458	96.06085132	96.49445444	182	176	179.3333333	5.866666667	2.422120283	6	178	179	181.5	86	82	84	1.6
153418	33.6	33.4	33.54285714	0.00952381	0.097590007	0.2	33.5	33.6	33.6	84	82	82.57142857	0.952380952	0.975900073	2	82	82	83	19	15	17.28571429	1.904761905	1.380131119	4	16.5	18	18	96.9691247	94.61091127	95.93929214	4.98220167	1.080027575	2.358213429	95.5052458	96.06085132	96.49445444	180	174	176.8571429	3.80952381	1.951800146	6	176	176	178	84	82	82.85714286	1.142857143
153418	33.6	33.4	33.53333333	0.010666667	0.103279556	0.2	33.45	33.6	33.6	86	84	85.33333333	1.066666667	1.032795559	2	84.5	86	86	23	20	22.16666667	1.766666667	1.329160136	3	21.5	23	23	96.9691247	94.61091127	95.93929214	4.98220167	1.080027575	2.358213429	95.5052458	96.06085132	96.49445444	190	172	179.6666667	53.46666667	7.312090444	18	173.5	179	184.5	90	86	87	2.8
153418	34	33.6	33.82857143	0.032380952	0.179947082	0.4	33.7	33.8	34	90	82	85.42857143	6.285714286	2.507132682	8	84	86	86	24	17	21.5	8.3	2.880972058	7	19.75	22.5	23.75	99	98	98.8	0.2	0.447213595	1	99	99	99	178	156	166.5714286	52.95238095	7.276838665	22	162	168	170	94	78	85.42857143	28.95238095
153418	33.6	33.4	33.42857143	0.005714286	0.075592895	0.2	33.4	33.4	33.4	86	84	84.57142857	0.952380952	0.975900073	2	84	84	85	23	19	21.71428571	2.571428571	1.603567451	4	21	22	23	96.9691247	94.61091127	95.93929214	4.98220167	1.080027575	2.358213429	95.5052458	96.06085132	96.49445444	178	166	171.1428571	17.14285714	4.140393356	12	168	172	173	86	84	85.14285714	1.142857143
153418	33.4	33.4	33.4	0	0	0	33.4	33.4	33.4	84	84	84	0	0	0	84	84	84	23	19	21.66666667	2.266666667	1.505545305	4	21.25	22	22.75	96.9691247	94.61091127	95.93929214	4.98220167	1.080027575	2.358213429	95.5052458	96.06085132	96.49445444	174	164	167.3333333	13.86666667	3.723797345	10	164.5	167	168	86	84	84.33333333	0.666666667
153418	33.4	33.2	33.33333333	0.010666667	0.103279556	0.2	33.25	33.4	33.4	84	80	81.66666667	3.866666667	1.966384161	4	80	81	83.5	23	23	23	0	0	0	23	23	23	96.9691247	94.61091127	95.93929214	4.98220167	1.080027575	2.358213429	95.5052458	96.06085132	96.49445444	164	146	155	68.4	8.270429251	18	147.5	155	162.5	84	76	80	8
153418	33.6	33.6	33.6	0	0	0	33.6	33.6	33.6	84	82	82.33333333	0.666666667	0.816496581	2	82	82	82	27	16	19.16666667	15.76666667	3.970726214	11	17.25	18	18.75	96.9691247	94.61091127	95.93929214	4.98220167	1.080027575	2.358213429	95.5052458	96.06085132	96.49445444	194	174	178.3333333	59.86666667	7.737355276	20	174.5	176	176	90	82	83.33333333	10.66666667
153545	37.2	37.2	37.2	0	0	0	37.2	37.2	37.2	86	84	84.66666667	1.066666667	1.032795559	2	84	84	85.5	22	20	20.83333333	0.566666667	0.752772653	2	20.25	21	21	99	99	99	0	0	0	99	99	99	144	132	138	22.4	4.732863826	12	134.5	138	141.5	84	78	81.66666667	8.666666667
153545	37.2	37.1	37.18333333	0.001666667	0.040824829	0.1	37.2	37.2	37.2	84	80	82.33333333	2.266666667	1.505545305	4	82	82	83.5	20	18	18.83333333	0.566666667	0.752772653	2	18.25	19	19	99	97	98	0.4	0.632455532	2	98	98	98	114	94	104	52.8	7.26636085	20	100	104	108	68	60	64	9.6
153545	35	32.9	33.95	2.205	1.48492424	2.1	33.425	33.95	34.475	94	88	90	4	2	6	89	90	90	21	20	20.14285714	0.142857143	0.377964473	1	20	20	20	96	95	95.28571429	0.238095238	0.487950036	1	95	95	95.5	118	98	107.1428571	53.14285714	7.289914756	20	103	106	111	70	62	66	6.666666667
153545	37.2	37	37.11428571	0.011428571	0.106904497	0.2	37	37.2	37.2	86	80	82.85714286	3.80952381	1.951800146	6	82	82	84	21	18	19.28571429	0.904761905	0.951189731	3	19	19	19.5	99	98	98.14285714	0.142857143	0.377964473	1	98	98	98	122	100	110.5714286	47.61904762	6.900655593	22	108	108	114	72	62	66.28571429	12.57142857
153545	37.2	37	37.13333333	0.010666667	0.103279556	0.2	37.05	37.2	37.2	88	82	85	6	2.449489743	6	84	84	87	21	19	19.83333333	0.566666667	0.752772653	2	19.25	20	20	99	98	98.66666667	0.266666667	0.516397779	1	98.25	99	99	130	110	124.6666667	53.86666667	7.339391437	20	126	127	128	76	64	73	22
153545	32.9	31.6	32.43333333	0.523333333	0.723417814	1.3	32.2	32.8	32.85	94	90	92.28571429	4.571428571	2.138089935	4	90	94	94	21	18	19.71428571	0.904761905	0.951189731	3	19.5	20	20	96	95	95.42857143	0.285714286	0.534522484	1	95	95	96	126	106	116.2857143	59.23809524	7.696628823	20	111	118	121	72	66	68.85714286	5.142857143
153545	37.2	37.2	37.2	0	0	0	37.2	37.2	37.2	86	82	84	1.333333333	1.154700538	4	84	84	84	22	20	20.42857143	0.619047619	0.786795792	2	20	20	20.5	99	99	99	0	0	0	99	99	99	136	126	130.5714286	12.95238095	3.598941643	10	128	130	133	82	74	77.14285714	6.476190476
153545	37	37	37	0	0	0	37	37	37	90	82	86.66666667	10.66666667	3.265986324	8	84.5	87	89.5	21	19	19.83333333	0.966666667	0.98319208	2	19	19.5	20.75	98	98	98	0	0	0	98	98	98	122	108	115.6666667	24.66666667	4.966554809	14	114	115	119	72	62	66.66666667	12.26666667
153545	35	35	35	1.070805968	0.425307032	0	35	35	35	90	84	86.66666667	5.866666667	2.422120283	6	84.5	87	88	21	19	19.83333333	0.566666667	0.752772653	2	19.25	20	20	97	95	95.83333333	0.566666667	0.752772653	2	95.25	96	96	104	96	99.33333333	9.066666667	3.011090611	8	98	98	101	66	62	63	2.8
153708	37.2	29.2	35.73333333	10.25066667	3.201666233	8	37	37	37	94	86	89	15.6	3.949683532	8	86	87	92.5	22.13369876	17.96163012	19.97184791	6.100796514	1.649955287	4.172068637	19.0888346	19.91861296	20.80809104	99	98	98.66666667	0.266666667	0.516397779	1	98.25	99	99	135	115	125	200	14.14213562	20	120	125	130	70	65	67.5	12.5
153708	37.4	37.4	37.4	0	0	0	37.4	37.4	37.4	90	86	87.71428571	1.904761905	1.380131119	4	87	88	88	22.13369876	17.96163012	19.97184791	6.100796514	1.649955287	4.172068637	19.0888346	19.91861296	20.80809104	98	97	97.85714286	0.142857143	0.377964473	1	98	98	98	138	132	135	18	4.242640687	6	133.5	135	136.5	71	65	68	18
153708	37.2	37.2	37.2	0	0	0	37.2	37.2	37.2	90	86	87.33333333	2.666666667	1.632993162	4	86	87	88	22.13369876	17.96163012	19.97184791	6.100796514	1.649955287	4.172068637	19.0888346	19.91861296	20.80809104	98	97	97.83333333	0.166666667	0.40824829	1	98	98	98	133	119	126	98	9.899494937	14	122.5	126	129.5	70	58	64	72
153708	37.4	37.2	37.33333333	0.010666667	0.103279556	0.2	37.25	37.4	37.4	90	86	88	1.6	1.264911064	4	88	88	88	22.13369876	17.96163012	19.97184791	6.100796514	1.649955287	4.172068637	19.0888346	19.91861296	20.80809104	99	97	98	0.4	0.632455532	2	98	98	98	138	132	135	18	4.242640687	6	133.5	135	136.5	71	65	68	18
153708	37.2	37.2	37.2	0	0	0	37.2	37.2	37.2	90	86	87.66666667	3.866666667	1.966384161	4	86	87	89.5	22.13369876	17.96163012	19.97184791	6.100796514	1.649955287	4.172068637	19.0888346	19.91861296	20.80809104	99	97	98.33333333	0.666666667	0.816496581	2	98	98.5	99	109	108	108.5	0.5	0.707106781	1	108.25	108.5	108.75	68	67	67.5	0.5
153708	37.2	37.2	37.2	0	0	0	37.2	37.2	37.2	98	90	93	10.8	3.286335345	8	90.5	92	95	22.13369876	17.96163012	19.97184791	6.100796514	1.649955287	4.172068637	19.0888346	19.91861296	20.80809104	99	98	98.16666667	0.166666667	0.40824829	1	98	98	98	121	119	120	2	1.414213562	2	119.5	120	120.5	68	67	67.5	0.5
153708	37.2	37	37.11428571	0.011428571	0.106904497	0.2	37	37.2	37.2	98	86	92.28571429	19.23809524	4.38612531	12	89	94	95	22.13369876	17.96163012	19.97184791	6.100796514	1.649955287	4.172068637	19.0888346	19.91861296	20.80809104	99	98	98.42857143	0.285714286	0.534522484	1	98	98	99	119	115	117	8	2.828427125	4	116	117	118	67	65	66	2
153708	37.2	37.2	37.2	0	0	0	37.2	37.2	37.2	88	86	86.28571429	0.571428571	0.755928946	2	86	86	86	22.13369876	17.96163012	19.97184791	6.100796514	1.649955287	4.172068637	19.0888346	19.91861296	20.80809104	99	98	98.28571429	0.238095238	0.487950036	1	98	98	98.5	119	108	113.5	60.5	7.778174593	11	110.75	113.5	116.25	67	58	62.5	40.5
153708	37.6	37.4	37.43333333	0.006666667	0.081649658	0.2	37.4	37.4	37.4	88	86	86.33333333	0.666666667	0.816496581	2	86	86	86	22.13369876	17.96163012	19.97184791	6.100796514	1.649955287	4.172068637	19.0888346	19.91861296	20.80809104	98	98	98	0	0	0	98	98	98	140	138	139	2	1.414213562	2	138.5	139	139.5	67	65	66	2
154748	38.6	38.4	38.43333333	0.006666667	0.081649658	0.2	38.4	38.4	38.4	90	90	90	0	0	0	90	90	90	22.13369876	17.96163012	19.97184791	6.100796514	1.649955287	4.172068637	19.0888346	19.91861296	20.80809104	98	98	98	0	0	0	98	98	98	117	114	115.5	4.5	2.121320344	3	114.75	115.5	116.25	71	67	69	8
154748	39	37.4	38.71428571	0.344761905	0.587164291	1.6	38.8	39	39	120	102	110	52	7.211102551	18	104	108	116	22.13369876	17.96163012	19.97184791	6.100796514	1.649955287	4.172068637	19.0888346	19.91861296	20.80809104	99	95	96.85714286	2.142857143	1.463850109	4	96	96	98	174	153	163.5	220.5	14.8492424	21	158.25	163.5	168.75	84	79	81.5	12.5
154748	39	29.4	35.8	14.22666667	3.771825376	9.6	33.6	37.4	38.8	122	108	117.1428571	21.14285714	4.598136268	14	116	118	120	22.13369876	17.96163012	19.97184791	6.100796514	1.649955287	4.172068637	19.0888346	19.91861296	20.80809104	99	96	97.33333333	2.266666667	1.505545305	3	96	97	98.75	179	174	176.5	12.5	3.535533906	5	175.25	176.5	177.75	88	79	83.5	40.5
154748	38.6	38.4	38.54285714	0.00952381	0.097590007	0.2	38.5	38.6	38.6	92	90	91.14285714	1.142857143	1.069044968	2	90	92	92	22.13369876	17.96163012	19.97184791	6.100796514	1.649955287	4.172068637	19.0888346	19.91861296	20.80809104	98	97	97.42857143	0.285714286	0.534522484	1	97	97	98	114	111	112.5	4.5	2.121320344	3	111.75	112.5	113.25	71	63	67	32
154748	39	38.8	38.94285714	0.00952381	0.097590007	0.2	38.9	39	39	100	96	97.14285714	2.476190476	1.573591585	4	96	96	98	22.13369876	17.96163012	19.97184791	6.100796514	1.649955287	4.172068637	19.0888346	19.91861296	20.80809104	97	97	97	0	0	0	97	97	97	121	121	121	93.55258824	6.95399191	0	121	121	121	65	65	65	47.57458307
154748	39	38.6	38.8	0.016	0.126491106	0.4	38.8	38.8	38.8	100	94	96.33333333	3.866666667	1.966384161	6	96	96	96	22.13369876	17.96163012	19.97184791	6.100796514	1.649955287	4.172068637	19.0888346	19.91861296	20.80809104	98	97	97.16666667	0.166666667	0.40824829	1	97	97	97	119	119	119	93.55258824	6.95399191	0	119	119	119	66	66	66	47.57458307
154748	39	39	39	0	0	0	39	39	39	104	100	102	3.2	1.788854382	4	100.5	102	103.5	22.13369876	17.96163012	19.97184791	6.100796514	1.649955287	4.172068637	19.0888346	19.91861296	20.80809104	98	95	96.66666667	1.466666667	1.211060142	3	96	96.5	97.75	153	142	147.5	60.5	7.778174593	11	144.75	147.5	150.25	84	71	77.5	84.5
154748	39	39	39	0	0	0	39	39	39	100	96	97.66666667	2.266666667	1.505545305	4	96.5	98	98	22.13369876	17.96163012	19.97184791	6.100796514	1.649955287	4.172068637	19.0888346	19.91861296	20.80809104	97	97	97	0	0	0	97	97	97	128	121	124.5	24.5	4.949747468	7	122.75	124.5	126.25	65	64	64.5	0.5
154748	38.6	38.6	38.6	0	0	0	38.6	38.6	38.6	92	92	92	0	0	0	92	92	92	22.13369876	17.96163012	19.97184791	6.100796514	1.649955287	4.172068637	19.0888346	19.91861296	20.80809104	98	97	97.16666667	0.166666667	0.40824829	1	97	97	97	118	111	114.5	24.5	4.949747468	7	112.75	114.5	116.25	68	63	65.5	12.5
155041	33.8	33.6	33.64	0.008	0.089442719	0.2	33.6	33.6	33.6	64	62	62.33333333	0.666666667	0.816496581	2	62	62	62	22.13369876	17.96163012	19.97184791	6.100796514	1.649955287	4.172068637	19.0888346	19.91861296	20.80809104	86	79	81.33333333	6.266666667	2.503331114	7	80	80.5	81.75	81	77	79	8	2.828427125	4	78	79	80	47	47	47	0
155041	33.6	33.6	33.6	0	0	0	33.6	33.6	33.6	64	62	62.28571429	0.571428571	0.755928946	2	62	62	62	22.13369876	17.96163012	19.97184791	6.100796514	1.649955287	4.172068637	19.0888346	19.91861296	20.80809104	87	79	83.71428571	9.238095238	3.039423504	8	81.5	85	86	85	81	83	8	2.828427125	4	82	83	84	53	47	50	18
155041	34	33.8	33.94285714	0.00952381	0.097590007	0.2	33.9	34	34	62	62	62	0	0	0	62	62	62	22.13369876	17.96163012	19.97184791	6.100796514	1.649955287	4.172068637	19.0888346	19.91861296	20.80809104	98	82	91.14285714	38.14285714	6.175990377	16	87	93	95.5	96	80	89.5	46.33333333	6.806859286	16	87.5	91	93	46	44	44.75	0.916666667
155041	35.83569315	34.83037787	35.47840469	1.070805968	0.425307032	1.005315274	35.3544901	35.57280901	35.71425563	62	62	62	0	0	0	62	62	62	22.13369876	17.96163012	19.97184791	6.100796514	1.649955287	4.172068637	19.0888346	19.91861296	20.80809104	88	85	86.16666667	1.366666667	1.169045194	3	85.25	86	86.75	90	84	87	6	2.449489743	6	85	88	88	56	36	44.2	90.2
155041	34	34	34	0	0	0	34	34	34	62	60	61.71428571	0.571428571	0.755928946	2	62	62	62	22.13369876	17.96163012	19.97184791	6.100796514	1.649955287	4.172068637	19.0888346	19.91861296	20.80809104	98	93	96.14285714	3.80952381	1.951800146	5	95	97	97.5	145	90	105.75	690.9166667	26.28529373	55	91.5	94	108.25	83	44	54.5	361.6666667
155041	34	33.8	33.83333333	0.006666667	0.081649658	0.2	33.8	33.8	33.8	62	62	62	0	0	0	62	62	62	22.13369876	17.96163012	19.97184791	6.100796514	1.649955287	4.172068637	19.0888346	19.91861296	20.80809104	90	80	83.16666667	12.96666667	3.600925807	10	81.25	82	83.5	80	72	76	32	5.656854249	8	74	76	78	44	39	41.5	12.5
155041	34	34	34	1.070805968	0.425307032	0	34	34	34	62	60	61.66666667	0.666666667	0.816496581	2	62	62	62	22.13369876	17.96163012	19.97184791	6.100796514	1.649955287	4.172068637	19.0888346	19.91861296	20.80809104	96	93	94.4	1.8	1.341640786	3	93	95	95	120	87	102.25	125.9285714	11.22179003	33	92	104	108.75	64	42	49.5	59.14285714
155041	34	34	34	0	0	0	34	34	34	62	60	61.42857143	0.952380952	0.975900073	2	61	62	62	22.13369876	17.96163012	19.97184791	6.100796514	1.649955287	4.172068637	19.0888346	19.91861296	20.80809104	96	95	95.33333333	0.333333333	0.577350269	1	95	95	95.5	120	90	102.125	114.4107143	10.69629442	30	93.5	101	108.75	64	44	50.5	36.28571429
155041	34	34	34	0	0	0	34	34	34	64	60	62	1.6	1.264911064	4	62	62	62	22.13369876	17.96163012	19.97184791	6.100796514	1.649955287	4.172068637	19.0888346	19.91861296	20.80809104	99	99	99	4.98220167	1.080027575	0	99	99	99	102	90	95	17.2	4.147288271	12	92.5	95	96	55	50	51.5	3.9
155299	35.5	35.2	35.33333333	0.014666667	0.121106014	0.3	35.225	35.35	35.4	56	55	55.5	0.3	0.547722558	1	55	55.5	56	14	14	14	0	0	0	14	14	14	98	97	97.33333333	0.266666667	0.516397779	1	97	97	97.75	117	117	117	0	0	0	117	117	117	58	55	56.5	4.5
155299	35.3	34.9	35.11428571	0.018095238	0.134518542	0.4	35.05	35.1	35.2	55	55	55	0	0	0	55	55	55	14	14	14	0	0	0	14	14	14	98	97	97.83333333	0.166666667	0.40824829	1	98	98	98	119	117	118	2	1.414213562	2	117.5	118	118.5	58	58	58	0
155299	34.6	34.3	34.42857143	0.012380952	0.111269728	0.3	34.35	34.4	34.5	53	52	52.28571429	0.238095238	0.487950036	1	52	52	52.5	14	14	14	0	0	0	14	14	14	99	99	99	0	0	0	99	99	99	149	138	143.5	60.5	7.778174593	11	140.75	143.5	146.25	67	63	65	8
155299	34.4	34.2	34.3	0.008	0.089442719	0.2	34.225	34.3	34.375	52	52	52	0	0	0	52	52	52	14	14	14	0	0	0	14	14	14	99	99	99	0	0	0	99	99	99	149	145	147	8	2.828427125	4	146	147	148	67	66	66.5	0.5
155299	34.1	34.1	34.1	0	0	0	34.1	34.1	34.1	51	51	51	0	0	0	51	51	51	14	14	14	0	0	0	14	14	14	99	99	99	4.98220167	1.080027575	0	99	99	99	163	159	161	8	2.828427125	4	160	161	162	79	73	76	18
155299	34.7	34.5	34.6	0.008	0.089442719	0.2	34.525	34.6	34.675	54	52	53.16666667	0.566666667	0.752772653	2	53	53	53.75	14	14	14	0	0	0	14	14	14	99	98	98.83333333	0.166666667	0.40824829	1	99	99	99	138	134	136	8	2.828427125	4	135	136	137	63	57	60	18
155299	35.1	34.8	34.96666667	0.014666667	0.121106014	0.3	34.9	34.95	35.075	57	55	55.33333333	0.666666667	0.816496581	2	55	55	55	15	14	14.16666667	0.166666667	0.40824829	1	14	14	14	98	97	97.8	0.2	0.447213595	1	98	98	98	121	119	120	2	1.414213562	2	119.5	120	120.5	59	58	58.5	0.5
155299	34.2	34.1	34.12857143	0.002380952	0.048795004	0.1	34.1	34.1	34.15	56	51	52	3.666666667	1.914854216	5	51	51	52	15	14	14.14285714	0.142857143	0.377964473	1	14	14	14	96.9691247	94.61091127	95.93929214	4.98220167	1.080027575	2.358213429	95.5052458	96.06085132	96.49445444	163	147	155	128	11.3137085	16	151	155	159	73	70	71.5	4.5
155299	34.2	34.1	34.13333333	0.002666667	0.051639778	0.1	34.1	34.1	34.175	52	51	51.5	0.3	0.547722558	1	51	51.5	52	14	14	14	0	0	0	14	14	14	99	99	99	0	0	0	99	99	99	159	152	155.5	24.5	4.949747468	7	153.75	155.5	157.25	79	72	75.5	24.5
155503	35.2	34.8	35	0.016	0.126491106	0.4	35	35	35	70	68	69.66666667	0.666666667	0.816496581	2	70	70	70	20	20	20	0	0	0	20	20	20	95	95	95	0	0	0	95	95	95	116	112	115	2.8	1.673320053	4	114.5	116	116	48	46	46.33333333	0.666666667
155503	34.8	34.6	34.73333333	0.010666667	0.103279556	0.2	34.65	34.8	34.8	68	68	68	0	0	0	68	68	68	20	19	19.5	0.3	0.547722558	1	19	19.5	20	95	95	95	0	0	0	95	95	95	120	114	115.6666667	7.066666667	2.658320272	6	114	114	117	50	48	48.66666667	1.066666667
155503	35.2	35	35.11428571	0.011428571	0.106904497	0.2	35	35.2	35.2	72	70	70.85714286	1.142857143	1.069044968	2	70	70	72	20	19	19.85714286	0.142857143	0.377964473	1	20	20	20	95	95	95	0	0	0	95	95	95	120	116	116.5714286	2.285714286	1.511857892	4	116	116	116	48	46	46.57142857	0.952380952
155503	34.2	34.2	34.2	0	0	0	34.2	34.2	34.2	68	66	66.57142857	0.952380952	0.975900073	2	66	66	67	20	19	19.71428571	0.238095238	0.487950036	1	19.5	20	20	96	95	95.57142857	0.285714286	0.534522484	1	95	96	96	116	100	107.7142857	51.23809524	7.158079019	16	101	108	114	52	44	47.71428571	13.9047619
155503	34.4	34.2	34.26666667	0.010666667	0.103279556	0.2	34.2	34.2	34.35	68	66	67.33333333	1.066666667	1.032795559	2	66.5	68	68	20	19	19.16666667	0.166666667	0.40824829	1	19	19	19	96	96	96	0	0	0	96	96	96	116	112	115	2.8	1.673320053	4	114.5	116	116	52	50	50.66666667	1.066666667
155503	34.6	34.4	34.5	0.012	0.109544512	0.2	34.4	34.5	34.6	70	68	68.33333333	0.666666667	0.816496581	2	68	68	68	20	19	19.33333333	0.266666667	0.516397779	1	19	19	19.75	97	95	96	0.4	0.632455532	2	96	96	96	128	114	119.3333333	25.06666667	5.006662228	14	116.5	118	121	54	50	50.66666667	2.666666667
155503	34.8	34.4	34.6	0.013333333	0.115470054	0.4	34.6	34.6	34.6	70	68	68.28571429	0.571428571	0.755928946	2	68	68	68	20	19	19.42857143	0.285714286	0.534522484	1	19	19	20	97	95	95.57142857	0.619047619	0.786795792	2	95	95	96	128	114	119.7142857	19.23809524	4.38612531	14	118	118	121	54	48	50.28571429	3.238095238
155503	34.2	34	34.17142857	0.005714286	0.075592895	0.2	34.2	34.2	34.2	74	66	67.42857143	8.952380952	2.992052966	8	66	66	67	20	20	20	0	0	0	20	20	20	96	95	95.28571429	0.238095238	0.487950036	1	95	95	95.5	128	100	107.4285714	102.2857143	10.11364001	28	101	102	110	60	44	48	33.33333333
155503	35.2	35.2	35.2	0	0	0	35.2	35.2	35.2	80	72	75	12.4	3.521363372	8	72	74	77.5	20	19	19.5	0.3	0.547722558	1	19	19.5	20	96	87	93.66666667	11.06666667	3.326659987	9	94.25	95	95	153	116	131.5	259.1	16.09658349	37	117	131	142	68	46	55	90.8
155504	35.2	35	35.1	0.012	0.109544512	0.2	35	35.1	35.2	82	78	80.33333333	2.266666667	1.505545305	4	80	80	81.5	12	11	11.33333333	0.266666667	0.516397779	1	11	11	11.75	99	99	99	0	0	0	99	99	99	124	118	120.3333333	10.33333333	3.214550254	6	118.5	119	121.5	55	52	53.33333333	2.333333333
155504	34.6	34.4	34.45714286	0.00952381	0.097590007	0.2	34.4	34.4	34.5	74	70	71.71428571	1.904761905	1.380131119	4	71	72	72	10	9	9.428571429	0.285714286	0.534522484	1	9	9	10	99	99	99	4.98220167	1.080027575	0	99	99	99	140	113	124.3333333	196.3333333	14.0118997	27	116.5	120	130	61	49	53.66666667	41.33333333
155504	34.4	34.2	34.31428571	0.011428571	0.106904497	0.2	34.2	34.4	34.4	74	68	71.14285714	3.80952381	1.951800146	6	70	72	72	20	10	14.28571429	13.57142857	3.683941988	10	11	16	16	96.9691247	94.61091127	95.93929214	4.98220167	1.080027575	2.358213429	95.5052458	96.06085132	96.49445444	140	121	127.3333333	120.3333333	10.96965511	19	121	121	130.5	54	47	50.33333333	12.33333333
155504	34.4	34.2	34.33333333	0.010666667	0.103279556	0.2	34.25	34.4	34.4	70	68	69.33333333	1.066666667	1.032795559	2	68.5	70	70	16	9	11	6.4	2.529822128	7	10	10	10.75	96.9691247	94.61091127	95.93929214	4.98220167	1.080027575	2.358213429	95.5052458	96.06085132	96.49445444	121	114	118.6666667	16.33333333	4.041451884	7	117.5	121	121	50	47	48.66666667	2.333333333
155504	35	34.8	34.86666667	0.010666667	0.103279556	0.2	34.8	34.8	34.95	80	78	78.33333333	0.666666667	0.816496581	2	78	78	78	12	10	11	0.4	0.632455532	2	11	11	11	99	99	99	0	0	0	99	99	99	131	121	127.6666667	33.33333333	5.773502692	10	126	131	131	53	51	52.33333333	1.333333333
155504	34.4	33.4	34.01428571	0.121428571	0.348466026	1	33.85	34.2	34.2	76	70	72.57142857	3.619047619	1.902379462	6	72	72	73	20	11	15.85714286	8.142857143	2.853569194	9	15	16	17	96.9691247	94.61091127	95.93929214	4.98220167	1.080027575	2.358213429	95.5052458	96.06085132	96.49445444	140	129	134.5	60.5	7.778174593	11	131.75	134.5	137.25	57	54	55.5	4.5
155504	35	34.8	34.94285714	0.00952381	0.097590007	0.2	34.9	35	35	80	78	78.85714286	1.142857143	1.069044968	2	78	78	80	12	11	11.14285714	0.142857143	0.377964473	1	11	11	11	99	99	99	0	0	0	99	99	99	121	118	119.3333333	2.333333333	1.527525232	3	118.5	119	120	55	51	52.66666667	4.333333333
155504	34.4	34.2	34.36666667	0.006666667	0.081649658	0.2	34.4	34.4	34.4	72	70	70.66666667	1.066666667	1.032795559	2	70	70	71.5	10	9	9.666666667	0.266666667	0.516397779	1	9.25	10	10	96.9691247	94.61091127	95.93929214	4.98220167	1.080027575	2.358213429	95.5052458	96.06085132	96.49445444	140	117	130.6666667	146.3333333	12.09683154	23	126	135	137.5	61	50	56	31
155504	34.6	34.4	34.56666667	0.006666667	0.081649658	0.2	34.6	34.6	34.6	74	72	73.33333333	1.066666667	1.032795559	2	72.5	74	74	10	9	9.666666667	0.266666667	0.516397779	1	9.25	10	10	99	99	99	0	0	0	99	99	99	122	113	118.3333333	22.33333333	4.725815626	9	116.5	120	121	52	49	50.66666667	2.333333333
156165	37.4	37.2	37.3	0.006666667	0.081649658	0.2	37.25	37.3	37.35	92	83	88.71428571	9.904761905	3.14718317	9	87.5	90	90.5	16	16	16	0	0	0	16	16	16	97	94	95.14285714	1.142857143	1.069044968	3	94.5	95	95.5	141	111	124.5714286	112.6190476	10.61221219	30	117.5	125	130	93	76	84	33.33333333
156165	37.2	34.5	35.88571429	1.181428571	1.086935404	2.7	35	35.9	36.8	93	92	92.14285714	0.142857143	0.377964473	1	92	92	92	17	16	16.85714286	0.142857143	0.377964473	1	17	17	17	99	98	98.14285714	0.142857143	0.377964473	1	98	98	98	161	158	159.7142857	1.238095238	1.112697281	3	159	160	160.5	103	100	102.2857143	1.238095238
156165	37.3	37.3	37.3	0	0	0	37.3	37.3	37.3	93	93	93	0	0	0	93	93	93	17	16	16.5	0.3	0.547722558	1	16	16.5	17	98	98	98	0	0	0	98	98	98	158	157	157.6666667	0.266666667	0.516397779	1	157.25	158	158	102	101	101.1666667	0.166666667
156165	37.4	37.3	37.33333333	0.002666667	0.051639778	0.1	37.3	37.3	37.375	96	83	89.83333333	25.36666667	5.036533199	13	86.75	89.5	93.75	16	16	16	0	0	0	16	16	16	99	94	96.16666667	3.766666667	1.940790217	5	95	95.5	97.5	179	111	131.1666667	630.5666667	25.11108653	68	116.25	122.5	134	108	76	86.5	129.5
156165	37.3	35.3	36.71428571	0.654761905	0.809173594	2	36.3	37.2	37.3	94	92	92.28571429	0.571428571	0.755928946	2	92	92	92	17	16	16.71428571	0.238095238	0.487950036	1	16.5	17	17	98	98	98	0	0	0	98	98	98	161	144	154.4285714	51.61904762	7.1846397	17	148.5	158	160.5	103	94	99.28571429	15.57142857
156165	37.3	37.3	37.3	0	0	0	37.3	37.3	37.3	93	92	92.71428571	0.238095238	0.487950036	1	92.5	93	93	17	16	16.57142857	0.285714286	0.534522484	1	16	17	17	98	98	98	0	0	0	98	98	98	158	156	157.4285714	0.619047619	0.786795792	2	157	158	158	101	100	100.8571429	0.142857143
156165	37.3	37.3	37.3	0	0	0	37.3	37.3	37.3	94	92	92.83333333	0.966666667	0.98319208	2	92	92.5	93.75	18	16	16.83333333	0.566666667	0.752772653	2	16.25	17	17	98	96	97.5	0.7	0.836660027	2	97.25	98	98	152	139	145.8333333	22.16666667	4.708148964	13	143.25	146	148.75	97	92	95.16666667	3.766666667
156165	37.3	37.3	37.3	0	0	0	37.3	37.3	37.3	93	92	92.33333333	0.266666667	0.516397779	1	92	92	92.75	17	16	16.5	0.3	0.547722558	1	16	16.5	17	98	96	97.5	0.7	0.836660027	2	97.25	98	98	158	149	155.1666667	10.96666667	3.311595789	9	154.5	156.5	157	101	97	99.83333333	2.566666667
156165	37.4	37.2	37.26666667	0.006666667	0.081649658	0.2	37.2	37.25	37.3	93	82	90	16.4	4.049691346	11	90.25	91.5	92	16	16	16	0	0	0	16	16	16	98	94	96.33333333	2.266666667	1.505545305	4	95.5	97	97	149	125	140.6666667	85.86666667	9.266426855	24	136.5	143.5	147.5	97	83	91.66666667	25.06666667
156331	37.8	37.8	37.8	0	0	0	37.8	37.8	37.8	82	78	80.66666667	2.666666667	1.632993162	4	80	81	82	34	25	29.66666667	9.066666667	3.011090611	9	28.5	30	30.75	99	97	98.16666667	0.566666667	0.752772653	2	98	98	98.75	126.4592186	113.138451	119.6561368	93.55258824	6.95399191	13.32076765	116.7836989	119.5036555	122.4543637	69.68951337	61.48160841	65.25693659	47.57458307
156331	37.8	37.8	37.8	0	0	0	37.8	37.8	37.8	82	78	79.42857143	2.285714286	1.511857892	4	78	80	80	34	25	29.57142857	13.61904762	3.690399385	9	27	28	33	99	97	98	0.666666667	0.816496581	2	97.5	98	98.5	126.4592186	113.138451	119.6561368	93.55258824	6.95399191	13.32076765	116.7836989	119.5036555	122.4543637	69.68951337	61.48160841	65.25693659	47.57458307
156331	37.6	37.6	37.6	0	0	0	37.6	37.6	37.6	84	80	82	3.2	1.788854382	4	80.5	82	83.5	33	30	31.66666667	1.866666667	1.366260102	3	30.5	32	32.75	98	87	91.66666667	22.26666667	4.718756898	11	88.25	90	95.5	103	87	95	128	11.3137085	16	91	95	99	71	67	69	8
156331	37.8	37.8	37.8	0	0	0	37.8	37.8	37.8	82	78	79.33333333	2.666666667	1.632993162	4	78	79	80	33	26	31	10	3.16227766	7	29.25	33	33	98	97	97.66666667	0.266666667	0.516397779	1	97.25	98	98	126.4592186	113.138451	119.6561368	93.55258824	6.95399191	13.32076765	116.7836989	119.5036555	122.4543637	69.68951337	61.48160841	65.25693659	47.57458307
156331	37.6	27	36.08571429	16.05142857	4.006423414	10.6	37.6	37.6	37.6	82	78	79.71428571	1.904761905	1.380131119	4	79	80	80	33	25	29.28571429	5.904761905	2.429971585	8	28.5	30	30	98	90	96.14285714	7.476190476	2.734262328	8	97	97	97	116	106	110.6666667	25.33333333	5.033222957	10	108	110	113	102	70	91	331
156331	37.6	37.6	37.6	0	0	0	37.6	37.6	37.6	84	80	81.71428571	3.238095238	1.799470822	4	80	82	83	33	30	30.71428571	1.571428571	1.253566341	3	30	30	31	97	88	92.71428571	16.9047619	4.111540089	9	89.5	91	97	103	103	103	93.55258824	6.95399191	0	103	103	103	67	67	67	47.57458307
156331	37.8	37.6	37.63333333	0.006666667	0.081649658	0.2	37.6	37.6	37.6	82	80	81	1.2	1.095445115	2	80	81	82	36	32	33.66666667	2.266666667	1.505545305	4	33	33	34.5	98	97	97.83333333	0.166666667	0.40824829	1	98	98	98	126.4592186	113.138451	119.6561368	93.55258824	6.95399191	13.32076765	116.7836989	119.5036555	122.4543637	69.68951337	61.48160841	65.25693659	47.57458307
156331	37.8	37.6	37.73333333	0.010666667	0.103279556	0.2	37.65	37.8	37.8	82	78	80	1.6	1.264911064	4	80	80	80	37	26	32.33333333	20.26666667	4.501851471	11	29	33.5	35.75	98	97	97.66666667	0.266666667	0.516397779	1	97.25	98	98	106	92	99	98	9.899494937	14	95.5	99	102.5	72	66	69	18
156331	37.8	37.6	37.65714286	0.00952381	0.097590007	0.2	37.6	37.6	37.7	82	80	80.85714286	1.142857143	1.069044968	2	80	80	82	37	32	34	4	2	5	32.5	33	35.5	98	97	97.57142857	0.285714286	0.534522484	1	97	98	98	92	92	92	93.55258824	6.95399191	0	92	92	92	66	66	66	47.57458307
156347	34.4	34.3	34.35714286	0.002857143	0.053452248	0.1	34.3	34.4	34.4	126	124	125.4285714	0.619047619	0.786795792	2	125	126	126	31	26	27.85714286	2.476190476	1.573591585	5	27	28	28	96.9691247	94.61091127	95.93929214	4.98220167	1.080027575	2.358213429	95.5052458	96.06085132	96.49445444	126	119	122.5	24.5	4.949747468	7	120.75	122.5	124.25	62	58	60	8
156347	34	33.8	33.85714286	0.006190476	0.078679579	0.2	33.8	33.8	33.9	125	123	123.8571429	1.142857143	1.069044968	2	123	123	125	33	28	29.42857143	3.619047619	1.902379462	5	28	29	30	99	90	95.66666667	24.33333333	4.932882862	9	94	98	98.5	138	127	132.5	60.5	7.778174593	11	129.75	132.5	135.25	68	64	66	8
156347	35	34.7	34.82857143	0.012380952	0.111269728	0.3	34.75	34.8	34.9	133	128	130.1428571	3.142857143	1.772810521	5	129	130	131	59	40	51.71428571	40.23809524	6.343350474	19	49	54	55.5	96.9691247	94.61091127	95.93929214	4.98220167	1.080027575	2.358213429	95.5052458	96.06085132	96.49445444	118	109	113.5	40.5	6.363961031	9	111.25	113.5	115.75	57	56	56.5	0.5
156347	34.1	33.8	33.95714286	0.016190476	0.127241802	0.3	33.85	34	34.05	125	123	124.5714286	0.619047619	0.786795792	2	124.5	125	125	31	28	29	2	1.414213562	3	28	28	30	98	98	98	4.98220167	1.080027575	0	98	98	98	138	115	126.5	264.5	16.26345597	23	120.75	126.5	132.25	64	60	62	8
156347	34.2	34	34.13333333	0.006666667	0.081649658	0.2	34.1	34.15	34.2	128	124	125.6666667	1.866666667	1.366260102	4	125	125.5	126	32	27	29.16666667	3.766666667	1.940790217	5	28	28.5	30.5	96.9691247	94.61091127	95.93929214	4.98220167	1.080027575	2.358213429	95.5052458	96.06085132	96.49445444	117	115	116	2	1.414213562	2	115.5	116	116.5	71	60	65.5	60.5
156347	34.4	34.2	34.3	0.004	0.063245553	0.2	34.3	34.3	34.3	126	124	125.5	0.7	0.836660027	2	125.25	126	126	31	26	28.5	3.5	1.870828693	5	27.25	28.5	29.75	96.9691247	94.61091127	95.93929214	4.98220167	1.080027575	2.358213429	95.5052458	96.06085132	96.49445444	126	126	126	0	0	0	126	126	126	60	58	59	2
156347	34.8	34.6	34.71666667	0.005666667	0.075277265	0.2	34.7	34.7	34.775	130	128	128.8333333	0.566666667	0.752772653	2	128.25	129	129	59	27	43.83333333	201.3666667	14.19037232	32	31	47	54.75	96.9691247	94.61091127	95.93929214	4.98220167	1.080027575	2.358213429	95.5052458	96.06085132	96.49445444	111	109	110	2	1.414213562	2	109.5	110	110.5	57	55	56	2
156347	34.6	34.4	34.45	0.007	0.083666003	0.2	34.4	34.4	34.475	129	125	126.5	2.7	1.643167673	4	125.25	126	127.5	29	27	28	0.4	0.632455532	2	28	28	28	96.9691247	94.61091127	95.93929214	4.98220167	1.080027575	2.358213429	95.5052458	96.06085132	96.49445444	119	112	115.5	24.5	4.949747468	7	113.75	115.5	117.25	62	61	61.5	0.5
156347	35.2	34.9	35.01666667	0.013666667	0.116904519	0.3	34.925	35	35.075	134	130	132.6666667	2.266666667	1.505545305	4	132.25	133	133.75	56	29	46	118	10.86278049	27	39.75	49	54.5	96.9691247	94.61091127	95.93929214	4.98220167	1.080027575	2.358213429	95.5052458	96.06085132	96.49445444	118	108	113	50	7.071067812	10	110.5	113	115.5	56	52	54	8
156843	36.4	36.4	36.4	0	0	0	36.4	36.4	36.4	88	88	88	0	0	0	88	88	88	26	24	24.33333333	0.666666667	0.816496581	2	24	24	24	96	95	95.66666667	0.266666667	0.516397779	1	95.25	96	96	97	90	93.5	24.5	4.949747468	7	91.75	93.5	95.25	62	56	59	18
156843	36.4	36.4	36.4	0	0	0	36.4	36.4	36.4	96	92	95.14285714	2.476190476	1.573591585	4	95	96	96	27	23	24.57142857	1.619047619	1.272418021	4	24	24	25	95	92	93.42857143	0.952380952	0.975900073	3	93	93	94	103	87	95	128	11.3137085	16	91	95	99	68	62	65	18
156843	36.4	36.4	36.4	0	0	0	36.4	36.4	36.4	94	88	89.42857143	4.952380952	2.225394561	6	88	88	90	29	19	25	10.66666667	3.265986324	10	24	25	27	96	93	94.71428571	1.238095238	1.112697281	3	94	95	95.5	99	95	97	8	2.828427125	4	96	97	98	67	62	64.5	12.5
156843	36.4	36.4	36.4	0	0	0	36.4	36.4	36.4	94	88	89.42857143	6.285714286	2.507132682	6	88	88	90	26	23	24.71428571	1.238095238	1.112697281	3	24	25	25.5	97	90	94.28571429	7.238095238	2.690370837	7	93	95	96	90	89	89.5	0.5	0.707106781	1	89.25	89.5	89.75	57	56	56.5	0.5
156843	36.4	36.4	36.4	0	0	0	36.4	36.4	36.4	96	96	96	0	0	0	96	96	96	30	24	26.5	6.7	2.588435821	6	24.25	26	28.5	95	93	94.33333333	0.666666667	0.816496581	2	94	94.5	95	103	98	100.5	12.5	3.535533906	5	99.25	100.5	101.75	68	64	66	8
156843	36.4	36.4	36.4	0	0	0	36.4	36.4	36.4	96	90	92.66666667	5.866666667	2.422120283	6	90.5	93	94	25	23	24.16666667	0.566666667	0.752772653	2	24	24	24.75	93	91	92.33333333	0.666666667	0.816496581	2	92	92.5	93	94	87	90.5	24.5	4.949747468	7	88.75	90.5	92.25	62	61	61.5	0.5
156843	36.4	34.8	36.05714286	0.356190476	0.596816954	1.6	36	36.4	36.4	94	88	90.57142857	7.619047619	2.760262237	6	88	90	93	29	18	24	17.66666667	4.203173404	11	21	25	27	96	95	95.42857143	0.285714286	0.534522484	1	95	95	96	97	95	96	2	1.414213562	2	95.5	96	96.5	67	64	65.5	4.5
156843	36.4	36.2	36.33333333	0.010666667	0.103279556	0.2	36.25	36.4	36.4	98	88	93.33333333	13.86666667	3.723797345	10	91	94	95.5	30	23	27.5	8.3	2.880972058	7	25.75	28.5	29.75	95	93	94	0.4	0.632455532	2	94	94	94	99	99	99	0	0	0	99	99	99	69	62	65.5	24.5
156843	36.4	36.4	36.4	0	0	0	36.4	36.4	36.4	94	88	90.66666667	5.866666667	2.422120283	6	88.5	91	92	26	23	24.83333333	0.966666667	0.98319208	3	25	25	25	97	90	92.83333333	7.366666667	2.714160398	7	91	92	94.5	93	89	91	8	2.828427125	4	90	91	92	63	57	60	18
157371	35.2	35	35.16666667	0.006666667	0.081649658	0.2	35.2	35.2	35.2	62	56	59.33333333	4.266666667	2.065591118	6	58.5	60	60	22.13369876	17.96163012	19.97184791	6.100796514	1.649955287	4.172068637	19.0888346	19.91861296	20.80809104	94	93	93.33333333	0.266666667	0.516397779	1	93	93	93.75	140	122	133.3333333	69.86666667	8.358628277	18	126.5	137	140	74	64	69.33333333	15.46666667
157371	35.4	35.2	35.3	0.012	0.109544512	0.2	35.2	35.3	35.4	64	54	58.66666667	20.26666667	4.501851471	10	54.5	59	62	22.13369876	17.96163012	19.97184791	6.100796514	1.649955287	4.172068637	19.0888346	19.91861296	20.80809104	94	92	92.83333333	0.566666667	0.752772653	2	92.25	93	93	118	86	101.3333333	167.4666667	12.94089126	32	91.5	100	111.5	60	46	52.66666667	41.06666667
157371	35.4	35.2	35.37142857	0.005714286	0.075592895	0.2	35.4	35.4	35.4	62	54	55.42857143	8.952380952	2.992052966	8	54	54	55	22.13369876	17.96163012	19.97184791	6.100796514	1.649955287	4.172068637	19.0888346	19.91861296	20.80809104	93	92	92.28571429	0.238095238	0.487950036	1	92	92	92.5	126	86	98.85714286	201.1428571	14.18248417	40	88	96	104	66	46	52.28571429	57.9047619
157371	35.2	35	35.05714286	0.00952381	0.097590007	0.2	35	35	35.1	62	52	56	10.66666667	3.265986324	10	54	56	57	22.13369876	17.96163012	19.97184791	6.100796514	1.649955287	4.172068637	19.0888346	19.91861296	20.80809104	94	93	93.14285714	0.142857143	0.377964473	1	93	93	93	140	122	129.1428571	66.47619048	8.153293229	18	123	124	136	74	64	68.28571429	13.9047619
157371	34.8	34.8	34.8	0	0	0	34.8	34.8	34.8	52	48	48.85714286	2.476190476	1.573591585	4	48	48	49	22.13369876	17.96163012	19.97184791	6.100796514	1.649955287	4.172068637	19.0888346	19.91861296	20.80809104	93	92	92.42857143	0.285714286	0.534522484	1	92	92	93	128	116	122.5714286	27.61904762	5.255382728	12	118	124	127	68	60	64.85714286	9.142857143
157371	35	35	35	0	0	0	35	35	35	58	52	55	4.4	2.097617696	6	54	55	56	22.13369876	17.96163012	19.97184791	6.100796514	1.649955287	4.172068637	19.0888346	19.91861296	20.80809104	94	93	93.33333333	0.266666667	0.516397779	1	93	93	93.75	132	122	126	12.8	3.577708764	10	124	125	127.5	70	64	67	6
157371	34.8	34.8	34.8	0	0	0	34.8	34.8	34.8	60	48	53.66666667	21.46666667	4.633213428	12	50.5	53	57	22.13369876	17.96163012	19.97184791	6.100796514	1.649955287	4.172068637	19.0888346	19.91861296	20.80809104	94	92	93	0.4	0.632455532	2	93	93	93	130	116	121.6666667	31.06666667	5.573747991	14	117	121	125	70	60	65	14
157371	34.8	34.8	34.8	0	0	0	34.8	34.8	34.8	48	46	47.42857143	0.952380952	0.975900073	2	47	48	48	22.13369876	17.96163012	19.97184791	6.100796514	1.649955287	4.172068637	19.0888346	19.91861296	20.80809104	93	91	91.85714286	0.476190476	0.690065559	2	91.5	92	92	130	124	127.4285714	3.619047619	1.902379462	6	127	128	128	70	66	67.71428571	1.904761905
157371	35.6	35.4	35.5	0.012	0.109544512	0.2	35.4	35.5	35.6	56	54	54.33333333	0.666666667	0.816496581	2	54	54	54	22.13369876	17.96163012	19.97184791	6.100796514	1.649955287	4.172068637	19.0888346	19.91861296	20.80809104	93	92	92.5	0.3	0.547722558	1	92	92.5	93	154	86	125	657.2	25.63591231	68	109.5	131	142	72	46	63.33333333	95.46666667
157616	35.6	35.4	35.46666667	0.010666667	0.103279556	0.2	35.4	35.4	35.55	126	116	121.3333333	12.26666667	3.502380143	10	120	121	123.5	24	20	21.83333333	1.766666667	1.329160136	4	21.25	22	22	96.9691247	94.61091127	95.93929214	4.98220167	1.080027575	2.358213429	95.5052458	96.06085132	96.49445444	142	104	123.6666667	194.2666667	13.93795777	38	116.5	122	133.5	86	70	78.66666667	34.66666667
157616	34.8	34.4	34.63333333	0.022666667	0.150554531	0.4	34.6	34.6	34.75	118	116	116.6666667	1.066666667	1.032795559	2	116	116	117.5	23	15	18.83333333	14.96666667	3.868677638	8	15.25	19	22	96.9691247	94.61091127	95.93929214	4.98220167	1.080027575	2.358213429	95.5052458	96.06085132	96.49445444	144	134	137.6666667	11.86666667	3.444802849	10	136	137	138	96	88	90.66666667	9.066666667
157616	35.2	34.8	35.03333333	0.022666667	0.150554531	0.4	35	35	35.15	120	116	117.6666667	3.866666667	1.966384161	4	116	117	119.5	24	18	22.33333333	7.066666667	2.658320272	6	21	24	24	96.9691247	94.61091127	95.93929214	4.98220167	1.080027575	2.358213429	95.5052458	96.06085132	96.49445444	125	106	116.5	63.1	7.943550843	19	110	119	122	85	74	80.16666667	25.76666667
157616	35.4	35	35.22857143	0.032380952	0.179947082	0.4	35.1	35.2	35.4	124	116	118	9.333333333	3.055050463	8	116	116	119	24	22	23.42857143	0.952380952	0.975900073	2	23	24	24	96.9691247	94.61091127	95.93929214	4.98220167	1.080027575	2.358213429	95.5052458	96.06085132	96.49445444	122	104	112.8571429	46.47619048	6.817344826	18	107	116	117	84	70	76.28571429	20.57142857
157616	34.4	34	34.13333333	0.042666667	0.206559112	0.4	34	34	34.3	116	104	109	31.6	5.621387729	12	104	108	113.5	18	16	16.66666667	0.666666667	0.816496581	2	16	16.5	17	99	99	99	4.98220167	1.080027575	0	99	99	99	130	92	103.6666667	197.4666667	14.05228333	38	95	99	106	84	66	71.66666667	43.86666667
157616	34	33.8	33.94285714	0.00952381	0.097590007	0.2	33.9	34	34	100	98	99.14285714	1.142857143	1.069044968	2	98	100	100	21	19	20	0.333333333	0.577350269	2	20	20	20	98	98	98	4.98220167	1.080027575	0	98	98	98	106	96	101.1428571	14.47619048	3.804758925	10	99	100	104	78	70	74.28571429	9.904761905
157616	34	33.8	33.85714286	0.00952381	0.097590007	0.2	33.8	33.8	33.9	106	98	101.7142857	12.57142857	3.545621042	8	99	100	105	22	19	20.14285714	0.80952381	0.899735411	3	20	20	20	93	90	91.5	4.5	2.121320344	3	90.75	91.5	92.25	138	100	115.1428571	245.1428571	15.65703858	38	104	106	127	96	74	83.14285714	79.80952381
157616	34.6	34	34.34285714	0.062857143	0.250713268	0.6	34.2	34.4	34.5	118	104	113.7142857	21.9047619	4.680252333	14	113	116	116	17	15	15.85714286	0.476190476	0.690065559	2	15.5	16	16	99	99	99	4.98220167	1.080027575	0	99	99	99	138	98	120.5714286	316.952381	17.80315649	40	104	130	135	90	68	80.28571429	87.23809524
157616	34.2	34	34.03333333	0.006666667	0.081649658	0.2	34	34	34	102	98	100.6666667	2.666666667	1.632993162	4	100	101	102	22	20	20.83333333	0.966666667	0.98319208	2	20	20.5	21.75	99	95	97.33333333	4.333333333	2.081665999	4	96.5	98	98.5	100	82	94	54.4	7.375635566	18	90	97	99.5	74	60	68.66666667	29.86666667
157895	36.8	25.4	33.08333333	16.94566667	4.116511468	11.4	32.925	33.5	35.8	88	86	87.33333333	1.066666667	1.032795559	2	86.5	88	88	22.13369876	17.96163012	19.97184791	6.100796514	1.649955287	4.172068637	19.0888346	19.91861296	20.80809104	98	98	98	0	0	0	98	98	98	127	127	127	93.55258824	6.95399191	0	127	127	127	55	55	55	47.57458307
157895	36.4	28	33.83333333	11.87866667	3.446544163	8.4	32.25	35.7	36	86	82	83.33333333	2.666666667	1.632993162	4	82	83	84	22.13369876	17.96163012	19.97184791	6.100796514	1.649955287	4.172068637	19.0888346	19.91861296	20.80809104	98	97	97.5	0.3	0.547722558	1	97	97.5	98	126.4592186	113.138451	119.6561368	93.55258824	6.95399191	13.32076765	116.7836989	119.5036555	122.4543637	69.68951337	61.48160841	65.25693659	47.57458307
157895	37.2	32.8	36.32	3.872	1.96773982	4.4	37.2	37.2	37.2	86	80	83.66666667	5.466666667	2.338090389	6	82.5	84	85.5	22.13369876	17.96163012	19.97184791	6.100796514	1.649955287	4.172068637	19.0888346	19.91861296	20.80809104	98	97	97.5	0.3	0.547722558	1	97	97.5	98	126.4592186	113.138451	119.6561368	93.55258824	6.95399191	13.32076765	116.7836989	119.5036555	122.4543637	69.68951337	61.48160841	65.25693659	47.57458307
157895	36.2	31.2	34.8	3.12	1.766352173	5	34.6	35.4	35.8	88	82	85.42857143	4.952380952	2.225394561	6	84	86	87	22.13369876	17.96163012	19.97184791	6.100796514	1.649955287	4.172068637	19.0888346	19.91861296	20.80809104	98	97	97.42857143	0.285714286	0.534522484	1	97	97	98	126.4592186	113.138451	119.6561368	93.55258824	6.95399191	13.32076765	116.7836989	119.5036555	122.4543637	69.68951337	61.48160841	65.25693659	47.57458307
157895	36.2	32.6	34.36666667	2.502666667	1.581981879	3.6	32.9	34.6	35.55	88	84	86.33333333	2.266666667	1.505545305	4	86	86	87.5	22.13369876	17.96163012	19.97184791	6.100796514	1.649955287	4.172068637	19.0888346	19.91861296	20.80809104	98	97	97.5	0.3	0.547722558	1	97	97.5	98	126.4592186	113.138451	119.6561368	93.55258824	6.95399191	13.32076765	116.7836989	119.5036555	122.4543637	69.68951337	61.48160841	65.25693659	47.57458307
157895	36.4	25.4	33.32	21.557	4.642951647	11	32.9	35.9	36	88	82	86	5.333333333	2.309401077	6	85	86	88	22.13369876	17.96163012	19.97184791	6.100796514	1.649955287	4.172068637	19.0888346	19.91861296	20.80809104	99	98	98.25	0.25	0.5	1	98	98	98.25	126.4592186	113.138451	119.6561368	93.55258824	6.95399191	13.32076765	116.7836989	119.5036555	122.4543637	69.68951337	61.48160841	65.25693659	47.57458307
157895	37.2	34.2	36.62857143	1.205714286	1.09805022	3	36.7	37.2	37.2	84	78	81.14285714	6.476190476	2.544836041	6	79	82	83	22.13369876	17.96163012	19.97184791	6.100796514	1.649955287	4.172068637	19.0888346	19.91861296	20.80809104	99	97	98	0.333333333	0.577350269	2	98	98	98	126.4592186	113.138451	119.6561368	93.55258824	6.95399191	13.32076765	116.7836989	119.5036555	122.4543637	69.68951337	61.48160841	65.25693659	47.57458307
157895	36	32.3	34.75	2.963333333	1.721433511	3.7	34.175	35.35	35.925	86	80	83.33333333	5.866666667	2.422120283	6	82	83	85.5	22.13369876	17.96163012	19.97184791	6.100796514	1.649955287	4.172068637	19.0888346	19.91861296	20.80809104	99	99	99	0	0	0	99	99	99	126.4592186	113.138451	119.6561368	93.55258824	6.95399191	13.32076765	116.7836989	119.5036555	122.4543637	69.68951337	61.48160841	65.25693659	47.57458307
157895	36.8	34.2	36.06666667	0.986666667	0.993310962	2.6	35.9	36.4	36.75	84	78	81.66666667	8.666666667	2.943920289	6	79	83	84	22.13369876	17.96163012	19.97184791	6.100796514	1.649955287	4.172068637	19.0888346	19.91861296	20.80809104	99	98	98.16666667	0.166666667	0.40824829	1	98	98	98	119	119	119	93.55258824	6.95399191	0	119	119	119	55	55	55	47.57458307
158094	34.8	34.8	34.8	0	0	0	34.8	34.8	34.8	80	74	76.66666667	5.866666667	2.422120283	6	74.5	77	78	24	23	23.5	0.3	0.547722558	1	23	23.5	24	96.9691247	94.61091127	95.93929214	4.98220167	1.080027575	2.358213429	95.5052458	96.06085132	96.49445444	118	112	115	4.4	2.097617696	6	114	115	116	76	68	72.33333333	7.066666667
158094	33.8	32.1	33.35714286	0.392857143	0.626783171	1.7	33.2	33.6	33.8	88	84	86	4	2	4	84	86	88	26	24	24.28571429	0.571428571	0.755928946	2	24	24	24	96.9691247	94.61091127	95.93929214	4.98220167	1.080027575	2.358213429	95.5052458	96.06085132	96.49445444	139	119	129.8	46.17142857	6.794956113	20	124.5	132	135	81	61	68.93333333	33.4952381
158094	34	33.6	33.85714286	0.022857143	0.151185789	0.4	33.8	33.8	34	86	80	83.14285714	3.80952381	1.951800146	6	82	84	84	26	24	24.42857143	0.619047619	0.786795792	2	24	24	24.5	96.9691247	94.61091127	95.93929214	4.98220167	1.080027575	2.358213429	95.5052458	96.06085132	96.49445444	132	116	121.6923077	23.3974359	4.83708961	16	118	121	125	81	61	71	30.5
158094	34.2	34	34.06666667	0.010666667	0.103279556	0.2	34	34	34.15	82	80	81.33333333	1.066666667	1.032795559	2	80.5	82	82	26	21	24	2.8	1.673320053	5	24	24	24.75	96.9691247	94.61091127	95.93929214	4.98220167	1.080027575	2.358213429	95.5052458	96.06085132	96.49445444	118	112	116.3333333	5.066666667	2.250925735	6	116.25	117	117.75	76	71	73.5	5.1
158094	34.6	34.4	34.54285714	0.00952381	0.097590007	0.2	34.5	34.6	34.6	78	74	77.14285714	2.476190476	1.573591585	4	77	78	78	24	23	23.85714286	0.142857143	0.377964473	1	24	24	24	96.9691247	94.61091127	95.93929214	4.98220167	1.080027575	2.358213429	95.5052458	96.06085132	96.49445444	108	94	102	28	5.291502622	14	99	102	106	62	58	60	4
158094	34.6	34.6	34.6	0	0	0	34.6	34.6	34.6	78	76	77.33333333	1.066666667	1.032795559	2	76.5	78	78	24	23	23.83333333	0.166666667	0.40824829	1	24	24	24	96.9691247	94.61091127	95.93929214	4.98220167	1.080027575	2.358213429	95.5052458	96.06085132	96.49445444	108	100	104	9.6	3.098386677	8	102	104	106	62	60	61.66666667	0.666666667
158094	34.6	34.4	34.46666667	0.010666667	0.103279556	0.2	34.4	34.4	34.55	80	74	78	4.8	2.19089023	6	78	78	79.5	24	23	23.5	0.3	0.547722558	1	23	23.5	24	96.9691247	94.61091127	95.93929214	4.98220167	1.080027575	2.358213429	95.5052458	96.06085132	96.49445444	112	94	103.5714286	49.28571429	7.0203785	18	99	102	109.5	83	58	64.57142857	91.28571429
158094	34.8	34.8	34.8	0	0	0	34.8	34.8	34.8	80	74	75.71428571	5.904761905	2.429971585	6	74	74	77	24	23	23.85714286	0.142857143	0.377964473	1	24	24	24	96.9691247	94.61091127	95.93929214	4.98220167	1.080027575	2.358213429	95.5052458	96.06085132	96.49445444	118	106	111.1428571	23.80952381	4.879500365	12	107	110	115	74	62	66.28571429	25.9047619
158094	34.8	34.6	34.73333333	0.010666667	0.103279556	0.2	34.65	34.8	34.8	76	74	74.66666667	1.066666667	1.032795559	2	74	74	75.5	24	24	24	0	0	0	24	24	24	96.9691247	94.61091127	95.93929214	4.98220167	1.080027575	2.358213429	95.5052458	96.06085132	96.49445444	110	104	107.1428571	5.142857143	2.267786838	6	106	106	109	72	62	64	13.33333333
158682	38.2	38	38.06666667	0.010666667	0.103279556	0.2	38	38	38.15	86	84	84.33333333	0.666666667	0.816496581	2	84	84	84	28	26	27.66666667	0.666666667	0.816496581	2	28	28	28	96	95	95.83333333	0.166666667	0.40824829	1	96	96	96	160	155	157.5	12.5	3.535533906	5	156.25	157.5	158.75	64	63	63.5	0.5
158682	38	38	38	0	0	0	38	38	38	84	82	83.71428571	0.571428571	0.755928946	2	84	84	84	28	27	27.71428571	0.238095238	0.487950036	1	27.5	28	28	97	97	97	0	0	0	97	97	97	171	166	168.5	12.5	3.535533906	5	167.25	168.5	169.75	68	65	66.5	4.5
158682	38	38	38	0	0	0	38	38	38	84	82	82.66666667	1.066666667	1.032795559	2	82	82	83.5	28	27	27.33333333	0.266666667	0.516397779	1	27	27	27.75	98	97	97.33333333	0.266666667	0.516397779	1	97	97	97.75	175	171	173	8	2.828427125	4	172	173	174	70	68	69	2
158682	38.2	38	38.17142857	0.005714286	0.075592895	0.2	38.2	38.2	38.2	86	84	84.57142857	0.952380952	0.975900073	2	84	84	85	28	24	26.14285714	2.142857143	1.463850109	4	25.5	26	27	96	94	95.28571429	0.904761905	0.951189731	2	94.5	96	96	155	153	154	2	1.414213562	2	153.5	154	154.5	63	60	61.5	4.5
158682	38.2	28.5	36.26	18.818	4.337971876	9.7	38.2	38.2	38.2	90	84	86.57142857	7.619047619	2.760262237	6	84	86	89	34	23	26	13.66666667	3.696845502	11	24	25	26	98	91	94.83333333	5.766666667	2.401388487	7	94	95	96	159	153	156	18	4.242640687	6	154.5	156	157.5	68	60	64	32
158682	38	38	38	0	0	0	38	38	38	88	82	83.66666667	5.466666667	2.338090389	6	82	83	84	31	16	23.5	38.7	6.220932406	15	18	25.5	27	99	96	97.2	1.2	1.095445115	3	97	97	97	174	158	166	128	11.3137085	16	162	166	170	67	65	66	2
158682	38	38	38	0	0	0	38	38	38	84	84	84	0	0	0	84	84	84	28	27	27.83333333	0.166666667	0.40824829	1	28	28	28	97	96	96.83333333	0.166666667	0.40824829	1	97	97	97	166	165	165.5	0.5	0.707106781	1	165.25	165.5	165.75	70	65	67.5	12.5
158682	38.2	38	38.02857143	0.005714286	0.075592895	0.2	38	38	38	88	82	84.28571429	3.238095238	1.799470822	6	84	84	84	31	7	17.57142857	60.28571429	7.764387567	24	14.5	16	20	99	96	97.75	2.25	1.5	3	96.75	98	99	158	152	155	18	4.242640687	6	153.5	155	156.5	65	61	63	8
158682	38.2	38	38.1	0.012	0.109544512	0.2	38	38.1	38.2	86	84	85	1.2	1.095445115	2	84	85	86	16	7	12	21	4.582575695	9	10	13	14.5	99	96	97	2	1.414213562	3	96	96.5	97.5	152	149	150.5	4.5	2.121320344	3	149.75	150.5	151.25	68	61	64.5	24.5
159606	35.83569315	34.83037787	35.47840469	1.070805968	0.425307032	1.005315274	35.3544901	35.57280901	35.71425563	102	94	97.66666667	8.666666667	2.943920289	8	96	97	99.5	33	18	24.16666667	25.36666667	5.036533199	15	21.75	24	24.75	98	95	96.16666667	1.366666667	1.169045194	3	95.25	96	96.75	110	98	104.4	19.3	4.393176527	12	103	105	106	71	50	61	72.5
159606	35.83569315	34.83037787	35.47840469	1.070805968	0.425307032	1.005315274	35.3544901	35.57280901	35.71425563	89.30932999	82.99290336	85.89007067	14.83494659	2.484420844	6.316426633	84.39130662	85.70705489	87.19520977	22.13369876	17.96163012	19.97184791	6.100796514	1.649955287	4.172068637	19.0888346	19.91861296	20.80809104	96.9691247	94.61091127	95.93929214	4.98220167	1.080027575	2.358213429	95.5052458	96.06085132	96.49445444	126.4592186	113.138451	119.6561368	93.55258824	6.95399191	13.32076765	116.7836989	119.5036555	122.4543637	69.68951337	61.48160841	65.25693659	47.57458307
159606	35.83569315	34.83037787	35.47840469	1.070805968	0.425307032	1.005315274	35.3544901	35.57280901	35.71425563	102	102	102	14.83494659	2.484420844	0	102	102	102	37	37	37	6.100796514	1.649955287	0	37	37	37	99	99	99	4.98220167	1.080027575	0	99	99	99	126.4592186	113.138451	119.6561368	93.55258824	6.95399191	13.32076765	116.7836989	119.5036555	122.4543637	69.68951337	61.48160841	65.25693659	47.57458307
159606	35.83569315	34.83037787	35.47840469	1.070805968	0.425307032	1.005315274	35.3544901	35.57280901	35.71425563	94	94	94	14.83494659	2.484420844	0	94	94	94	24	24	24	6.100796514	1.649955287	0	24	24	24	91	86	88.5	12.5	3.535533906	5	87.25	88.5	89.75	73	68	70.5	12.5	3.535533906	5	69.25	70.5	71.75	49	44	46.5	12.5
159606	35.83569315	34.83037787	35.47840469	1.070805968	0.425307032	1.005315274	35.3544901	35.57280901	35.71425563	98	94	95.5	3.666666667	1.914854216	4	94	95	96.5	24	18	21.75	8.25	2.872281323	6	20.25	22.5	24	96	86	92.8	18.7	4.324349662	10	91	95	96	110	68	91	372	19.28730152	42	73	98	106	71	44	58.2	136.7
159606	29.4	28	28.63333333	0.503333333	0.709459888	1.4	28.25	28.5	28.95	108	106	106.3333333	0.666666667	0.816496581	2	106	106	106	32	29	30.5	1.1	1.048808848	3	30	30.5	31	97	96	96.33333333	0.266666667	0.516397779	1	96	96	96.75	127	113	120	98	9.899494937	14	116.5	120	123.5	66	65	65.5	0.5
159606	35.83569315	34.83037787	35.47840469	1.070805968	0.425307032	1.005315274	35.3544901	35.57280901	35.71425563	110	104	107.3333333	4.266666667	2.065591118	6	106.5	108	108	32	29	30.33333333	1.866666667	1.366260102	3	29.25	30	31.5	97	96	96.66666667	0.266666667	0.516397779	1	96.25	97	97	139	92	115.5	1104.5	33.23401872	47	103.75	115.5	127.25	69	57	63	72
159606	28.5	28.5	28.5	1.070805968	0.425307032	0	28.5	28.5	28.5	108	106	106.8571429	1.142857143	1.069044968	2	106	106	108	32	29	30.71428571	1.238095238	1.112697281	3	30	31	31.5	97	96	96.57142857	0.285714286	0.534522484	1	96	97	97	139	127	133	72	8.485281374	12	130	133	136	69	65	67	8
159606	35.83569315	34.83037787	35.47840469	1.070805968	0.425307032	1.005315274	35.3544901	35.57280901	35.71425563	104	102	102.6666667	1.333333333	1.154700538	2	102	102	103	45	29	37	64	8	16	33	37	41	99	96	98	3	1.732050808	3	97.5	99	99	126.4592186	113.138451	119.6561368	93.55258824	6.95399191	13.32076765	116.7836989	119.5036555	122.4543637	69.68951337	61.48160841	65.25693659	47.57458307
159901	35.83569315	34.83037787	35.47840469	1.070805968	0.425307032	1.005315274	35.3544901	35.57280901	35.71425563	100	94	95.71428571	5.904761905	2.429971585	6	94	94	97	37	21	28	37	6.08276253	16	23	27	32.5	99	98	98.6	0.3	0.547722558	1	98	99	99	166	147	155.6666667	65.46666667	8.091147426	19	149	155	161.75	76	63	69	21.6
159901	38.8	38.8	38.8	0	0	0	38.8	38.8	38.8	98	94	96.28571429	1.904761905	1.380131119	4	96	96	97	25	19	22	18	4.242640687	6	20.5	22	23.5	97	94	95.42857143	0.952380952	0.975900073	3	95	95	96	172	150	160.5	53.1	7.286974681	22	157.5	160.5	162.75	84	63	71.5	62.7
159901	35.83569315	34.83037787	35.47840469	1.070805968	0.425307032	1.005315274	35.3544901	35.57280901	35.71425563	100	94	98	4.8	2.19089023	6	98	98	99.5	23	17	21.16666667	5.766666667	2.401388487	6	20.25	22	23	99	99	99	0	0	0	99	99	99	166	147	157.8	57.7	7.596051606	19	155	157	164	75	62	66.6	26.3
159901	38.2	34.7	36.45	6.125	2.474873734	3.5	35.575	36.45	37.325	100	94	96.57142857	4.952380952	2.225394561	6	95	96	98	22.13369876	17.96163012	19.97184791	6.100796514	1.649955287	4.172068637	19.0888346	19.91861296	20.80809104	96.9691247	94.61091127	95.93929214	4.98220167	1.080027575	2.358213429	95.5052458	96.06085132	96.49445444	152	152	152	93.55258824	6.95399191	0	152	152	152	73	73	73	47.57458307
159901	35.83569315	34.83037787	35.47840469	1.070805968	0.425307032	1.005315274	35.3544901	35.57280901	35.71425563	96	90	93.66666667	3.866666667	1.966384161	6	94	94	94	37	27	33.2	17.2	4.147288271	10	32	33	37	99	98	98.5	0.3	0.547722558	1	98	98.5	99	166	147	155.6	45.8	6.767569726	19	155	155	155	76	63	70.2	22.2
159901	38.8	38.8	38.8	0	0	0	38.8	38.8	38.8	98	94	96.66666667	2.666666667	1.632993162	4	96	97	98	27	19	23.5	11.66666667	3.415650255	8	22	24	25.5	97	94	96.16666667	1.366666667	1.169045194	3	96	96.5	97	162	150	155.6666667	21.06666667	4.589843861	12	152.25	156	158.25	84	60	69.16666667	90.96666667
159901	35.83569315	34.83037787	35.47840469	1.070805968	0.425307032	1.005315274	35.3544901	35.57280901	35.71425563	94	90	91.33333333	2.666666667	1.632993162	4	90	91	92	22.13369876	17.96163012	19.97184791	6.100796514	1.649955287	4.172068637	19.0888346	19.91861296	20.80809104	99	98	98.8	0.2	0.447213595	1	99	99	99	132	132	132	93.55258824	6.95399191	0	132	132	132	67	67	67	47.57458307
159901	35.83569315	34.83037787	35.47840469	1.070805968	0.425307032	1.005315274	35.3544901	35.57280901	35.71425563	96	92	94	2.666666667	1.632993162	4	93	94	95	22.13369876	17.96163012	19.97184791	6.100796514	1.649955287	4.172068637	19.0888346	19.91861296	20.80809104	99	98	98.5	0.5	0.707106781	1	98.25	98.5	98.75	152	152	152	93.55258824	6.95399191	0	152	152	152	73	73	73	47.57458307
159901	39	38.8	38.9	0.012	0.109544512	0.2	38.8	38.9	39	96	94	95.33333333	1.066666667	1.032795559	2	94.5	96	96	22.13369876	17.96163012	19.97184791	6.100796514	1.649955287	4.172068637	19.0888346	19.91861296	20.80809104	96	95	95.33333333	0.266666667	0.516397779	1	95	95	95.75	172	157	163.3333333	39.46666667	6.282250128	15	159	161	168.25	74	65	69.83333333	10.16666667
160109	35.83569315	34.83037787	35.47840469	1.070805968	0.425307032	1.005315274	35.3544901	35.57280901	35.71425563	80	78	78.66666667	1.066666667	1.032795559	2	78	78	79.5	17	15	16.5	0.7	0.836660027	2	16.25	17	17	97	95	96.16666667	0.566666667	0.752772653	2	96	96	96.75	103	103	103	93.55258824	6.95399191	0	103	103	103	71	71	71	47.57458307
160109	35.83569315	34.83037787	35.47840469	1.070805968	0.425307032	1.005315274	35.3544901	35.57280901	35.71425563	84	80	81.66666667	2.266666667	1.505545305	4	80.5	82	82	17	14	15.66666667	1.066666667	1.032795559	3	15.25	16	16	96	94	95.33333333	0.666666667	0.816496581	2	95	95.5	96	100	100	100	93.55258824	6.95399191	0	100	100	100	63	63	63	47.57458307
160109	35.83569315	34.83037787	35.47840469	1.070805968	0.425307032	1.005315274	35.3544901	35.57280901	35.71425563	86	84	84.66666667	1.066666667	1.032795559	2	84	84	85.5	16	14	14.66666667	0.666666667	0.816496581	2	14	14.5	15	94	94	94	0	0	0	94	94	94	84	84	84	93.55258824	6.95399191	0	84	84	84	65	65	65	47.57458307
160109	35.83569315	34.83037787	35.47840469	1.070805968	0.425307032	1.005315274	35.3544901	35.57280901	35.71425563	86	84	85	1.2	1.095445115	2	84	85	86	15	14	14.33333333	0.266666667	0.516397779	1	14	14	14.75	96	94	94.66666667	0.666666667	0.816496581	2	94	94.5	95	95	95	95	93.55258824	6.95399191	0	95	95	95	60	60	60	47.57458307
160109	35.83569315	34.83037787	35.47840469	1.070805968	0.425307032	1.005315274	35.3544901	35.57280901	35.71425563	86	86	86	0	0	0	86	86	86	20	15	17.5	12.5	3.535533906	5	16.25	17.5	18.75	95	95	95	0	0	0	95	95	95	91	91	91	93.55258824	6.95399191	0	91	91	91	61	61	61	47.57458307
160109	35.83569315	34.83037787	35.47840469	1.070805968	0.425307032	1.005315274	35.3544901	35.57280901	35.71425563	86	84	84.85714286	1.142857143	1.069044968	2	84	84	86	15	14	14.42857143	0.285714286	0.534522484	1	14	14	15	95	94	94.14285714	0.142857143	0.377964473	1	94	94	94	95	95	95	93.55258824	6.95399191	0	95	95	95	60	60	60	47.57458307
160109	30	25.8	29	2.093333333	1.446835628	4.2	29.2	29.4	29.7	92	90	91.14285714	1.142857143	1.069044968	2	90	92	92	16	14	14.71428571	0.571428571	0.755928946	2	14	15	15	95	93	94.28571429	0.904761905	0.951189731	2	93.5	95	95	95	95	95	93.55258824	6.95399191	0	95	95	95	69	69	69	47.57458307
160109	35.83569315	34.83037787	35.47840469	1.070805968	0.425307032	1.005315274	35.3544901	35.57280901	35.71425563	84	78	80.28571429	5.904761905	2.429971585	6	78	80	82	17	15	16.28571429	0.571428571	0.755928946	2	16	16	17	97	95	96.14285714	0.476190476	0.690065559	2	96	96	96.5	100	100	100	93.55258824	6.95399191	0	100	100	100	63	63	63	47.57458307
160109	30	29	29.6	0.186666667	0.43204938	1	29.45	29.7	29.85	92	90	91	1.333333333	1.154700538	2	90	91	92	15	14	14.25	0.25	0.5	1	14	14	14.25	95	93	93.75	0.916666667	0.957427108	2	93	93.5	94.25	95	95	95	93.55258824	6.95399191	0	95	95	95	69	69	69	47.57458307
160279	37.2	37.2	37.2	0	0	0	37.2	37.2	37.2	70	66	67.66666667	2.266666667	1.505545305	4	66.5	68	68	20	19	19.83333333	0.166666667	0.40824829	1	20	20	20	98	96	97.66666667	0.666666667	0.816496581	2	98	98	98	106	94	97.66666667	19.86666667	4.457203907	12	94.5	97	98	56	50	52	4.8
160279	36.8	29	32.95	19.77	4.446346815	7.8	29.15	33	36.8	78	74	75.5	3.666666667	1.914854216	4	74	75	76.5	20	19	19.75	0.25	0.5	1	19.75	20	20	97	96	96.75	0.25	0.5	1	96.75	97	97	100	94	96.5	9	3	6	94	96	98.5	60	50	56	24
160279	36.4	36.2	36.36666667	0.006666667	0.081649658	0.2	36.4	36.4	36.4	74	74	74	0	0	0	74	74	74	20	19	19.83333333	0.166666667	0.40824829	1	20	20	20	97	96	96.83333333	0.166666667	0.40824829	1	97	97	97	92	86	89	6	2.449489743	6	88	88	91	62	56	58.33333333	5.466666667
160279	37.2	37.2	37.2	0	0	0	37.2	37.2	37.2	68	64	66.28571429	1.904761905	1.380131119	4	66	66	67	20	20	20	0	0	0	20	20	20	98	98	98	0	0	0	98	98	98	98	94	95.14285714	2.476190476	1.573591585	4	94	94	96	52	50	50.85714286	1.142857143
160279	36.4	25.8	31.8	27.54666667	5.248491847	10.6	28.2	32.5	36.1	80	78	78.5	1	1	2	78	78	78.5	20	19	19.75	0.25	0.5	1	19.75	20	20	97	96	96.5	0.333333333	0.577350269	1	96	96.5	97	100	94	96.5	9	3	6	94	96	98.5	52	50	51	1.333333333
160279	37.2	36.4	36.66666667	0.170666667	0.413118224	0.8	36.4	36.4	37	74	74	74	0	0	0	74	74	74	20	20	20	0	0	0	20	20	20	97	97	97	0	0	0	97	97	97	116	86	96.33333333	189.4666667	13.76468912	30	88	88	106	62	56	58.33333333	5.466666667
160279	37.2	37.2	37.2	0	0	0	37.2	37.2	37.2	74	72	73.2	1.2	1.095445115	2	72	74	74	20	19	19.6	0.3	0.547722558	1	19	20	20	97	96	96.6	0.3	0.547722558	1	96	97	97	116	112	114	4	2	4	112	114	116	60	56	58	4
160279	36.8	29.2	35.33333333	9.114666667	3.019050623	7.6	36.15	36.6	36.75	76	74	74.33333333	0.666666667	0.816496581	2	74	74	74	20	19	19.83333333	0.166666667	0.40824829	1	20	20	20	97	96	96.66666667	0.266666667	0.516397779	1	96.25	97	97	100	94	96.66666667	4.266666667	2.065591118	6	96	96	97.5	62	54	59.66666667	8.666666667
160279	37.2	37.2	37.2	0	0	0	37.2	37.2	37.2	66	64	64.66666667	1.066666667	1.032795559	2	64	64	65.5	20	19	19.83333333	0.166666667	0.40824829	1	20	20	20	98	98	98	0	0	0	98	98	98	98	94	95.66666667	2.266666667	1.505545305	4	94.5	96	96	52	50	51	1.2
160594	36.6	36.4	36.5	0.012	0.109544512	0.2	36.4	36.5	36.6	86	82	83.33333333	2.666666667	1.632993162	4	82	83	84	24	23	23.83333333	0.166666667	0.40824829	1	24	24	24	96.9691247	94.61091127	95.93929214	4.98220167	1.080027575	2.358213429	95.5052458	96.06085132	96.49445444	98	88	93	14	3.741657387	10	90.5	93	95.5	58	48	52.33333333	15.06666667
160594	36.2	35.8	36	0.032	0.178885438	0.4	35.85	36	36.15	78	76	77.33333333	1.066666667	1.032795559	2	76.5	78	78	27	27	27	0	0	0	27	27	27	96.9691247	94.61091127	95.93929214	4.98220167	1.080027575	2.358213429	95.5052458	96.06085132	96.49445444	96	86	92.16666667	20.16666667	4.490731195	10	88.75	93.5	96	58	50	54.66666667	10.66666667
160594	35.6	35.2	35.43333333	0.022666667	0.150554531	0.4	35.4	35.4	35.55	78	68	71.33333333	15.46666667	3.932768321	10	68.5	70	73	27	27	27	0	0	0	27	27	27	96.9691247	94.61091127	95.93929214	4.98220167	1.080027575	2.358213429	95.5052458	96.06085132	96.49445444	134	78	109.6666667	471.0666667	21.70407028	56	98	110	126.5	80	46	66	193.6
160594	35.6	35.2	35.31428571	0.038095238	0.195180015	0.4	35.2	35.2	35.4	70	68	68.57142857	0.952380952	0.975900073	2	68	68	69	27	27	27	0	0	0	27	27	27	96.9691247	94.61091127	95.93929214	4.98220167	1.080027575	2.358213429	95.5052458	96.06085132	96.49445444	98	78	91.14285714	47.80952381	6.914443131	20	89	92	96	58	46	54.28571429	17.9047619
160594	36	35.4	35.71428571	0.038095238	0.195180015	0.6	35.6	35.8	35.8	84	72	79.14285714	17.14285714	4.140393356	12	78	78	82	27	27	27	0	0	0	27	27	27	96.9691247	94.61091127	95.93929214	4.98220167	1.080027575	2.358213429	95.5052458	96.06085132	96.49445444	104	90	96.85714286	18.47619048	4.298393941	14	96	96	98	64	54	58.57142857	11.61904762
160594	35.8	35.4	35.53333333	0.026666667	0.163299316	0.4	35.4	35.5	35.6	84	72	78	30.4	5.513619501	12	73	78	83	27	27	27	0	0	0	27	27	27	96.9691247	94.61091127	95.93929214	4.98220167	1.080027575	2.358213429	95.5052458	96.06085132	96.49445444	110	90	101	52.4	7.238784428	20	97	102	105.5	70	54	62.33333333	32.66666667
160594	36.4	36.2	36.26666667	0.010666667	0.103279556	0.2	36.2	36.2	36.35	84	76	78	11.2	3.346640106	8	76	76	79	24	23	23.66666667	0.266666667	0.516397779	1	23.25	24	24	98	98	98	4.98220167	1.080027575	0	98	98	98	90	74	84.33333333	31.06666667	5.573747991	16	84	85	87.5	50	38	46.66666667	18.66666667
160594	35.2	34.6	35.02857143	0.059047619	0.242997159	0.6	34.9	35.2	35.2	82	68	72.57142857	31.61904762	5.623081683	14	68	70	76	29	27	27.28571429	0.571428571	0.755928946	2	27	27	27	96	96	96	4.98220167	1.080027575	0	96	96	96	94	80	88.85714286	19.80952381	4.450789122	14	88	90	91	56	46	52.85714286	11.80952381
160594	36.4	36.2	36.34285714	0.00952381	0.097590007	0.2	36.3	36.4	36.4	86	76	81.14285714	15.80952381	3.97611919	10	78	82	84	24	23	23.57142857	0.285714286	0.534522484	1	23	24	24	98	98	98	4.98220167	1.080027575	0	98	98	98	94	74	86.28571429	41.9047619	6.47338875	20	84	88	90	52	38	47.42857143	19.61904762
160595	34.8	34.8	34.8	0	0	0	34.8	34.8	34.8	90	84	87.14285714	5.142857143	2.267786838	6	86	86	89	22	14	16	7.333333333	2.708012802	8	15	15	15.5	97	92	94.57142857	2.285714286	1.511857892	5	94	95	95	90	77	83.5	84.5	9.192388155	13	80.25	83.5	86.75	55	51	53	8
160595	34.8	34.6	34.7	0.012	0.109544512	0.2	34.6	34.7	34.8	82	76	80.66666667	5.866666667	2.422120283	6	80.5	82	82	23	9	17.16666667	22.96666667	4.792355023	14	15.75	18	19.5	99	93	95.5	5.9	2.42899156	6	94	94.5	97.25	94	94	94	0	0	0	94	94	94	59	51	55	32
160595	34.6	34.6	34.6	0	0	0	34.6	34.6	34.6	82	78	79.66666667	2.266666667	1.505545305	4	78.5	80	80	16	7	11.16666667	14.96666667	3.868677638	9	9	9.5	14.5	97	95	96	0.8	0.894427191	2	95.25	96	96.75	103	90	96.5	84.5	9.192388155	13	93.25	96.5	99.75	60	53	56.5	24.5
160595	34.6	34.6	34.6	0	0	0	34.6	34.6	34.6	82	78	80.57142857	3.619047619	1.902379462	4	79	82	82	16	7	11.42857143	13.61904762	3.690399385	9	8.5	11	14.5	97	95	96.28571429	0.571428571	0.755928946	2	96	96	97	103	101	102	2	1.414213562	2	101.5	102	102.5	60	54	57	18
160595	34.6	34.6	34.6	0	0	0	34.6	34.6	34.6	82	78	80	2.666666667	1.632993162	4	79	80	81	21	7	13.28571429	27.57142857	5.250850271	14	9.5	13	16.5	99	94	95.28571429	3.238095238	1.799470822	5	94	95	95.5	80	69	76.75	27.58333333	5.251983752	11	75.75	79	80	50	44	48	7.333333333
160595	34.6	34.6	34.6	0	0	0	34.6	34.6	34.6	82	80	81	1.2	1.095445115	2	80	81	82	21	11	17.83333333	18.56666667	4.308905507	10	15.25	20	21	96	94	94.33333333	0.666666667	0.816496581	2	94	94	94	81	69	76	39	6.244997998	12	73.5	78	79.5	53	44	48.66666667	20.33333333
160595	34.8	34.8	34.8	0	0	0	34.8	34.8	34.8	86	80	83.71428571	5.904761905	2.429971585	6	82	84	86	18	9	14.71428571	7.571428571	2.751622898	9	15	15	15.5	99	94	95.71428571	3.904761905	1.97604704	5	94.5	95	96.5	94	77	85.5	144.5	12.02081528	17	81.25	85.5	89.75	59	55	57	8
160595	34.6	34.6	34.6	0	0	0	34.6	34.6	34.6	80	78	78.33333333	0.666666667	0.816496581	2	78	78	78	13	5	7.833333333	7.366666667	2.714160398	8	7	7	7.75	99	95	95.66666667	2.666666667	1.632993162	4	95	95	95	81	80	80.25	0.25	0.5	1	80	80	80.25	50	42	46.25	14.91666667
160595	34.6	34.6	34.6	0	0	0	34.6	34.6	34.6	82	76	79.66666667	7.066666667	2.658320272	6	78	80	82	15	6	11.16666667	12.56666667	3.544949459	9	8.75	12	13.75	99	95	97.16666667	2.166666667	1.471960144	4	96.25	97.5	98	101	101	101	0	0	0	101	101	101	57	54	55.5	4.5
161176	37	37	37	0	0	0	37	37	37	88	78	82	11.2	3.346640106	10	80.5	82	82	22.13369876	17.96163012	19.97184791	6.100796514	1.649955287	4.172068637	19.0888346	19.91861296	20.80809104	98	97	97.33333333	0.266666667	0.516397779	1	97	97	97.75	126.4592186	113.138451	119.6561368	93.55258824	6.95399191	13.32076765	116.7836989	119.5036555	122.4543637	69.68951337	61.48160841	65.25693659	47.57458307
161176	37	28	35.68571429	11.49142857	3.389900968	9	36.9	37	37	88	84	85.14285714	2.476190476	1.573591585	4	84	84	86	22.13369876	17.96163012	19.97184791	6.100796514	1.649955287	4.172068637	19.0888346	19.91861296	20.80809104	98	97	97.14285714	0.142857143	0.377964473	1	97	97	97	138	132	136	6.666666667	2.581988897	6	134	138	138	87	76	81	15
161176	37	36.8	36.94285714	0.00952381	0.097590007	0.2	36.9	37	37	88	80	82	8	2.828427125	8	80	82	82	22.13369876	17.96163012	19.97184791	6.100796514	1.649955287	4.172068637	19.0888346	19.91861296	20.80809104	98	97	97.28571429	0.238095238	0.487950036	1	97	97	97.5	126.4592186	113.138451	119.6561368	93.55258824	6.95399191	13.32076765	116.7836989	119.5036555	122.4543637	69.68951337	61.48160841	65.25693659	47.57458307
161176	36.8	36.8	36.8	0	0	0	36.8	36.8	36.8	84	82	83.66666667	0.666666667	0.816496581	2	84	84	84	22.13369876	17.96163012	19.97184791	6.100796514	1.649955287	4.172068637	19.0888346	19.91861296	20.80809104	98	97	97.33333333	0.266666667	0.516397779	1	97	97	97.75	136	125	130.5	60.5	7.778174593	11	127.75	130.5	133.25	88	61	74.5	364.5
161176	37	36.8	36.88571429	0.011428571	0.106904497	0.2	36.8	36.8	37	86	84	84.28571429	0.571428571	0.755928946	2	84	84	84	22.13369876	17.96163012	19.97184791	6.100796514	1.649955287	4.172068637	19.0888346	19.91861296	20.80809104	98	97	97.14285714	0.142857143	0.377964473	1	97	97	97	138	125	133.8333333	24.16666667	4.915960401	13	132.5	135	137.5	88	61	80.66666667	99.06666667
161176	37	36.8	36.9	0.012	0.109544512	0.2	36.8	36.9	37	82	80	81	1.2	1.095445115	2	80	81	82	22.13369876	17.96163012	19.97184791	6.100796514	1.649955287	4.172068637	19.0888346	19.91861296	20.80809104	97	97	97	0	0	0	97	97	97	126.4592186	113.138451	119.6561368	93.55258824	6.95399191	13.32076765	116.7836989	119.5036555	122.4543637	69.68951337	61.48160841	65.25693659	47.57458307
161176	37	36.8	36.97142857	0.005714286	0.075592895	0.2	37	37	37	86	82	83.42857143	3.619047619	1.902379462	4	82	82	85	22.13369876	17.96163012	19.97184791	6.100796514	1.649955287	4.172068637	19.0888346	19.91861296	20.80809104	98	97	97.42857143	0.285714286	0.534522484	1	97	97	98	134	134	134	93.55258824	6.95399191	0	134	134	134	72	72	72	47.57458307
161176	37	36.8	36.93333333	0.010666667	0.103279556	0.2	36.85	37	37	86	82	84	3.2	1.788854382	4	82.5	84	85.5	22.13369876	17.96163012	19.97184791	6.100796514	1.649955287	4.172068637	19.0888346	19.91861296	20.80809104	98	97	97.83333333	0.166666667	0.40824829	1	98	98	98	134	134	134	93.55258824	6.95399191	0	134	134	134	72	72	72	47.57458307
161176	37	36.8	36.9	0.012	0.109544512	0.2	36.8	36.9	37	84	82	82.33333333	0.666666667	0.816496581	2	82	82	82	22.13369876	17.96163012	19.97184791	6.100796514	1.649955287	4.172068637	19.0888346	19.91861296	20.80809104	97	97	97	0	0	0	97	97	97	126.4592186	113.138451	119.6561368	93.55258824	6.95399191	13.32076765	116.7836989	119.5036555	122.4543637	69.68951337	61.48160841	65.25693659	47.57458307
161941	35.6	35.6	35.6	0	0	0	35.6	35.6	35.6	56	52	53.33333333	2.666666667	1.632993162	4	52	53	54	11	10	10.33333333	0.266666667	0.516397779	1	10	10	10.75	96.9691247	94.61091127	95.93929214	4.98220167	1.080027575	2.358213429	95.5052458	96.06085132	96.49445444	147	143	145	8	2.828427125	4	144	145	146	91	89	90	2
161941	35.8	35.4	35.63333333	0.038666667	0.196638416	0.4	35.45	35.7	35.8	76	56	65.33333333	66.66666667	8.164965809	20	58	67	70	28	10	15.16666667	47.76666667	6.911343333	18	11	12	16.75	99	99	99	0	0	0	99	99	99	182	159	170.5	264.5	16.26345597	23	164.75	170.5	176.25	117	91	104	338
161941	35.6	28.8	33.35714286	7.052857143	2.655721586	6.8	31.95	34.2	35.5	138	54	72.57142857	1042.285714	32.28445004	84	55	56	75	21	9	14.85714286	25.47619048	5.047394424	12	10.5	15	19	96.9691247	94.61091127	95.93929214	4.98220167	1.080027575	2.358213429	95.5052458	96.06085132	96.49445444	198	119	157.75	1057.583333	32.52050635	79	143.75	157	171	97	65	79	182
161941	35.6	35.6	35.6	0	0	0	35.6	35.6	35.6	60	54	56	4.8	2.19089023	6	54.5	56	56	12	10	10.5	0.7	0.836660027	2	10	10	10.75	96.9691247	94.61091127	95.93929214	4.98220167	1.080027575	2.358213429	95.5052458	96.06085132	96.49445444	144	142	143	2	1.414213562	2	142.5	143	143.5	88	84	86	8
161941	35.8	35.4	35.57142857	0.019047619	0.138013112	0.4	35.5	35.6	35.6	76	54	63.71428571	73.9047619	8.596787883	22	56	64	70	28	10	14.14285714	46.14285714	6.792853387	18	10	10	15.5	99	99	99	4.98220167	1.080027575	0	99	99	99	159	142	150.5	144.5	12.02081528	17	146.25	150.5	154.75	91	84	87.5	24.5
161941	35.8	27.4	34.2	11.12	3.3346664	8.4	35.4	35.5	35.6	122	58	73.33333333	593.0666667	24.35296012	64	60.5	64	70.5	15	5	8.666666667	13.86666667	3.723797345	10	5.75	8.5	9.75	96.9691247	94.61091127	95.93929214	4.98220167	1.080027575	2.358213429	95.5052458	96.06085132	96.49445444	158	127	140.6666667	250.3333333	15.82192572	31	132	137	147.5	89	72	79.33333333	76.33333333
161941	35.6	33.1	35.15714286	0.832857143	0.912610072	2.5	35.4	35.4	35.6	138	56	86.28571429	1076.571429	32.81114793	82	61	72	108	21	5	12.42857143	38.28571429	6.187545094	16	7	15	16	96.9691247	94.61091127	95.93929214	4.98220167	1.080027575	2.358213429	95.5052458	96.06085132	96.49445444	198	137	161.4	508.8	22.55659549	61	152	158	162	97	74	83.4	89.3
161941	35.8	35.6	35.62857143	0.005714286	0.075592895	0.2	35.6	35.6	35.6	54	52	52.28571429	0.571428571	0.755928946	2	52	52	52	11	10	10.14285714	0.142857143	0.377964473	1	10	10	10	96.9691247	94.61091127	95.93929214	4.98220167	1.080027575	2.358213429	95.5052458	96.06085132	96.49445444	148	147	147.5	0.5	0.707106781	1	147.25	147.5	147.75	91	87	89	8
161941	35.8	35.6	35.73333333	0.010666667	0.103279556	0.2	35.65	35.8	35.8	56	52	52.66666667	2.666666667	1.632993162	4	52	52	52	12	10	10.66666667	0.666666667	0.816496581	2	10	10.5	11	96.9691247	94.61091127	95.93929214	4.98220167	1.080027575	2.358213429	95.5052458	96.06085132	96.49445444	148	146	147	2	1.414213562	2	146.5	147	147.5	90	87	88.5	4.5
162071	34.2	34.2	34.2	0	0	0	34.2	34.2	34.2	80	64	69	31.6	5.621387729	16	66.5	68	68	18	12	13.66666667	5.066666667	2.250925735	6	12.25	13	13.75	96.9691247	94.61091127	95.93929214	4.98220167	1.080027575	2.358213429	95.5052458	96.06085132	96.49445444	148	120	136.25	79.07142857	8.892211681	28	132.75	135	142.25	77	64	69.5	22.28571429
162071	33.6	33.4	33.5	0.012	0.109544512	0.2	33.4	33.5	33.6	76	70	73	4.4	2.097617696	6	72	73	74	17	15	15.66666667	0.666666667	0.816496581	2	15	15.5	16	96.9691247	94.61091127	95.93929214	4.98220167	1.080027575	2.358213429	95.5052458	96.06085132	96.49445444	176	155	164.875	50.69642857	7.120142454	21	159.5	165	169	88	74	84.125	28.125
162071	33.8	33.6	33.76666667	0.006666667	0.081649658	0.2	33.8	33.8	33.8	74	66	71	9.2	3.033150178	8	70	71	73.5	16	13	14.66666667	1.466666667	1.211060142	3	14	14.5	15.75	96.9691247	94.61091127	95.93929214	4.98220167	1.080027575	2.358213429	95.5052458	96.06085132	96.49445444	168	134	153.25	104.2142857	10.20853984	34	148	154.5	158.75	83	70	74.875	21.55357143
162071	34.2	34	34.08571429	0.011428571	0.106904497	0.2	34	34	34.2	70	64	66.85714286	5.142857143	2.267786838	6	65	68	68	15	11	12.85714286	1.80952381	1.345185418	4	12	13	13.5	96.9691247	94.61091127	95.93929214	4.98220167	1.080027575	2.358213429	95.5052458	96.06085132	96.49445444	156	120	136.6666667	113	10.63014581	36	132	136	142	74	64	68.88888889	13.86111111
162071	33.8	33.4	33.6	0.026666667	0.163299316	0.4	33.5	33.6	33.7	74	66	72	9.333333333	3.055050463	8	71	74	74	16	13	15.14285714	1.142857143	1.069044968	3	15	15	16	96.9691247	94.61091127	95.93929214	4.98220167	1.080027575	2.358213429	95.5052458	96.06085132	96.49445444	176	154	163.5555556	60.02777778	7.747759533	22	158	161	168	88	72	80.22222222	37.19444444
162071	34	33.8	33.93333333	0.010666667	0.103279556	0.2	33.85	34	34	72	64	68	8	2.828427125	8	66.5	68	69.5	15	11	13	2	1.414213562	4	12.25	13	13.75	96.9691247	94.61091127	95.93929214	4.98220167	1.080027575	2.358213429	95.5052458	96.06085132	96.49445444	156	117	138.375	163.4107143	12.78322003	39	133.5	139	144.5	74	66	70.125	12.125
162071	33.6	33	33.26666667	0.058666667	0.242212028	0.6	33.05	33.3	33.4	80	76	77.8	2.2	1.483239697	4	77	78	78	17	15	16	0.5	0.707106781	2	16	16	16	96.9691247	94.61091127	95.93929214	4.98220167	1.080027575	2.358213429	95.5052458	96.06085132	96.49445444	164	121	139.5	200	14.14213562	43	132	136	148.25	91	69	80.75	56.21428571
162071	33.8	33.2	33.54285714	0.062857143	0.250713268	0.6	33.4	33.4	33.8	92	72	82.5	121	11	20	73.5	83	92	19	14	16.25	4.916666667	2.217355783	5	14.75	16	17.5	96.9691247	94.61091127	95.93929214	4.98220167	1.080027575	2.358213429	95.5052458	96.06085132	96.49445444	132	109	121.4444444	57.77777778	7.601169501	23	116	124	126	80	60	70.33333333	41
162071	33.4	33	33.22857143	0.032380952	0.179947082	0.4	33.1	33.2	33.4	92	77	82.33333333	70.33333333	8.386497084	15	77.5	78	85	19	16	17	3	1.732050808	3	16	16	17.5	96.9691247	94.61091127	95.93929214	4.98220167	1.080027575	2.358213429	95.5052458	96.06085132	96.49445444	134	109	125.7777778	62.19444444	7.886345443	25	122	126	132	82	69	74	16.75
162189	34.7	34.5	34.6	0.008	0.089442719	0.2	34.525	34.6	34.675	72	69	70.16666667	2.166666667	1.471960144	3	69	69.5	71.5	11	10	10.33333333	0.266666667	0.516397779	1	10	10	10.75	96.9691247	94.61091127	95.93929214	4.98220167	1.080027575	2.358213429	95.5052458	96.06085132	96.49445444	132	129	130.5	1.1	1.048808848	3	130	130.5	131	74	72	73.5	0.7
162189	34.9	34.6	34.72857143	0.012380952	0.111269728	0.3	34.65	34.7	34.8	81	69	72	21	4.582575695	12	69	69	73.5	15	10	11.42857143	3.952380952	1.988059595	5	10	10	12.5	96.9691247	94.61091127	95.93929214	4.98220167	1.080027575	2.358213429	95.5052458	96.06085132	96.49445444	136	129	131.8571429	4.80952381	2.193062655	7	131	131	132.5	77	72	74.28571429	2.238095238
162189	35.7	35.2	35.45	0.035	0.187082869	0.5	35.325	35.45	35.575	103	82	94.16666667	52.16666667	7.22264956	21	92	95	98	21	10	15.83333333	22.16666667	4.708148964	11	12.25	16	19.75	96.9691247	94.61091127	95.93929214	4.98220167	1.080027575	2.358213429	95.5052458	96.06085132	96.49445444	138	132	135.5	4.3	2.073644135	6	135	135.5	136.75	80	76	77.66666667	1.866666667
162189	34.3	34.1	34.17142857	0.005714286	0.075592895	0.2	34.1	34.2	34.2	74	68	69.85714286	4.476190476	2.115700942	6	68.5	69	70.5	11	10	10.28571429	0.238095238	0.487950036	1	10	10	10.5	96.9691247	94.61091127	95.93929214	4.98220167	1.080027575	2.358213429	95.5052458	96.06085132	96.49445444	128	119	123.8571429	11.14285714	3.338091842	9	121.5	125	126	73	69	71	2.333333333
162189	34.2	34	34.08571429	0.004761905	0.069006556	0.2	34.05	34.1	34.1	78	68	71.57142857	13.61904762	3.690399385	10	69	71	73	12	10	10.42857143	0.619047619	0.786795792	2	10	10	10.5	96.9691247	94.61091127	95.93929214	4.98220167	1.080027575	2.358213429	95.5052458	96.06085132	96.49445444	125	116	119.7142857	10.57142857	3.251373336	9	117.5	119	121.5	72	66	68.71428571	5.238095238
162189	36.1	35.4	35.74285714	0.06952381	0.26367368	0.7	35.55	35.7	35.95	95	82	88.28571429	29.23809524	5.407226206	13	84	87	93	21	8	11.57142857	20.95238095	4.577377082	13	8.5	10	12.5	96.9691247	94.61091127	95.93929214	4.98220167	1.080027575	2.358213429	95.5052458	96.06085132	96.49445444	137	132	133.8571429	3.80952381	1.951800146	5	132	134	135	78	73	75.57142857	3.619047619
162189	35.1	34.8	34.95	0.019	0.137840488	0.3	34.825	34.95	35.075	86	68	74.5	57.9	7.609204952	18	68.25	72	79.5	18	10	13	9.6	3.098386677	8	10.5	12.5	14.5	96.9691247	94.61091127	95.93929214	4.98220167	1.080027575	2.358213429	95.5052458	96.06085132	96.49445444	136	131	132.6666667	3.066666667	1.751190072	5	132	132	132.75	77	74	75	1.6
162189	34.4	34.2	34.3	0.008	0.089442719	0.2	34.225	34.3	34.375	76	69	71.66666667	7.866666667	2.804757862	7	69.5	71	73.25	11	10	10.66666667	0.266666667	0.516397779	1	10.25	11	11	96.9691247	94.61091127	95.93929214	4.98220167	1.080027575	2.358213429	95.5052458	96.06085132	96.49445444	128	126	127	0.8	0.894427191	2	126.25	127	127.75	74	71	72.33333333	1.466666667
162189	36.2	35.9	36.08333333	0.013666667	0.116904519	0.3	36.025	36.1	36.175	87	76	82	22.8	4.774934555	11	78	84	84.75	9	7	8	0.4	0.632455532	2	8	8	8	96.9691247	94.61091127	95.93929214	4.98220167	1.080027575	2.358213429	95.5052458	96.06085132	96.49445444	135	131	132.5	2.7	1.643167673	4	131.25	132	133.5	75	73	73.66666667	0.666666667
162897	35.83569315	34.83037787	35.47840469	1.070805968	0.425307032	1.005315274	35.3544901	35.57280901	35.71425563	89.30932999	82.99290336	85.89007067	14.83494659	2.484420844	6.316426633	84.39130662	85.70705489	87.19520977	22.13369876	17.96163012	19.97184791	6.100796514	1.649955287	4.172068637	19.0888346	19.91861296	20.80809104	96.9691247	94.61091127	95.93929214	4.98220167	1.080027575	2.358213429	95.5052458	96.06085132	96.49445444	126.4592186	113.138451	119.6561368	93.55258824	6.95399191	13.32076765	116.7836989	119.5036555	122.4543637	69.68951337	61.48160841	65.25693659	47.57458307
162897	35.83569315	34.83037787	35.47840469	1.070805968	0.425307032	1.005315274	35.3544901	35.57280901	35.71425563	78	76	77.33333333	1.333333333	1.154700538	2	77	78	78	32	29	30	3	1.732050808	3	29	29	30.5	96.9691247	94.61091127	95.93929214	4.98220167	1.080027575	2.358213429	95.5052458	96.06085132	96.49445444	134	112	124	124	11.13552873	22	119	126	130	88	70	80.66666667	89.33333333
162897	38.2	29.8	36.4	9.333333333	3.055050463	8.4	36.2	38	38.2	68	64	65.71428571	3.238095238	1.799470822	4	64	66	67	29	25	28.42857143	2.285714286	1.511857892	4	29	29	29	96.9691247	94.61091127	95.93929214	4.98220167	1.080027575	2.358213429	95.5052458	96.06085132	96.49445444	154	146	150	32	5.656854249	8	148	150	152	92	90	91	2
162897	38.2	38.2	38.2	0	0	0	38.2	38.2	38.2	76	76	76	0	0	0	76	76	76	23	22	22.5	0.5	0.707106781	1	22.25	22.5	22.75	96.9691247	94.61091127	95.93929214	4.98220167	1.080027575	2.358213429	95.5052458	96.06085132	96.49445444	136	132	134	8	2.828427125	4	133	134	135	90	86	88	8
162897	38.2	36	37.75714286	0.632857143	0.795523188	2.2	37.85	38	38.2	70	66	67.71428571	1.904761905	1.380131119	4	67	68	68	30	25	28.57142857	2.619047619	1.618347187	5	29	29	29	96.9691247	94.61091127	95.93929214	4.98220167	1.080027575	2.358213429	95.5052458	96.06085132	96.49445444	154	120	134.25	262.9166667	16.21470526	34	121.5	131.5	144.25	90	58	73.25	244.9166667
162897	38.2	38	38.03333333	0.006666667	0.081649658	0.2	38	38	38	78	78	78	0	0	0	78	78	78	30	29	29.5	0.3	0.547722558	1	29	29.5	30	96.9691247	94.61091127	95.93929214	4.98220167	1.080027575	2.358213429	95.5052458	96.06085132	96.49445444	140	108	116.75	161.0714286	12.69139191	32	109.5	111	117.5	86	64	70.875	55.26785714
162897	38.2	37.7	38.08333333	0.041666667	0.204124145	0.5	38.05	38.2	38.2	78	68	72.66666667	20.26666667	4.501851471	10	68.5	73	76	30	29	29.66666667	0.266666667	0.516397779	1	29.25	30	30	96.9691247	94.61091127	95.93929214	4.98220167	1.080027575	2.358213429	95.5052458	96.06085132	96.49445444	141	112	123.7142857	135.5714286	11.64351444	29	116	120	130.5	83	58	66	87.66666667
162897	38.2	38	38.16666667	0.006666667	0.081649658	0.2	38.2	38.2	38.2	76	75	75.83333333	0.166666667	0.40824829	1	76	76	76	30	7	25.4	105.8	10.2859127	23	30	30	30	96.9691247	94.61091127	95.93929214	4.98220167	1.080027575	2.358213429	95.5052458	96.06085132	96.49445444	142	114	123.4285714	94.28571429	9.710083125	28	116	124	126	82	74	78.57142857	10.28571429
162897	38.2	38	38.11428571	0.011428571	0.106904497	0.2	38	38.2	38.2	78	76	77.14285714	1.142857143	1.069044968	2	76	78	78	30	29	29.57142857	0.285714286	0.534522484	1	29	30	30	96.9691247	94.61091127	95.93929214	4.98220167	1.080027575	2.358213429	95.5052458	96.06085132	96.49445444	142	108	118.4444444	173.7777778	13.18247996	34	110	114	118	86	66	74	42
163699	34.8	34.6	34.68333333	0.005666667	0.075277265	0.2	34.625	34.7	34.7	43	41	42	0.4	0.632455532	2	42	42	42	20	20	20	0	0	0	20	20	20	98	97	97.16666667	0.166666667	0.40824829	1	97	97	97	135	125	130	19.2	4.38178046	10	126.5	129.5	134	70	66	67.33333333	2.266666667
163699	34.7	34.5	34.61428571	0.004761905	0.069006556	0.2	34.6	34.6	34.65	42	40	41.14285714	0.80952381	0.899735411	2	40.5	41	42	20	20	20	0	0	0	20	20	20	98	97	97.57142857	0.285714286	0.534522484	1	97	98	98	135	121	125.7142857	22.57142857	4.750939757	14	122.5	125	127	70	64	66.14285714	3.80952381
163699	35.2	34.8	35.05	0.023	0.151657509	0.4	35	35.05	35.175	46	43	45	1.6	1.264911064	3	44.25	45.5	46	24	20	20.66666667	2.666666667	1.632993162	4	20	20	20	95	94	94.66666667	0.266666667	0.516397779	1	94.25	95	95	135	131	133.1666667	2.566666667	1.602081979	4	132.25	133	134.5	67	66	66.16666667	0.166666667
163699	35.83569315	34.83037787	35.47840469	1.070805968	0.425307032	1.005315274	35.3544901	35.57280901	35.71425563	64	41	48.66666667	115.8666667	10.76413799	23	42	42	56.25	20	20	20	0	0	0	20	20	20	98	97	97.66666667	0.266666667	0.516397779	1	97.25	98	98	146	121	125.8333333	98.96666667	9.948199167	25	121	121.5	123.5	69	65	66.5	1.9
163699	35.6	35.1	35.34285714	0.036190476	0.190237946	0.5	35.2	35.3	35.5	51	44	47.85714286	7.80952381	2.794552524	7	45.5	49	50	24	20	22.85714286	3.80952381	1.951800146	4	22	24	24	95	93	94	1	1	2	93	94	95	144	131	137.5714286	22.61904762	4.755948656	13	134	138	141	70	66	67	3
163699	35.8	27	34.34285714	10.50952381	3.241839572	8.8	35.4	35.5	35.65	55	49	51	3.666666667	1.914854216	6	50	51	51	24	24	24	0	0	0	24	24	24	94	93	93.57142857	0.285714286	0.534522484	1	93	94	94	152	138	144.2857143	27.9047619	5.282495803	14	141	143	147.5	70	66	68.14285714	3.142857143
163699	34.6	34.5	34.54	0.003	0.054772256	0.1	34.5	34.5	34.6	41	40	40.33333333	0.266666667	0.516397779	1	40	40	40.75	20	20	20	0	0	0	20	20	20	98	98	98	0	0	0	98	98	98	124	121	122.3333333	1.466666667	1.211060142	3	121.25	122.5	123	67	64	65.33333333	1.066666667
163699	35.83569315	34.83037787	35.47840469	1.070805968	0.425307032	1.005315274	35.3544901	35.57280901	35.71425563	64	42	56.57142857	100.2857143	10.01427552	22	51.5	61	63	20	20	20	0	0	0	20	20	20	98	95	96.71428571	1.238095238	1.112697281	3	96	97	97.5	192	121	150.7142857	919.9047619	30.32993178	71	122.5	146	175.5	74	65	69.28571429	13.9047619
163699	35.83569315	34.83037787	35.47840469	1.070805968	0.425307032	1.005315274	35.3544901	35.57280901	35.71425563	63	61	62.5	0.7	0.836660027	2	62.25	63	63	20	20	20	0	0	0	20	20	20	96	95	95.33333333	0.266666667	0.516397779	1	95	95	95.75	201	169	190.3333333	159.8666667	12.64383908	32	184.5	194.5	200	74	72	73.5	0.7
165269	35.8	35.8	35.8	0	0	0	35.8	35.8	35.8	91	87	89.66666667	2.266666667	1.505545305	4	89.25	90	90.75	23	20	21.33333333	1.866666667	1.366260102	3	20.25	21	22.5	99	97	97.83333333	0.566666667	0.752772653	2	97.25	98	98	134	96	114.2857143	164.2380952	12.81554116	38	107.5	112	121.5	68	52	59.57142857	27.61904762
165269	35.5	34.3	34.61428571	0.214761905	0.463424109	1.2	34.3	34.4	34.75	94	89	91.57142857	2.952380952	1.718249386	5	90.5	92	92.5	23	18	20.28571429	3.571428571	1.889822365	5	19	20	21.5	97	96	96.28571429	0.238095238	0.487950036	1	96	96	96.5	126.4592186	113.138451	119.6561368	93.55258824	6.95399191	13.32076765	116.7836989	119.5036555	122.4543637	69.68951337	61.48160841	65.25693659	47.57458307
165269	35.3	34.3	34.76666667	0.206666667	0.454606057	1	34.35	34.75	35.15	92	90	91	0.8	0.894427191	2	90.25	91	91.75	24	18	20	4.8	2.19089023	6	18.5	20	20	96	96	96	0	0	0	96	96	96	126.4592186	113.138451	119.6561368	93.55258824	6.95399191	13.32076765	116.7836989	119.5036555	122.4543637	69.68951337	61.48160841	65.25693659	47.57458307
165269	36	34.8	35.4	0.256	0.505964426	1.2	35.05	35.3	35.85	90	88	89.16666667	0.966666667	0.98319208	2	88.25	89.5	90	21	18	19.5	1.9	1.378404875	3	18.25	19.5	20.75	96	96	96	0	0	0	96	96	96	103	103	103	93.55258824	6.95399191	0	103	103	103	57	57	57	47.57458307
165269	35.8	35.8	35.8	0	0	0	35.8	35.8	35.8	92	86	89	5.333333333	2.309401077	6	87	90	90.5	23	20	21.14285714	1.142857143	1.069044968	3	20.5	21	21.5	98	97	97.28571429	0.238095238	0.487950036	1	97	97	97.5	127	96	107.4444444	83.77777778	9.153020145	31	103	106	108	64	52	57	15.25
165269	36	35.9	35.91666667	0.001666667	0.040824829	0.1	35.9	35.9	35.9	92	90	91	0.8	0.894427191	2	90.25	91	91.75	22	20	21	0.4	0.632455532	2	21	21	21	97	97	97	0	0	0	97	97	97	124	98	106.7142857	72.23809524	8.499299691	26	101.5	106	108	61	51	55.42857143	11.61904762
165269	36	35	35.71428571	0.181428571	0.425944329	1	35.55	35.9	36	92	88	89.85714286	2.80952381	1.67616342	4	88.5	90	91	22	18	20.28571429	2.571428571	1.603567451	4	19.5	21	21	97	96	96.42857143	0.285714286	0.534522484	1	96	96	97	124	101	109	108.6666667	10.42433051	23	102.5	105.5	112	61	53	56.75	10.91666667
165269	35.9	35.8	35.83333333	0.002666667	0.051639778	0.1	35.8	35.8	35.875	92	86	88.16666667	5.366666667	2.316606714	6	87	87	89.25	22	19	20.5	1.1	1.048808848	3	20	20.5	21	98	97	97.33333333	0.266666667	0.516397779	1	97	97	97.75	127	95	105.875	86.69642857	9.311091696	32	102.5	104	106.25	64	50	56	16.28571429
165269	35.5	34.3	34.7	0.203333333	0.450924975	1.2	34.35	34.5	34.95	94	89	91.42857143	3.285714286	1.812653934	5	90	92	92.5	23	17	19.85714286	5.142857143	2.267786838	6	18	20	21.5	97	96	96.28571429	0.238095238	0.487950036	1	96	96	96.5	126.4592186	113.138451	119.6561368	93.55258824	6.95399191	13.32076765	116.7836989	119.5036555	122.4543637	69.68951337	61.48160841	65.25693659	47.57458307
165286	34	33.6	33.82857143	0.019047619	0.138013112	0.4	33.8	33.8	33.9	68	64	66	4	2	4	64	66	68	34	33	33.85714286	0.142857143	0.377964473	1	34	34	34	96.9691247	94.61091127	95.93929214	4.98220167	1.080027575	2.358213429	95.5052458	96.06085132	96.49445444	106	96	101.1428571	11.80952381	3.436498772	10	99	102	103	52	42	46.57142857	10.28571429
165286	33.8	33.6	33.66666667	0.010666667	0.103279556	0.2	33.6	33.6	33.75	64	62	63.66666667	0.666666667	0.816496581	2	64	64	64	34	33	33.83333333	0.166666667	0.40824829	1	34	34	34	96.9691247	94.61091127	95.93929214	4.98220167	1.080027575	2.358213429	95.5052458	96.06085132	96.49445444	104	96	100.3333333	8.666666667	2.943920289	8	98.5	101	102	48	42	45.66666667	5.466666667
165286	34.6	34.2	34.42857143	0.032380952	0.179947082	0.4	34.3	34.4	34.6	76	70	72.28571429	4.571428571	2.138089935	6	71	72	73	35	34	34.85714286	0.142857143	0.377964473	1	35	35	35	96.9691247	94.61091127	95.93929214	4.98220167	1.080027575	2.358213429	95.5052458	96.06085132	96.49445444	132	114	119.1428571	46.47619048	6.817344826	18	114	116	122	74	52	58.57142857	55.61904762
165286	34.8	34.4	34.65714286	0.022857143	0.151185789	0.4	34.6	34.6	34.8	76	72	73.71428571	4.571428571	2.138089935	4	72	72	76	35	34	34.85714286	0.142857143	0.377964473	1	35	35	35	96.9691247	94.61091127	95.93929214	4.98220167	1.080027575	2.358213429	95.5052458	96.06085132	96.49445444	132	114	122.8571429	41.14285714	6.414269806	18	119	122	127	74	52	61.42857143	47.61904762
165286	33.4	33.4	33.4	0	0	0	33.4	33.4	33.4	68	64	65	2.8	1.673320053	4	64	64	65.5	34	28	32.66666667	5.466666667	2.338090389	6	33	33.5	34	96.9691247	94.61091127	95.93929214	4.98220167	1.080027575	2.358213429	95.5052458	96.06085132	96.49445444	112	104	108.6666667	10.66666667	3.265986324	8	106.5	109	111.5	54	50	52	4.8
165286	34	33.8	33.93333333	0.010666667	0.103279556	0.2	33.85	34	34	68	66	67.33333333	1.066666667	1.032795559	2	66.5	68	68	34	33	33.83333333	0.166666667	0.40824829	1	34	34	34	96.9691247	94.61091127	95.93929214	4.98220167	1.080027575	2.358213429	95.5052458	96.06085132	96.49445444	110	98	103.6666667	16.66666667	4.082482905	12	102	103	105.5	52	46	48.66666667	7.466666667
165286	34.4	34.2	34.23333333	0.006666667	0.081649658	0.2	34.2	34.2	34.2	74	66	70	8	2.828427125	8	68.5	70	71.5	35	34	34.83333333	0.166666667	0.40824829	1	35	35	35	96.9691247	94.61091127	95.93929214	4.98220167	1.080027575	2.358213429	95.5052458	96.06085132	96.49445444	116	100	110	49.6	7.042726745	16	105	114	114	56	46	52	16
165286	33.4	33.4	33.4	0	0	0	33.4	33.4	33.4	68	62	64.28571429	3.238095238	1.799470822	6	64	64	64	35	28	33.14285714	5.80952381	2.410295378	7	33	34	34.5	96.9691247	94.61091127	95.93929214	4.98220167	1.080027575	2.358213429	95.5052458	96.06085132	96.49445444	112	104	107.4285714	8.952380952	2.992052966	8	105	108	109	54	48	50.57142857	6.285714286
165286	33.6	33.4	33.46666667	0.010666667	0.103279556	0.2	33.4	33.4	33.55	64	60	62.33333333	2.266666667	1.505545305	4	62	62	63.5	35	28	33.83333333	8.166666667	2.857738033	7	35	35	35	96.9691247	94.61091127	95.93929214	4.98220167	1.080027575	2.358213429	95.5052458	96.06085132	96.49445444	108	98	103	12.4	3.521363372	10	101	104	104	50	48	48.66666667	1.066666667
165762	37.4	37.4	37.4	0	0	0	37.4	37.4	37.4	98	96	97	1.2	1.095445115	2	96	97	98	35	30	33.83333333	3.766666667	1.940790217	5	34	34.5	35	98	96	97.33333333	0.666666667	0.816496581	2	97	97.5	98	116	100	107.3333333	53.86666667	7.339391437	16	101	106	114	68	54	62.66666667	31.46666667
165762	34.8	30.3	32.65	2.519	1.587135785	4.5	31.85	32.7	33.55	96	92	94.33333333	2.266666667	1.505545305	4	94	94	95.5	28	13	18.33333333	36.26666667	6.022181222	15	14	16	21.75	99	99	99	0	0	0	99	99	99	110	97	102.5	18.85714286	4.342481187	13	100	100.5	106	58	52	54	4.571428571
165762	34	31.6	32.93333333	0.858666667	0.926642686	2.4	32.35	33	33.65	96	94	95	1.2	1.095445115	2	94	95	96	28	12	20.16666667	46.16666667	6.794605704	16	14.75	20	26	99	98	98.83333333	0.166666667	0.40824829	1	99	99	99	106	98	100.7142857	6.238095238	2.497617913	8	100	100	100.5	56	50	52.57142857	3.619047619
165762	37.4	37.4	37.4	0	0	0	37.4	37.4	37.4	94	94	94	0	0	0	94	94	94	22	11	13.33333333	19.46666667	4.412104562	11	11	11	13.25	99	98	98.16666667	0.166666667	0.40824829	1	98	98	98	110	91	98.625	60.26785714	7.763237543	19	93.5	95	104	59	50	52.875	12.98214286
165762	37.4	37.4	37.4	0	0	0	37.4	37.4	37.4	94	94	94	0	0	0	94	94	94	23	11	16.71428571	30.23809524	5.498917642	12	11	19	21	99	98	98.57142857	0.285714286	0.534522484	1	98	99	99	110	91	99.66666667	55.5	7.449832213	19	94	96	104	59	50	53.88888889	10.61111111
165762	37.4	37.4	37.4	0	0	0	37.4	37.4	37.4	96	94	95	1.2	1.095445115	2	94	95	96	25	19	22.5	5.9	2.42899156	6	20.75	23.5	24	99	98	98.83333333	0.166666667	0.40824829	1	99	99	99	126	96	111.7142857	127.2380952	11.27998649	30	104	110	121	60	54	57	5.666666667
165762	37.4	37.4	37.4	0	0	0	37.4	37.4	37.4	96	94	94.66666667	1.066666667	1.032795559	2	94	94	95.5	28	15	24.66666667	24.66666667	4.966554809	13	24.5	26.5	27.75	99	98	98.83333333	0.166666667	0.40824829	1	99	99	99	116	104	110.6666667	21.86666667	4.676180778	12	108	111	114	58	54	56	3.2
165762	37.4	37.4	37.4	0	0	0	37.4	37.4	37.4	96	94	95.42857143	0.952380952	0.975900073	2	95	96	96	35	26	30.42857143	16.28571429	4.035556255	9	27.5	28	34.5	99	97	98.28571429	0.571428571	0.755928946	2	98	98	99	116	104	110	28	5.291502622	12	106	108	115	68	54	60	26.66666667
165762	36.6	30.3	33.95	4.903	2.214271889	6.3	33	34.5	35.1	94	92	93	1.2	1.095445115	2	92	93	94	30	13	21.66666667	57.86666667	7.607014307	17	15	22	28.25	99	99	99	0	0	0	99	99	99	118	94	104.625	62.55357143	7.909081579	24	97.75	106	108.5	62	48	55	16
165795	38.2	36	37.66666667	0.730666667	0.854790423	2.2	37.65	38	38.2	102	90	95.16666667	27.36666667	5.231315959	12	90.5	94.5	99.25	24	20	21.16666667	2.566666667	1.602081979	4	20	20.5	21.75	99	98	98.5	0.5	0.707106781	1	98.25	98.5	98.75	168	122	151.625	233.6964286	15.28713278	46	145.75	155	161.5	69	60	64.75	11.64285714
165795	38.4	25.8	34.95714286	19.77285714	4.446668095	12.6	34.4	36.8	37.45	100	92	95.14285714	6.476190476	2.544836041	8	94	94	96	22	12	15.14285714	12.47619048	3.532165126	10	12.5	15	16	99	99	99	0	0	0	99	99	99	126	90	104.2222222	154.1944444	12.41750556	36	97	100	104	56	46	49.11111111	16.11111111
165795	38.4	37.8	38.22857143	0.045714286	0.213808994	0.6	38.2	38.2	38.4	104	92	99.57142857	15.95238095	3.994043184	12	98.5	100	102	27	20	22.57142857	5.619047619	2.370453041	7	21	22	23.5	99	98	98.75	0.25	0.5	1	98.75	99	99	176	139	161.8888889	186.6111111	13.66056774	37	158	166	172	70	62	67.44444444	5.277777778
165795	38	37	37.55714286	0.166190476	0.407664661	1	37.3	37.6	37.85	90	88	88.42857143	0.619047619	0.786795792	2	88	88	88.5	20	19	19.71428571	0.238095238	0.487950036	1	19.5	20	20	99	98	98.71428571	0.238095238	0.487950036	1	98.5	99	99	121	100	113.5555556	61.02777778	7.812027764	21	108	118	118	58	48	52.44444444	8.777777778
165795	37.9	27.4	35.71666667	16.72166667	4.089213453	10.5	37	37.2	37.55	92	88	89.5	2.3	1.516575089	4	88.25	89.5	90	21	19	20	0.4	0.632455532	2	20	20	20	99	98	98.66666667	0.266666667	0.516397779	1	98.25	99	99	122	100	115.625	53.69642857	7.327784697	22	114.5	118	120.25	56	48	52.25	6.214285714
165795	38.6	25.8	34.24285714	19.57285714	4.424122189	12.8	32.45	36.2	37.1	100	94	95.71428571	5.904761905	2.429971585	6	94	94	97	20	12	14.57142857	9.952380952	3.154739443	8	12	13	16.5	99	99	99	0	0	0	99	99	99	102	92	98	7.75	2.783882181	10	97	98	100	48	46	46.66666667	1
165795	38	37	37.55	0.167	0.408656335	1	37.225	37.7	37.8	90	88	88.83333333	0.966666667	0.98319208	2	88	88.5	89.75	20	19	19.66666667	0.266666667	0.516397779	1	19.25	20	20	99	99	99	0	0	0	99	99	99	142	103	121.625	195.6964286	13.98915396	39	111.75	119	134.25	58	48	54	12.57142857
165795	38.4	28.8	33.31666667	15.26166667	3.906618316	9.6	30.575	32.65	36.3	100	90	93.66666667	13.46666667	3.669695719	10	92	92	95	22	15	18	9.2	3.033150178	7	15.25	18	20	99	99	99	0	0	0	99	99	99	126	90	113.25	166.7857143	12.91455436	36	103.5	120	121	56	48	52.375	10.26785714
165795	38.6	38.4	38.46666667	0.010666667	0.103279556	0.2	38.4	38.4	38.55	106	100	103.6666667	5.466666667	2.338090389	6	102.5	104	105.5	27	18	22.66666667	11.46666667	3.386246693	9	21	22	25.25	99	99	99	0	0	0	99	99	99	188	142	171.875	245.8392857	15.67926292	46	167.75	176	182.5	72	68	69.75	2.785714286
165856	34.4	34.2	34.23333333	0.006666667	0.081649658	0.2	34.2	34.2	34.2	100	96	98	3.2	1.788854382	4	96.5	98	99.5	20	20	20	0	0	0	20	20	20	95	93	94	0.4	0.632455532	2	94	94	94	92	90	90.4	0.8	0.894427191	2	90	90	90	64	62	62.8	1.2
165856	34.4	34.2	34.26666667	0.010666667	0.103279556	0.2	34.2	34.2	34.35	94	92	93.66666667	0.666666667	0.816496581	2	94	94	94	20	20	20	0	0	0	20	20	20	95	94	94.16666667	0.166666667	0.40824829	1	94	94	94	78	74	75	2.8	1.673320053	4	74	74	75.5	58	56	56.33333333	0.666666667
165856	34	34	34	0	0	0	34	34	34	92	90	91	1.2	1.095445115	2	90	91	92	20	19	19.83333333	0.166666667	0.40824829	1	20	20	20	95	94	94.83333333	0.166666667	0.40824829	1	95	95	95	84	76	80.33333333	7.066666667	2.658320272	8	80	80	81.5	58	56	57	1.2
165856	34.8	34.4	34.6	0.026666667	0.163299316	0.4	34.5	34.6	34.7	98	94	96.28571429	1.904761905	1.380131119	4	96	96	97	20	19	19.85714286	0.142857143	0.377964473	1	20	20	20	95	94	94.85714286	0.142857143	0.377964473	1	95	95	95	88	80	86.28571429	8.571428571	2.927700219	8	86	88	88	66	58	63.14285714	6.476190476
165856	34.6	34.2	34.42857143	0.019047619	0.138013112	0.4	34.4	34.4	34.5	96	94	94.85714286	1.142857143	1.069044968	2	94	94	96	20	19	19.85714286	0.142857143	0.377964473	1	20	20	20	95	94	94.42857143	0.285714286	0.534522484	1	94	94	95	88	74	80.85714286	41.14285714	6.414269806	14	75	80	87	66	56	59.71428571	17.9047619
165856	34.2	34	34.17142857	0.005714286	0.075592895	0.2	34.2	34.2	34.2	98	94	95.14285714	2.476190476	1.573591585	4	94	94	96	20	17	19.57142857	1.285714286	1.133893419	3	20	20	20	95	94	94.71428571	0.238095238	0.487950036	1	94.5	95	95	94	86	90.28571429	7.238095238	2.690370837	8	89	90	92	66	60	63.42857143	4.952380952
165856	34	34	34	0	0	0	34	34	34	92	90	90.66666667	1.066666667	1.032795559	2	90	90	91.5	20	20	20	0	0	0	20	20	20	95	94	94.5	0.3	0.547722558	1	94	94.5	95	80	78	79.66666667	0.666666667	0.816496581	2	80	80	80	58	58	58	0
165856	34	34	34	0	0	0	34	34	34	92	90	90.28571429	0.571428571	0.755928946	2	90	90	90	20	20	20	0	0	0	20	20	20	95	94	94.71428571	0.238095238	0.487950036	1	94.5	95	95	82	76	79.71428571	3.238095238	1.799470822	6	80	80	80	58	56	57.71428571	0.571428571
165856	34.2	34	34.1	0.012	0.109544512	0.2	34	34.1	34.2	94	92	93.33333333	1.066666667	1.032795559	2	92.5	94	94	20	17	19.33333333	1.466666667	1.211060142	3	19.25	20	20	95	95	95	0	0	0	95	95	95	94	84	88.33333333	15.06666667	3.881580434	10	86	87	91	66	58	62	11.2
166054	34.9	34.9	34.9	0	0	0	34.9	34.9	34.9	76	74	74.85714286	0.476190476	0.690065559	2	74.5	75	75	11	9	9.857142857	0.476190476	0.690065559	2	9.5	10	10	98	97	97.42857143	0.285714286	0.534522484	1	97	97	98	108	88	101.2857143	39.23809524	6.264031868	20	101.5	103	103.5	75	72	73.42857143	1.285714286
166054	35	35	35	0	0	0	35	35	35	70	67	68.66666667	1.066666667	1.032795559	3	68.25	69	69	9	8	8.333333333	0.266666667	0.516397779	1	8	8	8.75	99	98	98.5	0.3	0.547722558	1	98	98.5	99	104	102	103	0.4	0.632455532	2	103	103	103	73	71	71.83333333	0.566666667
166054	35	34.9	34.98333333	0.001666667	0.040824829	0.1	35	35	35	79	71	74	8	2.828427125	8	72.25	73.5	74.75	14	10	11.33333333	3.066666667	1.751190072	4	10	10.5	12.5	98	96	97.16666667	0.566666667	0.752772653	2	97	97	97.75	110	103	106.6666667	7.866666667	2.804757862	7	104.5	107	108.75	77	71	73.83333333	3.766666667
166054	34.9	34.8	34.85714286	0.002857143	0.053452248	0.1	34.8	34.9	34.9	69	66	67.28571429	1.238095238	1.112697281	3	66.5	67	68	9	9	9	0	0	0	9	9	9	98	98	98	0	0	0	98	98	98	109	106	107.1428571	1.476190476	1.214985793	3	106	107	108	74	73	73.42857143	0.285714286
166054	34.9	34.9	34.9	0	0	0	34.9	34.9	34.9	78	74	76	2.333333333	1.527525232	4	75	76	77	12	10	10.85714286	0.80952381	0.899735411	2	10	11	11.5	98	96	96.71428571	0.571428571	0.755928946	2	96	97	97	115	103	107.7142857	21.23809524	4.608480795	12	103.5	108	110.5	75	74	74.57142857	0.285714286
166054	35	34.9	34.91666667	0.001666667	0.040824829	0.1	34.9	34.9	34.9	84	76	78.5	7.9	2.810693865	8	77.25	78	78	15	11	12.33333333	1.866666667	1.366260102	4	12	12	12	96	94	95.66666667	0.666666667	0.816496581	2	96	96	96	115	109	111.8333333	5.366666667	2.316606714	6	110.25	111.5	113.5	76	72	74.83333333	2.166666667
166054	34.9	34.9	34.9	0	0	0	34.9	34.9	34.9	77	67	70.16666667	14.16666667	3.763863264	10	68	68.5	71.25	10	9	9.333333333	0.266666667	0.516397779	1	9	9	9.75	98	97	97.83333333	0.166666667	0.40824829	1	98	98	98	110	106	107.8333333	2.566666667	1.602081979	4	106.5	108	108.75	75	73	74	0.8
166054	35	35	35	0	0	0	35	35	35	74	69	71.14285714	3.80952381	1.951800146	5	69.5	71	72.5	11	8	9.571428571	0.952380952	0.975900073	3	9	10	10	98	97	97.71428571	0.238095238	0.487950036	1	97.5	98	98	108	103	104.2857143	3.904761905	1.97604704	5	103	103	105	77	71	73.57142857	3.619047619
166054	34.8	34.7	34.75	0.003	0.054772256	0.1	34.7	34.75	34.8	67	63	65.16666667	2.166666667	1.471960144	4	64.25	65.5	66	9	9	9	0	0	0	9	9	9	98	98	98	0	0	0	98	98	98	108	104	105.8333333	2.566666667	1.602081979	4	104.5	106	106.75	74	72	72.83333333	0.566666667
166087	36	36	36	0	0	0	36	36	36	92	86	89.33333333	5.866666667	2.422120283	6	88	89	91.5	40	19	31.16666667	70.96666667	8.424171572	21	26.25	31.5	38.25	96.9691247	94.61091127	95.93929214	4.98220167	1.080027575	2.358213429	95.5052458	96.06085132	96.49445444	170	136	148.6666667	189.8666667	13.77921139	34	137	146	156.5	88	76	82.33333333	31.06666667
166087	35.2	31.8	34.23333333	2.006666667	1.416568624	3.4	33.65	35	35.15	148	94	114	520	22.8035085	54	96	106	129.5	24	23	23.83333333	0.166666667	0.40824829	1	24	24	24	97	93	94.66666667	3.466666667	1.861898673	4	93.25	94	96.25	147	121	134	338	18.38477631	26	127.5	134	140.5	87	81	84	18
166087	36	36	36	0	0	0	36	36	36	92	88	90	2.666666667	1.632993162	4	89	90	91	40	15	32	74	8.602325267	25	29.5	35	37.5	96.9691247	94.61091127	95.93929214	4.98220167	1.080027575	2.358213429	95.5052458	96.06085132	96.49445444	170	152	159.6	66.8	8.173126697	18	152	158	166	102	86	90	46
166087	36	35.6	35.83333333	0.038666667	0.196638416	0.4	35.65	35.9	36	148	100	137	343.6	18.53645058	48	139	144	147.5	30	22	26.83333333	9.766666667	3.125166662	8	25.25	27	29.5	98	90	92.83333333	7.766666667	2.786873995	8	91.25	92.5	93	148	148	148	93.55258824	6.95399191	0	148	148	148	83	83	83	47.57458307
166087	36	36	36	0	0	0	36	36	36	92	88	89.66666667	2.266666667	1.505545305	4	88.5	90	90	35	15	28.83333333	51.36666667	7.167054253	20	28.75	31	32.5	83	83	83	4.98220167	1.080027575	0	83	83	83	166	152	159	98	9.899494937	14	155.5	159	162.5	102	86	94	128
166087	35.8	33.6	34.82857143	0.845714286	0.919627254	2.2	34.1	35.2	35.5	90	90	90	0	0	0	90	90	90	27	25	25.66666667	1.333333333	1.154700538	2	25	25	26	99	88	95	23	4.795831523	11	92	98	98	146	135	142	37	6.08276253	11	140	145	145.5	99	74	83	193
166087	35.8	31.8	34.31428571	2.198095238	1.482597463	4	33.4	35	35.4	136	90	102.4	376.8	19.41133689	46	90	94	102	27	24	24.83333333	1.366666667	1.169045194	3	24	24.5	25	99	88	95.85714286	14.47619048	3.804758925	11	95.5	97	98	147	145	146	1	1	2	145.5	146	146.5	81	74	77	13
166087	36	34.6	35.7	0.3	0.547722558	1.4	35.8	35.9	36	92	88	89	2.8	1.673320053	4	88	88	89.5	33	23	28.5	14.3	3.78153408	10	26	29.5	30.75	94	88	90.16666667	4.566666667	2.136976057	6	89	89.5	90.75	151	141	146	50	7.071067812	10	143.5	146	148.5	82	82	82	0
166087	36	35.8	35.97142857	0.005714286	0.075592895	0.2	36	36	36	146	88	113.1428571	750.4761905	27.3948205	58	89	100	140	30	23	27.28571429	7.238095238	2.690370837	7	25.5	28	29.5	98	90	92.28571429	8.238095238	2.870208222	8	90.5	91	93	148	141	144.5	24.5	4.949747468	7	142.75	144.5	146.25	83	82	82.5	0.5
166423	36.2	36.2	36.2	0	0	0	36.2	36.2	36.2	110	108	108.8571429	1.142857143	1.069044968	2	108	108	110	35	33	33.85714286	0.476190476	0.690065559	2	33.5	34	34	99	99	99	0	0	0	99	99	99	104	78	84.25	71.35714286	8.447315719	26	79.5	82	84.5	69	52	55.375	32.26785714
166423	36.2	34.6	35.93333333	0.426666667	0.653197265	1.6	36.2	36.2	36.2	112	108	110.3333333	2.266666667	1.505545305	4	110	110	111.5	36	33	34.33333333	1.466666667	1.211060142	3	33.25	34.5	35	99	99	99	0	0	0	99	99	99	84	78	82	4.8	2.19089023	6	82	82	83.5	56	52	54	1.6
166423	36.2	36.2	36.2	0	0	0	36.2	36.2	36.2	114	108	110.3333333	7.066666667	2.658320272	6	108	110	112	35	34	34.16666667	0.166666667	0.40824829	1	34	34	34	99	99	99	0	0	0	99	99	99	104	78	88	84.57142857	9.196272537	26	83	86	89.5	69	52	57	47.14285714
166423	34.6	34.2	34.26666667	0.026666667	0.163299316	0.4	34.2	34.2	34.2	114	112	112.6666667	1.066666667	1.032795559	2	112	112	113.5	36	35	35.16666667	0.166666667	0.40824829	1	35	35	35	99	99	99	0	0	0	99	99	99	86	84	85.33333333	1.066666667	1.032795559	2	84.5	86	86	56	54	55.33333333	1.066666667
166423	36.6	36.4	36.42857143	0.005714286	0.075592895	0.2	36.4	36.4	36.4	116	114	115.1428571	1.142857143	1.069044968	2	114	116	116	36	35	35.14285714	0.142857143	0.377964473	1	35	35	35	99	99	99	0	0	0	99	99	99	102	80	85.25	49.07142857	7.005100183	22	82	83	84.5	65	50	53.625	23.41071429
166423	34.2	34.2	34.2	0	0	0	34.2	34.2	34.2	116	112	114.5714286	2.285714286	1.511857892	4	114	114	116	36	35	35.14285714	0.142857143	0.377964473	1	35	35	35	99	99	99	0	0	0	99	99	99	88	84	86.28571429	1.904761905	1.380131119	4	86	86	87	56	54	55.71428571	0.571428571
166423	34.4	33.6	34.17142857	0.072380952	0.269037084	0.8	34.2	34.2	34.3	116	114	115.7142857	0.571428571	0.755928946	2	116	116	116	35	34	34.71428571	0.238095238	0.487950036	1	34.5	35	35	99	99	99	0	0	0	99	99	99	88	86	86.57142857	0.952380952	0.975900073	2	86	86	87	56	54	55.42857143	0.952380952
166423	36.4	36.2	36.36666667	0.006666667	0.081649658	0.2	36.4	36.4	36.4	116	114	115.6666667	0.666666667	0.816496581	2	116	116	116	36	35	35.16666667	0.166666667	0.40824829	1	35	35	35	99	99	99	0	0	0	99	99	99	102	82	88.5	61.42857143	7.837638128	20	84	85	89.5	67	52	56.5	35.42857143
166423	36.8	36.4	36.63333333	0.038666667	0.196638416	0.4	36.45	36.7	36.8	116	114	114.6666667	1.066666667	1.032795559	2	114	114	115.5	36	35	35.33333333	0.266666667	0.516397779	1	35	35	35.75	99	99	99	4.98220167	1.080027575	0	99	99	99	86	80	82.33333333	3.866666667	1.966384161	6	82	82	82	56	50	52.33333333	5.466666667
166591	35.4	35.4	35.4	0	0	0	35.4	35.4	35.4	68	62	64.33333333	3.866666667	1.966384161	6	64	64	64	22.13369876	17.96163012	19.97184791	6.100796514	1.649955287	4.172068637	19.0888346	19.91861296	20.80809104	99	97	98	0.4	0.632455532	2	98	98	98	102	92	97	50	7.071067812	10	94.5	97	99.5	41	39	40	2
166591	35	34.8	34.94285714	0.00952381	0.097590007	0.2	34.9	35	35	64	62	63.14285714	1.142857143	1.069044968	2	62	64	64	22.13369876	17.96163012	19.97184791	6.100796514	1.649955287	4.172068637	19.0888346	19.91861296	20.80809104	96.9691247	94.61091127	95.93929214	4.98220167	1.080027575	2.358213429	95.5052458	96.06085132	96.49445444	98	83	90.5	112.5	10.60660172	15	86.75	90.5	94.25	52	47	49.5	12.5
166591	35.4	35.2	35.31428571	0.011428571	0.106904497	0.2	35.2	35.4	35.4	66	62	64	1.333333333	1.154700538	4	64	64	64	22.13369876	17.96163012	19.97184791	6.100796514	1.649955287	4.172068637	19.0888346	19.91861296	20.80809104	99	97	98	0.333333333	0.577350269	2	98	98	98	102	95	98.5	24.5	4.949747468	7	96.75	98.5	100.25	71	41	56	450
166591	34.6	34.4	34.51428571	0.011428571	0.106904497	0.2	34.4	34.6	34.6	62	60	60.57142857	0.952380952	0.975900073	2	60	60	61	22.13369876	17.96163012	19.97184791	6.100796514	1.649955287	4.172068637	19.0888346	19.91861296	20.80809104	96.9691247	94.61091127	95.93929214	4.98220167	1.080027575	2.358213429	95.5052458	96.06085132	96.49445444	99	87	93	72	8.485281374	12	90	93	96	49	45	47	8
166591	34.8	34.6	34.63333333	0.006666667	0.081649658	0.2	34.6	34.6	34.6	62	60	61	1.2	1.095445115	2	60	61	62	22.13369876	17.96163012	19.97184791	6.100796514	1.649955287	4.172068637	19.0888346	19.91861296	20.80809104	88	88	88	4.98220167	1.080027575	0	88	88	88	99	94	96.5	12.5	3.535533906	5	95.25	96.5	97.75	49	44	46.5	12.5
166591	35.4	35.2	35.23333333	0.006666667	0.081649658	0.2	35.2	35.2	35.2	66	62	64.33333333	2.266666667	1.505545305	4	64	64	65.5	22.13369876	17.96163012	19.97184791	6.100796514	1.649955287	4.172068637	19.0888346	19.91861296	20.80809104	99	98	98.16666667	0.166666667	0.40824829	1	98	98	98	95	91	93	8	2.828427125	4	92	93	94	71	52	61.5	180.5
166591	35.2	35	35.1	0.012	0.109544512	0.2	35	35.1	35.2	68	62	64.33333333	3.866666667	1.966384161	6	64	64	64	22.13369876	17.96163012	19.97184791	6.100796514	1.649955287	4.172068637	19.0888346	19.91861296	20.80809104	99	98	98.5	0.5	0.707106781	1	98.25	98.5	98.75	92	83	87.5	40.5	6.363961031	9	85.25	87.5	89.75	60	52	56	32
166591	35	34.8	34.86666667	0.010666667	0.103279556	0.2	34.8	34.8	34.95	64	62	62.66666667	1.066666667	1.032795559	2	62	62	63.5	22.13369876	17.96163012	19.97184791	6.100796514	1.649955287	4.172068637	19.0888346	19.91861296	20.80809104	96.9691247	94.61091127	95.93929214	4.98220167	1.080027575	2.358213429	95.5052458	96.06085132	96.49445444	98	94	96	8	2.828427125	4	95	96	97	47	45	46	2
166591	34.6	34.4	34.42857143	0.005714286	0.075592895	0.2	34.4	34.4	34.4	62	60	60.85714286	1.142857143	1.069044968	2	60	60	62	22.13369876	17.96163012	19.97184791	6.100796514	1.649955287	4.172068637	19.0888346	19.91861296	20.80809104	96.9691247	94.61091127	95.93929214	4.98220167	1.080027575	2.358213429	95.5052458	96.06085132	96.49445444	87	87	87	0	0	0	87	87	87	45	44	44.5	0.5
167092	34.2	34.2	34.2	0	0	0	34.2	34.2	34.2	66	62	63.66666667	2.266666667	1.505545305	4	62.5	64	64	17	6	12.33333333	25.06666667	5.006662228	11	8	14.5	15.75	96.9691247	94.61091127	95.93929214	4.98220167	1.080027575	2.358213429	95.5052458	96.06085132	96.49445444	126	126	126	93.55258824	6.95399191	0	126	126	126	65	65	65	47.57458307
167092	34.8	34.6	34.73333333	0.010666667	0.103279556	0.2	34.65	34.8	34.8	66	64	65.66666667	0.666666667	0.816496581	2	66	66	66	16	12	14.83333333	2.166666667	1.471960144	4	15	15	15.75	99	95	97.5	2.7	1.643167673	4	96.5	98	98.75	124	124	124	93.55258824	6.95399191	0	124	124	124	63	63	63	47.57458307
167092	35.2	34	34.6	0.72	0.848528137	1.2	34.3	34.6	34.9	70	70	70	0	0	0	70	70	70	14	7	11.66666667	5.866666667	2.422120283	7	12	12	12.75	99	97	98	2	1.414213562	2	97.5	98	98.5	141	141	141	93.55258824	6.95399191	0	141	141	141	76	76	76	47.57458307
167092	34.6	34.2	34.43333333	0.022666667	0.150554531	0.4	34.4	34.4	34.55	66	66	66	0	0	0	66	66	66	15	9	11.33333333	8.266666667	2.875181154	6	9.25	10	13.75	99	99	99	4.98220167	1.080027575	0	99	99	99	147	147	147	93.55258824	6.95399191	0	147	147	147	75	75	75	47.57458307
167092	34.2	33.6	33.97142857	0.032380952	0.179947082	0.6	34	34	34	64	62	63.42857143	0.952380952	0.975900073	2	63	64	64	28	5	10.14285714	69.14285714	8.315218406	23	6	6	10	96.9691247	94.61091127	95.93929214	4.98220167	1.080027575	2.358213429	95.5052458	96.06085132	96.49445444	124	124	124	93.55258824	6.95399191	0	124	124	124	62	62	62	47.57458307
167092	34.4	33.8	34.1	0.066666667	0.25819889	0.6	33.95	34.1	34.25	70	68	69.14285714	1.142857143	1.069044968	2	68	70	70	15	9	12.85714286	4.476190476	2.115700942	6	12	13	14.5	99	98	98.5	0.5	0.707106781	1	98.25	98.5	98.75	141	124	132.5	144.5	12.02081528	17	128.25	132.5	136.75	76	64	70	72
167092	34.2	34	34.11428571	0.011428571	0.106904497	0.2	34	34.2	34.2	64	62	63.14285714	1.142857143	1.069044968	2	62	64	64	14	5	7	9.666666667	3.109126351	9	6	6	6	96.9691247	94.61091127	95.93929214	4.98220167	1.080027575	2.358213429	95.5052458	96.06085132	96.49445444	126	126	126	93.55258824	6.95399191	0	126	126	126	65	65	65	47.57458307
167092	34.8	34.4	34.57142857	0.019047619	0.138013112	0.4	34.5	34.6	34.6	66	66	66	0	0	0	66	66	66	16	9	12.71428571	10.23809524	3.199702367	7	9.5	15	15	99	98	98.75	0.25	0.5	1	98.75	99	99	124	124	124	93.55258824	6.95399191	0	124	124	124	63	63	63	47.57458307
167092	34.4	33.2	33.9	0.268	0.517687164	1.2	33.5	34	34.35	68	68	68	0	0	0	68	68	68	15	9	14	6	2.449489743	6	15	15	15	98	96	97	0.666666667	0.816496581	2	96.75	97	97.25	124	124	124	93.55258824	6.95399191	0	124	124	124	64	64	64	47.57458307
168126	37.1	36.8	37.05	0.015	0.122474487	0.3	37.1	37.1	37.1	71	70	70.5	0.3	0.547722558	1	70	70.5	71	23	23	23	0	0	0	23	23	23	96.9691247	94.61091127	95.93929214	4.98220167	1.080027575	2.358213429	95.5052458	96.06085132	96.49445444	107	102	103.6666667	3.866666667	1.966384161	5	102.25	103	104.5	63	58	59.66666667	3.066666667
168126	37.1	35.3	35.75	0.483	0.694982014	1.8	35.4	35.4	35.775	100	74	80.33333333	104.2666667	10.21110507	26	74.25	75.5	81.25	24	21	23.16666667	1.366666667	1.169045194	3	23	23.5	24	96.9691247	94.61091127	95.93929214	4.98220167	1.080027575	2.358213429	95.5052458	96.06085132	96.49445444	145	109	120.1666667	228.1666667	15.10518675	36	111	111.5	127.75	93	64	71.33333333	129.0666667
168126	37.1	25.1	35.37142857	20.51571429	4.529427589	12	37.05	37.1	37.1	73	69	71.14285714	1.476190476	1.214985793	4	71	71	71.5	24	23	23.71428571	0.238095238	0.487950036	1	23.5	24	24	96.9691247	94.61091127	95.93929214	4.98220167	1.080027575	2.358213429	95.5052458	96.06085132	96.49445444	113	107	111.2857143	5.904761905	2.429971585	6	110	113	113	71	68	69.57142857	1.619047619
168126	35.4	29.4	31.4	4.204	2.050365821	6	30.825	30.9	30.975	83	80	80.5	1.5	1.224744871	3	80	80	80	23	22	22.5	0.3	0.547722558	1	22	22.5	23	96.9691247	94.61091127	95.93929214	4.98220167	1.080027575	2.358213429	95.5052458	96.06085132	96.49445444	110	105	108.3333333	3.466666667	1.861898673	5	108	108.5	109.75	66	62	63.66666667	1.866666667
168126	37.1	36.7	36.83333333	0.030666667	0.175119007	0.4	36.7	36.75	36.95	85	76	80.5	18.3	4.277849927	9	77	80	84.5	26	22	23.66666667	3.466666667	1.861898673	4	22.25	23	25.25	96.9691247	94.61091127	95.93929214	4.98220167	1.080027575	2.358213429	95.5052458	96.06085132	96.49445444	127	99	114.6666667	105.0666667	10.25020325	28	109.5	115.5	121.5	80	57	68.33333333	66.66666667
168126	37.1	30.8	33.48571429	10.41809524	3.227707428	6.3	30.9	31	36.85	85	77	80.71428571	6.571428571	2.563479778	8	80	80	81.5	26	22	22.85714286	2.142857143	1.463850109	4	22	22	23	96.9691247	94.61091127	95.93929214	4.98220167	1.080027575	2.358213429	95.5052458	96.06085132	96.49445444	127	105	113.1428571	65.80952381	8.112306935	22	108.5	110	116.5	80	63	68.14285714	44.47619048
168126	37.1	35.3	36.67142857	0.565714286	0.752139805	1.8	36.5	37.1	37.1	75	71	72.71428571	2.904761905	1.704336206	4	71	73	74	24	23	23.71428571	0.238095238	0.487950036	1	23.5	24	24	96.9691247	94.61091127	95.93929214	4.98220167	1.080027575	2.358213429	95.5052458	96.06085132	96.49445444	113	107	111	5.333333333	2.309401077	6	110	111	113	70	64	67.28571429	5.571428571
168126	37.1	36.8	36.88571429	0.021428571	0.146385011	0.3	36.8	36.8	36.95	76	70	72.57142857	5.952380952	2.439750182	6	70.5	72	74.5	23	23	23	0	0	0	23	23	23	96.9691247	94.61091127	95.93929214	4.98220167	1.080027575	2.358213429	95.5052458	96.06085132	96.49445444	105	100	102.4285714	2.619047619	1.618347187	5	101.5	103	103	60	58	58.57142857	0.619047619
168126	36.8	36.8	36.8	0	0	0	36.8	36.8	36.8	76	72	74.16666667	3.366666667	1.834847859	4	72.5	74.5	75.75	33	23	24.66666667	16.66666667	4.082482905	10	23	23	23	96.9691247	94.61091127	95.93929214	4.98220167	1.080027575	2.358213429	95.5052458	96.06085132	96.49445444	107	99	102	8	2.828427125	8	100.25	101.5	102.75	60	57	58.33333333	1.066666667
168134	36.6	36.6	36.6	0	0	0	36.6	36.6	36.6	112	98	103.4285714	30.28571429	5.503245796	14	100	100	107	24	20	21	2.333333333	1.527525232	4	20	20	21.5	99	99	99	0	0	0	99	99	99	140	114	123.1428571	135.8095238	11.65373433	26	114	116	132	92	68	75.42857143	102.2857143
168134	36.6	36.6	36.6	0	0	0	36.6	36.6	36.6	110	108	108.5714286	0.952380952	0.975900073	2	108	108	109	22	21	21.57142857	0.285714286	0.534522484	1	21	22	22	96.9691247	94.61091127	95.93929214	4.98220167	1.080027575	2.358213429	95.5052458	96.06085132	96.49445444	132	122	126.5714286	16.95238095	4.117326918	10	123	126	130	80	74	76.85714286	9.142857143
168134	36.6	34.6	36.31428571	0.571428571	0.755928946	2	36.6	36.6	36.6	120	108	112	20	4.472135955	12	109	110	114	25	22	22.57142857	1.285714286	1.133893419	3	22	22	22.5	96.9691247	94.61091127	95.93929214	4.98220167	1.080027575	2.358213429	95.5052458	96.06085132	96.49445444	154	126	134.8571429	85.14285714	9.227288721	28	130	132	136	98	76	82.85714286	50.47619048
168134	36.6	36.6	36.6	0	0	0	36.6	36.6	36.6	108	104	107	2.8	1.673320053	4	106.5	108	108	21	21	21	0	0	0	21	21	21	99	99	99	4.98220167	1.080027575	0	99	99	99	134	122	126	30.4	5.513619501	12	122	123	130	84	74	77	22
168134	36.4	33.7	35.41428571	1.194761905	1.093051648	2.7	34.7	35.8	36.3	112	96	103.1428571	41.14285714	6.414269806	16	97	106	107	25	20	21.57142857	3.285714286	1.812653934	5	20	22	22	99	99	99	0	0	0	99	99	99	134	110	122.2857143	111.2380952	10.5469472	24	112	126	131	88	64	75.71428571	100.5714286
168134	35.8	33.7	34.725	0.9025	0.95	2.1	34.075	34.7	35.35	112	96	101.3333333	57.06666667	7.554248253	16	96	97	107	25	20	21.16666667	4.166666667	2.041241452	5	20	20	21.5	99	99	99	0	0	0	99	99	99	134	110	118.6666667	124.2666667	11.14749598	24	112	112	127	88	64	72.33333333	114.2666667
168134	35.83569315	34.83037787	35.47840469	1.070805968	0.425307032	1.005315274	35.3544901	35.57280901	35.71425563	112	98	103.3333333	41.06666667	6.408327915	14	98	101	108.5	24	20	21.16666667	2.566666667	1.602081979	4	20	20.5	21.75	99	99	99	0	0	0	99	99	99	140	112	123.3333333	177.0666667	13.30663995	28	112	119	135	92	66	75.66666667	131.8666667
168134	36.6	36.6	36.6	0	0	0	36.6	36.6	36.6	104	98	101	6	2.449489743	6	100	100	103	22	20	20.5	0.7	0.836660027	2	20	20	20.75	96.9691247	94.61091127	95.93929214	4.98220167	1.080027575	2.358213429	95.5052458	96.06085132	96.49445444	128	114	118.3333333	37.46666667	6.121002097	14	114	115	122	78	68	71	22
168134	36.4	36.2	36.36666667	0.006666667	0.081649658	0.2	36.4	36.4	36.4	108	104	105.6666667	2.266666667	1.505545305	4	104.5	106	106	22	20	21.5	0.7	0.836660027	2	21.25	22	22	99	99	99	0	0	0	99	99	99	132	126	130.6666667	5.866666667	2.422120283	6	130.5	132	132	84	80	82.66666667	2.666666667
169629	33.2	32.8	32.93333333	0.026666667	0.163299316	0.4	32.8	32.9	33	84	78	80.33333333	3.866666667	1.966384161	6	80	80	80	26	19	22.25	8.916666667	2.986078811	7	20.5	22	23.75	96.9691247	94.61091127	95.93929214	4.98220167	1.080027575	2.358213429	95.5052458	96.06085132	96.49445444	105	100	103.1666667	3.366666667	1.834847859	5	102.5	104	104	42	40	41.66666667	0.666666667
169629	32.6	32	32.33333333	0.058666667	0.242212028	0.6	32.2	32.3	32.55	80	74	77	4.4	2.097617696	6	76	77	78	22.13369876	17.96163012	19.97184791	6.100796514	1.649955287	4.172068637	19.0888346	19.91861296	20.80809104	96.9691247	94.61091127	95.93929214	4.98220167	1.080027575	2.358213429	95.5052458	96.06085132	96.49445444	110	80	99.22222222	68.19444444	8.257992761	30	98	100	103	52	38	44.77777778	18.44444444
169629	32.8	32.2	32.6	0.053333333	0.230940108	0.6	32.5	32.6	32.8	80	76	78.28571429	3.238095238	1.799470822	4	77	78	80	19	19	19	6.100796514	1.649955287	0	19	19	19	96.9691247	94.61091127	95.93929214	4.98220167	1.080027575	2.358213429	95.5052458	96.06085132	96.49445444	110	98	103.5714286	14.61904762	3.823486317	12	102	104	104.5	44	42	42.85714286	1.142857143
169629	30.8	30.8	30.8	0	0	0	30.8	30.8	30.8	56	50	52.57142857	7.619047619	2.760262237	6	50	52	55	22.13369876	17.96163012	19.97184791	6.100796514	1.649955287	4.172068637	19.0888346	19.91861296	20.80809104	96.9691247	94.61091127	95.93929214	4.98220167	1.080027575	2.358213429	95.5052458	96.06085132	96.49445444	109	86	98.07142857	70.84065934	8.416689334	23	89.25	100.5	104	61	40	50.35714286	42.09340659
169629	32	31.4	31.7	0.044	0.20976177	0.6	31.6	31.7	31.8	74	62	66.33333333	35.86666667	5.988878582	12	62	63	71.5	22.13369876	17.96163012	19.97184791	6.100796514	1.649955287	4.172068637	19.0888346	19.91861296	20.80809104	96.9691247	94.61091127	95.93929214	4.98220167	1.080027575	2.358213429	95.5052458	96.06085132	96.49445444	114	78	100.125	130.9821429	11.44474302	36	94.75	104	106.5	52	38	47.375	16.83928571
169629	31.4	31	31.16666667	0.022666667	0.150554531	0.4	31.05	31.2	31.2	58	56	57.33333333	1.066666667	1.032795559	2	56.5	58	58	22.13369876	17.96163012	19.97184791	6.100796514	1.649955287	4.172068637	19.0888346	19.91861296	20.80809104	96.9691247	94.61091127	95.93929214	4.98220167	1.080027575	2.358213429	95.5052458	96.06085132	96.49445444	106	96	100	15	3.872983346	10	96.5	100	102.5	56	44	47.42857143	16.95238095
169629	31.6	31.2	31.37142857	0.032380952	0.179947082	0.4	31.2	31.4	31.5	62	56	59.42857143	6.285714286	2.507132682	6	58	58	62	22.13369876	17.96163012	19.97184791	6.100796514	1.649955287	4.172068637	19.0888346	19.91861296	20.80809104	96.9691247	94.61091127	95.93929214	4.98220167	1.080027575	2.358213429	95.5052458	96.06085132	96.49445444	106	96	101.2857143	23.57142857	4.855041562	10	96.5	102	106	48	44	46.57142857	3.619047619
169629	30.8	30.8	30.8	0	0	0	30.8	30.8	30.8	56	50	52.57142857	6.285714286	2.507132682	6	51	52	54	22.13369876	17.96163012	19.97184791	6.100796514	1.649955287	4.172068637	19.0888346	19.91861296	20.80809104	96.9691247	94.61091127	95.93929214	4.98220167	1.080027575	2.358213429	95.5052458	96.06085132	96.49445444	114	86	103.1428571	79.82417582	8.934437633	28	101	105	109	61	42	52.64285714	34.70879121
169629	30.8	30.8	30.8	0	0	0	30.8	30.8	30.8	54	50	52.66666667	4.266666667	2.065591118	4	51	54	54	22.13369876	17.96163012	19.97184791	6.100796514	1.649955287	4.172068637	19.0888346	19.91861296	20.80809104	96.9691247	94.61091127	95.93929214	4.98220167	1.080027575	2.358213429	95.5052458	96.06085132	96.49445444	109	87	101.0833333	49.35606061	7.025386865	22	99.5	104	105.25	58	40	50.83333333	42.6969697
169630	34.9	34.9	34.9	0	0	0	34.9	34.9	34.9	80	71	75.42857143	14.61904762	3.823486317	9	72	76	78.5	18	10	13.28571429	8.238095238	2.870208222	8	11.5	12	15	96.9691247	94.61091127	95.93929214	4.98220167	1.080027575	2.358213429	95.5052458	96.06085132	96.49445444	107	99	101.8571429	7.476190476	2.734262328	8	100	101	103	70	66	67.42857143	1.619047619
169630	35.1	35	35.05	0.003	0.054772256	0.1	35	35.05	35.1	85	74	78.33333333	18.66666667	4.320493799	11	75.25	77	81	18	11	13.33333333	6.266666667	2.503331114	7	12	12.5	13.75	99	97	98	2	1.414213562	2	97.5	98	98.5	115	89	103.6666667	106.2666667	10.30857248	26	97	104.5	112	73	64	68.83333333	14.16666667
169630	34.9	34.9	34.9	0	0	0	34.9	34.9	34.9	76	69	71.85714286	4.476190476	2.115700942	7	71	72	72	14	10	11.57142857	1.619047619	1.272418021	4	11	11	12	96.9691247	94.61091127	95.93929214	4.98220167	1.080027575	2.358213429	95.5052458	96.06085132	96.49445444	127	99	106.7142857	96.57142857	9.827076298	28	100	104	108.5	76	67	69.71428571	12.57142857
169630	34.9	34.9	34.9	0	0	0	34.9	34.9	34.9	82	74	78.66666667	8.266666667	2.875181154	8	77.5	79	80.5	19	12	14.33333333	7.066666667	2.658320272	7	12.25	14	15	96.9691247	94.61091127	95.93929214	4.98220167	1.080027575	2.358213429	95.5052458	96.06085132	96.49445444	124	101	109.5	97.9	9.894442885	23	102.75	105	116.25	77	66	70.33333333	19.86666667
169630	35.3	35.2	35.25	0.003	0.054772256	0.1	35.2	35.25	35.3	87	76	81.66666667	12.26666667	3.502380143	11	81.25	82	82	23	13	15.33333333	15.46666667	3.932768321	10	13	13.5	15.5	99	99	99	0	0	0	99	99	99	109	84	93.66666667	81.06666667	9.003702942	25	87.25	93.5	96	70	57	62.16666667	23.36666667
169630	35.4	35.2	35.31428571	0.004761905	0.069006556	0.2	35.3	35.3	35.35	87	77	82.14285714	8.476190476	2.911389784	10	82	82	82.5	23	12	14.85714286	14.47619048	3.804758925	11	13	13	15	99	99	99	0	0	0	99	99	99	109	84	94.71428571	77.9047619	8.826367424	25	88.5	94	99.5	70	57	64	28.33333333
169630	35	34.9	34.94285714	0.002857143	0.053452248	0.1	34.9	34.9	35	82	74	78.14285714	11.80952381	3.436498772	8	75.5	77	81.5	19	11	13.14285714	7.142857143	2.672612419	8	12	12	13	99	99	99	4.98220167	1.080027575	0	99	99	99	115	100	105.2857143	27.57142857	5.250850271	15	101.5	105	107	73	66	69	7
169630	34.9	34.9	34.9	0	0	0	34.9	34.9	34.9	81	75	78.66666667	5.066666667	2.250925735	6	77.5	79.5	80	18	12	15.33333333	4.666666667	2.160246899	6	14.25	15.5	16.75	96.9691247	94.61091127	95.93929214	4.98220167	1.080027575	2.358213429	95.5052458	96.06085132	96.49445444	111	101	105.8333333	16.16666667	4.020779361	10	103	105.5	108.75	70	66	68	2
169630	35.5	35.3	35.41666667	0.005666667	0.075277265	0.2	35.4	35.4	35.475	87	77	82.83333333	11.36666667	3.371448749	10	82.25	83	84.5	18	12	14.5	4.3	2.073644135	6	13.25	14.5	15	99	99	99	0	0	0	99	99	99	102	92	96.33333333	12.26666667	3.502380143	10	94.25	96	97.75	69	61	66.16666667	8.166666667
169879	37.8	37.6	37.7	0.012	0.109544512	0.2	37.6	37.7	37.8	88	88	88	0	0	0	88	88	88	22.13369876	17.96163012	19.97184791	6.100796514	1.649955287	4.172068637	19.0888346	19.91861296	20.80809104	99	99	99	0	0	0	99	99	99	134	134	134	93.55258824	6.95399191	0	134	134	134	84	84	84	47.57458307
169879	35.2	35.2	35.2	0	0	0	35.2	35.2	35.2	82	74	75.33333333	10.66666667	3.265986324	8	74	74	74	22.13369876	17.96163012	19.97184791	6.100796514	1.649955287	4.172068637	19.0888346	19.91861296	20.80809104	96	91	92.5	3.1	1.760681686	5	92	92	92	134	114	119	71.5	8.455767263	20	115	115	117	84	73	79.2	16.7
169879	34.8	34.8	34.8	0	0	0	34.8	34.8	34.8	78	72	74	6.666666667	2.581988897	6	72	72	76	22.13369876	17.96163012	19.97184791	6.100796514	1.649955287	4.172068637	19.0888346	19.91861296	20.80809104	99	98	98.8	0.2	0.447213595	1	99	99	99	119	82	101.5714286	246.952381	15.71471861	37	89.5	98	116.5	80	57	66	71.33333333
169879	37.6	37	37.4	0.053333333	0.230940108	0.6	37.3	37.4	37.6	88	84	87.14285714	2.476190476	1.573591585	4	87	88	88	22.13369876	17.96163012	19.97184791	6.100796514	1.649955287	4.172068637	19.0888346	19.91861296	20.80809104	99	99	99	0	0	0	99	99	99	142	139	140.6666667	2.333333333	1.527525232	3	140	141	141.5	90	82	85.33333333	17.33333333
169879	35	34.8	34.86666667	0.010666667	0.103279556	0.2	34.8	34.8	34.95	76	72	74	4	2	4	72	74	76	22.13369876	17.96163012	19.97184791	6.100796514	1.649955287	4.172068637	19.0888346	19.91861296	20.80809104	99	96	98	1.333333333	1.154700538	3	97.5	98	99	119	82	98.71428571	162.9047619	12.76341498	37	89.5	103	104	80	57	67.42857143	72.61904762
169879	37.4	36.4	37	0.176	0.419523539	1	36.7	37.1	37.35	94	84	88.66666667	13.86666667	3.723797345	10	86.5	88	91	22.13369876	17.96163012	19.97184791	6.100796514	1.649955287	4.172068637	19.0888346	19.91861296	20.80809104	99	99	99	0	0	0	99	99	99	142	117	135.2	107.2	10.35374328	25	137	139	141	90	67	79	87
169879	36.2	35	35.63333333	0.182666667	0.427395211	1.2	35.45	35.6	35.9	94	82	89.66666667	18.26666667	4.273952113	12	88.5	91	92	22.13369876	17.96163012	19.97184791	6.100796514	1.649955287	4.172068637	19.0888346	19.91861296	20.80809104	99	94	97.4	4.3	2.073644135	5	97	98	99	121	106	113.75	43.58333333	6.60176744	15	109.75	114	118	92	62	76.5	156.3333333
169879	35	34.8	34.96666667	0.006666667	0.081649658	0.2	35	35	35	76	72	74	1.6	1.264911064	4	74	74	74	22.13369876	17.96163012	19.97184791	6.100796514	1.649955287	4.172068637	19.0888346	19.91861296	20.80809104	98	92	94.66666667	7.066666667	2.658320272	6	92.25	94.5	96.75	109	98	104.3333333	15.86666667	3.983298466	11	103	104	107.25	76	62	72.33333333	26.66666667
169879	35.6	35	35.25714286	0.036190476	0.190237946	0.6	35.2	35.2	35.3	92	74	81.14285714	58.47619048	7.646972635	18	74	82	86	22.13369876	17.96163012	19.97184791	6.100796514	1.649955287	4.172068637	19.0888346	19.91861296	20.80809104	98	91	94.28571429	7.571428571	2.751622898	7	92	94	96.5	134	111	119.25	102.9166667	10.1447852	23	114	116	121.25	84	73	78.5	20.33333333
170012	37.4	37.4	37.4	0	0	0	37.4	37.4	37.4	120	110	114.6666667	10.66666667	3.265986324	10	114	114	115.5	33	19	24	25.6	5.059644256	14	20.75	23	25.25	99	98	98.16666667	0.166666667	0.40824829	1	98	98	98	121	121	121	93.55258824	6.95399191	0	121	121	121	83	83	83	47.57458307
170012	35.83569315	34.83037787	35.47840469	1.070805968	0.425307032	1.005315274	35.3544901	35.57280901	35.71425563	112	106	109.1428571	3.80952381	1.951800146	6	108	110	110	27	19	23.71428571	7.904761905	2.811540842	8	22.5	24	25.5	99	98	98.57142857	0.285714286	0.534522484	1	98	99	99	113	112	112.5	0.5	0.707106781	1	112.25	112.5	112.75	92	88	90	8
170012	37.4	33.8	36.88571429	1.851428571	1.360672103	3.6	37.4	37.4	37.4	120	114	116	4	2	6	115	116	116	33	18	21.57142857	26.61904762	5.15936504	15	19	20	21	99	98	98.28571429	0.238095238	0.487950036	1	98	98	98.5	128	121	124.5	24.5	4.949747468	7	122.75	124.5	126.25	90	83	86.5	24.5
170012	29.5	29.5	29.5	1.070805968	0.425307032	0	29.5	29.5	29.5	114	114	114	0	0	0	114	114	114	18	14	16	8	2.828427125	4	15	16	17	99	98	98.5	0.5	0.707106781	1	98.25	98.5	98.75	120	87	107.5	211	14.52583905	33	102.75	111.5	116.25	90	62	79.5	157.6666667
170012	37.4	33.8	36.36666667	2.662666667	1.631767957	3.6	35.45	37.4	37.4	116	112	114.3333333	3.866666667	1.966384161	4	112.5	115	116	23	16	19.66666667	6.266666667	2.503331114	7	18.25	20	21	99	98	98.16666667	0.166666667	0.40824829	1	98	98	98	128	90	109	722	26.87005769	38	99.5	109	118.5	90	64	77	338
170012	35.83569315	34.83037787	35.47840469	1.070805968	0.425307032	1.005315274	35.3544901	35.57280901	35.71425563	114	108	110.3333333	5.466666667	2.338090389	6	108.5	110	111.5	27	21	23.66666667	4.666666667	2.160246899	6	22.25	23.5	24.75	99	98	98.16666667	0.166666667	0.40824829	1	98	98	98	113	113	113	93.55258824	6.95399191	0	113	113	113	92	92	92	47.57458307
170012	35.8	31.6	33.8	3.12	1.766352173	4.2	32.95	33.9	34.75	114	110	111.8	3.2	1.788854382	4	110	112	113	20	14	16.8	5.7	2.387467277	6	15	17	18	98	98	98	0	0	0	98	98	98	115	108	111.3333333	12.33333333	3.511884584	7	109.5	111	113	90	79	85.33333333	32.33333333
170012	35.8	31.6	34.25714286	1.942857143	1.393864105	4.2	33.9	34.4	35.1	126	110	113.5714286	31.28571429	5.593363414	16	111	112	112.5	36	14	21.33333333	70.26666667	8.382521498	22	15.5	18.5	24.5	98	97	97.85714286	0.142857143	0.377964473	1	98	98	98	123	111	117	72	8.485281374	12	114	117	120	90	89	89.5	0.5
170012	35.83569315	34.83037787	35.47840469	1.070805968	0.425307032	1.005315274	35.3544901	35.57280901	35.71425563	112	106	108.3333333	7.066666667	2.658320272	6	106	108	110	26	15	19.83333333	18.16666667	4.262237284	11	17.25	18.5	22.75	99	98	98.83333333	0.166666667	0.40824829	1	99	99	99	112	112	112	93.55258824	6.95399191	0	112	112	112	88	88	88	47.57458307
170744	36.4	36.2	36.26666667	0.010666667	0.103279556	0.2	36.2	36.2	36.35	114	112	113	1.2	1.095445115	2	112	113	114	18	17	17.16666667	0.166666667	0.40824829	1	17	17	17	99	99	99	4.98220167	1.080027575	0	99	99	99	124	104	112	56	7.483314774	20	106.5	111	115.5	58	54	56.66666667	2.666666667
170744	36.6	36.4	36.46666667	0.010666667	0.103279556	0.2	36.4	36.4	36.55	114	114	114	0	0	0	114	114	114	17	17	17	0	0	0	17	17	17	96.9691247	94.61091127	95.93929214	4.98220167	1.080027575	2.358213429	95.5052458	96.06085132	96.49445444	110	106	107.3333333	4.266666667	2.065591118	4	106	106	109	56	54	55.66666667	0.666666667
170744	29	27.8	28.26666667	0.154666667	0.393276832	1.2	28.2	28.2	28.2	122	120	121	1.2	1.095445115	2	120	121	122	20	19	19.16666667	0.166666667	0.40824829	1	19	19	19	96.9691247	94.61091127	95.93929214	4.98220167	1.080027575	2.358213429	95.5052458	96.06085132	96.49445444	118	110	114.3333333	8.666666667	2.943920289	8	112.5	115	116	56	54	55.33333333	1.066666667
170744	36.6	27.4	32.77142857	22.81904762	4.776928681	9.2	27.8	36.6	36.6	120	118	118.5714286	0.952380952	0.975900073	2	118	118	119	19	18	18.14285714	0.142857143	0.377964473	1	18	18	18	96.9691247	94.61091127	95.93929214	4.98220167	1.080027575	2.358213429	95.5052458	96.06085132	96.49445444	120	112	115.8571429	8.80952381	2.968084199	8	113.5	116	118	56	54	55.28571429	0.904761905
170744	29.4	27.8	28.51428571	0.344761905	0.587164291	1.6	28.2	28.2	28.9	124	122	122.5714286	0.952380952	0.975900073	2	122	122	123	21	19	19.42857143	0.619047619	0.786795792	2	19	19	19.5	96.9691247	94.61091127	95.93929214	4.98220167	1.080027575	2.358213429	95.5052458	96.06085132	96.49445444	122	104	113.7142857	37.9047619	6.156684327	18	111	112	118	56	54	55.42857143	0.952380952
170744	36.6	27.4	29.23333333	13.06266667	3.614231131	9.2	27.8	27.8	27.95	120	118	119.3333333	1.066666667	1.032795559	2	118.5	120	120	19	18	18.33333333	0.266666667	0.516397779	1	18	18	18.75	96.9691247	94.61091127	95.93929214	4.98220167	1.080027575	2.358213429	95.5052458	96.06085132	96.49445444	120	113	116.8333333	5.766666667	2.401388487	7	116	117	118	56	55	55.83333333	0.166666667
170744	36.6	36.6	36.6	0	0	0	36.6	36.6	36.6	118	114	117.3333333	2.666666667	1.632993162	4	118	118	118	19	18	18.33333333	0.266666667	0.516397779	1	18	18	18.75	99	99	99	4.98220167	1.080027575	0	99	99	99	122	106	113.6666667	40.66666667	6.377042157	16	109	113	118.5	58	54	55.33333333	2.666666667
170744	29.8	27.2	28.6	0.866666667	0.930949336	2.6	28	28.6	29.3	124	122	122.8571429	1.142857143	1.069044968	2	122	122	124	23	19	20.57142857	2.285714286	1.511857892	4	19.5	20	21.5	99	98	98.5	0.5	0.707106781	1	98.25	98.5	98.75	126	104	118.8571429	65.14285714	8.07111251	22	116	122	124	58	54	55.71428571	1.904761905
170744	36.4	36.2	36.37142857	0.005714286	0.075592895	0.2	36.4	36.4	36.4	114	114	114	0	0	0	114	114	114	17	17	17	0	0	0	17	17	17	99	99	99	4.98220167	1.080027575	0	99	99	99	110	104	106.5714286	3.619047619	1.902379462	6	106	106	107	56	54	55.71428571	0.571428571
170880	36.8	36.8	36.8	0	0	0	36.8	36.8	36.8	96	90	92.66666667	5.866666667	2.422120283	6	90.5	93	94	19	13	16.16666667	4.966666667	2.228601953	6	15	16	17.75	97	94	96.16666667	1.766666667	1.329160136	3	95.5	97	97	108	88	99	78	8.831760866	20	91.5	102	105	58	48	54	22.4
170880	36.8	36.8	36.8	0	0	0	36.8	36.8	36.8	96	82	87	34.8	5.899152482	14	82	86	90	23	13	15.5	14.3	3.78153408	10	13.25	14.5	15	98	95	96	1.2	1.095445115	3	95.25	96	96	114	100	108.3333333	42.26666667	6.501281925	14	103	112	112	68	58	63	17.2
170880	37	27.8	32.4	42.32	6.505382387	9.2	30.1	32.4	34.7	90	86	88.4	2.8	1.673320053	4	88	88	90	30	15	21.6	30.8	5.54977477	15	19	21	23	95	94	94.2	0.2	0.447213595	1	94	94	94	106	98	101.2	9.2	3.033150178	8	100	100	102	58	56	57.2	1.2
170880	36.8	36.8	36.8	0	0	0	36.8	36.8	36.8	86	82	84	1.6	1.264911064	4	84	84	84	15	8	12.5	7.9	2.810693865	7	11	14	14	94	93	93.66666667	0.266666667	0.516397779	1	93.25	94	94	110	106	109	2.8	1.673320053	4	108.5	110	110	62	60	61.33333333	1.066666667
170880	36.8	31.2	35.22857143	4.779047619	2.186103296	5.6	34.1	36.8	36.8	92	90	91.14285714	1.142857143	1.069044968	2	90	92	92	15	14	14.28571429	0.238095238	0.487950036	1	14	14	14.5	95	94	94.85714286	0.142857143	0.377964473	1	95	95	95	100	88	92.57142857	27.61904762	5.255382728	12	89	90	96	50	48	48.57142857	0.952380952
170880	35.83569315	34.83037787	35.47840469	1.070805968	0.425307032	1.005315274	35.3544901	35.57280901	35.71425563	90	88	89.33333333	1.066666667	1.032795559	2	88.5	90	90	30	19	26.83333333	22.16666667	4.708148964	11	24.5	29.5	30	95	94	94.16666667	0.166666667	0.40824829	1	94	94	94	106	100	102.3333333	5.466666667	2.338090389	6	100.5	102	103.5	60	56	57.66666667	2.266666667
170880	36.8	36.8	36.8	0	0	0	36.8	36.8	36.8	96	82	84.57142857	26.28571429	5.126959556	14	82	82	84	23	8	13.85714286	22.47619048	4.740906082	15	11.5	14	14.5	98	94	95.14285714	2.142857143	1.463850109	4	94	95	95.5	114	110	111.4285714	2.285714286	1.511857892	4	110	112	112	68	62	64	5.333333333
170880	36.8	36.8	36.8	0	0	0	36.8	36.8	36.8	94	90	90.85714286	2.476190476	1.573591585	4	90	90	91	17	14	15	1	1	3	14.5	15	15	97	94	95	1	1	3	94.5	95	95	102	88	91.14285714	25.14285714	5.014265364	14	88	90	91	56	48	49.42857143	8.952380952
170880	35.83569315	34.83037787	35.47840469	1.070805968	0.425307032	1.005315274	35.3544901	35.57280901	35.71425563	90	88	89.6	0.8	0.894427191	2	90	90	90	30	29	29.4	0.3	0.547722558	1	29	29	30	94	94	94	0	0	0	94	94	94	108	102	105.2	5.2	2.28035085	6	104	106	106	62	58	60	4
170931	36.2	35.8	36.03333333	0.022666667	0.150554531	0.4	36	36	36.15	102	98	99.66666667	2.266666667	1.505545305	4	98.5	100	100	23	19	21.66666667	2.266666667	1.505545305	4	21.25	22	22.75	96.9691247	94.61091127	95.93929214	4.98220167	1.080027575	2.358213429	95.5052458	96.06085132	96.49445444	115	109	112	18	4.242640687	6	110.5	112	113.5	86	75	80.5	60.5
170931	34.6	34.4	34.48571429	0.011428571	0.106904497	0.2	34.4	34.4	34.6	90	86	87.71428571	1.904761905	1.380131119	4	87	88	88	28	24	25	2	1.414213562	4	24	25	25	96.9691247	94.61091127	95.93929214	4.98220167	1.080027575	2.358213429	95.5052458	96.06085132	96.49445444	96	96	96	93.55258824	6.95399191	0	96	96	96	71	71	71	47.57458307
170931	35.2	34.8	34.96666667	0.022666667	0.150554531	0.4	34.85	35	35	98	94	95	2.8	1.673320053	4	94	94	95.5	26	22	24.66666667	1.866666667	1.366260102	4	25	25	25	99	99	99	4.98220167	1.080027575	0	99	99	99	119	113	116	18	4.242640687	6	114.5	116	117.5	92	74	83	162
170931	34.8	34.6	34.66666667	0.010666667	0.103279556	0.2	34.6	34.6	34.75	92	88	89.66666667	2.266666667	1.505545305	4	88.5	90	90	28	24	25.83333333	2.166666667	1.471960144	4	25	25.5	26.75	99	99	99	0	0	0	99	99	99	123	96	108.3333333	186.3333333	13.65039682	27	101	106	114.5	82	71	76.66666667	30.33333333
170931	35.8	35.6	35.7	0.012	0.109544512	0.2	35.6	35.7	35.8	98	96	96.66666667	1.066666667	1.032795559	2	96	96	97.5	24	20	22.33333333	2.266666667	1.505545305	4	22	22	23.5	99	98	98.33333333	0.333333333	0.577350269	1	98	98	98.5	117	108	112.5	40.5	6.363961031	9	110.25	112.5	114.75	82	78	80	8
170931	36	35.6	35.82857143	0.019047619	0.138013112	0.4	35.8	35.8	35.9	100	96	97.71428571	1.904761905	1.380131119	4	97	98	98	23	20	21.71428571	0.904761905	0.951189731	3	21.5	22	22	99	98	98.33333333	0.333333333	0.577350269	1	98	98	98.5	117	108	111.3333333	24.33333333	4.932882862	9	108.5	109	113	86	78	82	16
170931	35.4	35	35.17142857	0.032380952	0.179947082	0.4	35	35.2	35.3	100	94	96.57142857	7.619047619	2.760262237	6	94	96	99	30	22	26	6.333333333	2.516611478	8	25	26	27	96.9691247	94.61091127	95.93929214	4.98220167	1.080027575	2.358213429	95.5052458	96.06085132	96.49445444	126	113	119.3333333	42.33333333	6.506407099	13	116	119	122.5	92	74	84	84
170931	35.4	35.2	35.36666667	0.006666667	0.081649658	0.2	35.4	35.4	35.4	100	96	98	3.2	1.788854382	4	96.5	98	99.5	30	25	27	3.2	1.788854382	5	26	26.5	27.75	96.9691247	94.61091127	95.93929214	4.98220167	1.080027575	2.358213429	95.5052458	96.06085132	96.49445444	126	103	114.5	264.5	16.26345597	23	108.75	114.5	120.25	86	76	81	50
170931	34.6	34.4	34.45714286	0.00952381	0.097590007	0.2	34.4	34.4	34.5	88	86	86.85714286	1.142857143	1.069044968	2	86	86	88	33	24	26.85714286	13.14285714	3.625307869	9	24.5	25	28.5	96	96	96	4.98220167	1.080027575	0	96	96	96	92	92	92	93.55258824	6.95399191	0	92	92	92	73	73	73	47.57458307
170975	36.4	25.6	34.56666667	19.30266667	4.393480018	10.8	36.25	36.4	36.4	66	60	61.66666667	5.466666667	2.338090389	6	60	61	62	22.13369876	17.96163012	19.97184791	6.100796514	1.649955287	4.172068637	19.0888346	19.91861296	20.80809104	96.9691247	94.61091127	95.93929214	4.98220167	1.080027575	2.358213429	95.5052458	96.06085132	96.49445444	90	82	85.28571429	6.238095238	2.497617913	8	84	85	86	56	40	43.71428571	29.9047619
170975	36.4	25.6	34.31428571	16.77142857	4.095293466	10.8	34.5	36.4	36.4	72	60	66.28571429	17.9047619	4.231401884	12	64	66	69	22.13369876	17.96163012	19.97184791	6.100796514	1.649955287	4.172068637	19.0888346	19.91861296	20.80809104	96.9691247	94.61091127	95.93929214	4.98220167	1.080027575	2.358213429	95.5052458	96.06085132	96.49445444	86	82	84.375	1.696428571	1.302470181	4	84	84	85.25	56	40	43.25	27.35714286
170975	35.83569315	34.83037787	35.47840469	1.070805968	0.425307032	1.005315274	35.3544901	35.57280901	35.71425563	64	60	62.28571429	1.904761905	1.380131119	4	62	62	63	22.13369876	17.96163012	19.97184791	6.100796514	1.649955287	4.172068637	19.0888346	19.91861296	20.80809104	96.9691247	94.61091127	95.93929214	4.98220167	1.080027575	2.358213429	95.5052458	96.06085132	96.49445444	102	92	95.75	8.5	2.915475947	10	94	96	96	60	42	46.5	31.71428571
170975	36.4	28.8	34.2	9.053333333	3.008875759	7.6	32.5	36.4	36.4	76	66	71.14285714	11.80952381	3.436498772	10	69	72	73	22.13369876	17.96163012	19.97184791	6.100796514	1.649955287	4.172068637	19.0888346	19.91861296	20.80809104	96.9691247	94.61091127	95.93929214	4.98220167	1.080027575	2.358213429	95.5052458	96.06085132	96.49445444	86	72	80.125	25.26785714	5.026714349	14	77	81.5	84	50	35	40.875	20.98214286
170975	35.83569315	34.83037787	35.47840469	1.070805968	0.425307032	1.005315274	35.3544901	35.57280901	35.71425563	66	62	64	1.6	1.264911064	4	64	64	64	22.13369876	17.96163012	19.97184791	6.100796514	1.649955287	4.172068637	19.0888346	19.91861296	20.80809104	99	99	99	0	0	0	99	99	99	96	90	94	5.333333333	2.309401077	6	93	94	96	60	44	47.42857143	31.61904762
170975	35.83569315	34.83037787	35.47840469	1.070805968	0.425307032	1.005315274	35.3544901	35.57280901	35.71425563	64	56	60.28571429	7.238095238	2.690370837	8	59	60	62	10	9	9.5	0.5	0.707106781	1	9.25	9.5	9.75	99	99	99	0	0	0	99	99	99	98	88	92.25	13.07142857	3.615443067	10	89.5	92	94.5	62	40	47	42.28571429
170975	36.2	36.2	36.2	1.070805968	0.425307032	0	36.2	36.2	36.2	62	60	61	1.2	1.095445115	2	60	61	62	22.13369876	17.96163012	19.97184791	6.100796514	1.649955287	4.172068637	19.0888346	19.91861296	20.80809104	96.9691247	94.61091127	95.93929214	4.98220167	1.080027575	2.358213429	95.5052458	96.06085132	96.49445444	102	86	94	22.66666667	4.760952286	16	93	94	95	52	42	44.57142857	12.95238095
170975	35.83569315	34.83037787	35.47840469	1.070805968	0.425307032	1.005315274	35.3544901	35.57280901	35.71425563	64	56	60.66666667	10.66666667	3.265986324	8	58.5	61	63.5	22.13369876	17.96163012	19.97184791	6.100796514	1.649955287	4.172068637	19.0888346	19.91861296	20.80809104	99	98	98.75	0.25	0.5	1	98.75	99	99	98	88	93	12.33333333	3.511884584	10	90.5	94	95	60	40	47	39
170975	35.83569315	34.83037787	35.47840469	1.070805968	0.425307032	1.005315274	35.3544901	35.57280901	35.71425563	64	60	63	2.8	1.673320053	4	62.5	64	64	10	9	9.2	0.2	0.447213595	1	9	9	9	96.9691247	94.61091127	95.93929214	4.98220167	1.080027575	2.358213429	95.5052458	96.06085132	96.49445444	92	86	89.42857143	4.952380952	2.225394561	6	88	90	91	62	44	48	40
171080	38.4	38.4	38.4	0	0	0	38.4	38.4	38.4	68	60	63.33333333	10.66666667	3.265986324	8	60.5	63	65.5	22.13369876	17.96163012	19.97184791	6.100796514	1.649955287	4.172068637	19.0888346	19.91861296	20.80809104	98	98	98	0	0	0	98	98	98	148	144	145.6666667	3.866666667	1.966384161	4	144	145	147.5	62	62	62	0
171080	38.4	38.4	38.4	0	0	0	38.4	38.4	38.4	80	72	76.57142857	12.95238095	3.598941643	8	74	76	80	22.13369876	17.96163012	19.97184791	6.100796514	1.649955287	4.172068637	19.0888346	19.91861296	20.80809104	98	97	97.71428571	0.238095238	0.487950036	1	97.5	98	98	150	148	148.2857143	0.571428571	0.755928946	2	148	148	148	62	60	61.42857143	0.952380952
171080	38.4	38.4	38.4	0	0	0	38.4	38.4	38.4	72	66	67.66666667	5.466666667	2.338090389	6	66	67	68	22.13369876	17.96163012	19.97184791	6.100796514	1.649955287	4.172068637	19.0888346	19.91861296	20.80809104	97	96	96.33333333	0.266666667	0.516397779	1	96	96	96.75	148	142	144.6666667	4.266666667	2.065591118	6	144	144	145.5	64	60	61.33333333	2.666666667
171080	38.4	33.4	37.57142857	3.392380952	1.841841728	5	38.2	38.2	38.3	82	66	73.71428571	41.9047619	6.47338875	16	68	76	78	22.13369876	17.96163012	19.97184791	6.100796514	1.649955287	4.172068637	19.0888346	19.91861296	20.80809104	96	87	94.57142857	11.28571429	3.359421719	9	95.5	96	96	146	138	143.1428571	7.80952381	2.794552524	8	142	144	145	64	58	60.28571429	3.238095238
171080	38.4	38.4	38.4	0	0	0	38.4	38.4	38.4	68	64	66.57142857	2.285714286	1.511857892	4	66	66	68	22.13369876	17.96163012	19.97184791	6.100796514	1.649955287	4.172068637	19.0888346	19.91861296	20.80809104	98	98	98	0	0	0	98	98	98	150	146	148.2857143	1.904761905	1.380131119	4	148	148	149	62	62	62	0
171080	38.4	38.4	38.4	0	0	0	38.4	38.4	38.4	76	70	72	4.8	2.19089023	6	70.5	72	72	22.13369876	17.96163012	19.97184791	6.100796514	1.649955287	4.172068637	19.0888346	19.91861296	20.80809104	98	97	97.83333333	0.166666667	0.40824829	1	98	98	98	148	146	147.6666667	0.666666667	0.816496581	2	148	148	148	64	60	62	1.6
171080	38.4	38.4	38.4	0	0	0	38.4	38.4	38.4	68	66	67	1.2	1.095445115	2	66	67	68	22.13369876	17.96163012	19.97184791	6.100796514	1.649955287	4.172068637	19.0888346	19.91861296	20.80809104	98	98	98	0	0	0	98	98	98	150	148	149	1.2	1.095445115	2	148	149	150	64	62	62.66666667	1.066666667
171080	38.4	38.2	38.34285714	0.00952381	0.097590007	0.2	38.3	38.4	38.4	76	66	68.28571429	13.9047619	3.728908943	10	66	66	69	22.13369876	17.96163012	19.97184791	6.100796514	1.649955287	4.172068637	19.0888346	19.91861296	20.80809104	97	96	96.14285714	0.142857143	0.377964473	1	96	96	96	146	142	143.4285714	2.285714286	1.511857892	4	142	144	144	64	60	60.57142857	2.285714286
171080	38.4	38.4	38.4	0	0	0	38.4	38.4	38.4	80	74	77.66666667	7.066666667	2.658320272	6	76	78	80	22.13369876	17.96163012	19.97184791	6.100796514	1.649955287	4.172068637	19.0888346	19.91861296	20.80809104	98	96	97.16666667	0.566666667	0.752772653	2	97	97	97.75	150	148	148.3333333	0.666666667	0.816496581	2	148	148	148	62	60	61.33333333	1.066666667
171281	34.8	34.2	34.45714286	0.04952381	0.222539456	0.6	34.3	34.4	34.6	142	138	139.1428571	2.476190476	1.573591585	4	138	138	140	22.13369876	17.96163012	19.97184791	6.100796514	1.649955287	4.172068637	19.0888346	19.91861296	20.80809104	99	96	98.25	2.25	1.5	3	98.25	99	99	126.4592186	113.138451	119.6561368	93.55258824	6.95399191	13.32076765	116.7836989	119.5036555	122.4543637	69.68951337	61.48160841	65.25693659	47.57458307
171281	33.2	32.6	32.91428571	0.038095238	0.195180015	0.6	32.8	33	33	124	118	121.1428571	6.476190476	2.544836041	6	119	122	123	22.13369876	17.96163012	19.97184791	6.100796514	1.649955287	4.172068637	19.0888346	19.91861296	20.80809104	96.9691247	94.61091127	95.93929214	4.98220167	1.080027575	2.358213429	95.5052458	96.06085132	96.49445444	82	66	74.57142857	32.95238095	5.740416444	16	71	74	79	62	50	55.71428571	19.23809524
171281	33.8	32.4	33.08571429	0.278095238	0.52734736	1.4	32.7	33	33.5	128	116	122.8571429	19.80952381	4.450789122	12	120	124	126	22.13369876	17.96163012	19.97184791	6.100796514	1.649955287	4.172068637	19.0888346	19.91861296	20.80809104	96.9691247	94.61091127	95.93929214	4.98220167	1.080027575	2.358213429	95.5052458	96.06085132	96.49445444	104	86	94.71428571	51.57142857	7.181324987	18	89.5	92	101	74	60	66.71428571	34.23809524
171281	34	33.4	33.66666667	0.090666667	0.301109061	0.6	33.4	33.6	33.95	136	130	133.6666667	5.466666667	2.338090389	6	132.5	134	135.5	22.13369876	17.96163012	19.97184791	6.100796514	1.649955287	4.172068637	19.0888346	19.91861296	20.80809104	99	94	97	2.8	1.673320053	5	97	97	97.75	68	66	67	2	1.414213562	2	66.5	67	67.5	54	52	53	2
171281	33.4	33	33.16666667	0.038666667	0.196638416	0.4	33	33.1	33.35	130	122	125	10.8	3.286335345	8	122.5	124	127	22.13369876	17.96163012	19.97184791	6.100796514	1.649955287	4.172068637	19.0888346	19.91861296	20.80809104	96.9691247	94.61091127	95.93929214	4.98220167	1.080027575	2.358213429	95.5052458	96.06085132	96.49445444	74	62	67.66666667	26.26666667	5.125101625	12	63	68	71.5	54	48	51	7.6
171281	33	32.2	32.53333333	0.106666667	0.326598632	0.8	32.25	32.5	32.75	124	112	117.6666667	21.46666667	4.633213428	12	114.5	117	121	22.13369876	17.96163012	19.97184791	6.100796514	1.649955287	4.172068637	19.0888346	19.91861296	20.80809104	96.9691247	94.61091127	95.93929214	4.98220167	1.080027575	2.358213429	95.5052458	96.06085132	96.49445444	104	91	98.5	24.7	4.969909456	13	95.5	100	101.5	74	63	70.5	16.7
171281	32.8	32.2	32.53333333	0.058666667	0.242212028	0.6	32.4	32.5	32.75	120	112	116.3333333	8.666666667	2.943920289	8	114.5	117	118	22.13369876	17.96163012	19.97184791	6.100796514	1.649955287	4.172068637	19.0888346	19.91861296	20.80809104	96.9691247	94.61091127	95.93929214	4.98220167	1.080027575	2.358213429	95.5052458	96.06085132	96.49445444	86	78	82.33333333	8.666666667	2.943920289	8	80.5	83	84	62	58	61	2.8
171281	34.4	33.8	34.14285714	0.04952381	0.222539456	0.6	34	34.2	34.3	138	134	136.8571429	2.476190476	1.573591585	4	136	138	138	22.13369876	17.96163012	19.97184791	6.100796514	1.649955287	4.172068637	19.0888346	19.91861296	20.80809104	97	96	96.75	0.25	0.5	1	96.75	97	97	126.4592186	113.138451	119.6561368	93.55258824	6.95399191	13.32076765	116.7836989	119.5036555	122.4543637	69.68951337	61.48160841	65.25693659	47.57458307
171281	34	33.4	33.73333333	0.042666667	0.206559112	0.6	33.65	33.8	33.8	128	122	125.3333333	4.266666667	2.065591118	6	124.5	126	126	22.13369876	17.96163012	19.97184791	6.100796514	1.649955287	4.172068637	19.0888346	19.91861296	20.80809104	96.9691247	94.61091127	95.93929214	4.98220167	1.080027575	2.358213429	95.5052458	96.06085132	96.49445444	104	86	94.66666667	53.86666667	7.339391437	18	89	94	100.5	72	60	65.66666667	21.46666667
171473	37.4	37.1	37.25	0.011	0.104880885	0.3	37.2	37.25	37.3	124	124	124	0	0	0	124	124	124	30	30	30	0	0	0	30	30	30	96	94	95	0.8	0.894427191	2	94.25	95	95.75	88	82	84.66666667	9.333333333	3.055050463	6	83	84	86	55	50	52.33333333	6.333333333
171473	35.9	33.5	35.45714286	0.74952381	0.865750431	2.4	35.7	35.8	35.8	115	115	115	0	0	0	115	115	115	16	16	16	0	0	0	16	16	16	98	77	94.42857143	59.61904762	7.721337165	21	96.5	97	98	78	78	78	0	0	0	78	78	78	49	46	47.5	4.5
171473	36	35.8	35.88571429	0.008095238	0.089973541	0.2	35.8	35.9	35.95	117	115	115.7142857	0.904761905	0.951189731	2	115	115	116.5	16	16	16	0	0	0	16	16	16	98	96	97	0.666666667	0.816496581	2	96.5	97	97.5	84	78	81	18	4.242640687	6	79.5	81	82.5	50	49	49.5	0.5
171473	36.6	36.2	36.4	0.02	0.141421356	0.4	36.325	36.4	36.475	122	119	120.5	1.9	1.378404875	3	119.25	120.5	121.75	16	16	16	0	0	0	16	16	16	99	97	97.5	0.7	0.836660027	2	97	97	97.75	86	85	85.5	0.5	0.707106781	1	85.25	85.5	85.75	54	54	54	0
171473	37	36.6	36.81666667	0.021666667	0.147196014	0.4	36.725	36.85	36.9	123	122	122.5	0.3	0.547722558	1	122	122.5	123	16	16	16	0	0	0	16	16	16	96	95	95.5	0.3	0.547722558	1	95	95.5	96	85	84	84.5	0.5	0.707106781	1	84.25	84.5	84.75	54	53	53.5	0.5
171473	36.4	36.1	36.2	0.013333333	0.115470054	0.3	36.1	36.2	36.25	120	118	119	0.333333333	0.577350269	2	119	119	119	16	16	16	0	0	0	16	16	16	99	97	98.2	0.7	0.836660027	2	98	98	99	86	86	86	0	0	0	86	86	86	54	53	53.5	0.5
171473	36.2	36	36.1	0.004	0.063245553	0.2	36.1	36.1	36.1	119	118	118.8333333	0.166666667	0.40824829	1	119	119	119	16	16	16	0	0	0	16	16	16	99	98	98.25	0.25	0.5	1	98	98	98.25	94	86	90	32	5.656854249	8	88	90	92	54	53	53.5	0.5
171473	36.1	35.9	36	0.004	0.063245553	0.2	36	36	36	119	116	117.6666667	1.466666667	1.211060142	3	117	117.5	118.75	16	16	16	0	0	0	16	16	16	98	96	97.5	0.7	0.836660027	2	97.25	98	98	90	84	87	18	4.242640687	6	85.5	87	88.5	51	50	50.5	0.5
171473	37.2	36.8	37.01428571	0.024761905	0.157359158	0.4	36.9	37	37.15	124	122	123.1428571	0.80952381	0.899735411	2	122.5	123	124	30	16	22	56	7.483314774	14	16	16	30	96	94	94.85714286	0.476190476	0.690065559	2	94.5	95	95	84	82	83.33333333	1.333333333	1.154700538	2	83	84	84	53	50	51.66666667	2.333333333
171708	38	38	38	0	0	0	38	38	38	116	114	115	1.2	1.095445115	2	114	115	116	20	13	16.5	7.1	2.664582519	7	14.5	17	18	96.9691247	94.61091127	95.93929214	4.98220167	1.080027575	2.358213429	95.5052458	96.06085132	96.49445444	124	114	119	14	3.741657387	10	116.5	119	121.5	50	46	48.33333333	2.266666667
171708	38	37.8	37.94285714	0.00952381	0.097590007	0.2	37.9	38	38	118	112	114.5714286	4.952380952	2.225394561	6	113	114	116	26	13	15.57142857	21.61904762	4.649628761	13	13.5	14	14.5	96.9691247	94.61091127	95.93929214	4.98220167	1.080027575	2.358213429	95.5052458	96.06085132	96.49445444	132	76	107.5	255.3888889	15.98089137	56	104	110	116.25	52	42	46.5	17.61111111
171708	37.8	37.4	37.52	0.032	0.178885438	0.4	37.4	37.4	37.6	118	116	117.4285714	0.952380952	0.975900073	2	117	118	118	14	13	13.57142857	0.285714286	0.534522484	1	13	14	14	96.9691247	94.61091127	95.93929214	4.98220167	1.080027575	2.358213429	95.5052458	96.06085132	96.49445444	128	108	120.8571429	43.80952381	6.618876325	20	119	122	125	46	44	44.85714286	1.142857143
171708	38	37.6	37.8	0.032	0.178885438	0.4	37.65	37.8	37.95	116	114	115.3333333	1.066666667	1.032795559	2	114.5	116	116	15	13	14	0.4	0.632455532	2	14	14	14	96.9691247	94.61091127	95.93929214	4.98220167	1.080027575	2.358213429	95.5052458	96.06085132	96.49445444	132	76	101.625	320.5535714	17.90400993	56	89.5	100	111.75	52	42	48	16
171708	37.6	35.6	36.86666667	1.213333333	1.101514109	2	36.5	37.4	37.5	118	116	117.3333333	1.066666667	1.032795559	2	116.5	118	118	16	13	13.66666667	1.466666667	1.211060142	3	13	13	13.75	96.9691247	94.61091127	95.93929214	4.98220167	1.080027575	2.358213429	95.5052458	96.06085132	96.49445444	124	94	110.6666667	130.6666667	11.43095213	30	103.5	112	119	66	46	53	70
171708	37.8	27	36.05714286	15.98285714	3.997856569	10.8	37.4	37.4	37.7	118	116	117.1428571	1.142857143	1.069044968	2	116	118	118	14	13	13.71428571	0.238095238	0.487950036	1	13.5	14	14	96.9691247	94.61091127	95.93929214	4.98220167	1.080027575	2.358213429	95.5052458	96.06085132	96.49445444	128	118	122.2857143	15.23809524	3.903600292	10	119	122	125	46	44	44.28571429	0.571428571
171708	38	38	38	0	0	0	38	38	38	118	112	114.3333333	5.466666667	2.338090389	6	112.5	114	115.5	26	13	16.5	24.7	4.969909456	13	14	14	17	96.9691247	94.61091127	95.93929214	4.98220167	1.080027575	2.358213429	95.5052458	96.06085132	96.49445444	120	104	113.1428571	25.14285714	5.014265364	16	112	114	115	47	42	44.71428571	2.904761905
171708	38	37.8	37.94285714	0.00952381	0.097590007	0.2	37.9	38	38	118	114	115.4285714	2.285714286	1.511857892	4	114	116	116	20	13	15.85714286	6.142857143	2.478478796	7	14	16	17	96.9691247	94.61091127	95.93929214	4.98220167	1.080027575	2.358213429	95.5052458	96.06085132	96.49445444	134	118	125.125	35.83928571	5.986592162	16	121.5	123.5	128	59	46	50.125	16.125
171708	38	35.9	37.56666667	0.674666667	0.821380951	2.1	37.8	37.85	37.975	118	114	117	2.8	1.673320053	4	116.5	118	118	17	14	15.83333333	0.966666667	0.98319208	3	16	16	16	96.9691247	94.61091127	95.93929214	4.98220167	1.080027575	2.358213429	95.5052458	96.06085132	96.49445444	134	110	123.8571429	84.14285714	9.172941575	24	118.5	126	130	59	46	51	17
171881	37.2	37.2	37.2	0	0	0	37.2	37.2	37.2	91	85	86.66666667	4.666666667	2.160246899	6	86	86	86	26	14	19.83333333	15.76666667	3.970726214	12	19	19	21.25	96.9691247	94.61091127	95.93929214	4.98220167	1.080027575	2.358213429	95.5052458	96.06085132	96.49445444	154	154	154	93.55258824	6.95399191	0	154	154	154	67	67	67	47.57458307
171881	37.3	37.2	37.26666667	0.002666667	0.051639778	0.1	37.225	37.3	37.3	95	91	92.66666667	2.266666667	1.505545305	4	92	92	93.5	19	13	17.16666667	5.366666667	2.316606714	6	16.5	18	18.75	96.9691247	94.61091127	95.93929214	4.98220167	1.080027575	2.358213429	95.5052458	96.06085132	96.49445444	157	157	157	93.55258824	6.95399191	0	157	157	157	67	67	67	47.57458307
171881	37.3	37.3	37.3	0	0	0	37.3	37.3	37.3	100	90	92.71428571	12.57142857	3.545621042	10	90.5	91	93.5	28	17	20	14.66666667	3.829708431	11	17.5	19	20.5	96.9691247	94.61091127	95.93929214	4.98220167	1.080027575	2.358213429	95.5052458	96.06085132	96.49445444	137	137	137	93.55258824	6.95399191	0	137	137	137	61	61	61	47.57458307
171881	37.3	37.3	37.3	0	0	0	37.3	37.3	37.3	91	86	87.42857143	2.952380952	1.718249386	5	86.5	87	87.5	19	17	18	1	1	2	17	18	19	96.9691247	94.61091127	95.93929214	4.98220167	1.080027575	2.358213429	95.5052458	96.06085132	96.49445444	139	139	139	93.55258824	6.95399191	0	139	139	139	58	58	58	47.57458307
171881	37.3	37.3	37.3	0	0	0	37.3	37.3	37.3	100	93	95.33333333	6.266666667	2.503331114	7	94	94.5	95.75	28	18	20.5	14.7	3.834057903	10	18.25	19	20.5	96.9691247	94.61091127	95.93929214	4.98220167	1.080027575	2.358213429	95.5052458	96.06085132	96.49445444	151	151	151	93.55258824	6.95399191	0	151	151	151	66	66	66	47.57458307
171881	37.3	29.8	36.22857143	8.035714286	2.834733548	7.5	37.3	37.3	37.3	98	86	90.42857143	17.95238095	4.237025012	12	87	91	92	26	17	20.14285714	12.80952381	3.579039509	9	17	19	22.5	96.9691247	94.61091127	95.93929214	4.98220167	1.080027575	2.358213429	95.5052458	96.06085132	96.49445444	139	139	139	93.55258824	6.95399191	0	139	139	139	58	58	58	47.57458307
171881	37.3	37.2	37.22857143	0.002380952	0.048795004	0.1	37.2	37.2	37.25	92	86	90	7.666666667	2.768874621	6	88.5	91	92	19	13	16.71428571	5.904761905	2.429971585	6	15	18	18.5	96.9691247	94.61091127	95.93929214	4.98220167	1.080027575	2.358213429	95.5052458	96.06085132	96.49445444	157	157	157	93.55258824	6.95399191	0	157	157	157	67	67	67	47.57458307
171881	37.3	37.3	37.3	0	0	0	37.3	37.3	37.3	93	90	90.83333333	1.366666667	1.169045194	3	90	90.5	91	21	17	18.5	2.7	1.643167673	4	17.25	18	19.5	96.9691247	94.61091127	95.93929214	4.98220167	1.080027575	2.358213429	95.5052458	96.06085132	96.49445444	137	137	137	93.55258824	6.95399191	0	137	137	137	61	61	61	47.57458307
171881	37.3	37.3	37.3	0	0	0	37.3	37.3	37.3	90	86	88	2	1.414213562	4	87.25	88	88.75	19	17	18.16666667	0.566666667	0.752772653	2	18	18	18.75	96.9691247	94.61091127	95.93929214	4.98220167	1.080027575	2.358213429	95.5052458	96.06085132	96.49445444	132	132	132	93.55258824	6.95399191	0	132	132	132	61	61	61	47.57458307
172448	36.5	26.9	31.72857143	12.16571429	3.487938401	9.6	30	32.9	32.9	93	91	92	0.666666667	0.816496581	2	91.5	92	92.5	20	15	17.42857143	3.952380952	1.988059595	5	16	17	19	98	97	97.42857143	0.285714286	0.534522484	1	97	97	98	115	111	113.2857143	2.571428571	1.603567451	4	112.5	114	114	82	77	79.28571429	2.571428571
172448	35.8	35.7	35.76666667	0.002666667	0.051639778	0.1	35.725	35.8	35.8	82	81	81.5	0.3	0.547722558	1	81	81.5	82	17	16	16.66666667	0.266666667	0.516397779	1	16.25	17	17	98	98	98	0	0	0	98	98	98	101	100	100.5	0.3	0.547722558	1	100	100.5	101	69	68	68.5	0.3
172448	35.7	35.7	35.7	0	0	0	35.7	35.7	35.7	85	82	83.83333333	1.366666667	1.169045194	3	83.25	84	84.75	18	17	17.16666667	0.166666667	0.40824829	1	17	17	17	99	99	99	0	0	0	99	99	99	106	101	102.6666667	3.866666667	1.966384161	5	101.25	102	103.5	71	69	69.66666667	0.666666667
172448	35.7	32.9	33.3	1.12	1.058300524	2.8	32.9	32.9	32.9	92	90	91.14285714	0.80952381	0.899735411	2	90.5	91	92	20	15	17.71428571	3.238095238	1.799470822	5	16.5	18	19	98	97	97.28571429	0.238095238	0.487950036	1	97	97	97.5	115	111	112.5714286	2.285714286	1.511857892	4	111.5	112	113.5	80	77	77.85714286	1.476190476
172448	35.8	35.8	35.8	0	0	0	35.8	35.8	35.8	91	81	82.57142857	13.95238095	3.735288604	10	81	81	81.5	17	14	15.42857143	1.285714286	1.133893419	3	14.5	16	16	98	97	97.85714286	0.142857143	0.377964473	1	98	98	98	111	98	101.2857143	18.9047619	4.34796066	13	100	100	100	75	67	69.14285714	7.142857143
172448	35.7	35.7	35.7	0	0	0	35.7	35.7	35.7	86	84	84.85714286	0.476190476	0.690065559	2	84.5	85	85	18	17	17.14285714	0.142857143	0.377964473	1	17	17	17	99	99	99	0	0	0	99	99	99	106	101	103.5714286	2.952380952	1.718249386	5	102.5	104	104.5	71	69	69.42857143	0.619047619
172448	35.8	32.9	34.8	2.168	1.472412986	2.9	33.6	35.7	35.775	92	90	90.83333333	0.566666667	0.752772653	2	90.25	91	91	18	13	15.33333333	2.666666667	1.632993162	5	15	15	15.75	98	97	97.5	0.3	0.547722558	1	97	97.5	98	113	112	112.6666667	0.266666667	0.516397779	1	112.25	113	113	78	76	77	0.4
172448	35.8	35.8	35.8	0	0	0	35.8	35.8	35.8	91	81	86	30	5.477225575	10	81	86	91	16	14	14.5	0.7	0.836660027	2	14	14	14.75	98	97	97.83333333	0.166666667	0.40824829	1	98	98	98	112	98	105.5	46.3	6.804410334	14	100	105.5	111.75	76	67	71.83333333	15.36666667
172448	35.7	35.7	35.7	0	0	0	35.7	35.7	35.7	87	85	86	0.8	0.894427191	2	85.25	86	86.75	17	14	16	2.4	1.549193338	3	14.75	17	17	99	99	99	0	0	0	99	99	99	105	103	103.8333333	0.566666667	0.752772653	2	103.25	104	104	69	68	68.83333333	0.166666667
173480	34.1	33.5	33.78333333	0.053666667	0.231660671	0.6	33.625	33.75	33.95	63	61	61.66666667	0.666666667	0.816496581	2	61	61.5	62	23	20	21.83333333	0.966666667	0.98319208	3	22	22	22	96.9691247	94.61091127	95.93929214	4.98220167	1.080027575	2.358213429	95.5052458	96.06085132	96.49445444	88	85	86.66666667	1.466666667	1.211060142	3	86	86.5	87.75	45	41	42.83333333	2.566666667
173480	34.8	34.3	34.53333333	0.030666667	0.175119007	0.5	34.425	34.55	34.6	72	63	65.66666667	11.86666667	3.444802849	9	63.25	64.5	66.5	25	17	19.66666667	11.06666667	3.326659987	8	17	18.5	21.5	99	92	96.5	11	3.31662479	7	95	97.5	99	116	87	98.25	134.5	11.5974135	29	88.75	95	104.5	71	42	49.875	112.6964286
173480	35.1	34.8	35	0.016	0.126491106	0.3	34.925	35.05	35.1	80	68	74.83333333	18.16666667	4.262237284	12	72.75	76	77	28	16	23	20.4	4.516635916	12	20.5	25	25	99	99	99	4.98220167	1.080027575	0	99	99	99	120	106	112.5714286	17.28571429	4.157609203	14	111.5	112	113.5	82	45	54	168
173480	34.6	33.8	34.24285714	0.082857143	0.287849167	0.8	34.05	34.3	34.45	65	61	63	1.666666667	1.290994449	4	62.5	63	63.5	22	17	20	5	2.236067977	5	18.5	20	22	99	92	96.66666667	16.33333333	4.041451884	7	95.5	99	99	101	86	90.125	26.98214286	5.194433834	15	87	88	90.5	71	42	47.125	94.69642857
173480	35.3	35.2	35.23333333	0.002666667	0.051639778	0.1	35.2	35.2	35.275	87	84	86	1.6	1.264911064	3	85.25	86.5	87	31	28	28.5	1.5	1.224744871	3	28	28	28	96.9691247	94.61091127	95.93929214	4.98220167	1.080027575	2.358213429	95.5052458	96.06085132	96.49445444	131	122	125.5	10.3	3.209361307	9	123.5	125	126.5	58	55	56.33333333	1.466666667
173480	35.3	35.1	35.18571429	0.008095238	0.089973541	0.2	35.1	35.2	35.25	87	77	82.42857143	19.28571429	4.391550328	10	78.5	84	86	28	16	24.57142857	25.28571429	5.028490259	12	22	28	28	99	99	99	4.98220167	1.080027575	0	99	99	99	125	112	119.1428571	34.47619048	5.871642911	13	113.5	122	124	58	49	55.14285714	9.80952381
173480	36.5	34.9	36.17142857	0.325714286	0.570713839	1.6	36.25	36.4	36.45	116	79	104.2857143	248.5714286	15.76614818	37	97.5	111	114.5	34	21	28.28571429	20.23809524	4.498677054	13	26	29	31	99	97	98.4	0.8	0.894427191	2	98	99	99	172	143	159.2	220.7	14.85597523	29	143	168	170	79	60	69.6	70.3
173480	36.1	35.3	35.75	0.091	0.301662063	0.8	35.575	35.8	35.95	84	74	78.5	11.5	3.391164992	10	77	78	79.75	34	28	29.16666667	5.766666667	2.401388487	6	28	28	28.75	99	97	98.6	0.8	0.894427191	2	99	99	99	139	130	133.8333333	18.16666667	4.262237284	9	130.25	132.5	137.75	62	52	56.83333333	16.56666667
173480	36.5	35.8	36.24285714	0.076190476	0.276026224	0.7	36.05	36.4	36.45	111	77	88.71428571	236.2380952	15.37003888	34	79	80	97.5	30	24	28	3.666666667	1.914854216	6	28	28	29	99	98	98.83333333	0.166666667	0.40824829	1	99	99	99	172	134	148.2857143	230.5714286	15.18457864	38	139	143	155.5	76	59	64.28571429	42.9047619
173575	36.2	36.2	36.2	0	0	0	36.2	36.2	36.2	54	50	51.66666667	2.266666667	1.505545305	4	50.5	52	52	17	14	15.16666667	1.366666667	1.169045194	3	14.25	15	15.75	99	99	99	4.98220167	1.080027575	0	99	99	99	138	122	131.3333333	26.66666667	5.163977795	16	132	132	132	70	66	68.33333333	2.266666667
173575	36.4	36.4	36.4	0	0	0	36.4	36.4	36.4	52	46	49.33333333	5.866666667	2.422120283	6	48	49	51.5	17	14	14.83333333	1.366666667	1.169045194	3	14	14.5	15	96.9691247	94.61091127	95.93929214	4.98220167	1.080027575	2.358213429	95.5052458	96.06085132	96.49445444	152	146	147.6666667	5.466666667	2.338090389	6	146	147	148	80	74	76.66666667	4.266666667
173575	36.6	36.4	36.42857143	0.005714286	0.075592895	0.2	36.4	36.4	36.4	58	46	51.42857143	23.61904762	4.85994317	12	48	50	55	15	13	14.28571429	0.571428571	0.755928946	2	14	14	15	96.9691247	94.61091127	95.93929214	4.98220167	1.080027575	2.358213429	95.5052458	96.06085132	96.49445444	162	146	150	36	6	16	146	148	151	90	74	79	31.66666667
173575	36.2	36.2	36.2	0	0	0	36.2	36.2	36.2	56	50	52.57142857	3.619047619	1.902379462	6	52	52	53	19	14	15.71428571	3.238095238	1.799470822	5	14.5	15	16.5	99	99	99	0	0	0	99	99	99	136	122	130.8571429	18.47619048	4.298393941	14	131	132	132	76	66	69.42857143	12.95238095
173575	35.6	35.4	35.5	0.02	0.141421356	0.2	35.45	35.5	35.55	50	46	48	1.6	1.264911064	4	48	48	48	17	13	14	2.4	1.549193338	4	13	13.5	14	96.9691247	94.61091127	95.93929214	4.98220167	1.080027575	2.358213429	95.5052458	96.06085132	96.49445444	140	134	137.6666667	8.666666667	2.943920289	6	135	139	140	74	70	72.33333333	2.266666667
173575	36.2	31.7	35.27142857	3.035714286	1.742330131	4.5	35.2	36.2	36.2	56	46	51.14285714	11.80952381	3.436498772	10	49	52	53	19	12	14.42857143	5.619047619	2.370453041	7	13	14	15	99	99	99	0	0	0	99	99	99	136	122	129.4285714	20.95238095	4.577377082	14	127	130	132	76	64	68.57142857	16.95238095
173575	36.4	33.8	35.05	2.09	1.445683229	2.6	33.8	35	36.25	54	44	49.33333333	13.86666667	3.723797345	10	47	50	51.5	18	13	14.66666667	3.066666667	1.751190072	5	14	14	14.75	99	99	99	4.98220167	1.080027575	0	99	99	99	152	134	141.6666667	47.06666667	6.860515044	18	138	139	146	82	68	75	30
173575	35.6	33.8	34.7	1.62	1.272792206	1.8	34.25	34.7	35.15	52	44	47.42857143	6.285714286	2.507132682	8	46	48	48	14	13	13.57142857	0.285714286	0.534522484	1	13	14	14	96.9691247	94.61091127	95.93929214	4.98220167	1.080027575	2.358213429	95.5052458	96.06085132	96.49445444	140	134	137.7142857	7.238095238	2.690370837	6	136	138	140	74	68	71.71428571	5.904761905
173575	36.8	36.4	36.56666667	0.022666667	0.150554531	0.4	36.45	36.6	36.6	62	50	58.33333333	19.86666667	4.457203907	12	58	59	61.5	18	13	15.16666667	4.166666667	2.041241452	5	13.5	15	16.5	96.9691247	94.61091127	95.93929214	4.98220167	1.080027575	2.358213429	95.5052458	96.06085132	96.49445444	162	146	153.3333333	29.86666667	5.465040409	16	150.5	153	155.5	90	76	81.5	27.1
173686	37.6	37.6	37.6	0	0	0	37.6	37.6	37.6	88	82	84	4.8	2.19089023	6	82.5	84	84	22	17	18.5	3.1	1.760681686	5	18	18	18	98	96	96.66666667	0.666666667	0.816496581	2	96	96.5	97	110	92	96.66666667	44.26666667	6.653319973	18	94	94	95.5	50	40	43	12.4
173686	37.8	37.8	37.8	0	0	0	37.8	37.8	37.8	88	82	84.66666667	7.466666667	2.732520204	6	82.5	84	87	18	5	14	26.4	5.138093031	13	12	16	17.75	98	90	95.33333333	8.666666667	2.943920289	8	94.5	96.5	97	110	88	97.66666667	59.86666667	7.737355276	22	93	97	101	50	40	45	17.2
173686	37.8	37.6	37.71428571	0.011428571	0.106904497	0.2	37.6	37.8	37.8	86	82	84.28571429	1.904761905	1.380131119	4	84	84	85	19	17	18.14285714	0.476190476	0.690065559	2	18	18	18.5	96	95	95.85714286	0.142857143	0.377964473	1	96	96	96	98	92	94	4	2	6	93	94	94	44	40	42	1.333333333
173686	37.8	37.8	37.8	0	0	0	37.8	37.8	37.8	88	82	85.14285714	5.142857143	2.267786838	6	84	84	87	18	11	16.14285714	6.142857143	2.478478796	7	16	17	17.5	97	90	95.57142857	7.285714286	2.699206233	7	95.5	97	97	110	86	96	64	8	24	92	92	100	50	38	43.71428571	21.9047619
173686	38	37.8	37.83333333	0.006666667	0.081649658	0.2	37.8	37.8	37.8	94	82	86.33333333	18.26666667	4.273952113	12	84	85	87.5	21	15	17.66666667	3.866666667	1.966384161	6	17	17.5	18	97	96	96.66666667	0.266666667	0.516397779	1	96.25	97	97	102	86	93	26.8	5.176871642	16	92	92	93.5	46	38	41.66666667	7.066666667
173686	37.8	37.4	37.62857143	0.019047619	0.138013112	0.4	37.6	37.6	37.7	96	88	91.42857143	14.28571429	3.77964473	8	88	90	95	22	8	13.14285714	31.14285714	5.580578567	14	9	10	17	96.9691247	94.61091127	95.93929214	4.98220167	1.080027575	2.358213429	95.5052458	96.06085132	96.49445444	104	68	77.42857143	151.6190476	12.31336865	36	71	72	78	58	48	52.28571429	12.57142857
173686	37.6	26.6	34.71428571	24.55809524	4.955612499	11	33	37.6	37.6	130	88	97.42857143	218.2857143	14.7744954	42	89	94	96	22	8	13.16666667	42.16666667	6.49358658	14	9	9.5	18.25	99	98	98.5	0.5	0.707106781	1	98.25	98.5	98.75	180	64	87.71428571	1692.571429	41.14087297	116	69	72	80	168	48	70.57142857	1883.619048
173686	37.8	37.8	37.8	0	0	0	37.8	37.8	37.8	92	82	85.66666667	11.86666667	3.444802849	10	84	85	86	25	14	18.83333333	12.56666667	3.544949459	11	18	18.5	19	99	95	96.66666667	2.266666667	1.505545305	4	96	96	97.5	112	92	99	58.8	7.668115805	20	94	96	102.5	52	42	45.33333333	20.26666667
173686	38	37.4	37.76666667	0.054666667	0.233809039	0.6	37.65	37.8	37.95	96	88	92.66666667	9.066666667	3.011090611	8	91	94	94	26	15	20	13.6	3.687817783	11	19	19	21.25	96	96	96	0	0	0	96	96	96	104	72	92	184	13.56465997	32	82.5	98	101.5	56	42	49.33333333	28.26666667
175716	36.7	36.2	36.54285714	0.02952381	0.171824939	0.5	36.5	36.6	36.65	73	71	71.85714286	0.476190476	0.690065559	2	71.5	72	72	22	20	21	0.333333333	0.577350269	2	21	21	21	96.9691247	94.61091127	95.93929214	4.98220167	1.080027575	2.358213429	95.5052458	96.06085132	96.49445444	114	107	110.6666667	12.33333333	3.511884584	7	109	111	112.5	76	69	71.66666667	14.33333333
175716	36.7	36.4	36.51666667	0.013666667	0.116904519	0.3	36.425	36.5	36.575	72	71	71.66666667	0.266666667	0.516397779	1	71.25	72	72	21	20	20.5	0.3	0.547722558	1	20	20.5	21	96.9691247	94.61091127	95.93929214	4.98220167	1.080027575	2.358213429	95.5052458	96.06085132	96.49445444	111	107	109	8	2.828427125	4	108	109	110	70	69	69.5	0.5
175716	37.7	36.8	37.53333333	0.130666667	0.361478446	0.9	37.625	37.7	37.7	77	72	74	6	2.449489743	5	72	73	76.25	28	23	25.66666667	6.666666667	2.581988897	5	23.25	26	28	99	98	98.8	0.2	0.447213595	1	99	99	99	114	109	111.5	12.5	3.535533906	5	110.25	111.5	112.75	68	66	67	2
175716	37.7	36.7	37.5	0.13	0.360555128	1	37.55	37.6	37.7	77	72	75	4.666666667	2.160246899	5	73.5	76	76.5	28	21	25.57142857	9.619047619	3.10145895	7	23	28	28	99	97	98	0.8	0.894427191	2	97.25	98	98.75	120	109	114.75	20.91666667	4.573474245	11	112.75	115	117	75	66	70.5	17.66666667
175716	36.7	36.2	36.6	0.04	0.2	0.5	36.625	36.7	36.7	73	70	71.33333333	1.066666667	1.032795559	3	71	71	71.75	23	21	21.66666667	0.666666667	0.816496581	2	21	21.5	22	96.9691247	94.61091127	95.93929214	4.98220167	1.080027575	2.358213429	95.5052458	96.06085132	96.49445444	119	114	116.5	12.5	3.535533906	5	115.25	116.5	117.75	78	76	77	2
175716	36.4	36.4	36.4	0	0	0	36.4	36.4	36.4	71	69	70.16666667	0.566666667	0.752772653	2	70	70	70.75	20	19	19.66666667	0.266666667	0.516397779	1	19.25	20	20	96.9691247	94.61091127	95.93929214	4.98220167	1.080027575	2.358213429	95.5052458	96.06085132	96.49445444	112	106	109	18	4.242640687	6	107.5	109	110.5	69	66	67.5	4.5
175716	36.4	34.2	35.91428571	0.584761905	0.764697263	2.2	36.1	36.2	36.2	72	66	68.85714286	6.142857143	2.478478796	6	67	68	71	22	19	20.28571429	1.238095238	1.112697281	3	19.5	20	21	96.9691247	94.61091127	95.93929214	4.98220167	1.080027575	2.358213429	95.5052458	96.06085132	96.49445444	117	111	114.6666667	10.33333333	3.214550254	6	113.5	116	116.5	72	69	70.66666667	2.333333333
175716	36.4	36.2	36.31428571	0.011428571	0.106904497	0.2	36.2	36.4	36.4	71	66	68.28571429	3.571428571	1.889822365	5	67	68	69.5	21	19	19.85714286	0.476190476	0.690065559	2	19.5	20	20	96.9691247	94.61091127	95.93929214	4.98220167	1.080027575	2.358213429	95.5052458	96.06085132	96.49445444	116	111	113	7	2.645751311	5	111.5	112	114	72	69	70.66666667	2.333333333
175716	37.6	36.4	36.93333333	0.278666667	0.527888877	1.2	36.475	36.85	37.375	76	72	74.16666667	2.966666667	1.722401424	4	73	74	75.75	28	21	23.16666667	6.566666667	2.562550813	7	21.5	23	23	98	97	97.33333333	0.266666667	0.516397779	1	97	97	97.75	124	116	120	16	4	8	118	120	122	75	73	74	1
176180	35.1	28.8	32.96666667	13.02333333	3.608785576	6.3	31.9	35	35.05	106	104	105.3333333	1.066666667	1.032795559	2	104.5	106	106	26	19	22.66666667	9.466666667	3.076794869	7	20.25	22.5	25.5	95	94	94.83333333	0.166666667	0.40824829	1	95	95	95	126.4592186	113.138451	119.6561368	93.55258824	6.95399191	13.32076765	116.7836989	119.5036555	122.4543637	69.68951337	61.48160841	65.25693659	47.57458307
176180	37.2	37	37.1	0.012	0.109544512	0.2	37	37.1	37.2	98	96	97.33333333	1.066666667	1.032795559	2	96.5	98	98	23	20	21.5	1.1	1.048808848	3	21	21.5	22	97	96	96.5	0.3	0.547722558	1	96	96.5	97	163	163	163	93.55258824	6.95399191	0	163	163	163	80	80	80	47.57458307
176180	37	37	37	0	0	0	37	37	37	100	98	98.66666667	1.066666667	1.032795559	2	98	98	99.5	22	18	20	2	1.414213562	4	19.25	20	20.75	97	96	96.66666667	0.266666667	0.516397779	1	96.25	97	97	126.4592186	113.138451	119.6561368	93.55258824	6.95399191	13.32076765	116.7836989	119.5036555	122.4543637	69.68951337	61.48160841	65.25693659	47.57458307
176180	37.2	28.8	35.52	14.112	3.756594202	8.4	37.2	37.2	37.2	106	98	103.1428571	6.476190476	2.544836041	8	103	104	104	26	13	20	21.33333333	4.618802154	13	18.5	19	22.5	95	95	95	0	0	0	95	95	95	146	146	146	93.55258824	6.95399191	0	146	146	146	91	91	91	47.57458307
176180	37.2	25.6	35.42857143	18.83238095	4.339629126	11.6	36.8	37.2	37.2	100	100	100	0	0	0	100	100	100	30	20	23.71428571	13.23809524	3.638419332	10	21	23	25.5	98	97	97.28571429	0.238095238	0.487950036	1	97	97	97.5	164	164	164	93.55258824	6.95399191	0	164	164	164	67	67	67	47.57458307
176180	37.2	37.2	37.2	0	0	0	37.2	37.2	37.2	100	96	98	1.6	1.264911064	4	98	98	98	23	19	20.83333333	1.766666667	1.329160136	4	20.25	21	21	97	97	97	0	0	0	97	97	97	126.4592186	113.138451	119.6561368	93.55258824	6.95399191	13.32076765	116.7836989	119.5036555	122.4543637	69.68951337	61.48160841	65.25693659	47.57458307
176180	37.2	37	37.13333333	0.010666667	0.103279556	0.2	37.05	37.2	37.2	104	98	101	7.6	2.75680975	6	98.5	101	103.5	19	13	17.33333333	5.066666667	2.250925735	6	17.25	18	18.75	97	95	95.5	1	1	2	95	95	95.5	146	146	146	93.55258824	6.95399191	0	146	146	146	91	91	91	47.57458307
176180	37.2	37.2	37.2	0	0	0	37.2	37.2	37.2	100	98	99.42857143	0.952380952	0.975900073	2	99	100	100	24	20	21.85714286	2.142857143	1.463850109	4	21	21	23	98	97	97.14285714	0.142857143	0.377964473	1	97	97	97	164	164	164	93.55258824	6.95399191	0	164	164	164	67	67	67	47.57458307
176180	37.2	37	37.02857143	0.005714286	0.075592895	0.2	37	37	37	100	96	98.28571429	1.904761905	1.380131119	4	98	98	99	23	18	21	3.333333333	1.825741858	5	20	22	22	97	96	96.28571429	0.238095238	0.487950036	1	96	96	96.5	163	163	163	93.55258824	6.95399191	0	163	163	163	80	80	80	47.57458307
177873	36.8	36.6	36.66666667	0.010666667	0.103279556	0.2	36.6	36.6	36.75	80	78	78.66666667	1.066666667	1.032795559	2	78	78	79.5	22.13369876	17.96163012	19.97184791	6.100796514	1.649955287	4.172068637	19.0888346	19.91861296	20.80809104	99	98	98.83333333	0.166666667	0.40824829	1	99	99	99	108	102	105.3333333	4.266666667	2.065591118	6	104.5	106	106	62	60	61.66666667	0.666666667
177873	37.4	37.2	37.37142857	0.005714286	0.075592895	0.2	37.4	37.4	37.4	104	88	94.57142857	28.95238095	5.380741673	16	91	94	97	22.13369876	17.96163012	19.97184791	6.100796514	1.649955287	4.172068637	19.0888346	19.91861296	20.80809104	98	97	97.71428571	0.238095238	0.487950036	1	97.5	98	98	98	76	89.42857143	52.95238095	7.276838665	22	87	92	93	56	48	53.14285714	6.476190476
177873	37.2	37	37.08571429	0.011428571	0.106904497	0.2	37	37	37.2	80	80	80	0	0	0	80	80	80	22.13369876	17.96163012	19.97184791	6.100796514	1.649955287	4.172068637	19.0888346	19.91861296	20.80809104	99	99	99	0	0	0	99	99	99	100	88	94.14285714	17.47619048	4.180453382	12	92	94	96.5	60	54	56.42857143	5.285714286
177873	37.2	37	37.06666667	0.010666667	0.103279556	0.2	37	37	37.15	80	78	79.66666667	0.666666667	0.816496581	2	80	80	80	22.13369876	17.96163012	19.97184791	6.100796514	1.649955287	4.172068637	19.0888346	19.91861296	20.80809104	99	99	99	0	0	0	99	99	99	100	95	98.5	3.9	1.974841766	5	98	99	100	60	55	57.83333333	2.566666667
177873	37.2	37	37.1	0.012	0.109544512	0.2	37	37.1	37.2	82	80	80.33333333	0.666666667	0.816496581	2	80	80	80	22.13369876	17.96163012	19.97184791	6.100796514	1.649955287	4.172068637	19.0888346	19.91861296	20.80809104	99	99	99	0	0	0	99	99	99	94	86	90	11.2	3.346640106	8	88	89	93	58	52	54.66666667	4.266666667
177873	36.8	36.2	36.54285714	0.036190476	0.190237946	0.6	36.5	36.6	36.6	80	78	79.42857143	0.952380952	0.975900073	2	79	80	80	22.13369876	17.96163012	19.97184791	6.100796514	1.649955287	4.172068637	19.0888346	19.91861296	20.80809104	99	98	98.85714286	0.142857143	0.377964473	1	99	99	99	108	106	106.8571429	1.142857143	1.069044968	2	106	106	108	62	62	62	0
177873	37.4	37.2	37.3	0.012	0.109544512	0.2	37.2	37.3	37.4	92	82	87	14	3.741657387	10	84.5	87	89.5	22.13369876	17.96163012	19.97184791	6.100796514	1.649955287	4.172068637	19.0888346	19.91861296	20.80809104	99	98	98.5	0.3	0.547722558	1	98	98.5	99	94	88	90	6.4	2.529822128	6	88	89	91.5	54	52	53	1.2
177873	37.4	33.8	36.88571429	1.851428571	1.360672103	3.6	37.4	37.4	37.4	118	94	104.8571429	87.80952381	9.370673605	24	97	104	112	22.13369876	17.96163012	19.97184791	6.100796514	1.649955287	4.172068637	19.0888346	19.91861296	20.80809104	98	97	97.57142857	0.285714286	0.534522484	1	97	98	98	112	76	96.85714286	185.1428571	13.60672103	36	88	98	108	68	48	58.57142857	64.95238095
177873	36.8	36.2	36.56666667	0.054666667	0.233809039	0.6	36.45	36.6	36.75	80	78	79.66666667	0.666666667	0.816496581	2	80	80	80	22.13369876	17.96163012	19.97184791	6.100796514	1.649955287	4.172068637	19.0888346	19.91861296	20.80809104	99	99	99	0	0	0	99	99	99	110	106	108.3333333	2.266666667	1.505545305	4	108	108	109.5	64	62	62.66666667	1.066666667
177874	35.83569315	34.83037787	35.47840469	1.070805968	0.425307032	1.005315274	35.3544901	35.57280901	35.71425563	92	84	86.66666667	12.26666667	3.502380143	8	84	85	89	25	17	19.83333333	8.566666667	2.926886856	8	18	19	20.75	99	98	98.8	0.2	0.447213595	1	99	99	99	120	114	117.3333333	4.266666667	2.065591118	6	116.5	118	118	60	58	58.66666667	1.066666667
177874	35.83569315	34.83037787	35.47840469	1.070805968	0.425307032	1.005315274	35.3544901	35.57280901	35.71425563	90	86	88.66666667	2.666666667	1.632993162	4	88	89	90	29	18	20.5	17.5	4.183300133	11	19	19	19	99	99	99	4.98220167	1.080027575	0	99	99	99	120	100	112.6666667	52.26666667	7.229568913	20	110.5	114	117.5	62	54	57.66666667	8.666666667
177874	35.83569315	34.83037787	35.47840469	1.070805968	0.425307032	1.005315274	35.3544901	35.57280901	35.71425563	92	86	89.42857143	3.619047619	1.902379462	6	89	90	90	29	18	21.42857143	16.61904762	4.076646614	11	19	19	23	99	98	98.75	0.25	0.5	1	98.75	99	99	120	100	114.8571429	46.47619048	6.817344826	20	115	118	118	62	56	58.85714286	3.80952381
177874	34.6	34.6	34.6	1.070805968	0.425307032	0	34.6	34.6	34.6	82	80	81	2	1.414213562	2	80.5	81	81.5	20	16	18	8	2.828427125	4	17	18	19	96.9691247	94.61091127	95.93929214	4.98220167	1.080027575	2.358213429	95.5052458	96.06085132	96.49445444	118	114	116	8	2.828427125	4	115	116	117	62	62	62	0
177874	35.83569315	34.83037787	35.47840469	1.070805968	0.425307032	1.005315274	35.3544901	35.57280901	35.71425563	84	82	82.66666667	1.066666667	1.032795559	2	82	82	83.5	18	15	16.16666667	1.766666667	1.329160136	3	15	16	17	96.9691247	94.61091127	95.93929214	4.98220167	1.080027575	2.358213429	95.5052458	96.06085132	96.49445444	120	108	115	26.8	5.176871642	12	111	116	119.5	66	54	60	22.4
177874	34.9	33.6	34.23333333	0.423333333	0.65064071	1.3	33.9	34.2	34.55	86	82	84	4	2	4	83	84	85	23	17	20.33333333	9.333333333	3.055050463	6	19	21	22	99	99	99	4.98220167	1.080027575	0	99	99	99	120	114	116	12	3.464101615	6	114	114	117	64	56	60.66666667	17.33333333
177874	35.83569315	34.83037787	35.47840469	1.070805968	0.425307032	1.005315274	35.3544901	35.57280901	35.71425563	89.30932999	82.99290336	85.89007067	14.83494659	2.484420844	6.316426633	84.39130662	85.70705489	87.19520977	22.13369876	17.96163012	19.97184791	6.100796514	1.649955287	4.172068637	19.0888346	19.91861296	20.80809104	96.9691247	94.61091127	95.93929214	4.98220167	1.080027575	2.358213429	95.5052458	96.06085132	96.49445444	126.4592186	113.138451	119.6561368	93.55258824	6.95399191	13.32076765	116.7836989	119.5036555	122.4543637	69.68951337	61.48160841	65.25693659	47.57458307
177874	35.83569315	34.83037787	35.47840469	1.070805968	0.425307032	1.005315274	35.3544901	35.57280901	35.71425563	92	78	83.42857143	18.28571429	4.276179871	14	82	82	84	23	15	17.42857143	6.952380952	2.6367368	8	16	17	17.5	96.9691247	94.61091127	95.93929214	4.98220167	1.080027575	2.358213429	95.5052458	96.06085132	96.49445444	120	108	113.1428571	22.47619048	4.740906082	12	109	114	116	64	54	57.71428571	16.57142857
177874	35.83569315	34.83037787	35.47840469	1.070805968	0.425307032	1.005315274	35.3544901	35.57280901	35.71425563	92	78	87	33.2	5.761944116	14	83.5	89	91.5	23	16	19.66666667	9.066666667	3.011090611	7	17	20.5	21.75	99	99	99	4.98220167	1.080027575	0	99	99	99	114	106	110	11.2	3.346640106	8	108	109	113	58	54	55.33333333	4.266666667
177950	36.5	34.7	35.67142857	0.322380952	0.567786009	1.8	35.45	35.7	35.95	85	82	83.85714286	1.80952381	1.345185418	3	83	84	85	10	9	9.142857143	0.142857143	0.377964473	1	9	9	9	98	98	98	0	0	0	98	98	98	131	123	127.2857143	8.904761905	2.984084768	8	125.5	127	129.5	70	61	65.14285714	20.80952381
177950	37	36.8	36.9	0.008	0.089442719	0.2	36.825	36.9	36.975	80	79	79.33333333	0.266666667	0.516397779	1	79	79	79.75	10	9	9.166666667	0.166666667	0.40824829	1	9	9	9	98	98	98	0	0	0	98	98	98	121	119	119.5	0.7	0.836660027	2	119	119	119.75	59	56	58	1.6
177950	35.6	35.5	35.57142857	0.002380952	0.048795004	0.1	35.55	35.6	35.6	90	81	82.85714286	10.47619048	3.236694375	9	81	82	82.5	10	9	9.571428571	0.285714286	0.534522484	1	9	10	10	99	98	98.28571429	0.238095238	0.487950036	1	98	98	98.5	151	126	132	77.66666667	8.812869378	25	127	129	132	64	55	58.57142857	12.28571429
177950	37	36.8	36.95714286	0.006190476	0.078679579	0.2	36.95	37	37	80	79	79.28571429	0.238095238	0.487950036	1	79	79	79.5	11	9	10	1	1	2	9	10	11	98	98	98	0	0	0	98	98	98	122	119	120.1428571	1.476190476	1.214985793	3	119	120	121	61	58	59.14285714	0.80952381
177950	35.9	35.5	35.65	0.019	0.137840488	0.4	35.6	35.6	35.675	84	82	82.33333333	0.666666667	0.816496581	2	82	82	82	11	9	10.16666667	0.966666667	0.98319208	2	9.25	10.5	11	99	98	98.33333333	0.266666667	0.516397779	1	98	98	98.75	131	123	126.6666667	8.666666667	2.943920289	8	124.5	127	128	62	61	61.16666667	0.166666667
177950	35.6	35.5	35.53333333	0.002666667	0.051639778	0.1	35.5	35.5	35.575	82	81	81.66666667	0.266666667	0.516397779	1	81.25	82	82	10	9	9.666666667	0.266666667	0.516397779	1	9.25	10	10	99	98	98.33333333	0.266666667	0.516397779	1	98	98	98.75	129	126	127.3333333	2.266666667	1.505545305	3	126	127	128.75	59	55	56.83333333	1.766666667
177950	36.9	35.6	35.81666667	0.281666667	0.530722778	1.3	35.6	35.6	35.6	90	79	82	17.6	4.195235393	11	79.25	80.5	82.5	10	8	9	0.8	0.894427191	2	8.25	9	9.75	99	98	98.33333333	0.266666667	0.516397779	1	98	98	98.75	151	122	130.6666667	121.4666667	11.02119171	29	122.75	127.5	133	64	57	60.16666667	7.766666667
177950	36.5	34.2	35.01428571	0.891428571	0.944154951	2.3	34.2	34.7	35.65	86	84	84.71428571	0.571428571	0.755928946	2	84	85	85	9	9	9	0	0	0	9	9	9	98	98	98	0	0	0	98	98	98	131	124	126.5714286	6.952380952	2.6367368	7	124.5	126	128	71	62	69	9.666666667
177950	37.1	37	37.03333333	0.002666667	0.051639778	0.1	37	37	37.075	82	79	79.5	1.5	1.224744871	3	79	79	79	11	9	10	1.2	1.095445115	2	9	10	11	99	98	98.5	0.3	0.547722558	1	98	98.5	99	125	119	122.6666667	5.866666667	2.422120283	6	121.25	123	124.75	61	58	59.33333333	1.866666667
179660	38.1	38	38.05	0.003	0.054772256	0.1	38	38.05	38.1	88	86	86.83333333	0.966666667	0.98319208	2	86	86.5	87.75	44	29	35.16666667	43.76666667	6.615638039	15	29.25	34.5	39.75	99	98	98.16666667	0.166666667	0.40824829	1	98	98	98	187	163	175	288	16.97056275	24	169	175	181	99	84	91.5	112.5
179660	37.5	37.3	37.42857143	0.005714286	0.075592895	0.2	37.4	37.4	37.5	89	84	86.28571429	3.238095238	1.799470822	5	85	86	87.5	25	22	23.28571429	0.904761905	0.951189731	3	23	23	23.5	98	97	97.57142857	0.285714286	0.534522484	1	97	98	98	179	155	167	288	16.97056275	24	161	167	173	85	82	83.5	4.5
179660	37.9	37.6	37.75	0.011	0.104880885	0.3	37.7	37.75	37.8	91	86	88.33333333	5.466666667	2.338090389	5	86.25	88	90.5	33	22	25	16	4	11	23.25	24	24	99	97	97.83333333	0.566666667	0.752772653	2	97.25	98	98	199	197	198	2	1.414213562	2	197.5	198	198.5	104	101	102.5	4.5
179660	37.9	37.9	37.9	0	0	0	37.9	37.9	37.9	92	83	86.33333333	11.46666667	3.386246693	9	84	85.5	87.75	43	26	32	38.8	6.228964601	17	28	30.5	33.75	99	98	98.33333333	0.266666667	0.516397779	1	98	98	98.75	182	162	172	200	14.14213562	20	167	172	177	79	72	75.5	24.5
179660	37.5	37.3	37.41666667	0.005666667	0.075277265	0.2	37.4	37.4	37.475	87	82	83.66666667	3.066666667	1.751190072	5	83	83	83.75	22	21	21.5	0.3	0.547722558	1	21	21.5	22	98	97	97.16666667	0.166666667	0.40824829	1	97	97	97	213	212	212.5	0.5	0.707106781	1	212.25	212.5	212.75	111	105	108	18
179660	37.7	37.4	37.54285714	0.016190476	0.127241802	0.3	37.45	37.5	37.65	87	83	85.14285714	3.142857143	1.772810521	4	83.5	86	86.5	24	21	22	1.333333333	1.154700538	3	21	22	22.5	99	97	97.42857143	0.619047619	0.786795792	2	97	97	97.5	213	199	206	98	9.899494937	14	202.5	206	209.5	111	101	106	50
179660	38	37.9	37.94285714	0.002857143	0.053452248	0.1	37.9	37.9	38	88	83	85.42857143	3.285714286	1.812653934	5	84	86	86.5	44	28	34.42857143	42.95238095	6.5538066	16	29.5	33	38.5	99	98	98.28571429	0.238095238	0.487950036	1	98	98	98.5	163	162	162.5	0.5	0.707106781	1	162.25	162.5	162.75	99	72	85.5	364.5
179660	37.4	37.3	37.33333333	0.002666667	0.051639778	0.1	37.3	37.3	37.375	87	83	85.16666667	1.766666667	1.329160136	4	85	85	85.75	25	22	23.33333333	1.066666667	1.032795559	3	23	23	23.75	98	97	97.66666667	0.266666667	0.516397779	1	97.25	98	98	204	179	191.5	312.5	17.67766953	25	185.25	191.5	197.75	98	85	91.5	84.5
179660	37.5	30.7	35.77142857	8.729047619	2.95449617	6.8	34.85	37.5	37.5	95	84	88.42857143	13.61904762	3.690399385	11	86	88	90	25	22	23.28571429	1.238095238	1.112697281	3	22.5	23	24	98	97	97.57142857	0.285714286	0.534522484	1	97	98	98	203	155	179	1152	33.9411255	48	167	179	191	106	82	94	288
179711	37	36.8	36.93333333	0.010666667	0.103279556	0.2	36.85	37	37	72	66	68.66666667	4.266666667	2.065591118	6	68	68	69.5	28	21	24.33333333	6.666666667	2.581988897	7	22.5	24.5	25.75	99	99	99	0	0	0	99	99	99	147	147	147	93.55258824	6.95399191	0	147	147	147	55	55	55	47.57458307
179711	37.6	37.4	37.54285714	0.00952381	0.097590007	0.2	37.5	37.6	37.6	68	66	66.85714286	1.142857143	1.069044968	2	66	66	68	22	20	21	0.333333333	0.577350269	2	21	21	21	99	99	99	0	0	0	99	99	99	144	144	144	93.55258824	6.95399191	0	144	144	144	60	60	60	47.57458307
179711	36.4	35.4	35.93333333	0.138666667	0.372379735	1	35.7	36	36.15	72	68	70	1.6	1.264911064	4	70	70	70	27	23	24.16666667	2.166666667	1.471960144	4	23.25	24	24	99	99	99	0	0	0	99	99	99	142	142	142	93.55258824	6.95399191	0	142	142	142	58	58	58	47.57458307
179711	36.4	27.8	33.91428571	11.8247619	3.438715153	8.6	32.4	36	36.2	72	64	68	6.666666667	2.581988897	8	67	68	69	23	20	21.57142857	1.285714286	1.133893419	3	21	21	22.5	98	97	97.71428571	0.238095238	0.487950036	1	97.5	98	98	141	141	141	93.55258824	6.95399191	0	141	141	141	59	59	59	47.57458307
179711	37	35.4	36.25714286	0.44952381	0.670465368	1.6	35.8	36	36.9	72	66	70	4	2	6	70	70	71	28	21	24.71428571	5.904761905	2.429971585	7	23.5	24	26.5	99	99	99	0	0	0	99	99	99	147	147	147	93.55258824	6.95399191	0	147	147	147	55	55	55	47.57458307
179711	36.4	36.4	36.4	0	0	0	36.4	36.4	36.4	68	66	66.66666667	1.066666667	1.032795559	2	66	66	67.5	26	22	23	2.4	1.549193338	4	22	22.5	23	99	98	98.8	0.2	0.447213595	1	99	99	99	144	144	144	93.55258824	6.95399191	0	144	144	144	65	65	65	47.57458307
179711	37.6	37.4	37.46666667	0.010666667	0.103279556	0.2	37.4	37.4	37.55	68	66	67.33333333	1.066666667	1.032795559	2	66.5	68	68	25	20	21.66666667	3.066666667	1.751190072	5	21	21	21.75	99	99	99	0	0	0	99	99	99	141	141	141	93.55258824	6.95399191	0	141	141	141	67	67	67	47.57458307
179711	36.4	36	36.28571429	0.024761905	0.157359158	0.4	36.2	36.4	36.4	68	64	66.57142857	2.285714286	1.511857892	4	66	66	68	26	20	22.42857143	3.619047619	1.902379462	6	21.5	22	23	99	98	98.28571429	0.238095238	0.487950036	1	98	98	98.5	144	144	144	93.55258824	6.95399191	0	144	144	144	65	65	65	47.57458307
179711	37.6	37.5	37.575	0.0025	0.05	0.1	37.575	37.6	37.6	80	66	71	41.2	6.418722614	14	66	68	76	34	21	25.33333333	29.06666667	5.391351098	13	21	23.5	28.25	99	99	99	0	0	0	99	99	99	144	144	144	93.55258824	6.95399191	0	144	144	144	60	60	60	47.57458307
179831	33	32.8	32.88333333	0.005666667	0.075277265	0.2	32.825	32.9	32.9	95	62	69.5	159.5	12.62933094	33	63.25	65	66.75	26	16	19.5	11.9	3.449637662	10	18	18.5	19.75	99	97	97.5	1	1	2	97	97	97.5	135	98	111.2857143	143.5714286	11.98212955	37	106	108	113	93	63	79.71428571	95.23809524
179831	32.6	30.6	31.78571429	0.778095238	0.882097068	2	31	32.2	32.55	60	57	58.71428571	0.904761905	0.951189731	3	58.5	59	59	18	17	17.28571429	0.238095238	0.487950036	1	17	17	17.5	98	97	97.42857143	0.285714286	0.534522484	1	97	97	98	113	93	97.75	39.92857143	6.318905873	20	95.5	96	97	69	55	66.375	22.26785714
179831	32.8	32	32.3	0.124	0.352136337	0.8	32.1	32.1	32.55	74	56	60.83333333	50.56666667	7.111024305	18	56.25	57.5	62.5	19	15	16.66666667	2.666666667	1.632993162	4	15.25	16.5	17.75	99	97	98	0.8	0.894427191	2	97.25	98	98.75	124	97	104.1428571	83.14285714	9.118270513	27	99.5	101	104	77	68	71.14285714	11.14285714
179831	32.8	31.7	32.18333333	0.277666667	0.526940857	1.1	31.725	32.05	32.675	62	58	59.83333333	4.166666667	2.041241452	4	58	59.5	61.75	19	15	16.5	1.9	1.378404875	4	16	16	16.75	97	96	96.83333333	0.166666667	0.40824829	1	97	97	97	129	90	99.14285714	196.8095238	14.02888177	39	91	93	100	73	66	68.14285714	5.476190476
179831	32.2	30.6	31.26666667	0.338666667	0.581950742	1.6	30.95	31.1	31.55	59	57	58.33333333	0.666666667	0.816496581	2	58	58.5	59	18	17	17.5	0.3	0.547722558	1	17	17.5	18	98	97	97.5	0.3	0.547722558	1	97	97.5	98	113	94	98.57142857	42.61904762	6.528326556	19	96	96	97.5	69	55	66.42857143	25.95238095
179831	34.1	32.3	33.18571429	0.364761905	0.603955218	1.8	32.8	33.2	33.55	62	61	61.42857143	0.285714286	0.534522484	1	61	61	62	16	15	15.71428571	0.238095238	0.487950036	1	15.5	16	16	97	96	96.85714286	0.142857143	0.377964473	1	97	97	97	124	90	97.5	120.2857143	10.96748441	34	92.75	94	95.75	70	57	66.5	16
179831	33	32.5	32.71666667	0.049666667	0.222860195	0.5	32.6	32.6	32.9	60	57	58.66666667	1.066666667	1.032795559	3	58.25	59	59	17	16	16.66666667	0.266666667	0.516397779	1	16.25	17	17	98	97	97.5	0.3	0.547722558	1	97	97.5	98	118	93	99.42857143	73.28571429	8.560707581	25	95	97	99	70	58	66.14285714	15.47619048
179831	34.8	33.2	33.98571429	0.331428571	0.575698334	1.6	33.55	34.1	34.35	62	61	61.57142857	0.285714286	0.534522484	1	61	62	62	16	15	15.71428571	0.238095238	0.487950036	1	15.5	16	16	97	96	96.71428571	0.238095238	0.487950036	1	96.5	97	97	124	93	98.25	110.7857143	10.52547929	31	93.75	94.5	95.75	70	57	66.625	15.98214286
179831	32.9	32.1	32.6	0.12	0.346410162	0.8	32.4	32.8	32.8	95	56	67.14285714	187.4761905	13.69219451	39	59	63	69	26	15	18.42857143	12.95238095	3.598941643	11	16.5	18	18.5	99	98	98.6	0.3	0.547722558	1	98	99	99	124	97	107.625	82.26785714	9.070163016	27	103	105	110.5	93	68	76	67.42857143
180235	37.4	27.3	35.44285714	14.25285714	3.775295636	10.1	35.7	37.2	37.4	58	46	52.28571429	12.57142857	3.545621042	12	52	52	53	34	22	28.57142857	19.61904762	4.429339411	12	25.5	29	32	96	95	95.42857143	0.285714286	0.534522484	1	95	95	96	193	166	173.7142857	88.9047619	9.428932172	27	167.5	170	176	170	74	95.14285714	1165.142857
180235	37.2	34.5	36.38333333	1.177666667	1.085203514	2.7	35.95	36.8	37.2	50	46	48	3.2	1.788854382	4	46.5	48	49.5	26	23	23.83333333	1.366666667	1.169045194	3	23	23.5	24	96	94	95.33333333	0.666666667	0.816496581	2	95	95.5	96	170	166	168.3333333	2.266666667	1.505545305	4	168	168	169.5	76	74	75.66666667	0.666666667
180235	37.2	33.6	36.15714286	1.99952381	1.414045194	3.6	35.55	37	37.1	50	46	47.42857143	3.619047619	1.902379462	4	46	46	49	24	17	19.57142857	10.28571429	3.207134903	7	17	18	22	95	95	95	0	0	0	95	95	95	176	105	149.5714286	908.6190476	30.1433085	71	125	168	174	112	76	90.14285714	235.4761905
180235	37.4	37.2	37.26666667	0.010666667	0.103279556	0.2	37.2	37.2	37.35	54	44	49	17.2	4.147288271	10	46	49	52	31	21	24.5	13.9	3.728270376	10	22	23.5	25.75	96	95	95.83333333	0.166666667	0.40824829	1	96	96	96	176	167	170.8333333	16.96666667	4.119061382	9	168	169	174.5	170	74	92.33333333	1469.466667
180235	36.8	34.2	35.6	1.072	1.035374328	2.6	34.9	35.6	36.45	52	44	49.33333333	9.066666667	3.011090611	8	48.5	50	51.5	25	24	24.5	0.3	0.547722558	1	24	24.5	25	95	95	95	0	0	0	95	95	95	174	154	163.3333333	47.46666667	6.889605697	20	159.5	164	165.5	168	72	104.6666667	1991.466667
180235	36.4	29.9	34.66	7.228	2.688494002	6.5	35.4	35.6	36	50	48	49.6	0.8	0.894427191	2	50	50	50	27	21	24	5	2.236067977	6	23	24	25	95	95	95	0	0	0	95	95	95	162	120	152.4	330.8	18.18790807	42	158	160	162	152	84	109.2	691.2
180235	36.8	34.5	35.64285714	0.712857143	0.844308677	2.3	35	35.8	36.2	52	48	50.28571429	1.904761905	1.380131119	4	50	50	51	26	23	24.42857143	0.952380952	0.975900073	3	24	24	25	96	95	95.28571429	0.238095238	0.487950036	1	95	95	95.5	170	154	163.4285714	31.61904762	5.623081683	16	161	164	167	78	72	76	4
180235	37.2	29.9	34.93333333	7.766666667	2.786873995	7.3	34.1	35.95	36.825	50	46	49	2.8	1.673320053	4	48.5	50	50	24	17	21.5	7.5	2.738612788	7	20.25	22	23.75	95	95	95	0	0	0	95	95	95	176	105	142.1666667	896.9666667	29.94940177	71	120.5	142	166.5	112	78	91.5	212.7
180235	37.4	27.3	35.18333333	16.55366667	4.06861975	10.1	35	37.4	37.4	58	44	50	25.6	5.059644256	14	46.5	50	52	34	23	28	23.2	4.816637832	11	23.75	27.5	32	97	95	95.5	0.7	0.836660027	2	95	95	95.75	193	160	169.5	144.7	12.02913131	33	163	166	169	100	70	82.33333333	111.0666667
180442	37.9	37.7	37.83333333	0.006666667	0.081649658	0.2	37.8	37.85	37.9	87	82	85	2.8	1.673320053	5	85	85	85.75	24	19	21.66666667	3.066666667	1.751190072	5	21	21.5	22.75	97	96	96.16666667	0.166666667	0.40824829	1	96	96	96	140	140	140	93.55258824	6.95399191	0	140	140	140	63	63	63	47.57458307
180442	36.7	36.5	36.6	0.008	0.089442719	0.2	36.525	36.6	36.675	81	76	77.33333333	3.466666667	1.861898673	5	76.25	77	77	24	17	19.5	8.3	2.880972058	7	17.25	18.5	21.25	97	96	96.83333333	0.166666667	0.40824829	1	97	97	97	137	128	132.5	40.5	6.363961031	9	130.25	132.5	134.75	63	62	62.5	0.5
180442	37.7	37.4	37.53333333	0.014666667	0.121106014	0.3	37.425	37.55	37.6	89	83	86.5	3.9	1.974841766	6	86.25	87	87	28	21	23.16666667	7.766666667	2.786873995	7	21.25	22	24.25	96	95	95.33333333	0.266666667	0.516397779	1	95	95	95.75	129	107	118	242	15.55634919	22	112.5	118	123.5	59	54	56.5	12.5
180442	36.9	36.5	36.71428571	0.024761905	0.157359158	0.4	36.6	36.7	36.85	81	76	77.85714286	2.80952381	1.67616342	5	77	77	78.5	22	16	18.28571429	3.904761905	1.97604704	6	17	18	19	97	96	96.85714286	0.142857143	0.377964473	1	97	97	97	137	123	130	98	9.899494937	14	126.5	130	133.5	63	56	59.5	24.5
180442	35.9	34.7	34.97142857	0.172380952	0.415187852	1.2	34.8	34.8	34.9	80	75	78	3.333333333	1.825741858	5	77	78	79.5	23	16	19.71428571	6.238095238	2.497617913	7	18.5	20	21	98	96	96.71428571	0.571428571	0.755928946	2	96	97	97	166	132	149	578	24.04163056	34	140.5	149	157.5	60	60	60	0
180442	37.1	36.8	36.95	0.011	0.104880885	0.3	36.9	36.95	37	87	76	79.83333333	16.56666667	4.070217029	11	77.25	78.5	81.25	24	16	18.66666667	9.466666667	3.076794869	8	16.25	18	19.75	97	97	97	0	0	0	97	97	97	123	123	123	93.55258824	6.95399191	0	123	123	123	56	56	56	47.57458307
180442	36	34.8	35.47142857	0.322380952	0.567786009	1.2	34.9	35.9	35.9	80	73	76.71428571	6.238095238	2.497617913	7	75	77	78.5	23	16	19	9	3	7	16	20	21	97	96	96.57142857	0.285714286	0.534522484	1	96	97	97	166	122	144	968	31.11269837	44	133	144	155	60	56	58	8
180442	36.7	35.9	36.31666667	0.177666667	0.421505239	0.8	35.925	36.35	36.7	79	73	76.33333333	5.866666667	2.422120283	6	75	76	78.5	22	16	18.5	7.9	2.810693865	6	16	18	20.75	97	97	97	0	0	0	97	97	97	122	122	122	93.55258824	6.95399191	0	122	122	122	56	56	56	47.57458307
180442	37.8	37.5	37.67142857	0.012380952	0.111269728	0.3	37.6	37.7	37.75	89	83	86	3.666666667	1.914854216	6	85	86	87	28	21	23.28571429	6.904761905	2.627691364	7	21	23	24.5	96	95	95.57142857	0.285714286	0.534522484	1	95	96	96	140	129	134.5	60.5	7.778174593	11	131.75	134.5	137.25	63	59	61	8
181480	33.9	33.3	33.69285714	0.053690476	0.231712054	0.6	33.55	33.8	33.875	50	47	48.57142857	1.285714286	1.133893419	3	48	48	49.5	40	22	26.71428571	42.9047619	6.550172662	18	22	24	28.5	90	79	83.57142857	19.61904762	4.429339411	11	80	83	86.5	114	114	114	93.55258824	6.95399191	0	114	114	114	72	72	72	47.57458307
181480	33.3	33.1	33.25	0.007	0.083666003	0.2	33.225	33.3	33.3	60	48	51.66666667	23.46666667	4.844240567	12	48.25	49.5	53.75	52	34	45.83333333	39.76666667	6.306081721	18	45.25	47.5	49	94	88	92.16666667	4.966666667	2.228601953	6	92	92.5	93.75	177	151	161.5	116.3	10.78424777	26	152.5	159.5	168.75	97	85	90.33333333	19.06666667
181480	33.7	33.4	33.51666667	0.013666667	0.116904519	0.3	33.425	33.5	33.575	64	62	62.83333333	0.566666667	0.752772653	2	62.25	63	63	36	25	30.83333333	13.36666667	3.656045222	11	29.5	31.5	32	96	94	95.16666667	0.566666667	0.752772653	2	95	95	95.75	198	156	176.4	190.9333333	13.81786284	42	167	178.5	183	94	80	85.8	26.62222222
181480	33.8	33.5	33.65714286	0.016190476	0.127241802	0.3	33.55	33.7	33.75	64	63	63.14285714	0.142857143	0.377964473	1	63	63	63	40	25	32.42857143	23.61904762	4.85994317	15	30	32	35	97	94	95.42857143	0.952380952	0.975900073	3	95	95	96	198	151	170.2307692	237.525641	15.41186689	47	156	175	179	86	77	80.84615385	9.807692308
181480	34.2	34	34.13333333	0.006666667	0.081649658	0.2	34.1	34.15	34.2	65	64	64.16666667	0.166666667	0.40824829	1	64	64	64	43	23	29.83333333	52.96666667	7.277820186	20	25.5	27.5	31.75	98	95	96.33333333	1.066666667	1.032795559	3	96	96	96.75	180	140	172.7142857	208.9047619	14.45353804	40	177.5	178	178	84	76	78.42857143	6.952380952
181480	34.3	34.1	34.22857143	0.005714286	0.075592895	0.2	34.2	34.2	34.3	65	63	63.85714286	0.476190476	0.690065559	2	63.5	64	64	28	22	24.85714286	4.476190476	2.115700942	6	23.5	25	26	98	95	97.14285714	1.476190476	1.214985793	3	96.5	98	98	180	166	174.8571429	25.47619048	5.047394424	14	172.5	177	178	79	74	77.14285714	2.80952381
181480	34	33.7	33.85	0.011	0.104880885	0.3	33.8	33.85	33.9	64	63	63.16666667	0.166666667	0.40824829	1	63	63	63	40	32	36.5	15.1	3.885871846	8	33.25	37	40	97	94	95.66666667	1.066666667	1.032795559	3	95.25	96	96	177	144	162.4166667	199.3560606	14.11935057	33	150	164.5	175.25	80	73	76.83333333	4.151515152
181480	33.8	33.1	33.4	0.06	0.244948974	0.7	33.25	33.3	33.55	49	47	48	0.333333333	0.577350269	2	48	48	48	52	22	37.42857143	124.6190476	11.16329018	30	28.5	40	45.5	93	79	85	35.33333333	5.944184833	14	80	83	90	154	114	142.75	368.9166667	19.20720351	40	141.75	151.5	152.5	91	72	83.5	65.66666667
181480	34.4	34.3	34.33333333	0.002666667	0.051639778	0.1	34.3	34.3	34.375	64	62	63	0.4	0.632455532	2	63	63	63	25	20	22.16666667	3.766666667	1.940790217	5	21	21.5	23.5	99	98	98.5	0.3	0.547722558	1	98	98.5	99	175	153	164.1666667	62.16666667	7.884584115	22	159.75	164	169	78	69	73.5	10.7
181595	33.2	33.2	33.2	0	0	0	33.2	33.2	33.2	126	92	107	185.2	13.60882067	34	95	108	115	22.13369876	17.96163012	19.97184791	6.100796514	1.649955287	4.172068637	19.0888346	19.91861296	20.80809104	96	91	93.33333333	3.466666667	1.861898673	5	92.25	93	94.5	139	86	120.6666667	372.6666667	19.30457631	53	115.5	126	132.75	78	46	65.5	167.9
181595	34.6	34.2	34.42857143	0.019047619	0.138013112	0.4	34.4	34.4	34.5	96	80	84	30.66666667	5.537749242	16	81	82	84	22.13369876	17.96163012	19.97184791	6.100796514	1.649955287	4.172068637	19.0888346	19.91861296	20.80809104	94	91	93	1.666666667	1.290994449	3	92	94	94	105	92	98.5	84.5	9.192388155	13	95.25	98.5	101.75	73	68	70.5	12.5
181595	33.2	33	33.14285714	0.00952381	0.097590007	0.2	33.1	33.2	33.2	150	88	124.2857143	569.9047619	23.87267815	62	108	126	145	22.13369876	17.96163012	19.97184791	6.100796514	1.649955287	4.172068637	19.0888346	19.91861296	20.80809104	93	91	91.85714286	0.476190476	0.690065559	2	91.5	92	92	139	72	101.4285714	985.2857143	31.38926113	67	76	82	132.5	78	44	60.14285714	235.4761905
181595	34.8	34.4	34.62857143	0.032380952	0.179947082	0.4	34.5	34.6	34.8	96	82	85.42857143	23.61904762	4.85994317	14	83	84	85	22.13369876	17.96163012	19.97184791	6.100796514	1.649955287	4.172068637	19.0888346	19.91861296	20.80809104	94	91	92.85714286	1.476190476	1.214985793	3	92	93	94	92	92	92	0	0	0	92	92	92	73	52	62.5	220.5
181595	33.4	32.8	33.03333333	0.054666667	0.233809039	0.6	32.85	33	33.15	68	62	64.66666667	5.866666667	2.422120283	6	62.5	65	66	22.13369876	17.96163012	19.97184791	6.100796514	1.649955287	4.172068637	19.0888346	19.91861296	20.80809104	96	95	95.33333333	0.266666667	0.516397779	1	95	95	95.75	108	84	95.33333333	85.86666667	9.266426855	24	88	96	101	62	46	55.66666667	56.66666667
181595	33.8	33	33.45714286	0.08952381	0.299205297	0.8	33.3	33.4	33.7	74	66	69.71428571	9.904761905	3.14718317	8	67	70	72	22.13369876	17.96163012	19.97184791	6.100796514	1.649955287	4.172068637	19.0888346	19.91861296	20.80809104	96	95	95.42857143	0.285714286	0.534522484	1	95	95	96	110	76	98	146.6666667	12.11060142	34	93	102	106	64	50	59.42857143	24.95238095
181595	34	33.4	33.76666667	0.054666667	0.233809039	0.6	33.65	33.8	33.95	76	70	73	4.4	2.097617696	6	72	73	74	22.13369876	17.96163012	19.97184791	6.100796514	1.649955287	4.172068637	19.0888346	19.91861296	20.80809104	97	95	96.16666667	0.566666667	0.752772653	2	96	96	96.75	110	70	86.33333333	303.0666667	17.40881003	40	71.5	82	100	64	46	54.66666667	63.46666667
181595	34.4	34.2	34.26666667	0.010666667	0.103279556	0.2	34.2	34.2	34.35	82	76	79	4.4	2.097617696	6	78	79	80	22.13369876	17.96163012	19.97184791	6.100796514	1.649955287	4.172068637	19.0888346	19.91861296	20.80809104	96	94	94.5	0.7	0.836660027	2	94	94	94.75	105	72	86.25	190.9166667	13.81725974	33	79.5	84	90.75	68	48	55.5	75.66666667
181595	33.2	32.8	33	0.032	0.178885438	0.4	32.85	33	33.15	150	62	109	1793.2	42.34619227	88	70	115	146.5	22.13369876	17.96163012	19.97184791	6.100796514	1.649955287	4.172068637	19.0888346	19.91861296	20.80809104	96	91	92.5	3.1	1.760681686	5	92	92	92	82	60	73.57142857	60.61904762	7.785823503	22	70.5	72	80	52	36	44.14285714	34.80952381
181861	31.8	31.6	31.62857143	0.005714286	0.075592895	0.2	31.6	31.6	31.6	116	82	86.85714286	165.1428571	12.85079208	34	82	82	82	22.13369876	17.96163012	19.97184791	6.100796514	1.649955287	4.172068637	19.0888346	19.91861296	20.80809104	98	97	97.42857143	0.285714286	0.534522484	1	97	97	98	120	88	99.42857143	110.2857143	10.50170054	32	93	98	102	80	58	65.14285714	51.80952381
181861	31.8	31.6	31.71428571	0.011428571	0.106904497	0.2	31.6	31.8	31.8	78	78	78	0	0	0	78	78	78	22.13369876	17.96163012	19.97184791	6.100796514	1.649955287	4.172068637	19.0888346	19.91861296	20.80809104	92	89	90.85714286	1.80952381	1.345185418	3	90	91	92	96	88	92.57142857	7.619047619	2.760262237	8	91	94	94	62	56	59.14285714	5.142857143
181861	31.6	31.6	31.6	0	0	0	31.6	31.6	31.6	84	82	82.66666667	1.066666667	1.032795559	2	82	82	83.5	22.13369876	17.96163012	19.97184791	6.100796514	1.649955287	4.172068637	19.0888346	19.91861296	20.80809104	98	97	97.83333333	0.166666667	0.40824829	1	98	98	98	112	92	102.3333333	56.66666667	7.527726527	20	98.5	101	108	74	58	66.33333333	37.46666667
181861	31.8	31.6	31.63333333	0.006666667	0.081649658	0.2	31.6	31.6	31.6	120	82	100	390.4	19.75854246	38	82	99	117.5	22.13369876	17.96163012	19.97184791	6.100796514	1.649955287	4.172068637	19.0888346	19.91861296	20.80809104	98	97	97.33333333	0.266666667	0.516397779	1	97	97	97.75	120	88	102	121.6	11.027239	32	95.5	102	105.5	80	62	69.66666667	53.46666667
181861	31.8	31.6	31.68571429	0.011428571	0.106904497	0.2	31.6	31.6	31.8	120	120	120	0	0	0	120	120	120	22.13369876	17.96163012	19.97184791	6.100796514	1.649955287	4.172068637	19.0888346	19.91861296	20.80809104	99	98	98.85714286	0.142857143	0.377964473	1	99	99	99	128	110	116.1428571	34.80952381	5.899959645	18	112.5	116	117	74	58	64.28571429	35.23809524
181861	31.8	31.6	31.77142857	0.005714286	0.075592895	0.2	31.8	31.8	31.8	134	120	125.7142857	51.23809524	7.158079019	14	120	120	133	22.13369876	17.96163012	19.97184791	6.100796514	1.649955287	4.172068637	19.0888346	19.91861296	20.80809104	99	99	99	0	0	0	99	99	99	116	94	106.5714286	67.28571429	8.202786983	22	100.5	110	112.5	62	51	57.42857143	14.61904762
181861	31.8	31.6	31.63333333	0.006666667	0.081649658	0.2	31.6	31.6	31.6	80	78	78.66666667	1.066666667	1.032795559	2	78	78	79.5	22.13369876	17.96163012	19.97184791	6.100796514	1.649955287	4.172068637	19.0888346	19.91861296	20.80809104	95	89	91.33333333	5.066666667	2.250925735	6	89.5	91.5	92	96	88	92.33333333	8.666666667	2.943920289	8	90.5	93	94	64	56	59.5	9.5
181861	31.6	31.6	31.6	0	0	0	31.6	31.6	31.6	120	118	119.6666667	0.666666667	0.816496581	2	120	120	120	22.13369876	17.96163012	19.97184791	6.100796514	1.649955287	4.172068637	19.0888346	19.91861296	20.80809104	99	98	98.33333333	0.266666667	0.516397779	1	98	98	98.75	128	104	115.3333333	71.46666667	8.453795992	24	110	117	118	76	66	71.66666667	11.86666667
181861	31.8	31.8	31.8	0	0	0	31.8	31.8	31.8	78	76	77	1.2	1.095445115	2	76	77	78	22.13369876	17.96163012	19.97184791	6.100796514	1.649955287	4.172068637	19.0888346	19.91861296	20.80809104	92	90	91	0.8	0.894427191	2	90.25	91	91.75	96	90	92.66666667	5.866666667	2.422120283	6	90.5	93	94	62	58	59.66666667	2.266666667
182425	35.4	35.3	35.38333333	0.001666667	0.040824829	0.1	35.4	35.4	35.4	58	56	57	0.8	0.894427191	2	56.25	57	57.75	26	26	26	0	0	0	26	26	26	98	97	97.33333333	0.266666667	0.516397779	1	97	97	97.75	131	126	129	6	2.449489743	5	126.75	130	131	50	49	49.33333333	0.266666667
182425	35.6	34.9	35.4	0.063333333	0.251661148	0.7	35.35	35.4	35.6	81	69	74.14285714	18.80952381	4.33699479	12	71.5	73	76.5	26	26	26	0	0	0	26	26	26	98	96	97.14285714	0.80952381	0.899735411	2	96.5	97	98	137	121	127.7142857	27.23809524	5.219012861	16	124.5	128	129.5	56	48	51.42857143	8.619047619
182425	35.5	35.5	35.5	0	0	0	35.5	35.5	35.5	71	62	65.28571429	9.571428571	3.093772547	9	63	65	66.5	27	26	26.14285714	0.142857143	0.377964473	1	26	26	26	97	95	96.14285714	0.80952381	0.899735411	2	95.5	96	97	134	126	130.4285714	6.285714286	2.507132682	8	129.5	131	131.5	53	48	50	2.666666667
182425	35.6	35.6	35.6	0	0	0	35.6	35.6	35.6	73	69	70.66666667	2.666666667	1.632993162	4	69.25	70.5	71.75	27	26	26.16666667	0.166666667	0.40824829	1	26	26	26	98	97	97.66666667	0.266666667	0.516397779	1	97.25	98	98	135	124	130	20	4.472135955	11	126.5	131.5	132.75	54	48	51.33333333	5.466666667
182425	35.5	35.5	35.5	0	0	0	35.5	35.5	35.5	63	61	62.16666667	0.566666667	0.752772653	2	62	62	62.75	26	26	26	0	0	0	26	26	26	96	94	94.83333333	0.566666667	0.752772653	2	94.25	95	95	132	124	128.1666667	8.166666667	2.857738033	8	126.5	128.5	129.75	50	47	48.5	1.1
182425	35.5	35.4	35.42857143	0.002380952	0.048795004	0.1	35.4	35.4	35.45	66	57	59.57142857	8.952380952	2.992052966	9	58	59	59.5	26	26	26	0	0	0	26	26	26	97	95	96.42857143	0.619047619	0.786795792	2	96	97	97	131	120	127.7142857	18.57142857	4.309458037	11	125.5	130	131	51	48	49.42857143	0.952380952
182425	35.5	35.4	35.46666667	0.002666667	0.051639778	0.1	35.425	35.5	35.5	66	59	61	6.8	2.607680962	7	59.25	60.5	61	26	26	26	0	0	0	26	26	26	97	95	95.83333333	0.566666667	0.752772653	2	95.25	96	96	130	120	126.6666667	15.86666667	3.983298466	10	124.75	128	129.75	51	48	49	1.2
182425	35.6	34.8	35.18571429	0.098095238	0.313201593	0.8	34.9	35.3	35.4	81	71	75	13.66666667	3.696845502	10	72.5	74	77	35	26	27.28571429	11.57142857	3.401680257	9	26	26	26	98	95	96.28571429	1.571428571	1.253566341	3	95.5	96	97	137	120	127.2857143	33.9047619	5.822779569	17	123.5	128	129.5	56	45	50.57142857	12.61904762
182425	35.6	35.5	35.53333333	0.002666667	0.051639778	0.1	35.5	35.5	35.575	71	65	67.66666667	4.666666667	2.160246899	6	66.25	67.5	68.75	28	26	26.5	0.7	0.836660027	2	26	26	26.75	98	96	97	0.4	0.632455532	2	97	97	97	134	126	131.5	9.1	3.016620626	8	131	132	133.75	53	49	51	2
182951	37.4	37.4	37.4	0	0	0	37.4	37.4	37.4	84	80	82.33333333	2.266666667	1.505545305	4	82	82	83.5	22.13369876	17.96163012	19.97184791	6.100796514	1.649955287	4.172068637	19.0888346	19.91861296	20.80809104	99	99	99	0	0	0	99	99	99	181	170	176	16.4	4.049691346	11	174	176	178.75	64	56	60.33333333	16.66666667
182951	37.4	37.2	37.31428571	0.011428571	0.106904497	0.2	37.2	37.4	37.4	84	78	81.71428571	4.571428571	2.138089935	6	81	82	83	22.13369876	17.96163012	19.97184791	6.100796514	1.649955287	4.172068637	19.0888346	19.91861296	20.80809104	99	99	99	0	0	0	99	99	99	194	176	180.5714286	37.28571429	6.106202935	18	178	178	180	68	62	64.28571429	3.238095238
182951	37.4	37.2	37.22857143	0.005714286	0.075592895	0.2	37.2	37.2	37.2	80	72	75.14285714	9.142857143	3.023715784	8	73	74	77	22.13369876	17.96163012	19.97184791	6.100796514	1.649955287	4.172068637	19.0888346	19.91861296	20.80809104	99	98	98.2	0.2	0.447213595	1	98	98	98	198	178	186.8571429	59.80952381	7.733661734	20	181	184	193	76	66	70	12
182951	37.4	37.4	37.4	0	0	0	37.4	37.4	37.4	86	84	84.28571429	0.571428571	0.755928946	2	84	84	84	22.13369876	17.96163012	19.97184791	6.100796514	1.649955287	4.172068637	19.0888346	19.91861296	20.80809104	99	98	98.8	0.2	0.447213595	1	99	99	99	188	174	180	18.66666667	4.320493799	14	178	180	181	60	56	57.42857143	2.285714286
182951	37.4	34.8	36.94285714	0.902857143	0.950187951	2.6	37.2	37.2	37.4	80	74	77.14285714	3.80952381	1.951800146	6	76	78	78	22.13369876	17.96163012	19.97184791	6.100796514	1.649955287	4.172068637	19.0888346	19.91861296	20.80809104	98	98	98	0	0	0	98	98	98	198	166	180.5714286	88.95238095	9.43145699	32	178	180	182	76	64	68.57142857	14.28571429
182951	37.4	37.4	37.4	0	0	0	37.4	37.4	37.4	86	78	83	7.6	2.75680975	8	82.5	84	84	22.13369876	17.96163012	19.97184791	6.100796514	1.649955287	4.172068637	19.0888346	19.91861296	20.80809104	99	98	98.75	0.25	0.5	1	98.75	99	99	180	166	175.3333333	25.06666667	5.006662228	14	174.5	177	178	58	54	56	1.6
182951	37.2	37.2	37.2	0	0	0	37.2	37.2	37.2	74	70	71.66666667	2.266666667	1.505545305	4	70.5	72	72	22.13369876	17.96163012	19.97184791	6.100796514	1.649955287	4.172068637	19.0888346	19.91861296	20.80809104	99	98	98.33333333	0.266666667	0.516397779	1	98	98	98.75	194	184	189.3333333	15.46666667	3.932768321	10	186.5	190	192	72	68	70	3.2
182951	37.4	37.2	37.23333333	0.006666667	0.081649658	0.2	37.2	37.2	37.2	82	78	80	3.2	1.788854382	4	78.5	80	81.5	22.13369876	17.96163012	19.97184791	6.100796514	1.649955287	4.172068637	19.0888346	19.91861296	20.80809104	99	99	99	0	0	0	99	99	99	208	176	190	216	14.69693846	32	178	186	203	76	62	68.33333333	39.06666667
182951	37.4	37.4	37.4	0	0	0	37.4	37.4	37.4	84	78	81.66666667	8.666666667	2.943920289	6	79	83	84	22.13369876	17.96163012	19.97184791	6.100796514	1.649955287	4.172068637	19.0888346	19.91861296	20.80809104	99	99	99	0	0	0	99	99	99	190	180	185.3333333	13.86666667	3.723797345	10	183	186	187.5	60	58	58.66666667	1.066666667
182952	37	36.8	36.93333333	0.010666667	0.103279556	0.2	36.85	37	37	68	62	64	4.8	2.19089023	6	62.5	64	64	20	11	13	12.4	3.521363372	9	11	11.5	12.75	96	93	95	1.2	1.095445115	3	95	95	95.75	146	130	138.6666667	29.86666667	5.465040409	16	136.5	139	141.5	56	50	53.66666667	7.066666667
182952	37.2	37.2	37.2	0	0	0	37.2	37.2	37.2	62	60	61.71428571	0.571428571	0.755928946	2	62	62	62	19	16	18	1.333333333	1.154700538	3	17.5	18	19	97	93	95.42857143	3.285714286	1.812653934	4	94	96	97	146	134	139.1428571	18.47619048	4.298393941	12	137	138	141	58	52	54	5.333333333
182952	37	36.8	36.97142857	0.005714286	0.075592895	0.2	37	37	37	70	62	65.14285714	9.142857143	3.023715784	8	63	64	67	17	11	13.28571429	4.238095238	2.058663459	6	12	13	14	95	93	94.28571429	0.904761905	0.951189731	2	93.5	95	95	150	136	141.7142857	23.23809524	4.820590756	14	139	140	144	58	52	54.57142857	4.952380952
182952	37.2	37	37.08571429	0.011428571	0.106904497	0.2	37	37	37.2	70	66	67.71428571	1.904761905	1.380131119	4	67	68	68	17	13	14.57142857	1.619047619	1.272418021	4	14	14	15	97	94	95.28571429	1.571428571	1.253566341	3	94	96	96	152	146	148.8571429	6.476190476	2.544836041	6	147	148	151	56	54	54.85714286	1.142857143
182952	37	37	37	0	0	0	37	37	37	70	62	65.33333333	10.66666667	3.265986324	8	62.5	65	67.5	19	13	15	6	2.449489743	6	13.25	14	16.25	95	92	94	1.6	1.264911064	3	93.25	94.5	95	150	140	144.5	23.1	4.806245936	10	140.25	143.5	149	60	54	56.16666667	5.766666667
182952	37.2	37.2	37.2	0	0	0	37.2	37.2	37.2	64	62	62.66666667	1.066666667	1.032795559	2	62	62	63.5	19	17	18	0.8	0.894427191	2	17.25	18	18.75	97	93	96	2.8	1.673320053	4	95.5	97	97	138	134	137	2.8	1.673320053	4	136.5	138	138	54	52	52.33333333	0.666666667
182952	37.2	37.2	37.2	0	0	0	37.2	37.2	37.2	68	64	66.33333333	2.266666667	1.505545305	4	66	66	67.5	17	14	14.83333333	1.366666667	1.169045194	3	14	14.5	15	97	96	96.66666667	0.266666667	0.516397779	1	96.25	97	97	152	138	145	42.8	6.542170894	14	139	145	151	56	52	53.66666667	3.866666667
182952	37.2	37	37.1	0.012	0.109544512	0.2	37	37.1	37.2	64	60	62	1.6	1.264911064	4	62	62	62	19	14	17.16666667	3.366666667	1.834847859	5	16.5	18	18	97	93	96	2.4	1.549193338	4	96	96.5	97	148	138	143.1666667	12.96666667	3.600925807	10	141.25	143	145.5	62	54	56.83333333	8.166666667
182952	37	34.2	36.57142857	1.099047619	1.04835472	2.8	36.9	37	37	70	64	67.14285714	3.80952381	1.951800146	6	66	68	68	19	13	15.71428571	5.238095238	2.288688541	6	14	15	17.5	97	94	95.42857143	1.952380952	1.397276262	3	94	96	96.5	150	140	146.2857143	12.57142857	3.545621042	10	145	146	149	58	52	54.57142857	3.619047619
183511	37.4	34	35.96666667	1.526666667	1.235583533	3.4	35.4	36.1	36.8	80	74	77.66666667	5.466666667	2.338090389	6	76.5	78	79.5	22.13369876	17.96163012	19.97184791	6.100796514	1.649955287	4.172068637	19.0888346	19.91861296	20.80809104	96.9691247	94.61091127	95.93929214	4.98220167	1.080027575	2.358213429	95.5052458	96.06085132	96.49445444	164	144	154.3333333	71.06666667	8.430104784	20	147	157	159.5	76	66	71	17.2
183511	37.5	34.4	35.95	4.805	2.192031022	3.1	35.175	35.95	36.725	84	80	80.85714286	2.476190476	1.573591585	4	80	80	81	22.13369876	17.96163012	19.97184791	6.100796514	1.649955287	4.172068637	19.0888346	19.91861296	20.80809104	99	98	98.71428571	0.238095238	0.487950036	1	98.5	99	99	138	120	128	30.66666667	5.537749242	18	126	126	130	100	76	84.57142857	54.28571429
183511	37.4	35.2	36.3	2.42	1.555634919	2.2	35.75	36.3	36.85	80	78	79.33333333	1.066666667	1.032795559	2	78.5	80	80	22.13369876	17.96163012	19.97184791	6.100796514	1.649955287	4.172068637	19.0888346	19.91861296	20.80809104	96.9691247	94.61091127	95.93929214	4.98220167	1.080027575	2.358213429	95.5052458	96.06085132	96.49445444	170	156	163.3333333	29.86666667	5.465040409	14	159.5	164	167	78	66	72	19.2
183511	35.83569315	34.83037787	35.47840469	1.070805968	0.425307032	1.005315274	35.3544901	35.57280901	35.71425563	82	78	80	1.6	1.264911064	4	80	80	80	22.13369876	17.96163012	19.97184791	6.100796514	1.649955287	4.172068637	19.0888346	19.91861296	20.80809104	99	99	99	0	0	0	99	99	99	178	120	143.6666667	592.6666667	24.34474618	58	127	134	162	100	72	81.33333333	113.0666667
183511	36.3	29.7	33.28	9.357	3.058921379	6.6	30.4	34.2	35.8	104	75	83.16666667	109.7666667	10.47695885	29	78.5	80	81.5	22.13369876	17.96163012	19.97184791	6.100796514	1.649955287	4.172068637	19.0888346	19.91861296	20.80809104	96.9691247	94.61091127	95.93929214	4.98220167	1.080027575	2.358213429	95.5052458	96.06085132	96.49445444	153	140	144.1666667	27.36666667	5.231315959	13	140.5	142	146.5	76	66	68.16666667	16.16666667
183511	36.3	30.4	34.7	4.49	2.11896201	5.9	34.1	35.8	36.1	82	74	78.28571429	7.238095238	2.690370837	8	77	78	80	22.13369876	17.96163012	19.97184791	6.100796514	1.649955287	4.172068637	19.0888346	19.91861296	20.80809104	96.9691247	94.61091127	95.93929214	4.98220167	1.080027575	2.358213429	95.5052458	96.06085132	96.49445444	156	140	146.7142857	34.9047619	5.908025212	16	143	144	150.5	76	66	68.71428571	15.57142857
183511	32.2	32.2	32.2	1.070805968	0.425307032	0	32.2	32.2	32.2	80	78	79.42857143	0.952380952	0.975900073	2	79	80	80	22.13369876	17.96163012	19.97184791	6.100796514	1.649955287	4.172068637	19.0888346	19.91861296	20.80809104	96.9691247	94.61091127	95.93929214	4.98220167	1.080027575	2.358213429	95.5052458	96.06085132	96.49445444	164	150	156.5714286	34.28571429	5.855400438	14	152	156	161	72	60	66	24
183511	32.2	32.2	32.2	1.070805968	0.425307032	0	32.2	32.2	32.2	84	78	80.66666667	4.266666667	2.065591118	6	80	80	81.5	22.13369876	17.96163012	19.97184791	6.100796514	1.649955287	4.172068637	19.0888346	19.91861296	20.80809104	99	99	99	4.98220167	1.080027575	0	99	99	99	164	150	156.6666667	37.86666667	6.153589738	14	151	157	161.5	68	60	64	12.8
183511	37.6	34.4	36.86	1.898	1.377679208	3.2	37.4	37.4	37.5	84	80	83	2.8	1.673320053	4	82.5	84	84	22.13369876	17.96163012	19.97184791	6.100796514	1.649955287	4.172068637	19.0888346	19.91861296	20.80809104	99	98	98.33333333	0.266666667	0.516397779	1	98	98	98.75	132	126	129	6	2.449489743	6	127	130	130	84	82	83.33333333	1.066666667
183752	32.2	31.2	31.93333333	0.138666667	0.372379735	1	32	32	32.15	96	94	94.33333333	0.666666667	0.816496581	2	94	94	94	22.13369876	17.96163012	19.97184791	6.100796514	1.649955287	4.172068637	19.0888346	19.91861296	20.80809104	96.9691247	94.61091127	95.93929214	4.98220167	1.080027575	2.358213429	95.5052458	96.06085132	96.49445444	115	86	102.6666667	122.7878788	11.08096922	29	93.5	103.5	113	60	48	55.08333333	12.26515152
183752	31.8	30.6	31.22857143	0.205714286	0.453557368	1.2	31	31.4	31.4	98	92	94.28571429	5.904761905	2.429971585	6	92	94	96	22.13369876	17.96163012	19.97184791	6.100796514	1.649955287	4.172068637	19.0888346	19.91861296	20.80809104	96.9691247	94.61091127	95.93929214	4.98220167	1.080027575	2.358213429	95.5052458	96.06085132	96.49445444	90	64	72.46153846	69.93589744	8.362768527	26	66	68	79	42	34	37.23076923	8.025641026
183752	31.8	31.1	31.65	0.079	0.281069386	0.7	31.65	31.8	31.8	98	96	96.33333333	0.666666667	0.816496581	2	96	96	96	22.13369876	17.96163012	19.97184791	6.100796514	1.649955287	4.172068637	19.0888346	19.91861296	20.80809104	96.9691247	94.61091127	95.93929214	4.98220167	1.080027575	2.358213429	95.5052458	96.06085132	96.49445444	110	80	95.5	141.9090909	11.91256022	30	85.5	94	108.25	55	46	50.91666667	9.537878788
183752	31.8	31.8	31.8	0	0	0	31.8	31.8	31.8	96	96	96	0	0	0	96	96	96	22.13369876	17.96163012	19.97184791	6.100796514	1.649955287	4.172068637	19.0888346	19.91861296	20.80809104	96.9691247	94.61091127	95.93929214	4.98220167	1.080027575	2.358213429	95.5052458	96.06085132	96.49445444	107	80	91.58333333	103.9015152	10.19320927	27	82	89.5	101.5	55	47	51.41666667	6.083333333
183752	31.8	31.2	31.5	0.108	0.328633535	0.6	31.2	31.5	31.8	100	94	97.33333333	5.866666667	2.422120283	6	96	97	99.5	22.13369876	17.96163012	19.97184791	6.100796514	1.649955287	4.172068637	19.0888346	19.91861296	20.80809104	96.9691247	94.61091127	95.93929214	4.98220167	1.080027575	2.358213429	95.5052458	96.06085132	96.49445444	99	68	82.75	106.0227273	10.29673382	31	73.5	82.5	91	48	38	44.91666667	7.71969697
183752	32	31.8	31.9	0.012	0.109544512	0.2	31.8	31.9	32	96	94	95.33333333	1.066666667	1.032795559	2	94.5	96	96	22.13369876	17.96163012	19.97184791	6.100796514	1.649955287	4.172068637	19.0888346	19.91861296	20.80809104	96.9691247	94.61091127	95.93929214	4.98220167	1.080027575	2.358213429	95.5052458	96.06085132	96.49445444	119	88	104.6666667	144.969697	12.04033625	31	96	105.5	116	62	51	56.91666667	10.08333333
183752	31.4	30.6	31.2	0.08	0.282842712	0.8	31.2	31.2	31.4	96	92	93.71428571	3.238095238	1.799470822	4	92	94	95	22.13369876	17.96163012	19.97184791	6.100796514	1.649955287	4.172068637	19.0888346	19.91861296	20.80809104	96.9691247	94.61091127	95.93929214	4.98220167	1.080027575	2.358213429	95.5052458	96.06085132	96.49445444	99	64	75.23076923	120.025641	10.95562143	35	66	72	80	48	34	39.92307692	20.57692308
183752	31.8	31.6	31.77142857	0.005714286	0.075592895	0.2	31.8	31.8	31.8	96	96	96	0	0	0	96	96	96	22.13369876	17.96163012	19.97184791	6.100796514	1.649955287	4.172068637	19.0888346	19.91861296	20.80809104	96.9691247	94.61091127	95.93929214	4.98220167	1.080027575	2.358213429	95.5052458	96.06085132	96.49445444	110	82	93.07692308	109.5769231	10.46789965	28	84	87	101	55	46	51.23076923	8.858974359
183752	32	31.8	31.97142857	0.005714286	0.075592895	0.2	32	32	32	96	94	95.14285714	1.142857143	1.069044968	2	94	96	96	22.13369876	17.96163012	19.97184791	6.100796514	1.649955287	4.172068637	19.0888346	19.91861296	20.80809104	96.9691247	94.61091127	95.93929214	4.98220167	1.080027575	2.358213429	95.5052458	96.06085132	96.49445444	119	90	104.7692308	116.6923077	10.80242138	29	96	98	115	62	53	57.61538462	6.423076923
183753	35.2	34.8	35.1	0.028	0.167332005	0.4	35.05	35.2	35.2	66	66	66	0	0	0	66	66	66	22.13369876	17.96163012	19.97184791	6.100796514	1.649955287	4.172068637	19.0888346	19.91861296	20.80809104	97	95	96.16666667	0.966666667	0.98319208	2	95.25	96.5	97	134	116	125.6666667	40.66666667	6.377042157	18	122.5	126	129.5	62	58	61	2.8
183753	35.2	34.8	35.03333333	0.022666667	0.150554531	0.4	35	35	35.15	74	72	72.66666667	1.066666667	1.032795559	2	72	72	73.5	40	40	40	0	0	0	40	40	40	96	94	95.33333333	0.666666667	0.816496581	2	95	95.5	96	130	114	124	35.2	5.93295879	16	122.5	124	128.5	62	56	60	4.8
183753	35.2	31.6	34.02857143	1.605714286	1.267167821	3.6	33.6	34.4	34.9	68	66	66.85714286	1.142857143	1.069044968	2	66	66	68	22.13369876	17.96163012	19.97184791	6.100796514	1.649955287	4.172068637	19.0888346	19.91861296	20.80809104	97	95	95.85714286	0.476190476	0.690065559	2	95.5	96	96	144	128	135.4285714	30.28571429	5.503245796	16	132	136	138	64	62	62.28571429	0.571428571
183753	34.4	28.4	32.47142857	4.075714286	2.018839837	6	32.05	33.2	33.6	68	64	66	4	2	4	64	66	68	54	54	54	6.100796514	1.649955287	0	54	54	54	98	96	96.85714286	0.80952381	0.899735411	2	96	97	97.5	144	128	135.4285714	30.28571429	5.503245796	16	132	136	138	64	56	60.85714286	7.80952381
183753	35.2	35.2	35.2	0	0	0	35.2	35.2	35.2	72	70	70.33333333	0.666666667	0.816496581	2	70	70	70	40	40	40	0	0	0	40	40	40	99	95	98.33333333	2.666666667	1.632993162	4	99	99	99	124	100	109	84.4	9.186947262	24	103	106	113.5	68	50	56.66666667	49.06666667
183753	35.2	35.2	35.2	0	0	0	35.2	35.2	35.2	70	70	70	0	0	0	70	70	70	40	40	40	0	0	0	40	40	40	99	95	98.14285714	2.142857143	1.463850109	4	98	99	99	134	100	119.7142857	167.2380952	12.93205688	34	111	124	129	74	52	64.85714286	70.47619048
183753	35.4	32.8	34.45714286	0.796190476	0.892295061	2.6	34.1	34.8	35	78	70	73.71428571	5.904761905	2.429971585	8	73	74	74	40	37	39.42857143	1.285714286	1.133893419	3	39.5	40	40	98	95	96.57142857	0.952380952	0.975900073	3	96	97	97	132	114	127.1428571	41.14285714	6.414269806	18	126	130	131	62	58	61.14285714	2.476190476
183753	35.4	32.8	34.53333333	1.162666667	1.07827022	2.6	33.95	34.9	35.4	78	66	71.33333333	23.46666667	4.844240567	12	67	72	74	44	37	40.66666667	7.866666667	2.804757862	7	39.25	40	43	98	97	97.33333333	0.266666667	0.516397779	1	97	97	97.75	132	114	122.3333333	85.46666667	9.244818369	18	114	121	131	62	56	59.5	7.9
183753	35.2	35.2	35.2	0	0	0	35.2	35.2	35.2	70	70	70	0	0	0	70	70	70	40	40	40	0	0	0	40	40	40	98	95	96	2.4	1.549193338	3	95	95	97.25	142	126	135	31.6	5.621387729	16	132.5	136	138	76	70	73.33333333	4.266666667
183953	36.4	36.2	36.23333333	0.006666667	0.081649658	0.2	36.2	36.2	36.2	78	72	74.66666667	5.866666667	2.422120283	6	72.5	75	76	17	13	14.16666667	2.566666667	1.602081979	4	13	13.5	14.75	99	99	99	4.98220167	1.080027575	0	99	99	99	92	92	92	0	0	0	92	92	92	70	66	68	8
183953	33	32.6	32.8	0.032	0.178885438	0.4	32.65	32.8	32.95	76	68	70.33333333	8.666666667	2.943920289	8	68.5	70	70	16	6	9.666666667	30.33333333	5.507570547	10	6.5	7	11.5	99	99	99	4.98220167	1.080027575	0	99	99	99	95	82	88.5	84.5	9.192388155	13	85.25	88.5	91.75	78	58	68	200
183953	35	32	33.96666667	2.102666667	1.45005747	3	32.85	34.8	34.95	78	66	69.33333333	23.46666667	4.844240567	12	66	67	71	26	7	13.83333333	62.96666667	7.935153853	19	7.25	11.5	18.75	99	99	99	0	0	0	99	99	99	97	79	88	162	12.72792206	18	83.5	88	92.5	77	55	66	242
183953	32.6	32.2	32.36666667	0.022666667	0.150554531	0.4	32.25	32.4	32.4	72	68	69	2.8	1.673320053	4	68	68	69.5	15	5	11.83333333	16.16666667	4.020779361	10	10	13.5	14.75	96.9691247	94.61091127	95.93929214	4.98220167	1.080027575	2.358213429	95.5052458	96.06085132	96.49445444	90	87	88.5	4.5	2.121320344	3	87.75	88.5	89.25	67	63	65	8
183953	34.6	34.4	34.42857143	0.005714286	0.075592895	0.2	34.4	34.4	34.4	64	62	62.85714286	1.142857143	1.069044968	2	62	62	64	17	2	12.5	29.1	5.394441584	15	13	13.5	15.5	99	99	99	0	0	0	99	99	99	100	81	90.5	180.5	13.43502884	19	85.75	90.5	95.25	69	57	63	72
183953	36.4	32.8	34.34285714	3.24952381	1.802643561	3.6	32.9	33	36.2	76	70	72.85714286	9.142857143	3.023715784	6	70	72	76	17	13	15.25	2.916666667	1.707825128	4	14.5	15.5	16.25	99	99	99	0	0	0	99	99	99	95	92	93.5	4.5	2.121320344	3	92.75	93.5	94.25	78	66	72	72
183953	34.8	34.4	34.56666667	0.022666667	0.150554531	0.4	34.45	34.6	34.6	66	62	64.33333333	2.266666667	1.505545305	4	64	64	65.5	13	2	9.2	19.7	4.438468204	11	8	11	12	99	99	99	0	0	0	99	99	99	81	81	81	93.55258824	6.95399191	0	81	81	81	57	57	57	47.57458307
183953	34.4	34.2	34.31428571	0.011428571	0.106904497	0.2	34.2	34.4	34.4	66	60	62.57142857	3.619047619	1.902379462	6	62	62	63	17	13	14.57142857	1.952380952	1.397276262	4	14	14	15	99	99	99	0	0	0	99	99	99	100	97	98.5	4.5	2.121320344	3	97.75	98.5	99.25	69	67	68	2
183953	35	32	33	1.88	1.37113092	3	32.2	32.2	33.7	78	66	70	16	4	12	68	68	71	26	7	15.71428571	35.23809524	5.936168397	19	13.5	15	17.5	99	99	99	4.98220167	1.080027575	0	99	99	99	97	90	93.5	24.5	4.949747468	7	91.75	93.5	95.25	77	63	70	98
184943	36.4	36.4	36.4	0	0	0	36.4	36.4	36.4	68	64	67.14285714	2.476190476	1.573591585	4	67	68	68	14	13	13.42857143	0.285714286	0.534522484	1	13	13	14	99	98	98.6	0.3	0.547722558	1	98	99	99	150	144	147	18	4.242640687	6	145.5	147	148.5	74	71	72.5	4.5
184943	35.6	28.6	33.6	8.74	2.9563491	7	33.2	35.2	35.4	68	66	67.66666667	0.666666667	0.816496581	2	68	68	68	15	13	13.5	0.7	0.836660027	2	13	13	13.75	99	99	99	0	0	0	99	99	99	159	158	158.5	0.5	0.707106781	1	158.25	158.5	158.75	82	76	79	18
184943	34.2	28.6	32	5.946666667	2.438578821	5.6	31.15	32.6	33.45	68	66	67	1.2	1.095445115	2	66	67	68	15	13	14	0.4	0.632455532	2	14	14	14	99	99	99	0	0	0	99	99	99	159	153	156	18	4.242640687	6	154.5	156	157.5	82	76	79	18
184943	36.4	36.4	36.4	0	0	0	36.4	36.4	36.4	76	64	70	19.2	4.38178046	12	67	71	72	16	13	14.33333333	1.066666667	1.032795559	3	14	14	14.75	99	99	99	0	0	0	99	99	99	155	150	152.5	12.5	3.535533906	5	151.25	152.5	153.75	82	80	81	2
184943	36.4	36	36.13333333	0.042666667	0.206559112	0.4	36	36	36.3	80	72	75.2	11.2	3.346640106	8	72	76	76	33	15	20	56	7.483314774	18	15	18	19	99	99	99	0	0	0	99	99	99	148	148	148	93.55258824	6.95399191	0	148	148	148	79	79	79	47.57458307
184943	36.2	35.2	35.7	0.14	0.374165739	1	35.45	35.7	35.95	68	66	67	1.2	1.095445115	2	66	67	68	13	8	11.66666667	4.666666667	2.160246899	5	10.75	13	13	99	99	99	0	0	0	99	99	99	158	158	158	93.55258824	6.95399191	0	158	158	158	76	76	76	47.57458307
184943	36.4	36	36.28571429	0.038095238	0.195180015	0.4	36.2	36.4	36.4	80	70	74.33333333	13.46666667	3.669695719	10	72	74	76	33	14	18.66666667	52.26666667	7.229568913	19	15	15.5	18.25	99	99	99	0	0	0	99	99	99	150	148	149	2	1.414213562	2	148.5	149	149.5	82	79	80.5	4.5
184943	36.4	36.4	36.4	0	0	0	36.4	36.4	36.4	68	64	66	3.2	1.788854382	4	64.5	66	67.5	14	13	13.66666667	0.266666667	0.516397779	1	13.25	14	14	99	99	99	0	0	0	99	99	99	165	150	157.5	112.5	10.60660172	15	153.75	157.5	161.25	82	74	78	32
184943	36.4	36.4	36.4	0	0	0	36.4	36.4	36.4	72	68	68.66666667	2.666666667	1.632993162	4	68	68	68	14	13	13.66666667	0.266666667	0.516397779	1	13.25	14	14	99	98	98.16666667	0.166666667	0.40824829	1	98	98	98	144	117	130.5	364.5	19.09188309	27	123.75	130.5	137.25	75	71	73	8
186042	35.4	35	35.2	0.032	0.178885438	0.4	35.05	35.2	35.35	90	86	88.66666667	4.266666667	2.065591118	4	87	90	90	22.13369876	17.96163012	19.97184791	6.100796514	1.649955287	4.172068637	19.0888346	19.91861296	20.80809104	96.9691247	94.61091127	95.93929214	4.98220167	1.080027575	2.358213429	95.5052458	96.06085132	96.49445444	92	90	90.66666667	1.066666667	1.032795559	2	90	90	91.5	40	36	38	3.2
186042	33.6	33.2	33.4	0.032	0.178885438	0.4	33.25	33.4	33.55	70	66	67.66666667	3.866666667	1.966384161	4	66	67	69.5	22.13369876	17.96163012	19.97184791	6.100796514	1.649955287	4.172068637	19.0888346	19.91861296	20.80809104	96.9691247	94.61091127	95.93929214	4.98220167	1.080027575	2.358213429	95.5052458	96.06085132	96.49445444	84	84	84	0	0	0	84	84	84	53	50	51.5	4.5
186042	34.8	34.4	34.6	0.032	0.178885438	0.4	34.45	34.6	34.75	84	76	80.66666667	10.66666667	3.265986324	8	78.5	81	83.5	22.13369876	17.96163012	19.97184791	6.100796514	1.649955287	4.172068637	19.0888346	19.91861296	20.80809104	96.9691247	94.61091127	95.93929214	4.98220167	1.080027575	2.358213429	95.5052458	96.06085132	96.49445444	96	88	90.66666667	7.466666667	2.732520204	8	90	90	90	42	38	40	1.6
186042	35.2	34.6	34.85714286	0.04952381	0.222539456	0.6	34.7	34.8	35	90	80	84.57142857	10.28571429	3.207134903	10	83	84	86	22.13369876	17.96163012	19.97184791	6.100796514	1.649955287	4.172068637	19.0888346	19.91861296	20.80809104	96.9691247	94.61091127	95.93929214	4.98220167	1.080027575	2.358213429	95.5052458	96.06085132	96.49445444	92	88	90	1.333333333	1.154700538	4	90	90	90	40	38	39.42857143	0.952380952
186042	34.2	33.8	34	0.032	0.178885438	0.4	33.85	34	34.15	74	72	73	1.2	1.095445115	2	72	73	74	22.13369876	17.96163012	19.97184791	6.100796514	1.649955287	4.172068637	19.0888346	19.91861296	20.80809104	96.9691247	94.61091127	95.93929214	4.98220167	1.080027575	2.358213429	95.5052458	96.06085132	96.49445444	96	72	84.66666667	145.3333333	12.05542755	24	79	86	91	47	36	41.66666667	30.33333333
186042	34	33.4	33.65714286	0.04952381	0.222539456	0.6	33.5	33.6	33.8	72	66	70	5.333333333	2.309401077	6	69	70	72	22.13369876	17.96163012	19.97184791	6.100796514	1.649955287	4.172068637	19.0888346	19.91861296	20.80809104	96.9691247	94.61091127	95.93929214	4.98220167	1.080027575	2.358213429	95.5052458	96.06085132	96.49445444	86	84	85	2	1.414213562	2	84.5	85	85.5	50	47	48.5	4.5
186042	32.4	32	32.23333333	0.022666667	0.150554531	0.4	32.2	32.2	32.35	76	64	70.16666667	22.56666667	4.750438576	12	67	70	73.75	22.13369876	17.96163012	19.97184791	6.100796514	1.649955287	4.172068637	19.0888346	19.91861296	20.80809104	96.9691247	94.61091127	95.93929214	4.98220167	1.080027575	2.358213429	95.5052458	96.06085132	96.49445444	104	96	99.66666667	16.33333333	4.041451884	8	97.5	99	101.5	76	64	70.66666667	37.33333333
186042	32.8	32.2	32.5	0.044	0.20976177	0.6	32.4	32.5	32.6	70	64	67.5	4.7	2.167948339	6	66.5	68	68.75	22.13369876	17.96163012	19.97184791	6.100796514	1.649955287	4.172068637	19.0888346	19.91861296	20.80809104	96.9691247	94.61091127	95.93929214	4.98220167	1.080027575	2.358213429	95.5052458	96.06085132	96.49445444	96	91	93.5	12.5	3.535533906	5	92.25	93.5	94.75	64	61	62.5	4.5
186042	33	32.6	32.8	0.032	0.178885438	0.4	32.65	32.8	32.95	70	66	67.83333333	2.566666667	1.602081979	4	66.5	68	68.75	22.13369876	17.96163012	19.97184791	6.100796514	1.649955287	4.172068637	19.0888346	19.91861296	20.80809104	96.9691247	94.61091127	95.93929214	4.98220167	1.080027575	2.358213429	95.5052458	96.06085132	96.49445444	91	90	90.5	0.5	0.707106781	1	90.25	90.5	90.75	61	53	57	32
186342	37.1	35.8	36.25	0.435	0.659545298	1.3	35.8	35.85	36.8	119	103	110	36.8	6.066300355	16	105.75	109	113.75	22	21	21.33333333	0.266666667	0.516397779	1	21	21	21.75	95	94	94.66666667	0.266666667	0.516397779	1	94.25	95	95	126.4592186	113.138451	119.6561368	93.55258824	6.95399191	13.32076765	116.7836989	119.5036555	122.4543637	69.68951337	61.48160841	65.25693659	47.57458307
186342	35.8	28.2	34.28	11.552	3.398823326	7.6	35.8	35.8	35.8	111	101	104.5	12.7	3.563705936	10	103	103	105.25	22	20	21.5	0.7	0.836660027	2	21.25	22	22	96	94	95.16666667	0.566666667	0.752772653	2	95	95	95.75	151	151	151	93.55258824	6.95399191	0	151	151	151	77	77	77	47.57458307
186342	37.1	35.9	36.71428571	0.178095238	0.422013315	1.2	36.6	36.7	37.05	130	101	112.7142857	104.2380952	10.20970593	29	105.5	113	117	25	21	22	2.333333333	1.527525232	4	21	21	22.5	96	91	94.57142857	3.285714286	1.812653934	5	94	95	96	126.4592186	113.138451	119.6561368	93.55258824	6.95399191	13.32076765	116.7836989	119.5036555	122.4543637	69.68951337	61.48160841	65.25693659	47.57458307
186342	37.4	36.8	37.2	0.08	0.282842712	0.6	37	37.4	37.4	122	109	116.4285714	20.61904762	4.540820148	13	114	118	119	24	22	23	0.666666667	0.816496581	2	22.5	23	23.5	99	95	96.66666667	2.266666667	1.505545305	4	96	96	97.5	126.4592186	113.138451	119.6561368	93.55258824	6.95399191	13.32076765	116.7836989	119.5036555	122.4543637	69.68951337	61.48160841	65.25693659	47.57458307
186342	37	36.6	36.75	0.039	0.197484177	0.4	36.6	36.65	36.925	130	101	110.3333333	127.0666667	11.27238514	29	101.5	108	113.75	25	21	22.33333333	2.266666667	1.505545305	4	21.25	22	22.75	96	91	95.16666667	4.166666667	2.041241452	5	96	96	96	142	142	142	93.55258824	6.95399191	0	142	142	142	72	72	72	47.57458307
186342	37	36.3	36.775	0.109166667	0.330403793	0.7	36.675	36.9	37	122	106	113.3333333	34.26666667	5.853773712	16	109.75	112.5	116.75	24	22	22.83333333	0.566666667	0.752772653	2	22.25	23	23	96	96	96	0	0	0	96	96	96	126.4592186	113.138451	119.6561368	93.55258824	6.95399191	13.32076765	116.7836989	119.5036555	122.4543637	69.68951337	61.48160841	65.25693659	47.57458307
186342	37.4	32.7	36.225	5.5225	2.35	4.7	36.225	37.4	37.4	122	109	117.7142857	18.9047619	4.34796066	13	117	118	120.5	25	22	23	1.333333333	1.154700538	3	22	23	23.5	99	94	96.33333333	3.866666667	1.966384161	5	95	96	97.75	172	172	172	93.55258824	6.95399191	0	172	172	172	98	98	98	47.57458307
186342	35.8	28.2	33.28333333	9.753666667	3.123086081	7.6	31.575	34.5	35.7	116	103	107.8571429	29.47619048	5.429197959	13	103	106	112	24	21	22.14285714	1.142857143	1.069044968	3	21.5	22	22.5	96	94	95	0.666666667	0.816496581	2	94.5	95	95.5	126.4592186	113.138451	119.6561368	93.55258824	6.95399191	13.32076765	116.7836989	119.5036555	122.4543637	69.68951337	61.48160841	65.25693659	47.57458307
186342	35.4	30.9	33.3	5.13	2.264950331	4.5	32.25	33.6	34.5	116	103	111	26.8	5.176871642	13	108	112	115.25	25	21	23	2	1.414213562	4	22.25	23	23.75	95	93	94.33333333	0.666666667	0.816496581	2	94	94.5	95	126.4592186	113.138451	119.6561368	93.55258824	6.95399191	13.32076765	116.7836989	119.5036555	122.4543637	69.68951337	61.48160841	65.25693659	47.57458307
186464	31.4	31.2	31.33333333	0.010666667	0.103279556	0.2	31.25	31.4	31.4	80	78	79	1.2	1.095445115	2	78	79	80	22.13369876	17.96163012	19.97184791	6.100796514	1.649955287	4.172068637	19.0888346	19.91861296	20.80809104	97	89	93	7.2	2.683281573	8	92	93	94	144	138	141.8333333	6.566666667	2.562550813	6	140.25	142.5	144	86	82	84.66666667	2.666666667
186464	34	33.2	33.61428571	0.088095238	0.29680842	0.8	33.4	33.6	33.85	88	82	85.42857143	4.952380952	2.225394561	6	84	86	87	22.13369876	17.96163012	19.97184791	6.100796514	1.649955287	4.172068637	19.0888346	19.91861296	20.80809104	96.9691247	94.61091127	95.93929214	4.98220167	1.080027575	2.358213429	95.5052458	96.06085132	96.49445444	164	164	164	0	0	0	164	164	164	107	83	95	288
186464	31.8	31.4	31.53333333	0.026666667	0.163299316	0.4	31.4	31.5	31.6	82	80	81.66666667	0.666666667	0.816496581	2	82	82	82	22.13369876	17.96163012	19.97184791	6.100796514	1.649955287	4.172068637	19.0888346	19.91861296	20.80809104	98	94	95	2.4	1.549193338	4	94	94.5	95	160	152	156	8	2.828427125	8	154.5	156	157.5	102	94	98.66666667	10.66666667
186464	31.6	31.4	31.42857143	0.005714286	0.075592895	0.2	31.4	31.4	31.4	82	78	80.57142857	2.285714286	1.511857892	4	80	80	82	22.13369876	17.96163012	19.97184791	6.100796514	1.649955287	4.172068637	19.0888346	19.91861296	20.80809104	98	89	94.42857143	8.285714286	2.878491669	9	94	94	96	156	138	149.1428571	50.47619048	7.104659772	18	144	152	155	102	86	92.57142857	43.61904762
186464	33.6	33	33.25714286	0.04952381	0.222539456	0.6	33.1	33.2	33.4	86	82	83.14285714	2.476190476	1.573591585	4	82	82	84	22.13369876	17.96163012	19.97184791	6.100796514	1.649955287	4.172068637	19.0888346	19.91861296	20.80809104	96.9691247	94.61091127	95.93929214	4.98220167	1.080027575	2.358213429	95.5052458	96.06085132	96.49445444	165	164	164.5	0.5	0.707106781	1	164.25	164.5	164.75	99	83	91	128
186464	32.4	31.8	32.1	0.044	0.20976177	0.6	32	32.1	32.2	88	82	84.33333333	5.466666667	2.338090389	6	82.5	84	85.5	22.13369876	17.96163012	19.97184791	6.100796514	1.649955287	4.172068637	19.0888346	19.91861296	20.80809104	98	93	96.5	3.1	1.760681686	5	97	97	97	172	164	166.6666667	12.26666667	3.502380143	8	164	165	169	106	102	103	2.8
186464	32.6	32.2	32.45714286	0.036190476	0.190237946	0.4	32.3	32.6	32.6	88	80	84.28571429	7.238095238	2.690370837	8	83	84	86	22.13369876	17.96163012	19.97184791	6.100796514	1.649955287	4.172068637	19.0888346	19.91861296	20.80809104	98	93	96	7	2.645751311	5	95	97	97.5	176	166	170	13.33333333	3.651483717	10	167	170	172	108	102	105.1428571	3.80952381
186464	32.8	32.6	32.66666667	0.010666667	0.103279556	0.2	32.6	32.6	32.75	86	80	82.33333333	5.466666667	2.338090389	6	80.5	82	83.5	22.13369876	17.96163012	19.97184791	6.100796514	1.649955287	4.172068637	19.0888346	19.91861296	20.80809104	99	99	99	4.98220167	1.080027575	0	99	99	99	176	166	170.8333333	12.96666667	3.600925807	10	168.5	171	172.75	108	100	104.5	7.9
186464	33.2	32.8	32.93333333	0.026666667	0.163299316	0.4	32.8	32.9	33	82	78	80.66666667	2.666666667	1.632993162	4	80	81	82	22.13369876	17.96163012	19.97184791	6.100796514	1.649955287	4.172068637	19.0888346	19.91861296	20.80809104	96.9691247	94.61091127	95.93929214	4.98220167	1.080027575	2.358213429	95.5052458	96.06085132	96.49445444	176	165	171.6666667	34.33333333	5.859465277	11	169.5	174	175	100	99	99.66666667	0.333333333
186932	36.8	36	36.33333333	0.154666667	0.393276832	0.8	36	36.2	36.7	66	62	64.66666667	4.266666667	2.065591118	4	63	66	66	25	19	22.5	4.7	2.167948339	6	21.5	23	23.75	96.9691247	94.61091127	95.93929214	4.98220167	1.080027575	2.358213429	95.5052458	96.06085132	96.49445444	112	96	106.6666667	41.06666667	6.408327915	16	103.5	109	111.5	66	54	59.66666667	24.66666667
186932	36.8	36.4	36.6	0.016	0.126491106	0.4	36.6	36.6	36.6	64	62	63.66666667	0.666666667	0.816496581	2	64	64	64	21	14	18.83333333	7.766666667	2.786873995	7	17.75	20	20.75	99	99	99	0	0	0	99	99	99	118	116	117.3333333	1.066666667	1.032795559	2	116.5	118	118	54	52	52.66666667	1.066666667
186932	36	36	36	0	0	0	36	36	36	70	66	67.33333333	2.666666667	1.632993162	4	66	67	68	29	16	22	32	5.656854249	13	17.25	21.5	26.5	96.9691247	94.61091127	95.93929214	4.98220167	1.080027575	2.358213429	95.5052458	96.06085132	96.49445444	119	108	113	13.6	3.687817783	11	111.25	113	114	54	52	53	1.2
186932	36.5	34.2	35.16666667	1.423333333	1.193035345	2.3	34.5	34.8	35.65	74	64	66.14285714	12.80952381	3.579039509	10	64	65	66	25	9	20.14285714	26.14285714	5.113008619	16	21	21	22	99	99	99	4.98220167	1.080027575	0	99	99	99	144	122	127.8571429	62.14285714	7.883074092	22	123	125	129	68	52	56.57142857	32.95238095
186932	36.8	36	36.54285714	0.076190476	0.276026224	0.8	36.5	36.6	36.7	66	62	64.28571429	4.571428571	2.138089935	4	62	66	66	25	16	21.42857143	9.619047619	3.10145895	9	20	22	23.5	96.9691247	94.61091127	95.93929214	4.98220167	1.080027575	2.358213429	95.5052458	96.06085132	96.49445444	112	96	104.2857143	55.23809524	7.43223353	16	98	102	112	70	56	63.14285714	23.80952381
186932	36.6	36.6	36.6	0	0	0	36.6	36.6	36.6	66	62	64.33333333	2.266666667	1.505545305	4	64	64	65.5	25	16	21.33333333	10.66666667	3.265986324	9	19.75	22.5	23	99	99	99	4.98220167	1.080027575	0	99	99	99	114	93	102.5	71.9	8.47938677	21	98	99	109	70	52	59.66666667	48.66666667
186932	36.8	36.6	36.71428571	0.011428571	0.106904497	0.2	36.6	36.8	36.8	66	62	64.28571429	1.904761905	1.380131119	4	64	64	65	21	14	17.71428571	8.571428571	2.927700219	7	15.5	18	20	99	99	99	0	0	0	99	99	99	118	112	115.4285714	7.619047619	2.760262237	6	113	116	118	60	52	54	9.333333333
186932	36	36	36	0	0	0	36	36	36	70	64	66.28571429	5.904761905	2.429971585	6	64	66	68	22	9	17.85714286	21.14285714	4.598136268	13	16.5	18	21.5	96.9691247	94.61091127	95.93929214	4.98220167	1.080027575	2.358213429	95.5052458	96.06085132	96.49445444	126	108	118.8571429	46.14285714	6.792853387	18	115	122	123	54	52	52.57142857	0.952380952
186932	36.8	36.8	36.8	0	0	0	36.8	36.8	36.8	66	64	64.66666667	1.066666667	1.032795559	2	64	64	65.5	19	14	17.16666667	6.166666667	2.483277404	5	15	18.5	19	99	99	99	0	0	0	99	99	99	114	112	113	1.2	1.095445115	2	112	113	114	62	52	56.66666667	13.86666667
187514	37.2	36.8	36.96666667	0.038666667	0.196638416	0.4	36.8	36.9	37.15	100	88	94.33333333	27.86666667	5.278888772	12	89.5	96	98	25	20	21.33333333	4.666666667	2.160246899	5	20	20	22.25	96.9691247	94.61091127	95.93929214	4.98220167	1.080027575	2.358213429	95.5052458	96.06085132	96.49445444	200	154	174.6666667	303.4666667	17.42029468	46	161	177	182.5	102	76	86	99.2
187514	36.8	34.6	35.97142857	0.485714286	0.696932052	2.2	35.9	36.2	36.2	88	88	88	0	0	0	88	88	88	20	16	18.28571429	4.571428571	2.138089935	4	16	20	20	96.9691247	94.61091127	95.93929214	4.98220167	1.080027575	2.358213429	95.5052458	96.06085132	96.49445444	165	156	159.5714286	11.95238095	3.457221565	9	157	158	162	78	72	74.57142857	3.619047619
187514	36.2	35.4	35.88571429	0.118095238	0.343649877	0.8	35.6	36	36.2	88	86	87.42857143	0.952380952	0.975900073	2	87	88	88	20	20	20	0	0	0	20	20	20	96.9691247	94.61091127	95.93929214	4.98220167	1.080027575	2.358213429	95.5052458	96.06085132	96.49445444	162	154	156.5714286	8.952380952	2.992052966	8	154	156	158	74	70	72	4
187514	36.8	36.8	36.8	0	0	0	36.8	36.8	36.8	90	86	87.71428571	1.904761905	1.380131119	4	87	88	88	20	20	20	0	0	0	20	20	20	96.9691247	94.61091127	95.93929214	4.98220167	1.080027575	2.358213429	95.5052458	96.06085132	96.49445444	156	150	153.1428571	3.80952381	1.951800146	6	152	154	154	74	70	72.28571429	1.904761905
187514	36.8	36.8	36.8	0	0	0	36.8	36.8	36.8	94	88	89.14285714	5.142857143	2.267786838	6	88	88	89	20	20	20	0	0	0	20	20	20	96.9691247	94.61091127	95.93929214	4.98220167	1.080027575	2.358213429	95.5052458	96.06085132	96.49445444	184	144	154.2857143	189.9047619	13.78059367	40	147	148	155	92	70	75.71428571	56.57142857
187514	36.8	36.8	36.8	0	0	0	36.8	36.8	36.8	90	88	89	1.2	1.095445115	2	88	89	90	20	20	20	0	0	0	20	20	20	96.9691247	94.61091127	95.93929214	4.98220167	1.080027575	2.358213429	95.5052458	96.06085132	96.49445444	148	144	146.6666667	2.666666667	1.632993162	4	146	147	148	72	70	71.33333333	1.066666667
187514	36.8	36.8	36.8	0	0	0	36.8	36.8	36.8	92	86	88.33333333	8.666666667	2.943920289	6	86	87	91	20	20	20	0	0	0	20	20	20	96.9691247	94.61091127	95.93929214	4.98220167	1.080027575	2.358213429	95.5052458	96.06085132	96.49445444	160	152	155.3333333	7.466666667	2.732520204	8	154	155	156	76	72	74	1.6
187514	36.8	35.4	36.16666667	0.342666667	0.585377371	1.4	35.7	36.3	36.6	88	86	86.66666667	1.066666667	1.032795559	2	86	86	87.5	20	19	19.83333333	0.166666667	0.40824829	1	20	20	20	96.9691247	94.61091127	95.93929214	4.98220167	1.080027575	2.358213429	95.5052458	96.06085132	96.49445444	184	154	159	150	12.24744871	30	154	154	154	82	70	72	24
187514	36.8	36.8	36.8	0	0	0	36.8	36.8	36.8	90	88	88.66666667	1.066666667	1.032795559	2	88	88	89.5	20	20	20	0	0	0	20	20	20	96.9691247	94.61091127	95.93929214	4.98220167	1.080027575	2.358213429	95.5052458	96.06085132	96.49445444	166	150	154.3333333	34.26666667	5.853773712	16	152	152	153.5	74	70	72	1.6
187995	37.3	36.8	36.98333333	0.037666667	0.194079022	0.5	36.825	36.95	37.075	114	104	105.6666667	16.66666667	4.082482905	10	104	104	104	20	16	16.66666667	2.666666667	1.632993162	4	16	16	16	97	96	96.4	0.3	0.547722558	1	96	96	97	126.4592186	113.138451	119.6561368	93.55258824	6.95399191	13.32076765	116.7836989	119.5036555	122.4543637	69.68951337	61.48160841	65.25693659	47.57458307
187995	37	36.7	36.81666667	0.009666667	0.098319208	0.3	36.8	36.8	36.8	102	96	97.5	5.1	2.258317958	6	96.25	97	97	16	16	16	0	0	0	16	16	16	98	97	97.5	0.3	0.547722558	1	97	97.5	98	134	134	134	93.55258824	6.95399191	0	134	134	134	91	91	91	47.57458307
187995	37	33.8	36.12857143	1.352380952	1.162919151	3.2	35.75	36.8	36.9	105	96	100	9.666666667	3.109126351	9	98	99	102	16	16	16	0	0	0	16	16	16	99	96	97.28571429	0.904761905	0.951189731	3	97	97	97.5	127	118	122.5	40.5	6.363961031	9	120.25	122.5	124.75	89	82	85.5	24.5
187995	37.1	36.8	36.92857143	0.015714286	0.125356634	0.3	36.8	37	37	102	96	97.71428571	4.238095238	2.058663459	6	96.5	97	98	16	16	16	0	0	0	16	16	16	99	97	97.85714286	0.476190476	0.690065559	2	97.5	98	98	134	134	134	93.55258824	6.95399191	0	134	134	134	91	91	91	47.57458307
187995	37	36.8	36.85	0.007	0.083666003	0.2	36.8	36.8	36.875	120	98	105.3333333	61.86666667	7.865536642	22	100.5	104	106	20	16	16.66666667	2.666666667	1.632993162	4	16	16	16	99	98	98.8	0.2	0.447213595	1	99	99	99	115	115	115	93.55258824	6.95399191	0	115	115	115	77	77	77	47.57458307
187995	37.3	36.8	36.97142857	0.035714286	0.188982237	0.5	36.8	37	37.05	120	98	106	64	8	22	101	104	109	20	16	17.14285714	3.80952381	1.951800146	4	16	16	18	99	96	98	2	1.414213562	3	97	99	99	115	115	115	93.55258824	6.95399191	0	115	115	115	77	77	77	47.57458307
187995	37.2	36.8	37.01428571	0.024761905	0.157359158	0.4	36.9	37	37.15	109	96	103	28.33333333	5.322906474	13	98.5	105	107	17	16	16.14285714	0.142857143	0.377964473	1	16	16	16	99	96	97.5	1.5	1.224744871	3	97	97	98.5	118	118	118	93.55258824	6.95399191	0	118	118	118	82	82	82	47.57458307
187995	37.2	36.9	37.08333333	0.013666667	0.116904519	0.3	37.025	37.1	37.175	109	99	104.3333333	17.06666667	4.131182236	10	101.5	104	108	17	16	16.16666667	0.166666667	0.40824829	1	16	16	16	99	98	98.6	0.3	0.547722558	1	98	99	99	126.4592186	113.138451	119.6561368	93.55258824	6.95399191	13.32076765	116.7836989	119.5036555	122.4543637	69.68951337	61.48160841	65.25693659	47.57458307
187995	37.1	36.9	37	0.008	0.089442719	0.2	36.925	37	37.075	100	97	98.33333333	1.066666667	1.032795559	3	98	98	98.75	16	16	16	0	0	0	16	16	16	99	97	97.66666667	0.666666667	0.816496581	2	97	97.5	98	126.4592186	113.138451	119.6561368	93.55258824	6.95399191	13.32076765	116.7836989	119.5036555	122.4543637	69.68951337	61.48160841	65.25693659	47.57458307
188028	35.6	35.3	35.51666667	0.017666667	0.132916014	0.3	35.45	35.6	35.6	76	74	75	1.2	1.095445115	2	74	75	76	36	14	21.83333333	120.5666667	10.98028536	22	15	15	30.75	99	97	98	2	1.414213562	2	97.5	98	98.5	122	114	118.3333333	13.46666667	3.669695719	8	115	119	121.5	80	70	75	23.6
188028	35	34.6	34.94285714	0.022857143	0.151185789	0.4	35	35	35	80	78	78.85714286	1.142857143	1.069044968	2	78	78	80	12	11	11.42857143	0.285714286	0.534522484	1	11	11	12	96	94	95.33333333	1.333333333	1.154700538	2	95	96	96	124	110	117.7142857	21.9047619	4.680252333	14	116	116	121	74	66	71.71428571	7.238095238
188028	35	35	35	0	0	0	35	35	35	76	74	75.42857143	0.952380952	0.975900073	2	75	76	76	16	15	15.28571429	0.238095238	0.487950036	1	15	15	15.5	99	99	99	4.98220167	1.080027575	0	99	99	99	130	120	124.5714286	8.952380952	2.992052966	10	124	124	125	78	74	74.85714286	2.476190476
188028	35.4	35	35.26666667	0.042666667	0.206559112	0.4	35.1	35.4	35.4	76	74	75.33333333	1.066666667	1.032795559	2	74.5	76	76	17	15	16	0.4	0.632455532	2	16	16	16	99	98	98.5	0.333333333	0.577350269	1	98	98.5	99	124	118	120.6666667	4.266666667	2.065591118	6	120	120	121.5	82	78	78.66666667	2.666666667
188028	35.6	35.4	35.48571429	0.011428571	0.106904497	0.2	35.4	35.4	35.6	76	74	74.57142857	0.952380952	0.975900073	2	74	74	75	36	15	21.71428571	95.57142857	9.776064063	21	16	16	26.5	99	98	98.5	0.5	0.707106781	1	98.25	98.5	98.75	124	120	121.4285714	2.285714286	1.511857892	4	120	122	122	82	78	79.14285714	2.476190476
188028	35	35	35	0	0	0	35	35	35	76	74	74.33333333	0.666666667	0.816496581	2	74	74	74	17	15	15.83333333	0.566666667	0.752772653	2	15.25	16	16	99	97	98.33333333	1.333333333	1.154700538	2	98	99	99	124	120	122.6666667	2.666666667	1.632993162	4	122	123	124	76	74	74.66666667	1.066666667
188028	35	34.6	34.77142857	0.045714286	0.213808994	0.4	34.6	34.6	35	81	78	79.57142857	1.285714286	1.133893419	3	79	80	80	12	11	11.28571429	0.238095238	0.487950036	1	11	11	11.5	97	94	95.83333333	0.966666667	0.98319208	3	96	96	96	120	116	117.1428571	3.80952381	1.951800146	4	116	116	118	74	72	72.57142857	0.952380952
188028	35	35	35	0	0	0	35	35	35	80	78	78.33333333	0.666666667	0.816496581	2	78	78	78	15	11	12.33333333	1.866666667	1.366260102	4	12	12	12	96.9691247	94.61091127	95.93929214	4.98220167	1.080027575	2.358213429	95.5052458	96.06085132	96.49445444	124	110	118.3333333	23.06666667	4.802776974	14	118	118	121	74	66	71	7.6
188028	35	35	35	0	0	0	35	35	35	80	76	77	2.8	1.673320053	4	76	76	77.5	16	14	15	0.4	0.632455532	2	15	15	15	96.9691247	94.61091127	95.93929214	4.98220167	1.080027575	2.358213429	95.5052458	96.06085132	96.49445444	130	108	122.3333333	56.66666667	7.527726527	22	122.5	124	125.5	78	66	73.66666667	16.66666667
188051	37.2	37.2	37.2	0	0	0	37.2	37.2	37.2	90	78	82.66666667	20.26666667	4.501851471	12	80	81	85	19	16	17.5	1.5	1.224744871	3	17	17	18.5	96.9691247	94.61091127	95.93929214	4.98220167	1.080027575	2.358213429	95.5052458	96.06085132	96.49445444	154	146	150.3333333	7.066666667	2.658320272	8	150	150	151.5	90	80	85.33333333	10.66666667
188051	37.2	26.9	35.2	14.16333333	3.76342043	10.3	35.35	37.2	37.2	90	78	82.57142857	16.95238095	4.117326918	12	80	82	84	18	16	16.71428571	0.571428571	0.755928946	2	16	17	17	96.9691247	94.61091127	95.93929214	4.98220167	1.080027575	2.358213429	95.5052458	96.06085132	96.49445444	152	134	145.4285714	38.28571429	6.187545094	18	144	144	150	88	76	82.28571429	16.57142857
188051	37.4	37.2	37.33333333	0.010666667	0.103279556	0.2	37.25	37.4	37.4	80	64	67.33333333	41.06666667	6.408327915	16	64	64	67	21	18	20	2.4	1.549193338	3	18.75	21	21	96.9691247	94.61091127	95.93929214	4.98220167	1.080027575	2.358213429	95.5052458	96.06085132	96.49445444	150	132	139.6666667	59.86666667	7.737355276	18	134	137	146	84	68	73.66666667	45.46666667
188051	37.4	37.2	37.25714286	0.00952381	0.097590007	0.2	37.2	37.2	37.3	80	60	65.71428571	45.9047619	6.7753053	20	62	64	66	21	18	19.71428571	1.571428571	1.253566341	3	19	20	20.5	96.9691247	94.61091127	95.93929214	4.98220167	1.080027575	2.358213429	95.5052458	96.06085132	96.49445444	150	116	135.4285714	192.952381	13.89073004	34	126	134	148	108	68	84.85714286	237.1428571
188051	37.4	37.2	37.25714286	0.00952381	0.097590007	0.2	37.2	37.2	37.3	84	60	68	72	8.485281374	24	62	66	71	20	18	19	1	1	2	18	19	20	96.9691247	94.61091127	95.93929214	4.98220167	1.080027575	2.358213429	95.5052458	96.06085132	96.49445444	156	140	145.7142857	27.23809524	5.219012861	16	143	144	147	86	72	77.42857143	23.61904762
188051	37.2	37.2	37.2	0	0	0	37.2	37.2	37.2	86	78	82	9.333333333	3.055050463	8	80	82	84	17	16	16.57142857	0.285714286	0.534522484	1	16	17	17	96.9691247	94.61091127	95.93929214	4.98220167	1.080027575	2.358213429	95.5052458	96.06085132	96.49445444	154	144	148.2857143	15.23809524	3.903600292	10	145	148	151	86	80	83.42857143	7.619047619
188051	37.2	37.2	37.2	0	0	0	37.2	37.2	37.2	90	62	74.33333333	128.6666667	11.34313302	28	66.5	71	83	20	17	18.5	1.1	1.048808848	3	18	18.5	19	96.9691247	94.61091127	95.93929214	4.98220167	1.080027575	2.358213429	95.5052458	96.06085132	96.49445444	156	142	148.3333333	31.06666667	5.573747991	14	144.5	147	152.5	88	76	81	34.8
188051	37.4	37.2	37.26666667	0.010666667	0.103279556	0.2	37.2	37.2	37.35	84	60	66.66666667	85.86666667	9.266426855	24	60.5	63	68.5	21	18	19.5	1.5	1.224744871	3	18.5	20	20	96.9691247	94.61091127	95.93929214	4.98220167	1.080027575	2.358213429	95.5052458	96.06085132	96.49445444	156	140	146.3333333	32.66666667	5.715476066	16	142.5	146	148	86	72	76	28.8
188051	37.4	37.2	37.26666667	0.010666667	0.103279556	0.2	37.2	37.2	37.35	84	60	67	97.2	9.859006035	24	60.5	62	71	20	17	19.5	1.5	1.224744871	3	20	20	20	96.9691247	94.61091127	95.93929214	4.98220167	1.080027575	2.358213429	95.5052458	96.06085132	96.49445444	148	116	128.6666667	228.2666667	15.10849651	32	118.5	121	141.5	108	78	96.66666667	140.2666667
188628	35	34.8	34.9	0.012	0.109544512	0.2	34.8	34.9	35	90	86	87	2.8	1.673320053	4	86	86	87.5	14	11	12.66666667	1.466666667	1.211060142	3	12	12.5	13.75	99	99	99	0	0	0	99	99	99	104	88	94.33333333	34.26666667	5.853773712	16	90.5	93	97	62	50	54.33333333	18.26666667
188628	34.8	34.6	34.68571429	0.011428571	0.106904497	0.2	34.6	34.6	34.8	88	86	86.85714286	1.142857143	1.069044968	2	86	86	88	14	11	12.71428571	1.571428571	1.253566341	3	12	12	14	99	99	99	0	0	0	99	99	99	104	88	96	24	4.898979486	16	94	96	98	62	50	55.42857143	12.95238095
188628	33.8	33.6	33.76666667	0.006666667	0.081649658	0.2	33.8	33.8	33.8	80	78	79.33333333	1.066666667	1.032795559	2	78.5	80	80	19	14	15.5	3.5	1.870828693	5	14.25	15	15.75	96.9691247	94.61091127	95.93929214	4.98220167	1.080027575	2.358213429	95.5052458	96.06085132	96.49445444	98	88	93.33333333	21.86666667	4.676180778	10	89	94	97.5	60	52	56	11.2
188628	34.4	34.2	34.26666667	0.010666667	0.103279556	0.2	34.2	34.2	34.35	90	84	86.33333333	3.866666667	1.966384161	6	86	86	86	20	14	16	4.8	2.19089023	6	15	15	16.5	96.9691247	94.61091127	95.93929214	4.98220167	1.080027575	2.358213429	95.5052458	96.06085132	96.49445444	100	82	87.66666667	42.26666667	6.501281925	18	84	86	88	58	46	49.33333333	23.46666667
188628	33.6	33.3	33.55714286	0.012857143	0.113389342	0.3	33.6	33.6	33.6	80	76	78	1.333333333	1.154700538	4	78	78	78	17	14	15.28571429	1.904761905	1.380131119	3	14	15	16.5	99	99	99	4.98220167	1.080027575	0	99	99	99	100	94	98	4	2	6	98	98	99	61	56	58.71428571	2.904761905
188628	34.2	34	34.08571429	0.011428571	0.106904497	0.2	34	34	34.2	86	84	85.71428571	0.571428571	0.755928946	2	86	86	86	15	14	14.42857143	0.285714286	0.534522484	1	14	14	15	96.9691247	94.61091127	95.93929214	4.98220167	1.080027575	2.358213429	95.5052458	96.06085132	96.49445444	88	84	86.28571429	3.238095238	1.799470822	4	85	86	88	48	46	47.14285714	1.142857143
188628	34.6	34.4	34.56666667	0.006666667	0.081649658	0.2	34.6	34.6	34.6	88	86	87	1.2	1.095445115	2	86	87	88	15	12	13.5	1.5	1.224744871	3	12.5	14	14	99	99	99	0	0	0	99	99	99	98	88	93.66666667	11.86666667	3.444802849	10	92.5	94	95.5	56	50	54	4.8
188628	33.8	33.6	33.65714286	0.00952381	0.097590007	0.2	33.6	33.6	33.7	80	76	78	1.333333333	1.154700538	4	78	78	78	15	14	14.28571429	0.238095238	0.487950036	1	14	14	14.5	99	99	99	4.98220167	1.080027575	0	99	99	99	98	92	96.85714286	5.142857143	2.267786838	6	97	98	98	60	56	58.28571429	1.904761905
188628	34	33.8	33.96666667	0.006666667	0.081649658	0.2	34	34	34	86	84	85	1.2	1.095445115	2	84	85	86	16	14	14.66666667	1.066666667	1.032795559	2	14	14	15.5	96.9691247	94.61091127	95.93929214	4.98220167	1.080027575	2.358213429	95.5052458	96.06085132	96.49445444	88	84	86.33333333	2.266666667	1.505545305	4	86	86	87.5	48	46	47.66666667	0.666666667
188764	35.83569315	34.83037787	35.47840469	1.070805968	0.425307032	1.005315274	35.3544901	35.57280901	35.71425563	66	58	63.33333333	12.26666667	3.502380143	8	61	65	66	35	11	17.16666667	103.3666667	10.16693989	24	11	11	20.75	99	99	99	0	0	0	99	99	99	138	118	123.6666667	71.06666667	8.430104784	20	118	119	127.5	74	66	68	11.2
188764	35.83569315	34.83037787	35.47840469	1.070805968	0.425307032	1.005315274	35.3544901	35.57280901	35.71425563	68	66	66.28571429	0.571428571	0.755928946	2	66	66	66	11	11	11	0	0	0	11	11	11	99	98	98.57142857	0.285714286	0.534522484	1	98	99	99	122	118	118.8571429	2.476190476	1.573591585	4	118	118	119	68	66	66.28571429	0.571428571
188764	37.4	28.2	35.26666667	13.33866667	3.65221394	9.2	35	37.1	37.4	70	66	67.66666667	2.266666667	1.505545305	4	66.5	68	68	12	11	11.5	0.3	0.547722558	1	11	11.5	12	98	98	98	0	0	0	98	98	98	136	130	133	4.4	2.097617696	6	132	133	134	76	74	74.33333333	0.666666667
188764	36.2	27	32.06666667	21.81333333	4.670474637	9.2	30	33	34.6	72	68	70.8	3.2	1.788854382	4	70	72	72	11	11	11	0	0	0	11	11	11	98	97	97.4	0.3	0.547722558	1	97	97	98	132	122	128	18	4.242640687	10	126	128	132	74	70	72.4	2.8
188764	37.2	36.8	37.12	0.032	0.178885438	0.4	37.2	37.2	37.2	68	60	62.33333333	10.26666667	3.204163958	8	60	61	63.5	37	11	20.16666667	103.3666667	10.16693989	26	12.25	18	24.5	98	97	97.83333333	0.166666667	0.40824829	1	98	98	98	140	124	132.5714286	42.28571429	6.502746672	16	127	134	138	80	70	74.85714286	10.47619048
188764	37.4	36.8	37.23333333	0.054666667	0.233809039	0.6	37.2	37.3	37.4	68	60	64.85714286	13.14285714	3.625307869	8	62	66	68	37	11	17.14285714	101.8095238	10.09007056	26	11.5	12	18.5	98	98	98	0	0	0	98	98	98	140	124	132.75	30.78571429	5.548487567	16	129.5	132	138	80	72	75	5.714285714
188764	36.2	36.2	36.2	1.070805968	0.425307032	0	36.2	36.2	36.2	74	72	72.5	1	1	2	72	72	72.5	11	11	11	0	0	0	11	11	11	98	97	97.25	0.25	0.5	1	97	97	97.25	128	118	123.5	19.66666667	4.434711565	10	121	124	126.5	72	68	70.5	3.666666667
188764	33.4	33.4	33.4	1.070805968	0.425307032	0	33.4	33.4	33.4	68	66	67	1.2	1.095445115	2	66	67	68	11	11	11	0	0	0	11	11	11	99	98	98.16666667	0.166666667	0.40824829	1	98	98	98	122	118	120.3333333	3.866666667	1.966384161	4	118.5	121	122	68	66	67	1.2
188764	35.83569315	34.83037787	35.47840469	1.070805968	0.425307032	1.005315274	35.3544901	35.57280901	35.71425563	76	74	75	1.333333333	1.154700538	2	74	75	76	11	11	11	0	0	0	11	11	11	97	97	97	0	0	0	97	97	97	118	114	116	2.666666667	1.632993162	4	115.5	116	116.5	68	66	67.5	1
188921	37.6	36.3	37.13333333	0.350666667	0.592171146	1.3	36.675	37.4	37.6	75	72	74.16666667	1.766666667	1.329160136	3	73.5	75	75	22.13369876	17.96163012	19.97184791	6.100796514	1.649955287	4.172068637	19.0888346	19.91861296	20.80809104	97	95	96	0.4	0.632455532	2	96	96	96	92	82	87.5	17	4.123105626	10	86.5	88	89	53	47	49.75	10.25
188921	37.6	37.5	37.56666667	0.002666667	0.051639778	0.1	37.525	37.6	37.6	71	69	70.16666667	0.966666667	0.98319208	2	69.25	70.5	71	22.13369876	17.96163012	19.97184791	6.100796514	1.649955287	4.172068637	19.0888346	19.91861296	20.80809104	97	93	95.5	2.7	1.643167673	4	94.5	96	96.75	96	87	91	21	4.582575695	9	88.5	90	93	54	50	52	4
188921	37.6	36.2	37.36666667	0.326666667	0.571547607	1.4	37.6	37.6	37.6	83	76	77.66666667	7.066666667	2.658320272	7	76.25	77	77	22.13369876	17.96163012	19.97184791	6.100796514	1.649955287	4.172068637	19.0888346	19.91861296	20.80809104	97	96	96.83333333	0.166666667	0.40824829	1	97	97	97	85	83	84	1	1	2	83.5	84	84.5	53	47	49.33333333	10.33333333
188921	37.6	37.5	37.55	0.003	0.054772256	0.1	37.5	37.55	37.6	72	70	71.16666667	0.566666667	0.752772653	2	71	71	71.75	22.13369876	17.96163012	19.97184791	6.100796514	1.649955287	4.172068637	19.0888346	19.91861296	20.80809104	97	93	95.66666667	1.866666667	1.366260102	4	96	96	96	94	80	87.66666667	50.33333333	7.094598885	14	84.5	89	91.5	52	50	51	1
188921	37.6	37.5	37.55714286	0.002857143	0.053452248	0.1	37.5	37.6	37.6	72	69	70.71428571	0.904761905	0.951189731	3	70.5	71	71	22.13369876	17.96163012	19.97184791	6.100796514	1.649955287	4.172068637	19.0888346	19.91861296	20.80809104	97	93	96	2	1.414213562	4	96	96	97	90	87	88.66666667	2.333333333	1.527525232	3	88	89	89.5	54	50	52	4
188921	37.4	36.3	37.11428571	0.134761905	0.367099312	1.1	37.2	37.2	37.25	72	67	70	2.333333333	1.527525232	5	70	70	70.5	22.13369876	17.96163012	19.97184791	6.100796514	1.649955287	4.172068637	19.0888346	19.91861296	20.80809104	98	95	96.57142857	0.952380952	0.975900073	3	96	97	97	88	81	85.75	10.91666667	3.304037934	7	84.75	87	88	51	45	49.25	8.25
188921	37.6	36.2	37	0.416666667	0.645497224	1.4	36.4	37.2	37.6	83	72	76.14285714	12.80952381	3.579039509	11	74	76	77	22.13369876	17.96163012	19.97184791	6.100796514	1.649955287	4.172068637	19.0888346	19.91861296	20.80809104	97	96	96.57142857	0.285714286	0.534522484	1	96	97	97	92	82	85.75	18.91666667	4.34932945	10	83.5	84.5	86.75	53	47	50	12
188921	37.2	30	34.82857143	9.035714286	3.005946488	7.2	32.95	36.3	37.2	72	66	68.85714286	4.80952381	2.193062655	6	67.5	68	70.5	22.13369876	17.96163012	19.97184791	6.100796514	1.649955287	4.172068637	19.0888346	19.91861296	20.80809104	98	95	96.85714286	1.142857143	1.069044968	3	96.5	97	97.5	88	85	87	3	1.732050808	3	86.5	88	88	51	48	50	3
188921	37.5	37.2	37.38333333	0.013666667	0.116904519	0.3	37.325	37.4	37.475	71	69	70	0.4	0.632455532	2	70	70	70	22.13369876	17.96163012	19.97184791	6.100796514	1.649955287	4.172068637	19.0888346	19.91861296	20.80809104	98	96	96.83333333	0.566666667	0.752772653	2	96.25	97	97	94	70	80.83333333	88.96666667	9.432214303	24	72.75	82.5	85.5	54	38	45.66666667	36.26666667
189335	35.83569315	34.83037787	35.47840469	1.070805968	0.425307032	1.005315274	35.3544901	35.57280901	35.71425563	118	114	115	2.8	1.673320053	4	114	114	115.5	24	18	20.83333333	7.766666667	2.786873995	6	18.25	21	23	96.9691247	94.61091127	95.93929214	4.98220167	1.080027575	2.358213429	95.5052458	96.06085132	96.49445444	143	112	128.8333333	137.7666667	11.7374046	31	122	129	137.5	65	56	61.16666667	12.16666667
189335	35.83569315	34.83037787	35.47840469	1.070805968	0.425307032	1.005315274	35.3544901	35.57280901	35.71425563	124	114	117	17.2	4.147288271	10	114	115	119	24	18	21.33333333	7.866666667	2.804757862	6	18.75	22	23.75	96.9691247	94.61091127	95.93929214	4.98220167	1.080027575	2.358213429	95.5052458	96.06085132	96.49445444	143	100	120.8333333	268.9666667	16.40020325	43	108	124	129.5	65	50	58.16666667	36.16666667
189335	36.6	25.2	30.4	33.24	5.765414122	11.4	27.3	29.4	33	124	116	120.8571429	10.47619048	3.236694375	8	119	120	124	25	15	17.14285714	12.14285714	3.484660262	10	16	16	16	96.9691247	94.61091127	95.93929214	4.98220167	1.080027575	2.358213429	95.5052458	96.06085132	96.49445444	144	96	117.1428571	429.1428571	20.71576349	48	99	116	133	60	48	53.71428571	27.23809524
189335	35.83569315	34.83037787	35.47840469	1.070805968	0.425307032	1.005315274	35.3544901	35.57280901	35.71425563	128	114	120	25.6	5.059644256	14	116.5	120	122	36	23	30.83333333	18.16666667	4.262237284	13	31	31.5	32	96.9691247	94.61091127	95.93929214	4.98220167	1.080027575	2.358213429	95.5052458	96.06085132	96.49445444	164	94	124.3333333	581.4666667	24.11361994	70	111.5	121	133.5	68	48	57.33333333	44.26666667
189335	35.83569315	34.83037787	35.47840469	1.070805968	0.425307032	1.005315274	35.3544901	35.57280901	35.71425563	126	116	121.1428571	11.80952381	3.436498772	10	119	122	123	16	13	15.57142857	1.285714286	1.133893419	3	16	16	16	96.9691247	94.61091127	95.93929214	4.98220167	1.080027575	2.358213429	95.5052458	96.06085132	96.49445444	144	88	118	472	21.72556098	56	103	122	133	60	48	54.57142857	22.28571429
189335	26.9	26.9	26.9	1.070805968	0.425307032	0	26.9	26.9	26.9	130	114	122.8571429	34.47619048	5.871642911	16	120	122	127	36	16	27.14285714	48.80952381	6.98638131	20	22.5	30	31.5	96.9691247	94.61091127	95.93929214	4.98220167	1.080027575	2.358213429	95.5052458	96.06085132	96.49445444	136	88	115.4285714	304.952381	17.46288581	48	105	116	129	60	50	56.42857143	13.95238095
189335	26.9	26.9	26.9	1.070805968	0.425307032	0	26.9	26.9	26.9	130	122	125.3333333	13.86666667	3.723797345	8	122.5	124	128.5	30	16	22.83333333	19.76666667	4.44597196	14	22.25	23	23	96.9691247	94.61091127	95.93929214	4.98220167	1.080027575	2.358213429	95.5052458	96.06085132	96.49445444	158	88	122.6666667	693.8666667	26.34134899	70	104	124	139.5	68	50	58.83333333	44.96666667
189335	35.83569315	34.83037787	35.47840469	1.070805968	0.425307032	1.005315274	35.3544901	35.57280901	35.71425563	138	122	128.6666667	41.06666667	6.408327915	16	123	129	132	26	13	19.33333333	25.46666667	5.046450898	13	16	19	22.75	96.9691247	94.61091127	95.93929214	4.98220167	1.080027575	2.358213429	95.5052458	96.06085132	96.49445444	148	88	115	452.4	21.26969675	60	101	116	123.5	66	48	56	36.8
189335	35.83569315	34.83037787	35.47840469	1.070805968	0.425307032	1.005315274	35.3544901	35.57280901	35.71425563	120	114	118.4	6.8	2.607680962	6	118	120	120	23	19	20.2	2.7	1.643167673	4	19	20	20	96.9691247	94.61091127	95.93929214	4.98220167	1.080027575	2.358213429	95.5052458	96.06085132	96.49445444	140	90	108	386	19.6468827	50	96	102	112	64	48	54	40
189530	37.6	32.2	34.56666667	5.142666667	2.267744842	5.4	33.15	33.7	36.35	112	108	109.3333333	2.666666667	1.632993162	4	108	109	110	15	11	13	2	1.414213562	4	12.25	13	13.75	96.9691247	94.61091127	95.93929214	4.98220167	1.080027575	2.358213429	95.5052458	96.06085132	96.49445444	125	125	125	93.55258824	6.95399191	0	125	125	125	70	70	70	47.57458307
189530	37.6	29.4	35.05	9.767	3.125219992	8.2	34.1	36.3	37.075	120	110	113	12.4	3.521363372	10	112	112	112	22	13	19.16666667	12.16666667	3.488074923	9	18	21	21	99	99	99	0	0	0	99	99	99	135	135	135	93.55258824	6.95399191	0	135	135	135	78	78	78	47.57458307
189530	37	29.4	33.51428571	5.918095238	2.432713554	7.6	32.6	33.6	34.7	120	108	112	14.66666667	3.829708431	12	110	112	112	22	11	16.14285714	16.80952381	4.099941928	11	13.5	15	19	99	99	99	0	0	0	99	99	99	125	125	125	93.55258824	6.95399191	0	125	125	125	70	70	70	47.57458307
189530	37.8	34.4	36.67142857	2.335714286	1.528304383	3.4	35.85	37.6	37.6	118	110	114.5714286	8.952380952	2.992052966	8	113	114	117	15	9	11.85714286	4.142857143	2.035400978	6	10.5	12	13	99	98	98.83333333	0.166666667	0.40824829	1	99	99	99	137	137	137	93.55258824	6.95399191	0	137	137	137	67	67	67	47.57458307
189530	35.6	31.5	33.55	8.405	2.899137803	4.1	32.525	33.55	34.575	130	118	125	17.2	4.147288271	12	124	125	127.5	15	9	11.2	6.2	2.48997992	6	9	11	12	99	99	99	4.98220167	1.080027575	0	99	99	99	142	142	142	93.55258824	6.95399191	0	142	142	142	70	70	70	47.57458307
189530	37.8	32.2	35.56	8.868	2.977918736	5.6	32.4	37.6	37.8	136	118	128	44.8	6.693280212	18	124	130	131.5	14	7	10.2	10.7	3.271085447	7	7	10	13	99	99	99	4.98220167	1.080027575	0	99	99	99	145	145	145	93.55258824	6.95399191	0	145	145	145	68	68	68	47.57458307
189530	37.8	31.5	35.34	7.178	2.679178979	6.3	34	35.6	37.8	126	112	119.4285714	27.61904762	5.255382728	14	116	118	124	15	9	11	4.333333333	2.081665999	6	9.5	11	11.5	99	98	98.75	0.25	0.5	1	98.75	99	99	127	127	127	93.55258824	6.95399191	0	127	127	127	65	65	65	47.57458307
189530	37.8	34	37.16666667	2.406666667	1.551343504	3.8	37.8	37.8	37.8	116	112	113.3333333	4.266666667	2.065591118	4	112	112	115	17	9	12.16666667	8.566666667	2.926886856	8	10.25	11.5	13.5	99	98	98.5	0.3	0.547722558	1	98	98.5	99	127	127	127	93.55258824	6.95399191	0	127	127	127	65	65	65	47.57458307
189530	37.8	32.2	36.45714286	5.062857143	2.250079364	5.6	36	37.6	37.8	130	110	118.5714286	39.61904762	6.29436634	20	116	118	120	13	7	10.85714286	7.476190476	2.734262328	6	9	12	13	99	99	99	0	0	0	99	99	99	145	145	145	93.55258824	6.95399191	0	145	145	145	68	68	68	47.57458307
189727	38.8	29.9	37.52857143	11.31571429	3.36388381	8.9	38.8	38.8	38.8	102	100	101.1428571	1.142857143	1.069044968	2	100	102	102	29	24	25.42857143	3.285714286	1.812653934	5	24	25	26	94	91	92	1	1	3	91.5	92	92	102	98	100	2.666666667	1.632993162	4	99	100	101	56	54	55.71428571	0.571428571
189727	38.8	38.8	38.8	0	0	0	38.8	38.8	38.8	104	100	102	1.6	1.264911064	4	102	102	102	30	23	26	6.4	2.529822128	7	25	25	27.25	94	92	93	0.4	0.632455532	2	93	93	93	104	98	100.6666667	5.866666667	2.422120283	6	98.5	101	102	58	54	56.33333333	3.866666667
189727	38.8	38.6	38.77142857	0.005714286	0.075592895	0.2	38.8	38.8	38.8	106	102	103.4285714	2.285714286	1.511857892	4	102	104	104	36	25	28.14285714	16.80952381	4.099941928	11	25	27	29.5	94	91	93.42857143	1.285714286	1.133893419	3	93.5	94	94	100	91	97.28571429	9.571428571	3.093772547	9	97	98	99	58	54	56.57142857	2.285714286
189727	38.8	38.6	38.76666667	0.006666667	0.081649658	0.2	38.8	38.8	38.8	104	102	102.6666667	1.066666667	1.032795559	2	102	102	103.5	28	25	26.16666667	1.766666667	1.329160136	3	25	26	27	94	93	93.66666667	0.266666667	0.516397779	1	93.25	94	94	100	98	98.66666667	1.066666667	1.032795559	2	98	98	99.5	58	56	57	1.2
189727	38.8	38.6	38.62857143	0.005714286	0.075592895	0.2	38.6	38.6	38.6	106	100	102	4	2	6	101	102	102	29	18	22	13	3.605551275	11	20	21	23	93	91	92.28571429	0.571428571	0.755928946	2	92	92	93	104	98	100.5714286	6.285714286	2.507132682	6	98	102	102	60	54	56.57142857	3.619047619
189727	38.8	38.8	38.8	0	0	0	38.8	38.8	38.8	102	100	101.4285714	0.952380952	0.975900073	2	101	102	102	29	23	26	4	2	6	25	26	27	94	91	92.57142857	1.619047619	1.272418021	3	91.5	93	93.5	102	98	99.71428571	3.238095238	1.799470822	4	98	100	101	58	54	55.71428571	1.904761905
189727	38.8	38.6	38.7	0.012	0.109544512	0.2	38.6	38.7	38.8	102	100	101.3333333	1.066666667	1.032795559	2	100.5	102	102	24	20	21.33333333	2.266666667	1.505545305	4	20.25	21	21.75	93	91	92.16666667	0.566666667	0.752772653	2	92	92	92.75	102	94	98.66666667	9.066666667	3.011090611	8	98	98	101	56	54	55.66666667	0.666666667
189727	38.8	38.8	38.8	0	0	0	38.8	38.8	38.8	110	100	104	12.8	3.577708764	10	102	103	105.5	36	20	28	43.6	6.603029608	16	22.75	28	33.25	94	86	91.5	8.7	2.949576241	8	91.25	92	93.5	100	91	97	14	3.741657387	9	96	98	100	58	54	55.6	2.8
189727	38.6	38.4	38.53333333	0.010666667	0.103279556	0.2	38.45	38.6	38.6	106	98	100	9.6	3.098386677	8	98	99	100	29	18	20.33333333	18.66666667	4.320493799	11	18	18.5	19.75	93	91	92.16666667	0.566666667	0.752772653	2	92	92	92.75	104	94	99	12.4	3.521363372	10	98	98	101	60	52	54.66666667	12.26666667
189878	35.83569315	34.83037787	35.47840469	1.070805968	0.425307032	1.005315274	35.3544901	35.57280901	35.71425563	128	110	119	42.8	6.542170894	18	115	119	123	22	12	16.66666667	15.86666667	3.983298466	10	13.25	17.5	18.75	96	84	90.5	26.3	5.128352562	12	86.5	91	94.75	166	140	157.5714286	77.28571429	8.791229396	26	156	158	163.5	84	74	79.28571429	16.9047619
189878	35.8	29.4	33.725	8.795833333	2.96577702	6.4	33	34.85	35.575	120	110	115.5	19.66666667	4.434711565	10	113	116	118.5	19	8	12	24.66666667	4.966554809	11	8.75	10.5	13.75	97	92	93.75	4.916666667	2.217355783	5	92.75	93	94	146	124	130	114.6666667	10.70825227	22	124	125	131	98	80	90	61.33333333
189878	35.83569315	34.83037787	35.47840469	1.070805968	0.425307032	1.005315274	35.3544901	35.57280901	35.71425563	124	108	115.1428571	33.14285714	5.756983337	16	111	114	119	23	12	19.42857143	16.28571429	4.035556255	11	17.5	21	22.5	96	87	92.28571429	12.23809524	3.498298906	9	90	94	94.5	166	150	160.7142857	33.57142857	5.794085654	16	158	163	165	84	70	79.42857143	27.61904762
189878	35.83569315	34.83037787	35.47840469	1.070805968	0.425307032	1.005315274	35.3544901	35.57280901	35.71425563	124	102	113.3333333	63.46666667	7.966596931	22	109	113	118.5	23	9	17.5	35.1	5.924525297	14	13.25	19	22.5	96	87	92	14	3.741657387	9	89	93	94.75	166	150	158.6666667	36.26666667	6.022181222	16	155	159	163	84	70	75.33333333	28.26666667
189878	35.4	27.2	31.64	11.708	3.421695486	8.2	29.6	31.4	34.6	114	110	112.4	2.8	1.673320053	4	112	112	114	10	5	7.6	4.3	2.073644135	5	6	8	9	94	91	92.4	1.3	1.140175425	3	92	92	93	142	120	128.6666667	68.26666667	8.262364472	22	122.5	128	132	108	75	92.16666667	156.1666667
189878	35.2	35.2	35.2	1.070805968	0.425307032	0	35.2	35.2	35.2	110	104	106	6.4	2.529822128	6	104	105	107.5	9	4	5.5	3.5	1.870828693	5	4.25	5	5.75	97	92	95.16666667	2.966666667	1.722401424	5	95	95.5	96	172	154	160.3333333	43.86666667	6.623191577	18	156.5	158	162.5	76	68	71.33333333	7.466666667
189878	35.4	29.4	31.45	7.743333333	2.782684555	6	29.55	30.5	32.4	114	110	111.5	3.666666667	1.914854216	4	110	111	112.5	12	6	9.25	6.25	2.5	6	8.25	9.5	10.5	94	92	93	0.666666667	0.816496581	2	92.75	93	93.25	132	124	128	21.33333333	4.618802154	8	124	128	132	108	80	89.5	158.3333333
189878	36.4	35.2	36	0.26	0.509901951	1.2	35.8	36.2	36.4	124	104	114.2857143	61.9047619	7.867957925	20	109	112	121	29	5	13.14285714	78.80952381	8.877472828	24	5.5	13	17	97	79	90.71428571	47.9047619	6.9213266	18	87.5	94	95	172	154	161.6666667	40.66666667	6.377042157	18	157.5	162	163.5	84	70	75	25.2
189878	36.4	27.2	34.13333333	13.43466667	3.665333091	9.2	33.55	36	36.35	124	112	119.3333333	23.46666667	4.844240567	12	116.5	120	123.5	29	9	16.66666667	47.06666667	6.860515044	20	13.5	15	18	95	79	89.66666667	47.06666667	6.860515044	16	85.5	93.5	94	180	128	157.2	357.2	18.89973545	52	154	162	162	96	72	84	104
190481	37	36.8	36.91428571	0.004761905	0.069006556	0.2	36.9	36.9	36.95	102	90	95.28571429	23.23809524	4.820590756	12	91.5	94	99	13	11	11.42857143	0.619047619	0.786795792	2	11	11	11.5	96.9691247	94.61091127	95.93929214	4.98220167	1.080027575	2.358213429	95.5052458	96.06085132	96.49445444	133	133	133	93.55258824	6.95399191	0	133	133	133	90	90	90	47.57458307
190481	37	36.9	36.92857143	0.002380952	0.048795004	0.1	36.9	36.9	36.95	101	91	98.28571429	11.9047619	3.450327797	10	98	99	100.5	14	11	12	1	1	3	11.5	12	12	96.9691247	94.61091127	95.93929214	4.98220167	1.080027575	2.358213429	95.5052458	96.06085132	96.49445444	142	142	142	93.55258824	6.95399191	0	142	142	142	75	75	75	47.57458307
190481	36.9	27.6	35.57142857	12.35571429	3.515069599	9.3	36.9	36.9	36.9	101	98	99.57142857	1.619047619	1.272418021	3	98.5	100	100.5	18	11	14.14285714	9.476190476	3.078342164	7	12	12	17	99	94	96.5	12.5	3.535533906	5	95.25	96.5	97.75	120	120	120	93.55258824	6.95399191	0	120	120	120	67	67	67	47.57458307
190481	37	36.9	36.98333333	0.001666667	0.040824829	0.1	37	37	37	101	90	93.83333333	26.96666667	5.192943931	11	90.25	91	97.75	14	11	12	1.2	1.095445115	3	11.25	12	12	99	99	99	0	0	0	99	99	99	142	94	118	1152	33.9411255	48	106	118	130	75	57	66	162
190481	37	36.8	36.87142857	0.005714286	0.075592895	0.2	36.8	36.9	36.9	88	84	85.85714286	2.476190476	1.573591585	4	84.5	86	87	12	11	11.28571429	0.238095238	0.487950036	1	11	11	11.5	99	99	99	4.98220167	1.080027575	0	99	99	99	97	97	97	93.55258824	6.95399191	0	97	97	97	61	61	61	47.57458307
190481	37	36.9	36.95	0.003	0.054772256	0.1	36.9	36.95	37	90	86	87.5	1.9	1.378404875	4	87	87	87.75	11	10	10.83333333	0.166666667	0.40824829	1	11	11	11	99	99	99	4.98220167	1.080027575	0	99	99	99	97	97	97	93.55258824	6.95399191	0	97	97	97	61	61	61	47.57458307
190481	36.9	36.8	36.85	0.003	0.054772256	0.1	36.8	36.85	36.9	98	91	94.16666667	7.766666667	2.786873995	7	92.25	93.5	96.25	13	11	11.5	0.7	0.836660027	2	11	11	11.75	96.9691247	94.61091127	95.93929214	4.98220167	1.080027575	2.358213429	95.5052458	96.06085132	96.49445444	138	133	135.5	12.5	3.535533906	5	134.25	135.5	136.75	93	90	91.5	4.5
190481	36.8	36.8	36.8	0	0	0	36.8	36.8	36.8	93	84	86.33333333	13.06666667	3.614784456	9	84	84.5	87.25	13	11	12	0.8	0.894427191	2	11.25	12	12.75	96.9691247	94.61091127	95.93929214	4.98220167	1.080027575	2.358213429	95.5052458	96.06085132	96.49445444	126.4592186	113.138451	119.6561368	93.55258824	6.95399191	13.32076765	116.7836989	119.5036555	122.4543637	69.68951337	61.48160841	65.25693659	47.57458307
190481	37.2	36.9	37.05	0.011	0.104880885	0.3	37	37.05	37.1	102	90	94.16666667	32.56666667	5.706721184	12	90.25	91	98.5	12	11	11.5	0.3	0.547722558	1	11	11.5	12	96.9691247	94.61091127	95.93929214	4.98220167	1.080027575	2.358213429	95.5052458	96.06085132	96.49445444	110	110	110	93.55258824	6.95399191	0	110	110	110	69	69	69	47.57458307
190628	34.2	34.2	34.2	0	0	0	34.2	34.2	34.2	76	54	61	71.6	8.461678321	22	56	57	64	22.13369876	17.96163012	19.97184791	6.100796514	1.649955287	4.172068637	19.0888346	19.91861296	20.80809104	98	98	98	4.98220167	1.080027575	0	98	98	98	164	104	122	601.6	24.52753555	60	106.5	109	132.5	80	56	61	89.2
190628	34.6	34.2	34.4	0.016	0.126491106	0.4	34.4	34.4	34.4	86	64	73.66666667	91.86666667	9.584710046	22	65	73	81	22.13369876	17.96163012	19.97184791	6.100796514	1.649955287	4.172068637	19.0888346	19.91861296	20.80809104	99	97	98	2	1.414213562	2	97.5	98	98.5	188	134	155	449.2	21.19433887	54	138.5	152	165.5	88	58	68.33333333	154.2666667
190628	34.6	34.2	34.42857143	0.019047619	0.138013112	0.4	34.4	34.4	34.5	86	64	78.28571429	47.23809524	6.872997544	22	78	80	81	22.13369876	17.96163012	19.97184791	6.100796514	1.649955287	4.172068637	19.0888346	19.91861296	20.80809104	99	96	97.4	1.3	1.140175425	3	97	97	98	188	134	160.2857143	257.9047619	16.0594135	54	156	158	165	88	58	72	78.66666667
190628	34.6	34.4	34.56666667	0.006666667	0.081649658	0.2	34.6	34.6	34.6	80	68	77	20.4	4.516635916	12	78	78	79.5	22.13369876	17.96163012	19.97184791	6.100796514	1.649955287	4.172068637	19.0888346	19.91861296	20.80809104	99	96	97.66666667	1.066666667	1.032795559	3	97.25	98	98	168	156	159.6666667	21.46666667	4.633213428	12	156.5	158	161	74	66	70.33333333	7.066666667
190628	34.6	34.2	34.42857143	0.045714286	0.213808994	0.4	34.2	34.6	34.6	76	58	63.14285714	38.47619048	6.2029179	18	60	60	64	22.13369876	17.96163012	19.97184791	6.100796514	1.649955287	4.172068637	19.0888346	19.91861296	20.80809104	98	98	98	4.98220167	1.080027575	0	98	98	98	164	108	128.8571429	362.4761905	19.03880749	56	116	126	136	80	54	60.57142857	79.61904762
190628	34.6	34.6	34.6	0	0	0	34.6	34.6	34.6	74	60	63	30	5.477225575	14	60	61	62	22.13369876	17.96163012	19.97184791	6.100796514	1.649955287	4.172068637	19.0888346	19.91861296	20.80809104	96.9691247	94.61091127	95.93929214	4.98220167	1.080027575	2.358213429	95.5052458	96.06085132	96.49445444	156	112	132	270.4	16.44384383	44	121.5	129	142.5	60	54	57.33333333	7.466666667
190628	34.8	34.6	34.77142857	0.005714286	0.075592895	0.2	34.8	34.8	34.8	96	68	75.71428571	85.9047619	9.268482179	28	72	74	74	22.13369876	17.96163012	19.97184791	6.100796514	1.649955287	4.172068637	19.0888346	19.91861296	20.80809104	96.9691247	94.61091127	95.93929214	4.98220167	1.080027575	2.358213429	95.5052458	96.06085132	96.49445444	150	138	144.8571429	21.14285714	4.598136268	12	142	144	149	66	60	63.42857143	4.952380952
190628	34.8	34.6	34.7	0.012	0.109544512	0.2	34.6	34.7	34.8	74	64	68.33333333	11.86666667	3.444802849	10	66.5	68	69.5	22.13369876	17.96163012	19.97184791	6.100796514	1.649955287	4.172068637	19.0888346	19.91861296	20.80809104	96.9691247	94.61091127	95.93929214	4.98220167	1.080027575	2.358213429	95.5052458	96.06085132	96.49445444	148	142	143.3333333	5.866666667	2.422120283	6	142	142	143.5	64	58	61.33333333	4.266666667
190628	34.8	33.2	34.37142857	0.459047619	0.67753053	1.6	34.1	34.8	34.8	98	74	86.85714286	145.1428571	12.04752494	24	74	96	96	22.13369876	17.96163012	19.97184791	6.100796514	1.649955287	4.172068637	19.0888346	19.91861296	20.80809104	96.9691247	94.61091127	95.93929214	4.98220167	1.080027575	2.358213429	95.5052458	96.06085132	96.49445444	150	136	142.8571429	29.14285714	5.398412465	14	140	142	146	68	62	65.14285714	3.80952381
190832	35.8	35.8	35.8	0	0	0	35.8	35.8	35.8	96	96	96	0	0	0	96	96	96	30	28	28.83333333	0.966666667	0.98319208	2	28	28.5	29.75	99	98	98.83333333	0.166666667	0.40824829	1	99	99	99	172	168	170	8	2.828427125	4	169	170	171	82	81	81.5	0.5
190832	35.8	35.4	35.71428571	0.024761905	0.157359158	0.4	35.7	35.8	35.8	100	94	96.28571429	3.238095238	1.799470822	6	96	96	96	37	27	30.71428571	12.57142857	3.545621042	10	28.5	30	32	99	97	98.42857143	0.619047619	0.786795792	2	98	99	99	172	172	172	93.55258824	6.95399191	0	172	172	172	82	82	82	47.57458307
190832	35.4	35.4	35.4	0	0	0	35.4	35.4	35.4	94	88	92.33333333	5.466666667	2.338090389	6	92	93	94	39	32	35.16666667	12.56666667	3.544949459	7	32	34.5	38.5	93	92	92.66666667	0.266666667	0.516397779	1	92.25	93	93	141	122	131.5	180.5	13.43502884	19	126.75	131.5	136.25	76	65	70.5	60.5
190832	35.8	35.4	35.68	0.032	0.178885438	0.4	35.6	35.8	35.8	100	94	95.66666667	5.466666667	2.338090389	6	94	95	96	37	27	33.16666667	11.36666667	3.371448749	10	33	33.5	34.75	99	93	96.83333333	5.766666667	2.401388487	6	95.5	97.5	98.75	106	106	106	93.55258824	6.95399191	0	106	106	106	71	71	71	47.57458307
190832	36.2	36	36.06666667	0.010666667	0.103279556	0.2	36	36	36.15	98	96	97.66666667	0.666666667	0.816496581	2	98	98	98	30	28	28.66666667	0.666666667	0.816496581	2	28	28.5	29	99	99	99	0	0	0	99	99	99	196	182	189	98	9.899494937	14	185.5	189	192.5	85	62	73.5	264.5
190832	36.2	32	34.41428571	2.441428571	1.562507143	4.2	33.5	34.6	35.55	104	98	100	5.333333333	2.309401077	6	98	100	101	36	28	31.71428571	8.238095238	2.870208222	8	29.5	32	33.5	99	98	98.42857143	0.285714286	0.534522484	1	98	98	99	205	182	193.5	264.5	16.26345597	23	187.75	193.5	199.25	121	86	103.5	612.5
190832	36.2	34	35.67142857	0.769047619	0.876953601	2.2	35.45	36.2	36.2	102	98	98.57142857	2.285714286	1.511857892	4	98	98	98	36	28	30.14285714	7.142857143	2.672612419	8	29	29	30	99	98	98.85714286	0.142857143	0.377964473	1	99	99	99	205	205	205	93.55258824	6.95399191	0	205	205	205	86	86	86	47.57458307
190832	35.4	35.4	35.4	0	0	0	35.4	35.4	35.4	100	88	94	14.66666667	3.829708431	12	92	94	96	42	32	37.57142857	14.61904762	3.823486317	10	35	39	40	98	89	92.71428571	7.238095238	2.690370837	9	92	92	93	141	141	141	93.55258824	6.95399191	0	141	141	141	76	76	76	47.57458307
190832	35.83569315	34.83037787	35.47840469	1.070805968	0.425307032	1.005315274	35.3544901	35.57280901	35.71425563	100	96	97	2.8	1.673320053	4	96	96	97.5	42	28	35.5	28.3	5.319774431	14	33	34.5	39.75	99	89	95.16666667	17.36666667	4.16733328	10	92.5	96	98.75	165	165	165	93.55258824	6.95399191	0	165	165	165	93	93	93	47.57458307
191118	35.6	35.4	35.56666667	0.006666667	0.081649658	0.2	35.6	35.6	35.6	72	70	70.66666667	1.066666667	1.032795559	2	70	70	71.5	22	18	19.66666667	2.666666667	1.632993162	4	18.25	19.5	20.75	98	97	97.83333333	0.166666667	0.40824829	1	98	98	98	146	136	139.6666667	11.86666667	3.444802849	10	138	139	140	68	62	66.66666667	5.866666667
191118	35.8	30.8	33.17142857	2.499047619	1.580837632	5	32.5	33.2	33.7	72	70	70.85714286	1.142857143	1.069044968	2	70	70	72	16	13	14.28571429	0.904761905	0.951189731	3	14	14	14.5	98	96	97	0.666666667	0.816496581	2	96.5	97	97.5	124	112	120.8571429	17.14285714	4.140393356	12	121	122	123	62	56	60	4
191118	35.6	35.6	35.6	0	0	0	35.6	35.6	35.6	72	68	68.66666667	2.666666667	1.632993162	4	68	68	68	22	16	19.5	4.3	2.073644135	6	19	19.5	20.75	97	96	96.66666667	0.266666667	0.516397779	1	96.25	97	97	140	130	136	11.2	3.346640106	10	136	136	137.5	66	64	65	1.2
191118	34.8	32.4	33.66666667	0.682666667	0.826236447	2.4	33.3	33.7	34.1	72	66	70	6.4	2.529822128	6	68.5	71	72	23	13	17.83333333	13.76666667	3.710345896	10	15.25	19	19	98	96	96.66666667	0.666666667	0.816496581	2	96	96.5	97	130	106	119.3333333	79.46666667	8.914407814	24	115	119	126	64	44	57	52.4
191118	35.6	35.6	35.6	0	0	0	35.6	35.6	35.6	72	68	70	4	2	4	68	70	72	22	16	19.42857143	4.619047619	2.149196971	6	18.5	19	21	98	96	97.14285714	0.476190476	0.690065559	2	97	97	97.5	140	130	136.8571429	11.80952381	3.436498772	10	136	138	139	68	62	65.42857143	3.619047619
191118	35.6	34.8	35.33333333	0.122666667	0.350238014	0.8	35.1	35.5	35.6	72	66	68.66666667	4.266666667	2.065591118	6	68	68	69.5	20	11	16.33333333	13.06666667	3.614784456	9	14.25	16.5	19.5	98	96	96.83333333	0.566666667	0.752772653	2	96.25	97	97	134	120	129	26.8	5.176871642	14	127	131	132	66	58	63	7.6
191118	36.2	35.6	36.03333333	0.054666667	0.233809039	0.6	36	36.1	36.2	72	68	70.33333333	2.266666667	1.505545305	4	70	70	71.5	21	11	17.5	15.1	3.885871846	10	15.75	18.5	20.5	98	97	97.66666667	0.266666667	0.516397779	1	97.25	98	98	138	128	132.6666667	18.66666667	4.320493799	10	130	131	136.5	66	60	62.66666667	4.266666667
191118	33.8	30.8	32.62857143	0.992380952	0.996183192	3	32.2	33	33.2	72	68	71.14285714	2.476190476	1.573591585	4	71	72	72	23	14	16.14285714	12.47619048	3.532165126	9	14	14	17	97	96	96.42857143	0.285714286	0.534522484	1	96	96	97	128	114	121.1428571	19.80952381	4.450789122	14	119	122	123	64	54	59.71428571	9.904761905
191118	36.2	34.8	35.6	0.32	0.565685425	1.4	35.2	35.6	36.1	72	66	68.57142857	3.619047619	1.902379462	6	68	68	69	18	11	14.57142857	8.285714286	2.878491669	7	12.5	15	16.5	98	96	97	0.666666667	0.816496581	2	96.5	97	97.5	134	130	131.4285714	2.285714286	1.511857892	4	130	132	132	66	60	63.14285714	3.80952381
191119	37	33.3	36.15714286	2.126190476	1.458146247	3.7	35.9	37	37	90	80	84.28571429	13.9047619	3.728908943	10	82	82	87	18	13	15.85714286	3.80952381	1.951800146	5	14.5	16	17.5	99	99	99	4.98220167	1.080027575	0	99	99	99	170	148	164.2857143	55.23809524	7.43223353	22	165	166	168	84	72	79.42857143	16.95238095
191119	37	30.2	35.2	8.72	2.952964612	6.8	34.8	37	37	80	78	79.2	1.2	1.095445115	2	78	80	80	16	9	13.2	6.7	2.588435821	7	13	14	14	99	99	99	4.98220167	1.080027575	0	99	99	99	174	154	166.4	56.8	7.536577473	20	166	168	170	86	72	80.4	36.8
191119	37	34.8	36.6	0.784	0.885437745	2.2	36.85	37	37	82	80	81	1.2	1.095445115	2	80	81	82	16	13	14.66666667	1.466666667	1.211060142	3	14	14.5	15.75	99	99	99	4.98220167	1.080027575	0	99	99	99	170	166	167.6666667	2.266666667	1.505545305	4	166.5	168	168	84	76	81.33333333	10.66666667
191119	37	28.2	35.46666667	12.68266667	3.561273181	8.8	36.8	36.9	37	82	78	80	1.6	1.264911064	4	80	80	80	15	9	12.83333333	4.566666667	2.136976057	6	12.25	13.5	14	99	99	99	4.98220167	1.080027575	0	99	99	99	180	174	177.3333333	5.866666667	2.422120283	6	176	177	179.5	86	80	82.66666667	7.466666667
191119	37	36.7	36.81428571	0.008095238	0.089973541	0.3	36.8	36.8	36.8	80	78	79.42857143	0.952380952	0.975900073	2	79	80	80	15	8	12.71428571	5.904761905	2.429971585	7	12	13	14.5	96.9691247	94.61091127	95.93929214	4.98220167	1.080027575	2.358213429	95.5052458	96.06085132	96.49445444	180	172	176.2857143	9.904761905	3.14718317	8	174	176	179	86	80	83.14285714	5.142857143
191119	37	35.5	36.6	0.3	0.547722558	1.5	36.725	36.8	36.8	80	78	78.66666667	1.066666667	1.032795559	2	78	78	79.5	15	8	12.16666667	5.366666667	2.316606714	7	12	12.5	13	96.9691247	94.61091127	95.93929214	4.98220167	1.080027575	2.358213429	95.5052458	96.06085132	96.49445444	178	170	174	8	2.828427125	8	172.5	174	175.5	86	80	83	4.4
191119	37	35.2	36.51428571	0.451428571	0.671884344	1.8	36.4	36.8	36.9	82	78	80.28571429	1.904761905	1.380131119	4	80	80	81	18	11	16	5.333333333	2.309401077	7	16	17	17	99	99	99	4.98220167	1.080027575	0	99	99	99	188	178	184.2857143	11.23809524	3.352326839	10	183	186	186	90	82	87.14285714	6.476190476
191119	37	36.6	36.86666667	0.026666667	0.163299316	0.4	36.8	36.9	37	82	78	79.66666667	2.266666667	1.505545305	4	78.5	80	80	18	11	15.33333333	7.466666667	2.732520204	7	13.75	16.5	17	99	99	99	4.98220167	1.080027575	0	99	99	99	188	180	184	9.6	3.098386677	8	182	184	186	90	82	87	7.6
191119	37	35.2	36.5	0.556	0.745654075	1.8	36.2	36.9	37	88	80	82.33333333	10.26666667	3.204163958	8	80	81	83.5	18	10	14.16666667	10.96666667	3.311595789	8	11.5	14.5	16.75	99	99	99	4.98220167	1.080027575	0	99	99	99	186	170	180.3333333	39.06666667	6.250333324	16	178	181	185.5	88	74	83	30
191978	37.4	37.4	37.4	1.070805968	0.425307032	0	37.4	37.4	37.4	92	78	87.33333333	28.26666667	5.316640543	14	85.5	90	90	37	29	32.83333333	6.566666667	2.562550813	8	32.25	33	33	98	93	96.5	3.1	1.760681686	5	97	97	97	126.4592186	113.138451	119.6561368	93.55258824	6.95399191	13.32076765	116.7836989	119.5036555	122.4543637	69.68951337	61.48160841	65.25693659	47.57458307
191978	37.6	37.4	37.5	0.012	0.109544512	0.2	37.4	37.5	37.6	82	70	77	25.2	5.019960159	12	73.5	78	81	32	27	29.5	4.7	2.167948339	5	28	29	31.5	98	96	97	0.4	0.632455532	2	97	97	97	86	86	86	93.55258824	6.95399191	0	86	86	86	46	46	46	47.57458307
191978	37.6	37.6	37.6	0	0	0	37.6	37.6	37.6	96	84	90.66666667	25.06666667	5.006662228	12	87	91	95	37	32	34.66666667	4.266666667	2.065591118	5	33.25	34.5	36.5	98	97	97.66666667	0.266666667	0.516397779	1	97.25	98	98	126.4592186	113.138451	119.6561368	93.55258824	6.95399191	13.32076765	116.7836989	119.5036555	122.4543637	69.68951337	61.48160841	65.25693659	47.57458307
191978	37.6	37.6	37.6	0	0	0	37.6	37.6	37.6	96	84	90	16	4	12	88	90	92	37	32	33.85714286	2.80952381	1.67616342	5	33	33	34.5	98	97	97.28571429	0.238095238	0.487950036	1	97	97	97.5	126.4592186	113.138451	119.6561368	93.55258824	6.95399191	13.32076765	116.7836989	119.5036555	122.4543637	69.68951337	61.48160841	65.25693659	47.57458307
191978	37.6	37.4	37.43333333	0.006666667	0.081649658	0.2	37.4	37.4	37.4	84	70	75.33333333	36.26666667	6.022181222	14	72	72	79.5	34	28	29.33333333	5.866666667	2.422120283	6	28	28	29.5	99	96	97.33333333	1.066666667	1.032795559	3	97	97	97.75	103	103	103	93.55258824	6.95399191	0	103	103	103	47	47	47	47.57458307
191978	37.6	37.4	37.51428571	0.011428571	0.106904497	0.2	37.4	37.6	37.6	84	70	77.42857143	26.28571429	5.126959556	14	74	78	81	34	28	29.71428571	5.904761905	2.429971585	6	28	28	31	99	97	97.85714286	0.476190476	0.690065559	2	97.5	98	98	172	172	172	93.55258824	6.95399191	0	172	172	172	73	73	73	47.57458307
191978	37.6	37.6	37.6	0	0	0	37.6	37.6	37.6	90	76	82	27.2	5.215361924	14	78.5	81	85	32	28	30.16666667	3.366666667	1.834847859	4	28.5	30.5	31.75	99	98	98.16666667	0.166666667	0.40824829	1	98	98	98	172	172	172	93.55258824	6.95399191	0	172	172	172	73	73	73	47.57458307
191978	37.6	37.6	37.6	0	0	0	37.6	37.6	37.6	82	70	74	22.66666667	4.760952286	12	70	72	77	32	27	28.42857143	2.952380952	1.718249386	5	27.5	28	28.5	98	96	96.42857143	0.619047619	0.786795792	2	96	96	96.5	86	86	86	93.55258824	6.95399191	0	86	86	86	46	46	46	47.57458307
191978	37.6	34.8	36.9	1.96	1.4	2.8	36.9	37.6	37.6	82	70	74.57142857	19.61904762	4.429339411	12	71	74	77	34	23	28.28571429	10.57142857	3.251373336	11	27.5	28	29	98	96	96.57142857	0.952380952	0.975900073	2	96	96	97	86	86	86	93.55258824	6.95399191	0	86	86	86	41	41	41	47.57458307
191991	35.83569315	34.83037787	35.47840469	1.070805968	0.425307032	1.005315274	35.3544901	35.57280901	35.71425563	70	64	67.42857143	4.952380952	2.225394561	6	66	68	69	28	12	17.71428571	33.9047619	5.822779569	16	13.5	15	21	96	95	95.71428571	0.238095238	0.487950036	1	95.5	96	96	108	108	108	93.55258824	6.95399191	0	108	108	108	78	78	78	47.57458307
191991	33.2	33.2	33.2	1.070805968	0.425307032	0	33.2	33.2	33.2	72	68	70	2.666666667	1.632993162	4	69	70	71	28	15	20.57142857	17.95238095	4.237025012	13	18	21	22	98	95	96.28571429	0.904761905	0.951189731	3	96	96	96.5	108	108	108	93.55258824	6.95399191	0	108	108	108	78	78	78	47.57458307
191991	36.4	36.2	36.23333333	0.006666667	0.081649658	0.2	36.2	36.2	36.2	84	62	75.66666667	88.66666667	9.416297928	22	69	79	83	29	21	24.66666667	9.066666667	3.011090611	8	22.5	24.5	26.5	98	96	97	0.4	0.632455532	2	97	97	97	134	134	134	93.55258824	6.95399191	0	134	134	134	83	83	83	47.57458307
191991	36.6	36.2	36.37142857	0.032380952	0.179947082	0.4	36.2	36.4	36.5	84	66	78	37.33333333	6.110100927	18	77	78	82	29	18	24.14285714	12.14285714	3.484660262	11	23	24	26	98	96	96.85714286	0.476190476	0.690065559	2	96.5	97	97	134	134	134	93.55258824	6.95399191	0	134	134	134	83	83	83	47.57458307
191991	36.2	36	36.06666667	0.010666667	0.103279556	0.2	36	36	36.15	72	64	67.66666667	7.066666667	2.658320272	8	66.5	68	68	28	20	22.83333333	7.766666667	2.786873995	8	21.25	22.5	23	98	96	97.16666667	0.566666667	0.752772653	2	97	97	97.75	111	111	111	93.55258824	6.95399191	0	111	111	111	73	73	73	47.57458307
191991	36	36	36	0	0	0	36	36	36	76	64	68.33333333	18.26666667	4.273952113	12	66	67	69.5	22	13	19.5	13.9	3.728270376	9	18	21.5	22	98	96	96.83333333	0.966666667	0.98319208	2	96	96.5	97.75	118	118	118	93.55258824	6.95399191	0	118	118	118	85	85	85	47.57458307
191991	35.83569315	34.83037787	35.47840469	1.070805968	0.425307032	1.005315274	35.3544901	35.57280901	35.71425563	66	62	64.33333333	2.266666667	1.505545305	4	64	64	65.5	14	8	11.83333333	4.166666667	2.041241452	6	12	12	12.75	96	95	95.83333333	0.166666667	0.40824829	1	96	96	96	109	109	109	93.55258824	6.95399191	0	109	109	109	78	78	78	47.57458307
191991	36	36	36	0	0	0	36	36	36	76	66	69.14285714	10.47619048	3.236694375	10	68	68	69	23	13	20.71428571	11.9047619	3.450327797	10	21.5	22	22	98	96	97.28571429	0.571428571	0.755928946	2	97	97	98	118	118	118	93.55258824	6.95399191	0	118	118	118	85	85	85	47.57458307
191991	36.6	36.4	36.56666667	0.006666667	0.081649658	0.2	36.6	36.6	36.6	78	64	69	39.6	6.292853089	14	64.5	66	73.5	23	14	18.16666667	15.76666667	3.970726214	9	15.25	17	21.75	98	95	96.5	1.1	1.048808848	3	96	96.5	97	113	113	113	93.55258824	6.95399191	0	113	113	113	84	84	84	47.57458307
193040	36.8	36.7	36.73333333	0.002666667	0.051639778	0.1	36.7	36.7	36.775	86	85	85.66666667	0.266666667	0.516397779	1	85.25	86	86	22	12	17.33333333	15.46666667	3.932768321	10	14.5	18	20	96.9691247	94.61091127	95.93929214	4.98220167	1.080027575	2.358213429	95.5052458	96.06085132	96.49445444	126.4592186	113.138451	119.6561368	93.55258824	6.95399191	13.32076765	116.7836989	119.5036555	122.4543637	69.68951337	61.48160841	65.25693659	47.57458307
193040	36.7	36.3	36.56666667	0.030666667	0.175119007	0.4	36.45	36.65	36.7	85	84	84.66666667	0.266666667	0.516397779	1	84.25	85	85	20	12	15.5	13.1	3.619392214	8	13	14	18.75	96.9691247	94.61091127	95.93929214	4.98220167	1.080027575	2.358213429	95.5052458	96.06085132	96.49445444	126.4592186	113.138451	119.6561368	93.55258824	6.95399191	13.32076765	116.7836989	119.5036555	122.4543637	69.68951337	61.48160841	65.25693659	47.57458307
193040	36.7	35.1	35.91428571	0.221428571	0.470561974	1.6	35.85	35.9	36	85	84	84.14285714	0.142857143	0.377964473	1	84	84	84	14	6	10.28571429	9.571428571	3.093772547	8	8.5	9	13	96.9691247	94.61091127	95.93929214	4.98220167	1.080027575	2.358213429	95.5052458	96.06085132	96.49445444	123	123	123	93.55258824	6.95399191	0	123	123	123	65	65	65	47.57458307
193040	36.7	36.5	36.62857143	0.009047619	0.095118973	0.2	36.55	36.7	36.7	86	85	85.28571429	0.238095238	0.487950036	1	85	85	85.5	18	11	14.42857143	6.952380952	2.6367368	7	12.5	14	16.5	96.9691247	94.61091127	95.93929214	4.98220167	1.080027575	2.358213429	95.5052458	96.06085132	96.49445444	115	115	115	93.55258824	6.95399191	0	115	115	115	68	68	68	47.57458307
193040	36.1	33.5	35.31428571	0.758095238	0.870686647	2.6	35.25	35.4	35.85	84	84	84	0	0	0	84	84	84	14	4	9.142857143	12.47619048	3.532165126	10	7.5	9	11	96.9691247	94.61091127	95.93929214	4.98220167	1.080027575	2.358213429	95.5052458	96.06085132	96.49445444	135	135	135	93.55258824	6.95399191	0	135	135	135	78	78	78	47.57458307
193040	36.7	35.8	36.43333333	0.102666667	0.320416396	0.9	36.5	36.5	36.575	85	85	85	0	0	0	85	85	85	20	11	15.33333333	12.26666667	3.502380143	9	13	15	17.75	96.9691247	94.61091127	95.93929214	4.98220167	1.080027575	2.358213429	95.5052458	96.06085132	96.49445444	115	115	115	93.55258824	6.95399191	0	115	115	115	68	68	68	47.57458307
193040	36.6	36.3	36.4	0.024	0.154919334	0.3	36.3	36.3	36.525	85	85	85	0	0	0	85	85	85	20	6	11.83333333	32.96666667	5.741660619	14	7	11	15.75	96.9691247	94.61091127	95.93929214	4.98220167	1.080027575	2.358213429	95.5052458	96.06085132	96.49445444	119	119	119	93.55258824	6.95399191	0	119	119	119	64	64	64	47.57458307
193040	36.7	36.3	36.48571429	0.031428571	0.177281052	0.4	36.3	36.6	36.6	85	85	85	0	0	0	85	85	85	20	10	16	18.33333333	4.281744193	10	12.5	17	20	96.9691247	94.61091127	95.93929214	4.98220167	1.080027575	2.358213429	95.5052458	96.06085132	96.49445444	119	119	119	93.55258824	6.95399191	0	119	119	119	64	64	64	47.57458307
193040	36.7	35.9	36.3	0.192	0.438178046	0.8	35.9	36.3	36.7	85	84	84.66666667	0.266666667	0.516397779	1	84.25	85	85	14	5	9.166666667	10.96666667	3.311595789	9	7.25	8.5	11.25	96.9691247	94.61091127	95.93929214	4.98220167	1.080027575	2.358213429	95.5052458	96.06085132	96.49445444	123	123	123	93.55258824	6.95399191	0	123	123	123	65	65	65	47.57458307
193817	33.8	33.8	33.8	0	0	0	33.8	33.8	33.8	68	66	66.85714286	1.142857143	1.069044968	2	66	66	68	35	35	35	0	0	0	35	35	35	98	60	81.71428571	253.9047619	15.93438929	38	70.5	79	97	136	114	124.2857143	57.9047619	7.60951785	22	119	124	129	58	48	52.28571429	11.23809524
193817	34	33.8	33.82857143	0.005714286	0.075592895	0.2	33.8	33.8	33.8	66	64	64.28571429	0.571428571	0.755928946	2	64	64	64	35	35	35	0	0	0	35	35	35	99	97	97.71428571	0.571428571	0.755928946	2	97	98	98	132	118	125.4285714	28.95238095	5.380741673	14	121	128	129	66	54	60	16
193817	34.4	34.2	34.31428571	0.011428571	0.106904497	0.2	34.2	34.4	34.4	64	60	62.85714286	2.476190476	1.573591585	4	62	64	64	35	27	31.71428571	11.9047619	3.450327797	8	29	34	34	96	92	95	2.333333333	1.527525232	4	94.5	96	96	106	106	106	93.55258824	6.95399191	0	106	106	106	43	43	43	47.57458307
193817	34.4	34.4	34.4	0	0	0	34.4	34.4	34.4	66	60	62.85714286	3.80952381	1.951800146	6	62	62	64	34	20	29.85714286	26.14285714	5.113008619	14	28.5	30	34	96	92	94.14285714	2.476190476	1.573591585	4	93	95	95	126.4592186	113.138451	119.6561368	93.55258824	6.95399191	13.32076765	116.7836989	119.5036555	122.4543637	69.68951337	61.48160841	65.25693659	47.57458307
193817	34	33.8	33.9	0.012	0.109544512	0.2	33.8	33.9	34	66	64	64.66666667	1.066666667	1.032795559	2	64	64	65.5	35	35	35	0	0	0	35	35	35	98	97	97.66666667	0.266666667	0.516397779	1	97.25	98	98	128	118	122.6666667	18.66666667	4.320493799	10	120	121	126.5	60	54	57.33333333	7.466666667
193817	33.8	33.6	33.76666667	0.006666667	0.081649658	0.2	33.8	33.8	33.8	64	64	64	0	0	0	64	64	64	35	35	35	0	0	0	35	35	35	99	93	96.83333333	4.166666667	2.041241452	6	97	97	97.75	132	114	124.6666667	50.66666667	7.118052168	18	120	127	129.5	66	52	57.33333333	36.26666667
193817	33.8	33.6	33.73333333	0.010666667	0.103279556	0.2	33.65	33.8	33.8	68	64	66	1.6	1.264911064	4	66	66	66	35	35	35	0	0	0	35	35	35	98	76	90.83333333	107.7666667	10.38107252	22	83.5	97	97.75	136	124	130.3333333	23.06666667	4.802776974	12	128	129	134.5	58	52	55	6
193817	34.2	34	34.16666667	0.006666667	0.081649658	0.2	34.2	34.2	34.2	64	64	64	0	0	0	64	64	64	35	27	30.66666667	13.06666667	3.614784456	8	28	29.5	34	97	96	96.16666667	0.166666667	0.40824829	1	96	96	96	114	90	106	128	11.3137085	24	102	110	114	52	43	48.75	15.58333333
193817	33.8	33.8	33.8	0	0	0	33.8	33.8	33.8	68	66	67.66666667	0.666666667	0.816496581	2	68	68	68	35	35	35	0	0	0	35	35	35	98	60	85.5	320.3	17.89692711	38	72.75	96.5	97	122	114	118	11.2	3.346640106	8	115	119	120	50	48	49.33333333	1.066666667
195713	38.6	38.6	38.6	0	0	0	38.6	38.6	38.6	118	110	113.6666667	11.86666667	3.444802849	8	112	112	116.5	25	22	23.5	1.1	1.048808848	3	23	23.5	24	95	94	94.83333333	0.166666667	0.40824829	1	95	95	95	190	120	155	2450	49.49747468	70	137.5	155	172.5	92	59	75.5	544.5
195713	39	38.6	38.83333333	0.022666667	0.150554531	0.4	38.8	38.8	38.95	114	102	109	23.6	4.857983121	12	105.5	111	112	25	19	22	5.6	2.366431913	6	20.25	22	23.75	94	93	93.33333333	0.266666667	0.516397779	1	93	93	93.75	175	175	175	93.55258824	6.95399191	0	175	175	175	83	83	83	47.57458307
195713	38.8	38.6	38.7	0.012	0.109544512	0.2	38.6	38.7	38.8	118	104	112	25.6	5.059644256	14	109.5	114	114	24	20	22.16666667	2.966666667	1.722401424	4	21	22	23.75	94	90	92.66666667	2.266666667	1.505545305	4	92.25	93	93.75	142	142	142	93.55258824	6.95399191	0	142	142	142	71	71	71	47.57458307
195713	39	38.8	38.83333333	0.006666667	0.081649658	0.2	38.8	38.8	38.8	112	102	106	14.4	3.794733192	10	103	106	107.5	22	19	20.33333333	2.266666667	1.505545305	3	19	20	21.75	95	86	92.83333333	11.36666667	3.371448749	9	94	94	94	146	146	146	93.55258824	6.95399191	0	146	146	146	68	68	68	47.57458307
195713	38.8	31	37.31428571	8.398095238	2.897946728	7.8	37.5	38.8	38.8	114	108	110.8571429	3.80952381	1.951800146	6	110	110	112	25	20	21.85714286	2.80952381	1.67616342	5	21	21	22.5	94	93	93.42857143	0.285714286	0.534522484	1	93	93	94	175	175	175	93.55258824	6.95399191	0	175	175	175	83	83	83	47.57458307
195713	38.8	31	36.08571429	12.11809524	3.481105462	7.8	33.9	38	38.5	116	108	111.4285714	7.619047619	2.760262237	8	110	110	113	22	20	21	0.333333333	0.577350269	2	21	21	21	94	92	93.14285714	0.476190476	0.690065559	2	93	93	93.5	156	156	156	93.55258824	6.95399191	0	156	156	156	82	82	82	47.57458307
195713	38.8	38.6	38.65714286	0.00952381	0.097590007	0.2	38.6	38.6	38.7	118	104	114	25.33333333	5.033222957	14	113	114	118	25	20	23.28571429	2.571428571	1.603567451	5	23	24	24	95	90	93.57142857	2.952380952	1.718249386	5	93.5	94	94.5	120	120	120	93.55258824	6.95399191	0	120	120	120	59	59	59	47.57458307
195713	38.6	37.8	38.4	0.112	0.334664011	0.8	38.3	38.6	38.6	114	102	106.3333333	29.46666667	5.428320796	12	102	104	110.5	25	18	20.5	5.9	2.42899156	7	19.25	20	20.75	95	94	94.16666667	0.166666667	0.40824829	1	94	94	94	152	152	152	93.55258824	6.95399191	0	152	152	152	70	70	70	47.57458307
195713	38.8	38.2	38.65714286	0.04952381	0.222539456	0.6	38.6	38.8	38.8	114	102	107.7142857	24.57142857	4.956957592	12	104	106	112	25	19	21.14285714	4.476190476	2.115700942	6	19.5	21	22	95	86	93	9.666666667	3.109126351	9	94	94	94	152	152	152	93.55258824	6.95399191	0	152	152	152	70	70	70	47.57458307
195714	35.83569315	34.83037787	35.47840469	1.070805968	0.425307032	1.005315274	35.3544901	35.57280901	35.71425563	106	102	104.3333333	2.266666667	1.505545305	4	104	104	105.5	22.13369876	17.96163012	19.97184791	6.100796514	1.649955287	4.172068637	19.0888346	19.91861296	20.80809104	99	99	99	0	0	0	99	99	99	151	151	151	93.55258824	6.95399191	0	151	151	151	87	87	87	47.57458307
195714	37	26.8	29.6	24.4	4.939635614	10.2	27.1	27.3	29.8	112	100	106	32	5.656854249	12	102	102	112	22.13369876	17.96163012	19.97184791	6.100796514	1.649955287	4.172068637	19.0888346	19.91861296	20.80809104	99	99	99	0	0	0	99	99	99	126.4592186	113.138451	119.6561368	93.55258824	6.95399191	13.32076765	116.7836989	119.5036555	122.4543637	69.68951337	61.48160841	65.25693659	47.57458307
195714	37.2	32.6	34.9	10.58	3.252691193	4.6	33.75	34.9	36.05	112	108	110	4.8	2.19089023	4	108	110	112	22.13369876	17.96163012	19.97184791	6.100796514	1.649955287	4.172068637	19.0888346	19.91861296	20.80809104	99	98	98.2	0.2	0.447213595	1	98	98	98	166	166	166	93.55258824	6.95399191	0	166	166	166	109	109	109	47.57458307
195714	37.4	37.4	37.4	0	0	0	37.4	37.4	37.4	106	100	103.3333333	9.066666667	3.011090611	6	100.5	104	106	22.13369876	17.96163012	19.97184791	6.100796514	1.649955287	4.172068637	19.0888346	19.91861296	20.80809104	99	96	97.83333333	1.366666667	1.169045194	3	97.25	98	98.75	126.4592186	113.138451	119.6561368	93.55258824	6.95399191	13.32076765	116.7836989	119.5036555	122.4543637	69.68951337	61.48160841	65.25693659	47.57458307
195714	35.83569315	34.83037787	35.47840469	1.070805968	0.425307032	1.005315274	35.3544901	35.57280901	35.71425563	108	106	106.8	1.2	1.095445115	2	106	106	108	22.13369876	17.96163012	19.97184791	6.100796514	1.649955287	4.172068637	19.0888346	19.91861296	20.80809104	99	98	98.6	0.3	0.547722558	1	98	99	99	126.4592186	113.138451	119.6561368	93.55258824	6.95399191	13.32076765	116.7836989	119.5036555	122.4543637	69.68951337	61.48160841	65.25693659	47.57458307
195714	37.2	29	32.93333333	16.89333333	4.110150038	8.2	30.8	32.6	34.9	112	104	110	9.333333333	3.055050463	8	109	112	112	22.13369876	17.96163012	19.97184791	6.100796514	1.649955287	4.172068637	19.0888346	19.91861296	20.80809104	99	98	98.14285714	0.142857143	0.377964473	1	98	98	98	126.4592186	113.138451	119.6561368	93.55258824	6.95399191	13.32076765	116.7836989	119.5036555	122.4543637	69.68951337	61.48160841	65.25693659	47.57458307
195714	27.2	27.2	27.2	1.070805968	0.425307032	0	27.2	27.2	27.2	104	100	102.5714286	2.285714286	1.511857892	4	102	102	104	22.13369876	17.96163012	19.97184791	6.100796514	1.649955287	4.172068637	19.0888346	19.91861296	20.80809104	99	99	99	0	0	0	99	99	99	126.4592186	113.138451	119.6561368	93.55258824	6.95399191	13.32076765	116.7836989	119.5036555	122.4543637	69.68951337	61.48160841	65.25693659	47.57458307
195714	29	29	29	1.070805968	0.425307032	0	29	29	29	112	104	107	12.4	3.521363372	8	104	106	109.5	22.13369876	17.96163012	19.97184791	6.100796514	1.649955287	4.172068637	19.0888346	19.91861296	20.80809104	99	98	98.33333333	0.266666667	0.516397779	1	98	98	98.75	126.4592186	113.138451	119.6561368	93.55258824	6.95399191	13.32076765	116.7836989	119.5036555	122.4543637	69.68951337	61.48160841	65.25693659	47.57458307
195714	37.4	37.4	37.4	0	0	0	37.4	37.4	37.4	108	100	103.3333333	10.66666667	3.265986324	8	100.5	103	105.5	22.13369876	17.96163012	19.97184791	6.100796514	1.649955287	4.172068637	19.0888346	19.91861296	20.80809104	99	96	97.66666667	1.466666667	1.211060142	3	97	97.5	98.75	167	167	167	93.55258824	6.95399191	0	167	167	167	110	110	110	47.57458307
195726	34.2	33.4	33.83333333	0.086666667	0.294392029	0.8	33.65	33.9	34	86	72	79.33333333	26.66666667	5.163977795	14	76.5	79	83	29	22	23.83333333	6.566666667	2.562550813	7	23	23	23	97	95	96.16666667	0.566666667	0.752772653	2	96	96	96.75	184	154	165	126	11.22497216	30	157.5	162	169.5	90	78	82.33333333	18.26666667
195726	36.2	36	36.13333333	0.010666667	0.103279556	0.2	36.05	36.2	36.2	96	90	92	4.8	2.19089023	6	90.5	92	92	20	19	19.83333333	0.166666667	0.40824829	1	20	20	20	97	96	96.66666667	0.266666667	0.516397779	1	96.25	97	97	188	138	173.375	231.6964286	15.22157773	50	174.25	178	180	92	82	86.25	8.5
195726	36.4	34.6	35.76666667	0.534666667	0.731209044	1.8	35.35	36	36.35	98	88	92	12.8	3.577708764	10	90	91	93.5	26	20	21.83333333	5.766666667	2.401388487	6	20	21	22.75	97	94	96	1.6	1.264911064	3	95.25	96.5	97	217	134	182.5	697.7142857	26.41428185	83	175.5	183	194.75	104	81	92.75	47.07142857
195726	35.6	35.2	35.36666667	0.022666667	0.150554531	0.4	35.25	35.4	35.4	92	90	90.66666667	1.066666667	1.032795559	2	90	90	91.5	23	20	21.5	1.1	1.048808848	3	21	21.5	22	95	94	94.5	0.3	0.547722558	1	94	94.5	95	166	153	159	43	6.557438524	13	155.5	158	162	82	80	80.66666667	1.333333333
195726	35.4	34.8	35.08571429	0.038095238	0.195180015	0.6	35	35	35.2	92	90	91.14285714	1.142857143	1.069044968	2	90	92	92	24	22	22.42857143	0.619047619	0.786795792	2	22	22	22.5	95	94	94.57142857	0.285714286	0.534522484	1	94	95	95	177	153	165	288	16.97056275	24	159	165	171	80	79	79.5	0.5
195726	36.2	35.8	35.94285714	0.022857143	0.151185789	0.4	35.8	36	36	96	90	91.71428571	4.571428571	2.138089935	6	90	92	92	20	20	20	0	0	0	20	20	20	97	94	95.42857143	0.952380952	0.975900073	3	95	95	96	188	138	167.4444444	271.2777778	16.47051237	50	164	170	180	92	78	84.22222222	18.44444444
195726	36.2	34	34.85714286	0.796190476	0.892295061	2.2	34.1	34.6	35.5	98	80	88.57142857	36.95238095	6.078847008	18	85	88	92	29	20	23.71428571	8.571428571	2.927700219	9	22.5	23	24.5	97	94	96	1.333333333	1.154700538	3	95.5	96	97	217	162	185	429.4285714	20.72265841	55	169.5	183	194.75	104	80	91.875	58.41071429
195726	36	35.6	35.76666667	0.022666667	0.150554531	0.4	35.65	35.8	35.8	92	90	90.33333333	0.666666667	0.816496581	2	90	90	90	21	19	20	0.4	0.632455532	2	20	20	20	95	94	94.5	0.3	0.547722558	1	94	94.5	95	174	145	163.75	87.64285714	9.361776388	29	161.75	167	168.5	89	78	81.625	13.125
195726	35	34.6	34.82857143	0.032380952	0.179947082	0.4	34.7	34.8	35	94	90	91.42857143	2.285714286	1.511857892	4	90	92	92	27	22	24	4.333333333	2.081665999	5	22	24	25.5	98	94	95.57142857	1.619047619	1.272418021	4	95	95	96	177	145	161	512	22.627417	32	153	161	169	86	79	82.5	24.5
196361	39.2	39.2	39.2	0	0	0	39.2	39.2	39.2	124	122	123.3333333	1.066666667	1.032795559	2	122.5	124	124	38	28	34.83333333	13.76666667	3.710345896	10	34.25	35.5	37.5	99	98	98.8	0.2	0.447213595	1	99	99	99	106	98	101.3333333	7.466666667	2.732520204	8	100	101	102	90	84	86.33333333	5.466666667
196361	39.2	39	39.14285714	0.00952381	0.097590007	0.2	39.1	39.2	39.2	124	120	122.2857143	1.904761905	1.380131119	4	122	122	123	36	28	33.42857143	9.952380952	3.154739443	8	32	35	35.5	99	97	97.83333333	0.966666667	0.98319208	2	97	97.5	98.75	102	98	100	4	2	4	98	100	102	86	80	83.71428571	3.238095238
196361	38	36.8	37.66666667	0.202666667	0.450185147	1.2	37.65	37.8	37.95	120	118	118.3333333	0.666666667	0.816496581	2	118	118	118	38	30	33	8	2.828427125	8	31.25	32.5	33.75	98	97	97.83333333	0.166666667	0.40824829	1	98	98	98	100	96	97.66666667	3.866666667	1.966384161	4	96	97	99.5	84	78	80	6.4
196361	39.2	38	38.76666667	0.278666667	0.527888877	1.2	38.4	39	39.15	122	120	121	1.2	1.095445115	2	120	121	122	36	27	32.5	13.9	3.728270376	9	30.25	33	35.75	98	97	97.33333333	0.266666667	0.516397779	1	97	97	97.75	102	98	99.66666667	3.866666667	1.966384161	4	98	99	101.5	84	78	81.66666667	7.066666667
196361	39.2	39.2	39.2	0	0	0	39.2	39.2	39.2	124	122	122.3333333	0.666666667	0.816496581	2	122	122	122	39	32	36.16666667	6.966666667	2.639444386	7	34.75	37	37.75	98	97	97.5	0.3	0.547722558	1	97	97.5	98	122	90	105.3333333	105.0666667	10.25020325	32	103	106	106	96	72	85.33333333	63.46666667
196361	37.6	30.4	34.425	12.5625	3.54436172	7.2	31.975	34.85	37.3	120	118	119.5	1	1	2	119.5	120	120	34	29	31.25	4.916666667	2.217355783	5	29.75	31	32.5	99	98	98.25	0.25	0.5	1	98	98	98.25	98	96	97.5	1	1	2	97.5	98	98	80	76	78	2.666666667
196361	39.2	39.2	39.2	0	0	0	39.2	39.2	39.2	124	120	121.4285714	2.285714286	1.511857892	4	120	122	122	38	11	30.85714286	82.80952381	9.099973836	27	32	32	35.5	98	97	97.57142857	0.285714286	0.534522484	1	97	98	98	122	90	99.14285714	141.1428571	11.88035594	32	91	92	104	96	72	80.28571429	71.23809524
196361	38	37.2	37.75	0.143333333	0.37859389	0.8	37.65	37.9	38	120	118	119	1.333333333	1.154700538	2	118	119	120	34	30	31.25	3.583333333	1.892969449	4	30	30.5	31.75	99	98	98.25	0.25	0.5	1	98	98	98.25	100	96	97.5	3.666666667	1.914854216	4	96	97	98.5	84	78	79.5	9
196361	39.2	39	39.1	0.012	0.109544512	0.2	39	39.1	39.2	120	118	119	1.2	1.095445115	2	118	119	120	32	11	25.5	89.1	9.439279634	21	19.75	31	31.75	98	97	97.83333333	0.166666667	0.40824829	1	98	98	98	94	90	92	1.6	1.264911064	4	92	92	92	76	74	75.33333333	1.066666667
197385	37.4	37.4	37.4	0	0	0	37.4	37.4	37.4	102	96	98.2	9.2	3.033150178	6	96	96	101	29	22	24.66666667	9.066666667	3.011090611	7	23	23	26.75	96	96	96	0	0	0	96	96	96	126.4592186	113.138451	119.6561368	93.55258824	6.95399191	13.32076765	116.7836989	119.5036555	122.4543637	69.68951337	61.48160841	65.25693659	47.57458307
197385	37.6	37	37.4	0.048	0.219089023	0.6	37.4	37.4	37.55	100	98	99	1.2	1.095445115	2	98	99	100	23	22	22.66666667	0.266666667	0.516397779	1	22.25	23	23	96	94	95.16666667	0.566666667	0.752772653	2	95	95	95.75	126.4592186	113.138451	119.6561368	93.55258824	6.95399191	13.32076765	116.7836989	119.5036555	122.4543637	69.68951337	61.48160841	65.25693659	47.57458307
197385	37.4	37.4	37.4	0	0	0	37.4	37.4	37.4	104	98	100.6666667	5.866666667	2.422120283	6	98.5	101	102	23	21	22	0.4	0.632455532	2	22	22	22	97	93	95.33333333	2.666666667	1.632993162	4	94.25	95.5	96.75	126.4592186	113.138451	119.6561368	93.55258824	6.95399191	13.32076765	116.7836989	119.5036555	122.4543637	69.68951337	61.48160841	65.25693659	47.57458307
197385	37.4	37.4	37.4	0	0	0	37.4	37.4	37.4	96	94	95.42857143	0.952380952	0.975900073	2	95	96	96	23	21	22.28571429	0.571428571	0.755928946	2	22	22	23	96	95	95.5	0.5	0.707106781	1	95.25	95.5	95.75	149	149	149	93.55258824	6.95399191	0	149	149	149	76	76	76	47.57458307
197385	37.4	37.4	37.4	0	0	0	37.4	37.4	37.4	100	94	96	4.8	2.19089023	6	94.5	96	96	26	21	22.66666667	3.066666667	1.751190072	5	22	22	22.75	96	95	95.25	0.25	0.5	1	95	95	95.25	149	149	149	93.55258824	6.95399191	0	149	149	149	76	76	76	47.57458307
197385	37.6	37.4	37.55	0.01	0.1	0.2	37.55	37.6	37.6	100	96	97.83333333	1.766666667	1.329160136	4	97.25	98	98	23	22	22.33333333	0.266666667	0.516397779	1	22	22	22.75	96	95	95.16666667	0.166666667	0.40824829	1	95	95	95	135	135	135	93.55258824	6.95399191	0	135	135	135	65	65	65	47.57458307
197385	37.4	28.8	35.6	11.21333333	3.348631561	8.6	35.4	37.4	37.4	100	98	98.57142857	0.952380952	0.975900073	2	98	98	99	22	20	21.2	0.7	0.836660027	2	21	21	22	97	93	94.42857143	1.619047619	1.272418021	4	94	94	94.5	118	118	118	93.55258824	6.95399191	0	118	118	118	60	60	60	47.57458307
197385	37.4	28.8	34.88571429	11.4647619	3.385965432	8.6	33	37.2	37.4	100	98	99.14285714	1.142857143	1.069044968	2	98	100	100	21	20	20.5	0.5	0.707106781	1	20.25	20.5	20.75	96	94	94.57142857	0.619047619	0.786795792	2	94	94	95	118	118	118	93.55258824	6.95399191	0	118	118	118	60	60	60	47.57458307
197385	37.6	37	37.45714286	0.04952381	0.222539456	0.6	37.4	37.6	37.6	100	96	98.28571429	1.904761905	1.380131119	4	98	98	99	23	22	22.57142857	0.285714286	0.534522484	1	22	23	23	95	94	94.85714286	0.142857143	0.377964473	1	95	95	95	135	135	135	93.55258824	6.95399191	0	135	135	135	65	65	65	47.57458307
197505	34.8	34	34.31428571	0.091428571	0.302371578	0.8	34.1	34.2	34.5	74	70	72.85714286	3.80952381	1.951800146	4	72	74	74	22.13369876	17.96163012	19.97184791	6.100796514	1.649955287	4.172068637	19.0888346	19.91861296	20.80809104	96.9691247	94.61091127	95.93929214	4.98220167	1.080027575	2.358213429	95.5052458	96.06085132	96.49445444	140	132	135.7142857	5.904761905	2.429971585	8	135	136	136	84	80	81.71428571	1.904761905
197505	32.6	32.4	32.46666667	0.010666667	0.103279556	0.2	32.4	32.4	32.55	54	50	52.33333333	2.266666667	1.505545305	4	52	52	53.5	22.13369876	17.96163012	19.97184791	6.100796514	1.649955287	4.172068637	19.0888346	19.91861296	20.80809104	96.9691247	94.61091127	95.93929214	4.98220167	1.080027575	2.358213429	95.5052458	96.06085132	96.49445444	114	108	111.3333333	4.266666667	2.065591118	6	110.5	112	112	72	68	70.66666667	2.666666667
197505	33.8	33.4	33.6	0.032	0.178885438	0.4	33.45	33.6	33.75	70	66	68.33333333	2.266666667	1.505545305	4	68	68	69.5	22.13369876	17.96163012	19.97184791	6.100796514	1.649955287	4.172068637	19.0888346	19.91861296	20.80809104	96.9691247	94.61091127	95.93929214	4.98220167	1.080027575	2.358213429	95.5052458	96.06085132	96.49445444	132	128	130	3.2	1.788854382	4	128.5	130	131.5	80	78	79	1.2
197505	32.8	32.8	32.8	0	0	0	32.8	32.8	32.8	62	50	54.57142857	15.61904762	3.95209408	12	52	54	56	22.13369876	17.96163012	19.97184791	6.100796514	1.649955287	4.172068637	19.0888346	19.91861296	20.80809104	96.9691247	94.61091127	95.93929214	4.98220167	1.080027575	2.358213429	95.5052458	96.06085132	96.49445444	134	120	125.1428571	23.80952381	4.879500365	14	122	124	127	88	76	80	14.66666667
197505	32.8	32.6	32.76666667	0.006666667	0.081649658	0.2	32.8	32.8	32.8	62	54	56	9.6	3.098386677	8	54	55	56	22.13369876	17.96163012	19.97184791	6.100796514	1.649955287	4.172068637	19.0888346	19.91861296	20.80809104	96.9691247	94.61091127	95.93929214	4.98220167	1.080027575	2.358213429	95.5052458	96.06085132	96.49445444	134	114	124.6666667	44.26666667	6.653319973	20	122.5	125	127.5	88	72	80	25.6
197505	34.2	33.6	33.94285714	0.04952381	0.222539456	0.6	33.8	34	34.1	74	68	70.85714286	5.142857143	2.267786838	6	70	70	72	22.13369876	17.96163012	19.97184791	6.100796514	1.649955287	4.172068637	19.0888346	19.91861296	20.80809104	96.9691247	94.61091127	95.93929214	4.98220167	1.080027575	2.358213429	95.5052458	96.06085132	96.49445444	140	130	133.7142857	11.23809524	3.352326839	10	132	132	135	84	80	80.85714286	2.476190476
197505	33.2	32.6	32.86666667	0.058666667	0.242212028	0.6	32.65	32.9	33	62	54	58	9.6	3.098386677	8	56	58	60	22.13369876	17.96163012	19.97184791	6.100796514	1.649955287	4.172068637	19.0888346	19.91861296	20.80809104	96.9691247	94.61091127	95.93929214	4.98220167	1.080027575	2.358213429	95.5052458	96.06085132	96.49445444	126	112	118.3333333	27.86666667	5.278888772	14	114.5	118	121.5	76	70	73.33333333	5.866666667
197505	33	32.4	32.6	0.053333333	0.230940108	0.6	32.4	32.6	32.7	60	52	54.85714286	7.80952381	2.794552524	8	53	54	56	22.13369876	17.96163012	19.97184791	6.100796514	1.649955287	4.172068637	19.0888346	19.91861296	20.80809104	96.9691247	94.61091127	95.93929214	4.98220167	1.080027575	2.358213429	95.5052458	96.06085132	96.49445444	120	108	113.1428571	15.80952381	3.97611919	12	111	112	115	74	68	70.85714286	3.80952381
197505	32.8	32.8	32.8	0	0	0	32.8	32.8	32.8	66	46	52.66666667	47.46666667	6.889605697	20	50	51	52	22.13369876	17.96163012	19.97184791	6.100796514	1.649955287	4.172068637	19.0888346	19.91861296	20.80809104	96.9691247	94.61091127	95.93929214	4.98220167	1.080027575	2.358213429	95.5052458	96.06085132	96.49445444	140	120	125.3333333	61.86666667	7.865536642	20	120	122	127	92	74	79.66666667	40.66666667
197734	34.6	34.4	34.53333333	0.010666667	0.103279556	0.2	34.45	34.6	34.6	62	60	60.33333333	0.666666667	0.816496581	2	60	60	60	50	40	46.33333333	21.06666667	4.589843861	10	42.75	48.5	49.75	95	95	95	0	0	0	95	95	95	113	113	113	93.55258824	6.95399191	0	113	113	113	53	53	53	47.57458307
197734	34.4	34.2	34.33333333	0.010666667	0.103279556	0.2	34.25	34.4	34.4	60	56	58	1.6	1.264911064	4	58	58	58	47	22	36.33333333	147.4666667	12.14358541	25	25	40	46.75	96	95	95.66666667	0.266666667	0.516397779	1	95.25	96	96	92	92	92	93.55258824	6.95399191	0	92	92	92	47	47	47	47.57458307
197734	34.6	34.2	34.37142857	0.019047619	0.138013112	0.4	34.3	34.4	34.4	60	58	59.14285714	1.142857143	1.069044968	2	58	60	60	50	34	45.85714286	29.14285714	5.398412465	16	46.5	47	48.5	96	95	95.57142857	0.285714286	0.534522484	1	95	96	96	113	113	113	93.55258824	6.95399191	0	113	113	113	53	53	53	47.57458307
197734	33.8	33.4	33.62857143	0.019047619	0.138013112	0.4	33.6	33.6	33.7	52	48	49.42857143	2.285714286	1.511857892	4	48	50	50	20	12	15.14285714	8.476190476	2.911389784	8	13	15	16.5	99	97	97.57142857	0.619047619	0.786795792	2	97	97	98	96	96	96	93.55258824	6.95399191	0	96	96	96	52	52	52	47.57458307
197734	34	33.8	33.83333333	0.006666667	0.081649658	0.2	33.8	33.8	33.8	50	50	50	0	0	0	50	50	50	20	18	19.16666667	0.966666667	0.98319208	2	18.25	19.5	20	97	96	96.5	0.3	0.547722558	1	96	96.5	97	100	100	100	93.55258824	6.95399191	0	100	100	100	53	53	53	47.57458307
197734	34.2	34	34.14285714	0.00952381	0.097590007	0.2	34.1	34.2	34.2	54	52	52.28571429	0.571428571	0.755928946	2	52	52	52	20	19	19.42857143	0.285714286	0.534522484	1	19	19	20	96	96	96	0	0	0	96	96	96	107	107	107	93.55258824	6.95399191	0	107	107	107	58	58	58	47.57458307
197734	34.4	34.2	34.3	0.012	0.109544512	0.2	34.2	34.3	34.4	56	52	53.66666667	2.266666667	1.505545305	4	52.5	54	54	25	19	20.83333333	5.366666667	2.316606714	6	19.25	20	21.5	96	95	95.83333333	0.166666667	0.40824829	1	96	96	96	107	107	107	93.55258824	6.95399191	0	107	107	107	58	58	58	47.57458307
197734	34.2	34	34.06666667	0.010666667	0.103279556	0.2	34	34	34.15	52	50	51.66666667	0.666666667	0.816496581	2	52	52	52	20	19	19.5	0.3	0.547722558	1	19	19.5	20	96	96	96	0	0	0	96	96	96	106	106	106	93.55258824	6.95399191	0	106	106	106	55	55	55	47.57458307
197734	33.8	33.6	33.74285714	0.00952381	0.097590007	0.2	33.7	33.8	33.8	50	48	49.14285714	1.142857143	1.069044968	2	48	50	50	20	13	16.71428571	5.904761905	2.429971585	7	15	18	18	98	97	97.14285714	0.142857143	0.377964473	1	97	97	97	100	100	100	93.55258824	6.95399191	0	100	100	100	53	53	53	47.57458307
197924	33.4	33.2	33.26666667	0.010666667	0.103279556	0.2	33.2	33.2	33.35	52	48	50	1.6	1.264911064	4	50	50	50	16	15	15.66666667	0.266666667	0.516397779	1	15.25	16	16	96.9691247	94.61091127	95.93929214	4.98220167	1.080027575	2.358213429	95.5052458	96.06085132	96.49445444	148	144	145.3333333	2.666666667	1.632993162	4	144	145	146	36	34	35	1.2
197924	33.2	33.2	33.2	0	0	0	33.2	33.2	33.2	48	48	48	0	0	0	48	48	48	16	16	16	0	0	0	16	16	16	96.9691247	94.61091127	95.93929214	4.98220167	1.080027575	2.358213429	95.5052458	96.06085132	96.49445444	142	136	139	6.666666667	2.581988897	6	137.5	139	140.5	34	34	34	0
197924	33.4	32.8	33.22857143	0.059047619	0.242997159	0.6	33.1	33.4	33.4	54	52	52.28571429	0.571428571	0.755928946	2	52	52	52	16	16	16	0	0	0	16	16	16	96.9691247	94.61091127	95.93929214	4.98220167	1.080027575	2.358213429	95.5052458	96.06085132	96.49445444	181	142	157.5714286	191.2857143	13.83060788	39	147	156	165	38	36	37	1
197924	33.2	32.6	33.04	0.068	0.260768096	0.6	33	33.2	33.2	45	44	44.2	0.2	0.447213595	1	44	44	44	16	16	16	0	0	0	16	16	16	99	99	99	4.98220167	1.080027575	0	99	99	99	132	125	127.8	7.2	2.683281573	7	126	128	128	34	32	33	1
197924	35.83569315	34.83037787	35.47840469	1.070805968	0.425307032	1.005315274	35.3544901	35.57280901	35.71425563	89.30932999	82.99290336	85.89007067	14.83494659	2.484420844	6.316426633	84.39130662	85.70705489	87.19520977	22.13369876	17.96163012	19.97184791	6.100796514	1.649955287	4.172068637	19.0888346	19.91861296	20.80809104	96.9691247	94.61091127	95.93929214	4.98220167	1.080027575	2.358213429	95.5052458	96.06085132	96.49445444	126.4592186	113.138451	119.6561368	93.55258824	6.95399191	13.32076765	116.7836989	119.5036555	122.4543637	69.68951337	61.48160841	65.25693659	47.57458307
197924	33.4	33.2	33.37142857	0.005714286	0.075592895	0.2	33.4	33.4	33.4	54	50	51.71428571	1.904761905	1.380131119	4	51	52	52	16	15	15.85714286	0.142857143	0.377964473	1	16	16	16	96.9691247	94.61091127	95.93929214	4.98220167	1.080027575	2.358213429	95.5052458	96.06085132	96.49445444	156	142	146.2857143	21.9047619	4.680252333	14	144	144	147	38	36	36.28571429	0.571428571
197924	33.2	33.2	33.2	0	0	0	33.2	33.2	33.2	48	48	48	0	0	0	48	48	48	16	16	16	0	0	0	16	16	16	96.9691247	94.61091127	95.93929214	4.98220167	1.080027575	2.358213429	95.5052458	96.06085132	96.49445444	138	136	137	2	1.414213562	2	136.5	137	137.5	34	34	34	0
197924	33.2	33.2	33.2	0	0	0	33.2	33.2	33.2	45	44	44.33333333	0.333333333	0.577350269	1	44	44	44.5	16	16	16	0	0	0	16	16	16	99	99	99	4.98220167	1.080027575	0	99	99	99	128	125	126.3333333	2.333333333	1.527525232	3	125.5	126	127	33	32	32.33333333	0.333333333
197924	33.2	32.6	33.06666667	0.058666667	0.242212028	0.6	33.05	33.2	33.2	52	42	44.66666667	13.86666667	3.723797345	10	42.5	44	44	16	16	16	0	0	0	16	16	16	96.9691247	94.61091127	95.93929214	4.98220167	1.080027575	2.358213429	95.5052458	96.06085132	96.49445444	150	126	132.3333333	79.06666667	8.891943919	24	128	129	131.5	46	32	36.66666667	34.66666667
198137	32.8	27.8	30.8	3.824	1.95550505	5	29.75	31	32.4	90	82	87.33333333	9.066666667	3.011090611	8	86.5	88	89.5	22	16	19	7.2	2.683281573	6	16.5	19.5	21	96.9691247	94.61091127	95.93929214	4.98220167	1.080027575	2.358213429	95.5052458	96.06085132	96.49445444	145	124	134.5	220.5	14.8492424	21	129.25	134.5	139.75	86	80	83	18
198137	33.8	33.8	33.8	0	0	0	33.8	33.8	33.8	86	80	81.66666667	5.466666667	2.338090389	6	80	81	82	18	5	9	23.2	4.816637832	13	6	7.5	9.75	96.9691247	94.61091127	95.93929214	4.98220167	1.080027575	2.358213429	95.5052458	96.06085132	96.49445444	121	120	120.5	0.5	0.707106781	1	120.25	120.5	120.75	82	78	80	8
198137	34	33	33.7	0.124	0.352136337	1	33.8	33.8	33.8	94	76	82	38.4	6.196773354	18	80	80	81.5	18	6	10.83333333	31.36666667	5.600595206	12	7.25	8	15.5	96.9691247	94.61091127	95.93929214	4.98220167	1.080027575	2.358213429	95.5052458	96.06085132	96.49445444	129	125	127	8	2.828427125	4	126	127	128	82	81	81.5	0.5
198137	33.8	33.8	33.8	0	0	0	33.8	33.8	33.8	86	80	81.14285714	5.142857143	2.267786838	6	80	80	81	18	6	9.428571429	15.95238095	3.994043184	12	7.5	8	9.5	96.9691247	94.61091127	95.93929214	4.98220167	1.080027575	2.358213429	95.5052458	96.06085132	96.49445444	125	121	123	8	2.828427125	4	122	123	124	82	81	81.5	0.5
198137	36	25.8	31.37142857	19.36571429	4.400649303	10.2	28.4	29.2	35.9	93	80	84.42857143	21.95238095	4.685336802	13	81	84	86	10	4	5.666666667	5.066666667	2.250925735	6	4.25	5	5.75	96.9691247	94.61091127	95.93929214	4.98220167	1.080027575	2.358213429	95.5052458	96.06085132	96.49445444	130	123	126.5	24.5	4.949747468	7	124.75	126.5	128.25	81	78	79.5	4.5
198137	36.6	26.8	30.48571429	12.19809524	3.492577163	9.8	27.9	29.4	32.4	90	80	86	16	4	10	83	88	89	22	10	17.57142857	27.61904762	5.255382728	12	13.5	21	21.5	96.9691247	94.61091127	95.93929214	4.98220167	1.080027575	2.358213429	95.5052458	96.06085132	96.49445444	132	124	128	32	5.656854249	8	126	128	130	86	82	84	8
198137	36	33	35.5	1.5	1.224744871	3	36	36	36	80	76	78.33333333	2.266666667	1.505545305	4	78	78	79.5	18	10	13.83333333	9.766666667	3.125166662	8	12	13	16.25	96.9691247	94.61091127	95.93929214	4.98220167	1.080027575	2.358213429	95.5052458	96.06085132	96.49445444	128	125	126.5	4.5	2.121320344	3	125.75	126.5	127.25	79	79	79	0
198137	36	28	34.82857143	9.072380952	3.012039334	8	35.9	36	36	84	78	80.57142857	3.619047619	1.902379462	6	80	80	81	12	4	8.285714286	12.23809524	3.498298906	8	5	10	11	96.9691247	94.61091127	95.93929214	4.98220167	1.080027575	2.358213429	95.5052458	96.06085132	96.49445444	128	123	125.5	12.5	3.535533906	5	124.25	125.5	126.75	79	78	78.5	0.5
198137	36.6	26.8	31.83333333	14.10266667	3.755351737	9.8	29	32.9	33.8	90	80	85	18.8	4.335896678	10	81	86	88	22	5	15	52.4	7.238784428	17	10.25	16	21	96.9691247	94.61091127	95.93929214	4.98220167	1.080027575	2.358213429	95.5052458	96.06085132	96.49445444	132	119	125.5	84.5	9.192388155	13	122.25	125.5	128.75	82	74	78	32
198584	35.4	35.2	35.3	0.012	0.109544512	0.2	35.2	35.3	35.4	74	72	72.33333333	0.666666667	0.816496581	2	72	72	72	23	21	22	0.4	0.632455532	2	22	22	22	98	98	98	0	0	0	98	98	98	102	98	100.3333333	2.266666667	1.505545305	4	100	100	101.5	48	46	46.66666667	1.066666667
198584	35.2	34.8	34.96666667	0.022666667	0.150554531	0.4	34.85	35	35	74	72	72.66666667	1.066666667	1.032795559	2	72	72	73.5	24	22	23	0.4	0.632455532	2	23	23	23	98	98	98	0	0	0	98	98	98	100	98	99.33333333	1.066666667	1.032795559	2	98.5	100	100	48	46	46.33333333	0.666666667
198584	34.4	27.2	33.2	8.64	2.939387691	7.2	34.4	34.4	34.4	74	70	71.33333333	4.266666667	2.065591118	4	70	70	73	46	26	33.83333333	71.76666667	8.471520918	20	27	31.5	39.75	99	96	98.33333333	1.466666667	1.211060142	3	98.25	99	99	100	94	96.66666667	7.466666667	2.732520204	6	94.5	96	99	50	46	47.33333333	2.666666667
198584	34.6	34.4	34.46666667	0.010666667	0.103279556	0.2	34.4	34.4	34.55	74	70	71.33333333	4.266666667	2.065591118	4	70	70	73	46	26	29.66666667	64.26666667	8.016649342	20	26	26.5	27	99	98	98.83333333	0.166666667	0.40824829	1	99	99	99	104	94	99.33333333	13.86666667	3.723797345	10	97	100	101.5	52	46	48.33333333	5.466666667
198584	35	34.6	34.8	0.013333333	0.115470054	0.4	34.8	34.8	34.8	74	72	72.57142857	0.952380952	0.975900073	2	72	72	73	24	23	23.42857143	0.285714286	0.534522484	1	23	23	24	98	98	98	0	0	0	98	98	98	104	98	100.5714286	3.619047619	1.902379462	6	100	100	101	50	46	47.42857143	2.285714286
198584	35.6	35.2	35.42857143	0.019047619	0.138013112	0.4	35.4	35.4	35.5	80	72	74.57142857	10.28571429	3.207134903	8	72	74	76	28	21	23	6.666666667	2.581988897	7	21.5	22	23.5	98	98	98	0	0	0	98	98	98	106	98	101.1428571	9.142857143	3.023715784	8	99	100	103	50	46	47.42857143	3.619047619
198584	34.8	34.6	34.7	0.012	0.109544512	0.2	34.6	34.7	34.8	76	72	73.33333333	2.666666667	1.632993162	4	72	73	74	25	23	23.83333333	0.566666667	0.752772653	2	23.25	24	24	98	98	98	0	0	0	98	98	98	108	100	103.3333333	10.66666667	3.265986324	8	100.5	103	105.5	54	46	49.66666667	8.666666667
[truncated: 3,584 more rows]
[truncated: 20 more columns]
