# Supplementary material for: A machine learning approach for predicting 72-hour mortality of hypothermic patients only using non-invasive parameters: A multi-center retrospective cohort study
Source: PLoS One. 2025 Oct 22;20(10):e0334526. doi: 10.1371/journal.pone.0334526 (PMC12543198; doi:10.1371/journal.pone.0334526)
Supplement: S1 Data — (ZIP) [file pone.0334526.s002.zip › Appendix DATA/3h/train_3 - 24h.csv]

anon_id	temper_max_1	temper_min_1	temper_mean_1	temper_var_1	temper_stddev_1	temper_range_1	temper_perc25_1	temper_perc50_1	temper_perc75_1	hrate_max_1	hrate_min_1	hrate_mean_1	hrate_var_1	hrate_stddev_1	hrate_range_1	hrate_perc25_1	hrate_perc50_1	hrate_perc75_1	rration_max_1	rration_min_1	rration_mean_1	rration_var_1	rration_stddev_1	rration_range_1	rration_perc25_1	rration_perc50_1	rration_perc75_1	sao2_max_1	sao2_min_1	sao2_mean_1	sao2_var_1	sao2_stddev_1	sao2_range_1	sao2_perc25_1	sao2_perc50_1	sao2_perc75_1	systolic_max_1	systolic_min_1	systolic_mean_1	systolic_var_1	systolic_stddev_1	systolic_range_1	systolic_perc25_1	systolic_perc50_1	systolic_perc75_1	diastolic_max_1	diastolic_min_1	diastolic_mean_1	diastolic_var_1
141276	35.9	33.7	35.28571429	0.644761905	0.802970675	2.2	35.05	35.6	35.85	75	73	74	0.666666667	0.816496581	2	73.5	74	74.5	26	18	19.85714286	8.142857143	2.853569194	8	18	19	20	96.41513599	93.78849034	95.23194193	6.921248842	1.217235733	2.626645644	94.71257391	95.34245171	95.85045329	173	157	165.4285714	50.28571429	7.091242083	16	159	166	172	97	85	91	18.33333333
141276	35.9	35.6	35.8	0.02	0.141421356	0.3	35.75	35.85	35.9	75	72	73.28571429	0.904761905	0.951189731	3	73	73	73.5	26	18	19.42857143	8.952380952	2.992052966	8	18	18	19	96.41513599	93.78849034	95.23194193	6.921248842	1.217235733	2.626645644	94.71257391	95.34245171	95.85045329	171	151	158.5714286	59.61904762	7.721337165	20	152	158	163	96	83	87.85714286	22.14285714
141276	35.55618578	34.72113201	35.24934126	0.745971632	0.345173883	0.835053765	35.1299215	35.32607195	35.44986	73	72	72.33333333	0.266666667	0.516397779	1	72	72	72.75	18	18	18	0	0	0	18	18	18	96.41513599	93.78849034	95.23194193	6.921248842	1.217235733	2.626645644	94.71257391	95.34245171	95.85045329	153	150	151.1666667	1.366666667	1.169045194	3	150.25	151	151.75	85	82	83	1.2
141276	35.55618578	34.72113201	35.24934126	0.745971632	0.345173883	0.835053765	35.1299215	35.32607195	35.44986	74	73	73.33333333	0.266666667	0.516397779	1	73	73	73.75	18	18	18	0	0	0	18	18	18	96.41513599	93.78849034	95.23194193	6.921248842	1.217235733	2.626645644	94.71257391	95.34245171	95.85045329	149	143	145.8333333	5.366666667	2.316606714	6	144.25	145.5	147.5	81	76	78.33333333	3.466666667
141276	35.55618578	34.72113201	35.24934126	0.745971632	0.345173883	0.835053765	35.1299215	35.32607195	35.44986	73	72	72.83333333	0.166666667	0.40824829	1	73	73	73	18	18	18	0	0	0	18	18	18	96.41513599	93.78849034	95.23194193	6.921248842	1.217235733	2.626645644	94.71257391	95.34245171	95.85045329	139	134	135.8333333	2.966666667	1.722401424	5	135	135.5	136	73	70	71.16666667	0.966666667
141276	35.55618578	34.72113201	35.24934126	0.745971632	0.345173883	0.835053765	35.1299215	35.32607195	35.44986	73	72	72.71428571	0.238095238	0.487950036	1	72.5	73	73	18	18	18	0	0	0	18	18	18	96.41513599	93.78849034	95.23194193	6.921248842	1.217235733	2.626645644	94.71257391	95.34245171	95.85045329	136	133	134.7142857	1.238095238	1.112697281	3	134	135	135.5	71	70	70.57142857	0.285714286
141276	35.55618578	34.72113201	35.24934126	0.745971632	0.345173883	0.835053765	35.1299215	35.32607195	35.44986	73	71	72.33333333	0.666666667	0.816496581	2	72	72.5	73	18	18	18	0	0	0	18	18	18	96.41513599	93.78849034	95.23194193	6.921248842	1.217235733	2.626645644	94.71257391	95.34245171	95.85045329	143	133	137.1666667	13.36666667	3.656045222	10	134.5	137	138.75	75	70	71.83333333	3.766666667
141276	35.55618578	34.72113201	35.24934126	0.745971632	0.345173883	0.835053765	35.1299215	35.32607195	35.44986	73	73	73	0	0	0	73	73	73	18	18	18	0	0	0	18	18	18	96.41513599	93.78849034	95.23194193	6.921248842	1.217235733	2.626645644	94.71257391	95.34245171	95.85045329	141	137	139.1666667	2.566666667	1.602081979	4	138.25	139	140.5	74	72	73.16666667	0.566666667
141276	35.55618578	34.72113201	35.24934126	0.745971632	0.345173883	0.835053765	35.1299215	35.32607195	35.44986	74	73	73.14285714	0.142857143	0.377964473	1	73	73	73	18	18	18	0	0	0	18	18	18	96.41513599	93.78849034	95.23194193	6.921248842	1.217235733	2.626645644	94.71257391	95.34245171	95.85045329	146	139	142.7142857	6.238095238	2.497617913	7	141	143	144.5	78	73	75.71428571	4.238095238
141751	31.3	31.1	31.17142857	0.005714286	0.075592895	0.2	31.1	31.2	31.2	114	105	107.5714286	9.619047619	3.10145895	9	106	106	108	25	20	21.85714286	2.80952381	1.67616342	5	21	21	22.5	99	91	94	9.333333333	3.055050463	8	92	92	96	107	87	94.71428571	42.9047619	6.550172662	20	91.5	93	96.5	74	65	70	14
141751	31.3	31.2	31.26666667	0.002666667	0.051639778	0.1	31.225	31.3	31.3	117	106	112.8333333	18.96666667	4.355073669	11	110.25	114.5	115.75	28	21	25.5	9.1	3.016620626	7	23.5	26.5	28	99	92	95.83333333	5.366666667	2.316606714	7	95.25	96	96.75	134	93	109.3333333	257.4666667	16.04576787	41	97	106.5	118.25	73	61	67	17.2
141751	31.6	31.4	31.5	0.006666667	0.081649658	0.2	31.45	31.5	31.55	124	120	122.2857143	3.571428571	1.889822365	4	120.5	123	124	33	30	31	1.333333333	1.154700538	3	30	31	31.5	95	89	92.28571429	6.571428571	2.563479778	6	90	93	94.5	108	89	100.375	37.41071429	6.116429864	19	98.25	100	105.25	58	53	55.375	2.553571429
141751	31.5	31.3	31.41666667	0.005666667	0.075277265	0.2	31.4	31.4	31.475	124	115	120	8.4	2.898275349	9	120	120	120.75	31	28	29.83333333	1.366666667	1.169045194	3	29.25	30	30.75	95	93	94.33333333	0.666666667	0.816496581	2	94	94.5	95	111	96	103.6666667	33.86666667	5.819507425	15	100	103.5	107.75	57	53	55.33333333	1.866666667
141751	31.2	31.1	31.14285714	0.002857143	0.053452248	0.1	31.1	31.1	31.2	100	93	96.85714286	5.476190476	2.340126167	7	96	97	98	26	20	21.85714286	4.476190476	2.115700942	6	20.5	21	22.5	95	94	94.14285714	0.142857143	0.377964473	1	94	94	94	91	73	83.28571429	60.57142857	7.782764841	18	77	83	91	60	42	48.28571429	46.9047619
141751	31.4	31.1	31.24285714	0.00952381	0.097590007	0.3	31.2	31.2	31.3	97	93	95.42857143	1.952380952	1.397276262	4	95	95	96.5	23	20	21.57142857	1.619047619	1.272418021	3	20.5	22	22.5	96	94	94.57142857	0.619047619	0.786795792	2	94	94	95	83	73	76	13	3.605551275	10	73	76	77	50	38	44.71428571	19.57142857
141751	31.2	31	31.08333333	0.005666667	0.075277265	0.2	31.025	31.1	31.1	107	102	105.1666667	2.966666667	1.722401424	5	105	105.5	106	25	19	21.33333333	4.266666667	2.065591118	6	20.25	21	21.75	95	91	92.16666667	2.166666667	1.471960144	4	91.25	92	92	99	73	87.16666667	84.16666667	9.174239296	26	82.5	88.5	92.25	74	60	68.66666667	27.86666667
141751	31.1	31	31.05	0.003	0.054772256	0.1	31	31.05	31.1	102	97	100	3.6	1.897366596	5	99.25	100	101.5	26	20	22	6	2.449489743	6	20.25	21	23.25	95	93	94.16666667	0.566666667	0.752772653	2	94	94	94.75	99	84	92	21	4.582575695	15	91	91	94	60	47	55.14285714	18.47619048
141751	31.7	31.5	31.61666667	0.005666667	0.075277265	0.2	31.6	31.6	31.675	126	122	124.1666667	2.566666667	1.602081979	4	123.25	124	125.5	33	30	31.16666667	1.366666667	1.169045194	3	30.25	31	31.75	96	89	92.16666667	8.566666667	2.926886856	7	90	91.5	94.5	106	89	100.2857143	31.9047619	5.648430039	17	99	102	103.5	58	53	55	3.333333333
142539	33	32.7	32.86666667	0.014666667	0.121106014	0.3	32.8	32.85	32.975	37	35	36	0.4	0.632455532	2	36	36	36	18	18	18	0	0	0	18	18	18	99	99	99	0	0	0	99	99	99	98	90	95	9.6	3.098386677	8	93.5	95.5	97.5	57	54	55.66666667	1.466666667
142539	32.7	28.3	29.28571429	2.351428571	1.53343685	4.4	28.5	29	29	37	36	36.85714286	0.142857143	0.377964473	1	37	37	37	19	18	18.14285714	0.142857143	0.377964473	1	18	18	18	95	94	94.57142857	0.285714286	0.534522484	1	94	95	95	96	90	92.85714286	4.476190476	2.115700942	6	91.5	93	94	57	53	55.42857143	1.619047619
142539	29.1	28.2	28.78571429	0.138095238	0.371611676	0.9	28.6	29	29	38	37	37.14285714	0.142857143	0.377964473	1	37	37	37	19	18	18.14285714	0.142857143	0.377964473	1	18	18	18	98	94	95	2	1.414213562	4	94	95	95	98	90	92.57142857	6.619047619	2.572750983	8	91.5	92	92.5	58	53	55.14285714	2.476190476
142539	32.7	32.6	32.68333333	0.001666667	0.040824829	0.1	32.7	32.7	32.7	36	35	35.83333333	0.166666667	0.40824829	1	36	36	36	18	18	18	0	0	0	18	18	18	99	94	97.75	6.25	2.5	5	97.75	99	99	92	90	91.16666667	0.566666667	0.752772653	2	91	91	91.75	55	53	54	0.4
142539	32.7	32.7	32.7	0	0	0	32.7	32.7	32.7	36	36	36	0	0	0	36	36	36	18	18	18	0	0	0	18	18	18	94	94	94	0	0	0	94	94	94	93	90	91.28571429	0.904761905	0.951189731	3	91	91	91.5	56	53	54.14285714	0.80952381
142539	32.6	32.6	32.6	0	0	0	32.6	32.6	32.6	35	35	35	0	0	0	35	35	35	18	18	18	0	0	0	18	18	18	99	99	99	0	0	0	99	99	99	96	90	92.33333333	5.066666667	2.250925735	6	90.5	92.5	93	55	53	53.83333333	0.966666667
142539	32.8	32.6	32.67142857	0.009047619	0.095118973	0.2	32.6	32.6	32.75	36	35	35.28571429	0.238095238	0.487950036	1	35	35	35.5	18	18	18	0	0	0	18	18	18	96.41513599	93.78849034	95.23194193	6.921248842	1.217235733	2.626645644	94.71257391	95.34245171	95.85045329	98	92	94.71428571	4.571428571	2.138089935	6	93	95	96	57	53	54.85714286	1.476190476
142539	32.8	32.7	32.71666667	0.001666667	0.040824829	0.1	32.7	32.7	32.7	37	36	36.16666667	0.166666667	0.40824829	1	36	36	36	18	18	18	0	0	0	18	18	18	94	94	94	0	0	0	94	94	94	96	91	92.66666667	3.466666667	1.861898673	5	91.25	92.5	93	58	54	55.16666667	2.566666667
142539	32.7	28.5	31.3	4.704	2.168870674	4.2	29.55	32.7	32.7	37	36	36.33333333	0.266666667	0.516397779	1	36	36	36.75	18	18	18	0	0	0	18	18	18	95	94	94.83333333	0.166666667	0.40824829	1	95	95	95	96	93	94	1.6	1.264911064	3	93	93.5	94.75	57	55	55.83333333	0.566666667
144156	35.3	35.1	35.16666667	0.006666667	0.081649658	0.2	35.1	35.15	35.2	84	78	80.66666667	7.066666667	2.658320272	6	78.25	80.5	82.75	17	15	16	0.8	0.894427191	2	15.25	16	16.75	99	99	99	0	0	0	99	99	99	93	88	90.5	12.5	3.535533906	5	89.25	90.5	91.75	52	52	52	0
144156	35	34.9	34.95	0.003	0.054772256	0.1	34.9	34.95	35	87	85	86	0.8	0.894427191	2	85.25	86	86.75	21	18	19.33333333	1.466666667	1.211060142	3	18.25	19.5	20	96.41513599	93.78849034	95.23194193	6.921248842	1.217235733	2.626645644	94.71257391	95.34245171	95.85045329	97	95	96	2	1.414213562	2	95.5	96	96.5	54	53	53.5	0.5
144156	35.4	35.1	35.27142857	0.012380952	0.111269728	0.3	35.2	35.3	35.35	82	78	80	3.666666667	1.914854216	4	78.5	79	82	16	15	15.57142857	0.285714286	0.534522484	1	15	16	16	99	98	98.85714286	0.142857143	0.377964473	1	99	99	99	89	88	88.5	0.5	0.707106781	1	88.25	88.5	88.75	54	52	53	2
144156	35.6	35.3	35.45	0.011	0.104880885	0.3	35.4	35.45	35.5	91	79	82.33333333	19.86666667	4.457203907	12	79.5	81.5	82	21	15	16.83333333	4.566666667	2.136976057	6	16	16	16.75	99	98	98.66666667	0.266666667	0.516397779	1	98.25	99	99	97	89	93	32	5.656854249	8	91	93	95	54	53	53.5	0.5
144156	36.1	35.8	35.95	0.011	0.104880885	0.3	35.9	35.95	36	95	92	93.66666667	1.066666667	1.032795559	3	93.25	94	94	22	19	20.5	1.1	1.048808848	3	20	20.5	21	99	99	99	0	0	0	99	99	99	102	97	99.5	12.5	3.535533906	5	98.25	99.5	100.75	56	56	56	0
144156	34.9	34.9	34.9	0	0	0	34.9	34.9	34.9	87	81	84.71428571	4.238095238	2.058663459	6	84	85	86	25	20	23.14285714	5.476190476	2.340126167	5	21	25	25	96.41513599	93.78849034	95.23194193	6.921248842	1.217235733	2.626645644	94.71257391	95.34245171	95.85045329	107	105	106	2	1.414213562	2	105.5	106	106.5	58	55	56.5	4.5
144156	34.9	34.9	34.9	0	0	0	34.9	34.9	34.9	87	85	85.71428571	0.904761905	0.951189731	2	85	85	86.5	25	18	21.71428571	10.57142857	3.251373336	7	19	21	25	96.41513599	93.78849034	95.23194193	6.921248842	1.217235733	2.626645644	94.71257391	95.34245171	95.85045329	105	97	101	32	5.656854249	8	99	101	103	55	54	54.5	0.5
144156	35.8	35.6	35.66666667	0.006666667	0.081649658	0.2	35.6	35.65	35.7	92	87	89.33333333	4.266666667	2.065591118	5	87.5	89.5	90.75	20	17	18.66666667	1.866666667	1.366260102	3	17.5	19	19.75	99	99	99	0	0	0	99	99	99	104	98	100.5	6.333333333	2.516611478	6	99.5	100	101	58	55	56	2
144156	35.9	35.6	35.77142857	0.012380952	0.111269728	0.3	35.7	35.8	35.85	95	87	91.71428571	7.238095238	2.690370837	8	90.5	92	93.5	22	17	19.71428571	2.571428571	1.603567451	5	19	20	20.5	99	99	99	0	0	0	99	99	99	102	100	101	2	1.414213562	2	100.5	101	101.5	56	56	56	0
145164	33	30.2	32.35	1.139	1.06723943	2.8	32.55	32.75	32.875	71	71	71	0	0	0	71	71	71	21.81056185	17.59217302	19.61572794	7.138336722	1.685183516	4.218388832	18.70551551	19.55847351	20.46279609	96.41513599	93.78849034	95.23194193	6.921248842	1.217235733	2.626645644	94.71257391	95.34245171	95.85045329	123.1218626	109.3780536	116.0798099	112.9624308	7.194998328	13.74380904	113.1942255	115.9874504	118.8555816	69.97412107	61.02196635	65.13548333	63.63984204
145164	35.55618578	34.72113201	35.24934126	0.745971632	0.345173883	0.835053765	35.1299215	35.32607195	35.44986	89.84114434	83.98522757	86.73541049	12.73271622	2.280927688	5.855916775	85.39015605	86.61258778	87.94819246	21.81056185	17.59217302	19.61572794	7.138336722	1.685183516	4.218388832	18.70551551	19.55847351	20.46279609	96.41513599	93.78849034	95.23194193	6.921248842	1.217235733	2.626645644	94.71257391	95.34245171	95.85045329	123.1218626	109.3780536	116.0798099	112.9624308	7.194998328	13.74380904	113.1942255	115.9874504	118.8555816	69.97412107	61.02196635	65.13548333	63.63984204
145164	33	30.2	32.225	1.829166667	1.352466882	2.8	32.15	32.85	32.925	71	71	71	0	0	0	71	71	71	21.81056185	17.59217302	19.61572794	7.138336722	1.685183516	4.218388832	18.70551551	19.55847351	20.46279609	96.41513599	93.78849034	95.23194193	6.921248842	1.217235733	2.626645644	94.71257391	95.34245171	95.85045329	130	130	130	112.9624308	7.194998328	0	130	130	130	88	88	88	63.63984204
145164	35.55618578	34.72113201	35.24934126	0.745971632	0.345173883	0.835053765	35.1299215	35.32607195	35.44986	71	68	70.5	1.5	1.224744871	3	71	71	71	21.81056185	17.59217302	19.61572794	7.138336722	1.685183516	4.218388832	18.70551551	19.55847351	20.46279609	96.41513599	93.78849034	95.23194193	6.921248842	1.217235733	2.626645644	94.71257391	95.34245171	95.85045329	133	130	131.5	4.5	2.121320344	3	130.75	131.5	132.25	88	87	87.5	0.5
145164	35.55618578	34.72113201	35.24934126	0.745971632	0.345173883	0.835053765	35.1299215	35.32607195	35.44986	89.84114434	83.98522757	86.73541049	12.73271622	2.280927688	5.855916775	85.39015605	86.61258778	87.94819246	21.81056185	17.59217302	19.61572794	7.138336722	1.685183516	4.218388832	18.70551551	19.55847351	20.46279609	96.41513599	93.78849034	95.23194193	6.921248842	1.217235733	2.626645644	94.71257391	95.34245171	95.85045329	123.1218626	109.3780536	116.0798099	112.9624308	7.194998328	13.74380904	113.1942255	115.9874504	118.8555816	69.97412107	61.02196635	65.13548333	63.63984204
145164	35.55618578	34.72113201	35.24934126	0.745971632	0.345173883	0.835053765	35.1299215	35.32607195	35.44986	89.84114434	83.98522757	86.73541049	12.73271622	2.280927688	5.855916775	85.39015605	86.61258778	87.94819246	21.81056185	17.59217302	19.61572794	7.138336722	1.685183516	4.218388832	18.70551551	19.55847351	20.46279609	96.41513599	93.78849034	95.23194193	6.921248842	1.217235733	2.626645644	94.71257391	95.34245171	95.85045329	123.1218626	109.3780536	116.0798099	112.9624308	7.194998328	13.74380904	113.1942255	115.9874504	118.8555816	69.97412107	61.02196635	65.13548333	63.63984204
145164	35.55618578	34.72113201	35.24934126	0.745971632	0.345173883	0.835053765	35.1299215	35.32607195	35.44986	89.84114434	83.98522757	86.73541049	12.73271622	2.280927688	5.855916775	85.39015605	86.61258778	87.94819246	21.81056185	17.59217302	19.61572794	7.138336722	1.685183516	4.218388832	18.70551551	19.55847351	20.46279609	96.41513599	93.78849034	95.23194193	6.921248842	1.217235733	2.626645644	94.71257391	95.34245171	95.85045329	123.1218626	109.3780536	116.0798099	112.9624308	7.194998328	13.74380904	113.1942255	115.9874504	118.8555816	69.97412107	61.02196635	65.13548333	63.63984204
145164	32.6	32.55	32.5875	0.000625	0.025	0.05	32.5875	32.6	32.6	71	70	70.4	0.3	0.547722558	1	70	70	71	21.81056185	17.59217302	19.61572794	7.138336722	1.685183516	4.218388832	18.70551551	19.55847351	20.46279609	99	99	99	0	0	0	99	99	99	150	150	150	112.9624308	7.194998328	0	150	150	150	87	87	87	63.63984204
145164	32.6	32.6	32.6	0.745971632	0.345173883	0	32.6	32.6	32.6	70	70	70	0	0	0	70	70	70	21.81056185	17.59217302	19.61572794	7.138336722	1.685183516	4.218388832	18.70551551	19.55847351	20.46279609	99	99	99	0	0	0	99	99	99	123.1218626	109.3780536	116.0798099	112.9624308	7.194998328	13.74380904	113.1942255	115.9874504	118.8555816	69.97412107	61.02196635	65.13548333	63.63984204
145998	35.55618578	34.72113201	35.24934126	0.745971632	0.345173883	0.835053765	35.1299215	35.32607195	35.44986	93	92	92.85714286	0.142857143	0.377964473	1	93	93	93	21.81056185	17.59217302	19.61572794	7.138336722	1.685183516	4.218388832	18.70551551	19.55847351	20.46279609	99	98	98.85714286	0.142857143	0.377964473	1	99	99	99	126	116	121	17.33333333	4.163331999	10	117	123	124	51	47	49.14285714	3.142857143
145998	34.1	34.1	34.1	0.745971632	0.345173883	0	34.1	34.1	34.1	93	92	92.71428571	0.238095238	0.487950036	1	92.5	93	93	21.81056185	17.59217302	19.61572794	7.138336722	1.685183516	4.218388832	18.70551551	19.55847351	20.46279609	99	99	99	0	0	0	99	99	99	123	116	118.5714286	6.619047619	2.572750983	7	117	117	120	50	46	47.85714286	2.476190476
145998	35.55618578	34.72113201	35.24934126	0.745971632	0.345173883	0.835053765	35.1299215	35.32607195	35.44986	96	93	93.5	1.5	1.224744871	3	93	93	93	21.81056185	17.59217302	19.61572794	7.138336722	1.685183516	4.218388832	18.70551551	19.55847351	20.46279609	99	98	98.83333333	0.166666667	0.40824829	1	99	99	99	130	116	125.2857143	22.23809524	4.715728495	14	124	126	128.5	65	50	53.57142857	26.95238095
145998	35.55618578	34.72113201	35.24934126	0.745971632	0.345173883	0.835053765	35.1299215	35.32607195	35.44986	95	93	93.5	0.7	0.836660027	2	93	93	93.75	21.81056185	17.59217302	19.61572794	7.138336722	1.685183516	4.218388832	18.70551551	19.55847351	20.46279609	99	98	98.33333333	0.266666667	0.516397779	1	98	98	98.75	144	125	130.1666667	50.16666667	7.08284312	19	126.25	127.5	130.25	62	54	56.16666667	8.566666667
145998	37.5	37.4	37.47142857	0.002380952	0.048795004	0.1	37.45	37.5	37.5	94	94	94	0	0	0	94	94	94	21.81056185	17.59217302	19.61572794	7.138336722	1.685183516	4.218388832	18.70551551	19.55847351	20.46279609	98	97	97.14285714	0.142857143	0.377964473	1	97	97	97	109	107	108.2857143	0.571428571	0.755928946	2	108	108	109	51	51	51	0
145998	37.5	37.3	37.41666667	0.005666667	0.075277265	0.2	37.4	37.4	37.475	94	94	94	0	0	0	94	94	94	21.81056185	17.59217302	19.61572794	7.138336722	1.685183516	4.218388832	18.70551551	19.55847351	20.46279609	97	97	97	0	0	0	97	97	97	113	108	110	4	2	5	109	109	111.25	52	51	51.16666667	0.166666667
145998	37.6	37.5	37.55	0.003	0.054772256	0.1	37.5	37.55	37.6	95	94	94.16666667	0.166666667	0.40824829	1	94	94	94	21.81056185	17.59217302	19.61572794	7.138336722	1.685183516	4.218388832	18.70551551	19.55847351	20.46279609	98	97	97.66666667	0.266666667	0.516397779	1	97.25	98	98	110	107	108.5	1.5	1.224744871	3	108	108	109.5	52	51	51.33333333	0.266666667
145998	37.2	37.2	37.2	0.745971632	0.345173883	0	37.2	37.2	37.2	93	92	92.66666667	0.266666667	0.516397779	1	92.25	93	93	21.81056185	17.59217302	19.61572794	7.138336722	1.685183516	4.218388832	18.70551551	19.55847351	20.46279609	99	98	98.16666667	0.166666667	0.40824829	1	98	98	98	125	112	119	28.4	5.329165038	13	115.25	119.5	123	55	50	52.5	4.3
145998	35.55618578	34.72113201	35.24934126	0.745971632	0.345173883	0.835053765	35.1299215	35.32607195	35.44986	93	92	92.85714286	0.142857143	0.377964473	1	93	93	93	21.81056185	17.59217302	19.61572794	7.138336722	1.685183516	4.218388832	18.70551551	19.55847351	20.46279609	98	98	98	0	0	0	98	98	98	128	123	125.2857143	3.571428571	1.889822365	5	124	125	126.5	56	54	54.71428571	0.571428571
146133	35	34.7	34.84285714	0.016190476	0.127241802	0.3	34.75	34.8	34.95	87	85	86.14285714	0.476190476	0.690065559	2	86	86	86.5	26	23	25.14285714	1.142857143	1.069044968	3	25	25	26	97	96	96.85714286	0.142857143	0.377964473	1	97	97	97	138	108	118.3333333	113.25	10.64189833	30	113	115	117	66	48	58.88888889	37.86111111
146133	35.2	34.9	35.06666667	0.014666667	0.121106014	0.3	35	35.05	35.175	87	86	86.83333333	0.166666667	0.40824829	1	87	87	87	25	25	25	0	0	0	25	25	25	97	96	96.83333333	0.166666667	0.40824829	1	97	97	97	138	104	114.5833333	118.0833333	10.86661554	34	107.75	110.5	115.5	66	46	55.08333333	44.26515152
146133	35.8	35.4	35.57142857	0.022380952	0.149602648	0.4	35.45	35.6	35.65	91	88	89.85714286	1.142857143	1.069044968	3	89.5	90	90.5	26	24	25.14285714	0.476190476	0.690065559	2	25	25	25.5	97	95	95.85714286	0.476190476	0.690065559	2	95.5	96	96	111	86	101.4166667	50.26515152	7.089792064	25	97	103	105.25	58	42	51.66666667	21.6969697
146133	35.6	35.3	35.41666667	0.013666667	0.116904519	0.3	35.325	35.4	35.475	91	86	89.33333333	3.866666667	1.966384161	5	88.5	90	90.75	25	24	24.83333333	0.166666667	0.40824829	1	25	25	25	97	96	96.33333333	0.266666667	0.516397779	1	96	96	96.75	112	97	104.4166667	17.90151515	4.231018217	15	101.75	105	105.25	58	47	53.25	18.93181818
146133	34.4	34.1	34.18571429	0.011428571	0.106904497	0.3	34.1	34.2	34.2	87	83	85	3.666666667	1.914854216	4	83.5	84	87	42	23	36.28571429	38.57142857	6.210590034	19	36.5	37	39.5	99	87	95.28571429	17.9047619	4.231401884	12	94	96	98.5	128	74	104.8571429	548.8095238	23.42668401	54	84.5	119	122	58	48	54.71428571	16.23809524
146133	34.5	34.2	34.33333333	0.022666667	0.150554531	0.3	34.2	34.3	34.475	87	83	85.71428571	2.571428571	1.603567451	4	85	86	87	42	23	30.57142857	74.95238095	8.657504314	19	23.5	25	38.5	99	87	96	19.33333333	4.396968653	12	95	98	99	124	74	91.77777778	213.4444444	14.609738	50	85	92	95	56	44	49.11111111	18.86111111
146133	34.5	34.5	34.5	0	0	0	34.5	34.5	34.5	88	84	86	1.6	1.264911064	4	86	86	86	27	23	25.5	3.1	1.760681686	4	24.25	26	27	99	98	98.66666667	0.266666667	0.516397779	1	98.25	99	99	113	85	98.25	92.21428571	9.602826965	28	92	95	107	58	44	49.625	24.26785714
146133	34.8	34.6	34.7	0.008	0.089442719	0.2	34.625	34.7	34.775	86	84	85.33333333	0.666666667	0.816496581	2	85	85.5	86	27	23	25.83333333	2.166666667	1.471960144	4	26	26	26.75	98	97	97.16666667	0.166666667	0.40824829	1	97	97	97	115	112	113.6	1.8	1.341640786	3	113	113	115	64	56	60.6	8.3
146133	35.9	35.6	35.78333333	0.013666667	0.116904519	0.3	35.725	35.8	35.875	90	89	89.33333333	0.266666667	0.516397779	1	89	89	89.75	26	25	25.83333333	0.166666667	0.40824829	1	26	26	26	96	95	95.33333333	0.266666667	0.516397779	1	95	95	95.75	122	86	106.3333333	139.25	11.80042372	36	97	110	115	54	42	49.88888889	16.86111111
146291	37.3	36.7	37	0.068	0.260768096	0.6	36.8	37	37.2	56	52	53.66666667	1.866666667	1.366260102	4	53	53.5	54	21.81056185	17.59217302	19.61572794	7.138336722	1.685183516	4.218388832	18.70551551	19.55847351	20.46279609	97	95	96	0.4	0.632455532	2	96	96	96	137	124	130.4166667	17.17424242	4.144181756	13	128.25	130.5	133.25	77	57	66.83333333	58.51515152
146291	37.4	34.7	35.87142857	0.985714286	0.992831449	2.7	35	36.2	36.4	64	54	57.42857143	13.95238095	3.735288604	10	54.5	56	59.5	21.81056185	17.59217302	19.61572794	7.138336722	1.685183516	4.218388832	18.70551551	19.55847351	20.46279609	98	96	96.71428571	0.571428571	0.755928946	2	96	97	97	140	121	131.3846154	26.08974359	5.107812016	19	129	132	134	113	67	76.92307692	148.0769231
146291	36.4	34	35.32857143	0.969047619	0.984402163	2.4	34.7	34.9	36.3	56	52	54.14285714	1.476190476	1.214985793	4	54	54	54.5	21.81056185	17.59217302	19.61572794	7.138336722	1.685183516	4.218388832	18.70551551	19.55847351	20.46279609	98	96	96.57142857	0.619047619	0.786795792	2	96	96	97	134	121	127.6923077	17.73076923	4.210791996	13	125	129	130	113	67	72.69230769	150.5641026
146291	35.55618578	34.72113201	35.24934126	0.745971632	0.345173883	0.835053765	35.1299215	35.32607195	35.44986	55	54	54.5	0.3	0.547722558	1	54	54.5	55	21.81056185	17.59217302	19.61572794	7.138336722	1.685183516	4.218388832	18.70551551	19.55847351	20.46279609	94	94	94	0	0	0	94	94	94	127	98	116.0833333	70.62878788	8.404093519	29	111.75	114.5	123	104	66	81.16666667	288.1515152
146291	35.55618578	34.72113201	35.24934126	0.745971632	0.345173883	0.835053765	35.1299215	35.32607195	35.44986	55	53	53.71428571	0.571428571	0.755928946	2	53	54	54	21.81056185	17.59217302	19.61572794	7.138336722	1.685183516	4.218388832	18.70551551	19.55847351	20.46279609	95	94	94.57142857	0.285714286	0.534522484	1	94	95	95	133	112	122	55.16666667	7.427426652	21	114	123	127	104	65	79.30769231	232.5641026
146291	37.7	37.3	37.43333333	0.030666667	0.175119007	0.4	37.3	37.35	37.55	65	52	57.16666667	30.16666667	5.492419018	13	53.25	55	61.25	21.81056185	17.59217302	19.61572794	7.138336722	1.685183516	4.218388832	18.70551551	19.55847351	20.46279609	96	94	95.33333333	0.666666667	0.816496581	2	95	95.5	96	142	104	129.25	99.29545455	9.96471046	38	125.75	131.5	136.25	80	57	68.75	52.75
146291	37.4	36.8	37.17142857	0.065714286	0.256347978	0.6	37.05	37.3	37.3	65	52	54.71428571	21.23809524	4.608480795	13	52.5	53	54	21.81056185	17.59217302	19.61572794	7.138336722	1.685183516	4.218388832	18.70551551	19.55847351	20.46279609	96	95	95.71428571	0.238095238	0.487950036	1	95.5	96	96	142	121	131	27	5.196152423	21	129	131	133	75	57	66.30769231	44.23076923
146291	35.4	35.4	35.4	0.745971632	0.345173883	0	35.4	35.4	35.4	55	53	53.66666667	0.666666667	0.816496581	2	53	53.5	54	21.81056185	17.59217302	19.61572794	7.138336722	1.685183516	4.218388832	18.70551551	19.55847351	20.46279609	97	95	95.5	0.7	0.836660027	2	95	95	95.75	137	112	127.0833333	46.81060606	6.841827684	25	124	127	132.25	90	65	73	58.36363636
146291	37.4	34.7	35.48333333	0.941666667	0.970395109	2.7	35.025	35.2	35.375	64	56	59.16666667	7.366666667	2.714160398	8	58	58.5	59.75	21.81056185	17.59217302	19.61572794	7.138336722	1.685183516	4.218388832	18.70551551	19.55847351	20.46279609	97	96	96.5	0.3	0.547722558	1	96	96.5	97	142	125	134.1666667	33.96969697	5.828352852	17	129.5	134	138.5	86	69	75.66666667	19.87878788
146544	35.55618578	34.72113201	35.24934126	0.745971632	0.345173883	0.835053765	35.1299215	35.32607195	35.44986	55	51	52.66666667	3.466666667	1.861898673	4	51	52.5	54	12	12	12	0	0	0	12	12	12	96.41513599	93.78849034	95.23194193	6.921248842	1.217235733	2.626645644	94.71257391	95.34245171	95.85045329	123.1218626	109.3780536	116.0798099	112.9624308	7.194998328	13.74380904	113.1942255	115.9874504	118.8555816	69.97412107	61.02196635	65.13548333	63.63984204
146544	34.8	34.8	34.8	0.745971632	0.345173883	0	34.8	34.8	34.8	52	50	50.5	0.7	0.836660027	2	50	50	50.75	12	12	12	0	0	0	12	12	12	96.41513599	93.78849034	95.23194193	6.921248842	1.217235733	2.626645644	94.71257391	95.34245171	95.85045329	123.1218626	109.3780536	116.0798099	112.9624308	7.194998328	13.74380904	113.1942255	115.9874504	118.8555816	69.97412107	61.02196635	65.13548333	63.63984204
146544	34.8	34.8	34.8	0	0	0	34.8	34.8	34.8	53	50	51	1.666666667	1.290994449	3	50	50	52	12	12	12	0	0	0	12	12	12	96.41513599	93.78849034	95.23194193	6.921248842	1.217235733	2.626645644	94.71257391	95.34245171	95.85045329	123.1218626	109.3780536	116.0798099	112.9624308	7.194998328	13.74380904	113.1942255	115.9874504	118.8555816	69.97412107	61.02196635	65.13548333	63.63984204
146544	34.8	34.8	34.8	0	0	0	34.8	34.8	34.8	56	50	52.16666667	4.966666667	2.228601953	6	50.5	52	52.75	12	12	12	0	0	0	12	12	12	96.41513599	93.78849034	95.23194193	6.921248842	1.217235733	2.626645644	94.71257391	95.34245171	95.85045329	98	98	98	112.9624308	7.194998328	0	98	98	98	65	65	65	63.63984204
146544	35.55618578	34.72113201	35.24934126	0.745971632	0.345173883	0.835053765	35.1299215	35.32607195	35.44986	60	54	56.83333333	4.166666667	2.041241452	6	56	56.5	57.75	12	12	12	0	0	0	12	12	12	97	97	97	6.921248842	1.217235733	0	97	97	97	118	98	108	200	14.14213562	20	103	108	113	68	58	63	50
146544	35.55618578	34.72113201	35.24934126	0.745971632	0.345173883	0.835053765	35.1299215	35.32607195	35.44986	61	54	57	8.666666667	2.943920289	7	54.5	56	59.5	12	12	12	0	0	0	12	12	12	96.41513599	93.78849034	95.23194193	6.921248842	1.217235733	2.626645644	94.71257391	95.34245171	95.85045329	123.1218626	109.3780536	116.0798099	112.9624308	7.194998328	13.74380904	113.1942255	115.9874504	118.8555816	69.97412107	61.02196635	65.13548333	63.63984204
146544	34.8	34.8	34.8	0	0	0	34.8	34.8	34.8	61	56	59	3.666666667	1.914854216	5	58	59	60.5	12	12	12	0	0	0	12	12	12	96.41513599	93.78849034	95.23194193	6.921248842	1.217235733	2.626645644	94.71257391	95.34245171	95.85045329	123.1218626	109.3780536	116.0798099	112.9624308	7.194998328	13.74380904	113.1942255	115.9874504	118.8555816	69.97412107	61.02196635	65.13548333	63.63984204
146544	35.55618578	34.72113201	35.24934126	0.745971632	0.345173883	0.835053765	35.1299215	35.32607195	35.44986	60	50	54.14285714	13.14285714	3.625307869	10	51.5	53	56.5	12	12	12	0	0	0	12	12	12	97	97	97	6.921248842	1.217235733	0	97	97	97	98	93	95.5	12.5	3.535533906	5	94.25	95.5	96.75	68	67	67.5	0.5
146544	35.55618578	34.72113201	35.24934126	0.745971632	0.345173883	0.835053765	35.1299215	35.32607195	35.44986	53	50	51.5	1.1	1.048808848	3	51	51.5	52	12	12	12	0	0	0	12	12	12	96.41513599	93.78849034	95.23194193	6.921248842	1.217235733	2.626645644	94.71257391	95.34245171	95.85045329	93	93	93	0	0	0	93	93	93	67	65	66	2
146961	37.3	37.3	37.3	0	0	0	37.3	37.3	37.3	73	72	72.28571429	0.238095238	0.487950036	1	72	72	72.5	19	17	18.28571429	0.571428571	0.755928946	2	18	18	19	96.41513599	93.78849034	95.23194193	6.921248842	1.217235733	2.626645644	94.71257391	95.34245171	95.85045329	123.1218626	109.3780536	116.0798099	112.9624308	7.194998328	13.74380904	113.1942255	115.9874504	118.8555816	69.97412107	61.02196635	65.13548333	63.63984204
146961	37.3	37.3	37.3	0	0	0	37.3	37.3	37.3	83	72	74.83333333	19.76666667	4.44597196	11	72	72.5	76	19	16	17.83333333	1.766666667	1.329160136	3	17	18	19	99	99	99	6.921248842	1.217235733	0	99	99	99	153	153	153	112.9624308	7.194998328	0	153	153	153	67	67	67	63.63984204
146961	37.3	37.2	37.28333333	0.001666667	0.040824829	0.1	37.3	37.3	37.3	73	72	72.16666667	0.166666667	0.40824829	1	72	72	72	19	18	18.16666667	0.166666667	0.40824829	1	18	18	18	96.41513599	93.78849034	95.23194193	6.921248842	1.217235733	2.626645644	94.71257391	95.34245171	95.85045329	123.1218626	109.3780536	116.0798099	112.9624308	7.194998328	13.74380904	113.1942255	115.9874504	118.8555816	69.97412107	61.02196635	65.13548333	63.63984204
146961	37.1	37.1	37.1	0	0	0	37.1	37.1	37.1	100	76	85.83333333	102.5666667	10.12752026	24	77.75	83	93.5	23	19	21.5	2.7	1.643167673	4	20.5	22	22.75	99	94	97.33333333	8.333333333	2.886751346	5	96.5	99	99	152	152	152	112.9624308	7.194998328	0	152	152	152	68	68	68	63.63984204
146961	37.3	37.2	37.23333333	0.002666667	0.051639778	0.1	37.2	37.2	37.275	81	78	79.5	1.9	1.378404875	3	78.25	79.5	80.75	22	19	20.66666667	1.066666667	1.032795559	3	20.25	21	21	99	99	99	0	0	0	99	99	99	123.1218626	109.3780536	116.0798099	112.9624308	7.194998328	13.74380904	113.1942255	115.9874504	118.8555816	69.97412107	61.02196635	65.13548333	63.63984204
146961	37.2	37.1	37.14285714	0.002857143	0.053452248	0.1	37.1	37.1	37.2	100	79	87.85714286	76.14285714	8.725987459	21	80	86	95	25	16	20.85714286	9.142857143	3.023715784	9	19.5	20	23	99	94	96.5	12.5	3.535533906	5	95.25	96.5	97.75	123.1218626	109.3780536	116.0798099	112.9624308	7.194998328	13.74380904	113.1942255	115.9874504	118.8555816	69.97412107	61.02196635	65.13548333	63.63984204
146961	37.3	37.2	37.23333333	0.002666667	0.051639778	0.1	37.2	37.2	37.275	100	79	89	74.4	8.625543461	21	81.5	90	94.75	25	16	21.16666667	12.56666667	3.544949459	9	19.25	21	24.25	99	99	99	0	0	0	99	99	99	123.1218626	109.3780536	116.0798099	112.9624308	7.194998328	13.74380904	113.1942255	115.9874504	118.8555816	69.97412107	61.02196635	65.13548333	63.63984204
146961	37.4	33.2	36.30714286	3.418690476	1.848970112	4.2	35.675	37.4	37.4	101	82	89	45.66666667	6.757711644	19	84	87	92.5	24	19	20.28571429	3.571428571	1.889822365	5	19	19	21	99	99	99	0	0	0	99	99	99	169	169	169	112.9624308	7.194998328	0	169	169	169	73	73	73	63.63984204
146961	37.4	37.2	37.32857143	0.005714286	0.075592895	0.2	37.3	37.3	37.4	87	80	82.71428571	6.238095238	2.497617913	7	81	82	84	21	19	19.42857143	0.619047619	0.786795792	2	19	19	19.5	99	99	99	0	0	0	99	99	99	123.1218626	109.3780536	116.0798099	112.9624308	7.194998328	13.74380904	113.1942255	115.9874504	118.8555816	69.97412107	61.02196635	65.13548333	63.63984204
147009	34.6	34.4	34.57142857	0.005714286	0.075592895	0.2	34.6	34.6	34.6	104	92	99.71428571	21.9047619	4.680252333	12	98	102	102	19	14	15.42857143	2.619047619	1.618347187	5	15	15	15	96.41513599	93.78849034	95.23194193	6.921248842	1.217235733	2.626645644	94.71257391	95.34245171	95.85045329	150	140	143.4285714	12.95238095	3.598941643	10	141	142	145	80	76	76.57142857	2.285714286
147009	34.8	34.6	34.68571429	0.011428571	0.106904497	0.2	34.6	34.6	34.8	102	86	93.42857143	43.61904762	6.60447179	16	89	92	98	19	15	15.57142857	2.285714286	1.511857892	4	15	15	15	96.41513599	93.78849034	95.23194193	6.921248842	1.217235733	2.626645644	94.71257391	95.34245171	95.85045329	144	136	139.4285714	8.952380952	2.992052966	8	137	140	141	76	74	75.42857143	0.952380952
147009	34.8	34.8	34.8	0	0	0	34.8	34.8	34.8	92	82	86	11.2	3.346640106	10	84.5	86	86	15	15	15	0	0	0	15	15	15	96.41513599	93.78849034	95.23194193	6.921248842	1.217235733	2.626645644	94.71257391	95.34245171	95.85045329	138	134	136	1.6	1.264911064	4	136	136	136	76	72	74	1.6
147009	35	34.8	34.9	0.012	0.109544512	0.2	34.8	34.9	35	96	82	90.5	38.33333333	6.191391874	14	88	92	94.5	18	15	17.25	2.25	1.5	3	17.25	18	18	96.41513599	93.78849034	95.23194193	6.921248842	1.217235733	2.626645644	94.71257391	95.34245171	95.85045329	140	136	136.6666667	2.666666667	1.632993162	4	136	136	136	76	70	72.66666667	4.266666667
147009	35.4	35.2	35.34285714	0.00952381	0.097590007	0.2	35.3	35.4	35.4	120	96	102.8571429	69.14285714	8.315218406	24	98	100	104	19	18	18.71428571	0.238095238	0.487950036	1	18.5	19	19	99	99	99	0	0	0	99	99	99	160	140	146	50.66666667	7.118052168	20	141	144	148	74	66	67.71428571	8.571428571
147009	35.4	35.2	35.26666667	0.010666667	0.103279556	0.2	35.2	35.2	35.35	120	96	100.6666667	92.26666667	9.605553949	24	96	96	99	19	18	18.33333333	0.266666667	0.516397779	1	18	18	18.75	99	99	99	0	0	0	99	99	99	160	138	143.3333333	68.26666667	8.262364472	22	140	140	141.5	74	66	67.66666667	10.26666667
147009	35.6	35.4	35.46666667	0.010666667	0.103279556	0.2	35.4	35.4	35.55	106	100	102.3333333	5.466666667	2.338090389	6	100.5	102	103.5	19	19	19	0	0	0	19	19	19	99	99	99	6.921248842	1.217235733	0	99	99	99	150	144	145.3333333	5.866666667	2.422120283	6	144	144	145.5	68	64	66	1.6
147009	35.2	35	35.06666667	0.010666667	0.103279556	0.2	35	35	35.15	96	94	94.66666667	1.066666667	1.032795559	2	94	94	95.5	18	18	18	0	0	0	18	18	18	99	99	99	0	0	0	99	99	99	138	136	137.6666667	0.666666667	0.816496581	2	138	138	138	68	66	66.33333333	0.666666667
147009	35	34.8	34.97142857	0.005714286	0.075592895	0.2	35	35	35	96	90	94	4.8	2.19089023	6	94	94	95.5	18	18	18	0	0	0	18	18	18	99	99	99	0	0	0	99	99	99	138	136	136.5714286	0.952380952	0.975900073	2	136	136	137	74	66	69.71428571	9.904761905
148954	36.9	36.5	36.68571429	0.024761905	0.157359158	0.4	36.55	36.7	36.8	62	54	58.85714286	8.142857143	2.853569194	8	57.5	60	60.5	21.81056185	17.59217302	19.61572794	7.138336722	1.685183516	4.218388832	18.70551551	19.55847351	20.46279609	99	99	99	0	0	0	99	99	99	123.1218626	109.3780536	116.0798099	112.9624308	7.194998328	13.74380904	113.1942255	115.9874504	118.8555816	69.97412107	61.02196635	65.13548333	63.63984204
148954	36.8	35.5	36.4	0.236	0.485798312	1.3	36.3	36.6	36.675	68	55	60.16666667	23.76666667	4.875106836	13	56.25	60.5	61.75	21.81056185	17.59217302	19.61572794	7.138336722	1.685183516	4.218388832	18.70551551	19.55847351	20.46279609	99	99	99	0	0	0	99	99	99	116	116	116	112.9624308	7.194998328	0	116	116	116	66	66	66	63.63984204
148954	37.2	37	37.06666667	0.006666667	0.081649658	0.2	37	37.05	37.1	59	55	57.66666667	2.266666667	1.505545305	4	57.25	58	58.75	21.81056185	17.59217302	19.61572794	7.138336722	1.685183516	4.218388832	18.70551551	19.55847351	20.46279609	99	98	98.16666667	0.166666667	0.40824829	1	98	98	98	123.1218626	109.3780536	116.0798099	112.9624308	7.194998328	13.74380904	113.1942255	115.9874504	118.8555816	69.97412107	61.02196635	65.13548333	63.63984204
148954	37.3	37	37.14285714	0.012857143	0.113389342	0.3	37.05	37.2	37.2	59	58	58.42857143	0.285714286	0.534522484	1	58	58	59	21.81056185	17.59217302	19.61572794	7.138336722	1.685183516	4.218388832	18.70551551	19.55847351	20.46279609	99	98	98.28571429	0.238095238	0.487950036	1	98	98	98.5	123.1218626	109.3780536	116.0798099	112.9624308	7.194998328	13.74380904	113.1942255	115.9874504	118.8555816	69.97412107	61.02196635	65.13548333	63.63984204
148954	38.45	37.3	37.51428571	0.172261905	0.415044461	1.15	37.325	37.4	37.4	57	51	55.14285714	3.80952381	1.951800146	6	55	56	56	21.81056185	17.59217302	19.61572794	7.138336722	1.685183516	4.218388832	18.70551551	19.55847351	20.46279609	98	97	97.57142857	0.285714286	0.534522484	1	97	98	98	123.1218626	109.3780536	116.0798099	112.9624308	7.194998328	13.74380904	113.1942255	115.9874504	118.8555816	69.97412107	61.02196635	65.13548333	63.63984204
148954	37.4	33.5	36.66428571	2.020595238	1.421476429	3.9	36.9	37.3	37.325	60	46	53.14285714	22.47619048	4.740906082	14	50	55	55.5	21.81056185	17.59217302	19.61572794	7.138336722	1.685183516	4.218388832	18.70551551	19.55847351	20.46279609	99	97	97.66666667	0.666666667	0.816496581	2	97	97.5	98	123.1218626	109.3780536	116.0798099	112.9624308	7.194998328	13.74380904	113.1942255	115.9874504	118.8555816	69.97412107	61.02196635	65.13548333	63.63984204
148954	37.2	36.5	36.85	0.099	0.314642654	0.7	36.575	36.85	37.125	61	54	57.66666667	7.466666667	2.732520204	7	56	57.5	59.75	21.81056185	17.59217302	19.61572794	7.138336722	1.685183516	4.218388832	18.70551551	19.55847351	20.46279609	99	98	98.83333333	0.166666667	0.40824829	1	99	99	99	123.1218626	109.3780536	116.0798099	112.9624308	7.194998328	13.74380904	113.1942255	115.9874504	118.8555816	69.97412107	61.02196635	65.13548333	63.63984204
148954	38.45	37.2	37.50833333	0.218416667	0.467350689	1.25	37.3	37.35	37.4	57	55	55.66666667	0.666666667	0.816496581	2	55	55.5	56	21.81056185	17.59217302	19.61572794	7.138336722	1.685183516	4.218388832	18.70551551	19.55847351	20.46279609	98	98	98	0	0	0	98	98	98	121	121	121	112.9624308	7.194998328	0	121	121	121	77	77	77	63.63984204
148954	37.3	37.2	37.225	0.0025	0.05	0.1	37.2	37.2	37.225	59	54	56.5	4.3	2.073644135	5	55	56.5	58	21.81056185	17.59217302	19.61572794	7.138336722	1.685183516	4.218388832	18.70551551	19.55847351	20.46279609	99	98	98.5	0.3	0.547722558	1	98	98.5	99	111	111	111	112.9624308	7.194998328	0	111	111	111	68	68	68	63.63984204
149040	35.55618578	34.72113201	35.24934126	0.745971632	0.345173883	0.835053765	35.1299215	35.32607195	35.44986	94	94	94	0	0	0	94	94	94	21.81056185	17.59217302	19.61572794	7.138336722	1.685183516	4.218388832	18.70551551	19.55847351	20.46279609	98	96	96.83333333	0.566666667	0.752772653	2	96.25	97	97	107	104	105.3333333	1.466666667	1.211060142	3	104.25	105.5	106	55	53	53.83333333	0.566666667
149040	35.7	32.4	33.68571429	2.098095238	1.44848032	3.3	32.55	32.7	34.95	87	85	86	0.666666667	0.816496581	2	85.5	86	86.5	21.81056185	17.59217302	19.61572794	7.138336722	1.685183516	4.218388832	18.70551551	19.55847351	20.46279609	99	99	99	0	0	0	99	99	99	114	111	112.8571429	0.80952381	0.899735411	3	113	113	113	59	58	58.42857143	0.285714286
149040	35.2	26.6	32.51428571	8.004761905	2.829268793	8.6	32.45	32.7	34.1	87	85	86.28571429	0.571428571	0.755928946	2	86	86	87	21.81056185	17.59217302	19.61572794	7.138336722	1.685183516	4.218388832	18.70551551	19.55847351	20.46279609	99	98	98.57142857	0.285714286	0.534522484	1	98	99	99	123	111	115.1428571	16.47619048	4.059087395	12	113	114	116	62	58	59.57142857	1.952380952
149040	37.25	37.25	37.25	0.745971632	0.345173883	0	37.25	37.25	37.25	92	89	90.5	1.666666667	1.290994449	3	89.75	90.5	91.25	21.81056185	17.59217302	19.61572794	7.138336722	1.685183516	4.218388832	18.70551551	19.55847351	20.46279609	97	97	97	0	0	0	97	97	97	127	120	124	13	3.605551275	7	122.5	125	126	65	57	60	19
149040	35.55618578	34.72113201	35.24934126	0.745971632	0.345173883	0.835053765	35.1299215	35.32607195	35.44986	92	89	90.66666667	1.466666667	1.211060142	3	90	90.5	91.75	21.81056185	17.59217302	19.61572794	7.138336722	1.685183516	4.218388832	18.70551551	19.55847351	20.46279609	98	97	97.4	0.3	0.547722558	1	97	97	98	125	111	115.6	42.8	6.542170894	14	111	111	120	58	53	55	5.5
149040	35.55618578	34.72113201	35.24934126	0.745971632	0.345173883	0.835053765	35.1299215	35.32607195	35.44986	94	93	93.16666667	0.166666667	0.40824829	1	93	93	93	21.81056185	17.59217302	19.61572794	7.138336722	1.685183516	4.218388832	18.70551551	19.55847351	20.46279609	97	97	97	0	0	0	97	97	97	111	107	108.6666667	2.666666667	1.632993162	4	107.25	108.5	109.75	55	54	54.16666667	0.166666667
149040	35.55618578	34.72113201	35.24934126	0.745971632	0.345173883	0.835053765	35.1299215	35.32607195	35.44986	94	93	93.57142857	0.285714286	0.534522484	1	93	94	94	21.81056185	17.59217302	19.61572794	7.138336722	1.685183516	4.218388832	18.70551551	19.55847351	20.46279609	98	96	97	0.333333333	0.577350269	2	97	97	97	109	105	107	1.666666667	1.290994449	4	106.5	107	107.5	55	54	54.28571429	0.238095238
149040	35.7	29.3	31.92	6.662	2.581085043	6.4	29.7	32.4	32.5	89	85	86.2	2.7	1.643167673	4	85	86	86	21.81056185	17.59217302	19.61572794	7.138336722	1.685183516	4.218388832	18.70551551	19.55847351	20.46279609	99	99	99	6.921248842	1.217235733	0	99	99	99	116	113	113.6	1.8	1.341640786	3	113	113	113	59	58	58.4	0.3
149040	37.25	34.7	35.975	3.25125	1.803122292	2.55	35.3375	35.975	36.6125	91	87	89	8	2.828427125	4	88	89	90	21.81056185	17.59217302	19.61572794	7.138336722	1.685183516	4.218388832	18.70551551	19.55847351	20.46279609	96.41513599	93.78849034	95.23194193	6.921248842	1.217235733	2.626645644	94.71257391	95.34245171	95.85045329	127	119	123	32	5.656854249	8	121	123	125	65	62	63.5	4.5
149333	37.5	37.3	37.42	0.012	0.109544512	0.2	37.3	37.5	37.5	76	72	74.2	2.7	1.643167673	4	73	75	75	21.81056185	17.59217302	19.61572794	7.138336722	1.685183516	4.218388832	18.70551551	19.55847351	20.46279609	96.41513599	93.78849034	95.23194193	6.921248842	1.217235733	2.626645644	94.71257391	95.34245171	95.85045329	137	137	137	112.9624308	7.194998328	0	137	137	137	63	63	63	63.63984204
149333	37.8	26.25	34.01	23.4205	4.839473112	11.55	32.5	35.8	37.7	87	72	76.6	35.8	5.983310121	15	74	74	76	21.81056185	17.59217302	19.61572794	7.138336722	1.685183516	4.218388832	18.70551551	19.55847351	20.46279609	96.41513599	93.78849034	95.23194193	6.921248842	1.217235733	2.626645644	94.71257391	95.34245171	95.85045329	134	134	134	112.9624308	7.194998328	0	134	134	134	60	60	60	63.63984204
149333	35.55618578	34.72113201	35.24934126	0.745971632	0.345173883	0.835053765	35.1299215	35.32607195	35.44986	89.84114434	83.98522757	86.73541049	12.73271622	2.280927688	5.855916775	85.39015605	86.61258778	87.94819246	21.81056185	17.59217302	19.61572794	7.138336722	1.685183516	4.218388832	18.70551551	19.55847351	20.46279609	96.41513599	93.78849034	95.23194193	6.921248842	1.217235733	2.626645644	94.71257391	95.34245171	95.85045329	123.1218626	109.3780536	116.0798099	112.9624308	7.194998328	13.74380904	113.1942255	115.9874504	118.8555816	69.97412107	61.02196635	65.13548333	63.63984204
149333	32.5	26.25	29.375	19.53125	4.419417382	6.25	27.8125	29.375	30.9375	87	72	79.5	112.5	10.60660172	15	75.75	79.5	83.25	21.81056185	17.59217302	19.61572794	7.138336722	1.685183516	4.218388832	18.70551551	19.55847351	20.46279609	96.41513599	93.78849034	95.23194193	6.921248842	1.217235733	2.626645644	94.71257391	95.34245171	95.85045329	123.1218626	109.3780536	116.0798099	112.9624308	7.194998328	13.74380904	113.1942255	115.9874504	118.8555816	69.97412107	61.02196635	65.13548333	63.63984204
149333	38	38	38	0	0	0	38	38	38	86	75	77.33333333	18.26666667	4.273952113	11	75.25	76	76	21.81056185	17.59217302	19.61572794	7.138336722	1.685183516	4.218388832	18.70551551	19.55847351	20.46279609	99	97	98	1	1	2	97	98	99	135	135	135	112.9624308	7.194998328	0	135	135	135	60	60	60	63.63984204
149333	37.4	29.5	36.05714286	8.416190476	2.901067127	7.9	36.85	37.1	37.35	83	69	72.57142857	22.28571429	4.720774755	14	70.5	71	72	21.81056185	17.59217302	19.61572794	7.138336722	1.685183516	4.218388832	18.70551551	19.55847351	20.46279609	99	99	99	0	0	0	99	99	99	146	146	146	112.9624308	7.194998328	0	146	146	146	67	67	67	63.63984204
149333	37.5	36.9	37.27142857	0.042380952	0.205866346	0.6	37.2	37.3	37.4	76	71	72.71428571	3.904761905	1.97604704	5	71.5	72	73.5	21.81056185	17.59217302	19.61572794	7.138336722	1.685183516	4.218388832	18.70551551	19.55847351	20.46279609	99	99	99	0	0	0	99	99	99	123.1218626	109.3780536	116.0798099	112.9624308	7.194998328	13.74380904	113.1942255	115.9874504	118.8555816	69.97412107	61.02196635	65.13548333	63.63984204
149333	37.9	37.8	37.85	0.003	0.054772256	0.1	37.8	37.85	37.9	86	73	76	24.4	4.939635614	13	74	74	74.75	21.81056185	17.59217302	19.61572794	7.138336722	1.685183516	4.218388832	18.70551551	19.55847351	20.46279609	96.41513599	93.78849034	95.23194193	6.921248842	1.217235733	2.626645644	94.71257391	95.34245171	95.85045329	123.1218626	109.3780536	116.0798099	112.9624308	7.194998328	13.74380904	113.1942255	115.9874504	118.8555816	69.97412107	61.02196635	65.13548333	63.63984204
149333	38	37.8	37.92857143	0.005714286	0.075592895	0.2	37.9	37.9	38	86	73	77.85714286	31.80952381	5.639993246	13	74.5	75	81	21.81056185	17.59217302	19.61572794	7.138336722	1.685183516	4.218388832	18.70551551	19.55847351	20.46279609	99	99	99	0	0	0	99	99	99	123.1218626	109.3780536	116.0798099	112.9624308	7.194998328	13.74380904	113.1942255	115.9874504	118.8555816	69.97412107	61.02196635	65.13548333	63.63984204
149334	35.55618578	34.72113201	35.24934126	0.745971632	0.345173883	0.835053765	35.1299215	35.32607195	35.44986	76	74	74.57142857	0.619047619	0.786795792	2	74	74	75	21.81056185	17.59217302	19.61572794	7.138336722	1.685183516	4.218388832	18.70551551	19.55847351	20.46279609	96.41513599	93.78849034	95.23194193	6.921248842	1.217235733	2.626645644	94.71257391	95.34245171	95.85045329	123.1218626	109.3780536	116.0798099	112.9624308	7.194998328	13.74380904	113.1942255	115.9874504	118.8555816	69.97412107	61.02196635	65.13548333	63.63984204
149334	35.55618578	34.72113201	35.24934126	0.745971632	0.345173883	0.835053765	35.1299215	35.32607195	35.44986	78	74	75.66666667	2.666666667	1.632993162	4	74.25	75.5	76.75	21.81056185	17.59217302	19.61572794	7.138336722	1.685183516	4.218388832	18.70551551	19.55847351	20.46279609	96.41513599	93.78849034	95.23194193	6.921248842	1.217235733	2.626645644	94.71257391	95.34245171	95.85045329	123.1218626	109.3780536	116.0798099	112.9624308	7.194998328	13.74380904	113.1942255	115.9874504	118.8555816	69.97412107	61.02196635	65.13548333	63.63984204
149334	35.55618578	34.72113201	35.24934126	0.745971632	0.345173883	0.835053765	35.1299215	35.32607195	35.44986	76	73	74.16666667	1.366666667	1.169045194	3	73.25	74	74.75	21.81056185	17.59217302	19.61572794	7.138336722	1.685183516	4.218388832	18.70551551	19.55847351	20.46279609	96.41513599	93.78849034	95.23194193	6.921248842	1.217235733	2.626645644	94.71257391	95.34245171	95.85045329	123.1218626	109.3780536	116.0798099	112.9624308	7.194998328	13.74380904	113.1942255	115.9874504	118.8555816	69.97412107	61.02196635	65.13548333	63.63984204
149334	37.9	37.9	37.9	0	0	0	37.9	37.9	37.9	77	74	75	1.2	1.095445115	3	74.25	75	75	21.81056185	17.59217302	19.61572794	7.138336722	1.685183516	4.218388832	18.70551551	19.55847351	20.46279609	96.41513599	93.78849034	95.23194193	6.921248842	1.217235733	2.626645644	94.71257391	95.34245171	95.85045329	123.1218626	109.3780536	116.0798099	112.9624308	7.194998328	13.74380904	113.1942255	115.9874504	118.8555816	69.97412107	61.02196635	65.13548333	63.63984204
149334	35.55618578	34.72113201	35.24934126	0.745971632	0.345173883	0.835053765	35.1299215	35.32607195	35.44986	74	74	74	0	0	0	74	74	74	21.81056185	17.59217302	19.61572794	7.138336722	1.685183516	4.218388832	18.70551551	19.55847351	20.46279609	96.41513599	93.78849034	95.23194193	6.921248842	1.217235733	2.626645644	94.71257391	95.34245171	95.85045329	123.1218626	109.3780536	116.0798099	112.9624308	7.194998328	13.74380904	113.1942255	115.9874504	118.8555816	69.97412107	61.02196635	65.13548333	63.63984204
149334	38.1	37.9	37.97142857	0.009047619	0.095118973	0.2	37.9	37.9	38.05	95	74	77.85714286	58.14285714	7.625146369	21	74.5	75	76	21.81056185	17.59217302	19.61572794	7.138336722	1.685183516	4.218388832	18.70551551	19.55847351	20.46279609	96.41513599	93.78849034	95.23194193	6.921248842	1.217235733	2.626645644	94.71257391	95.34245171	95.85045329	125	125	125	112.9624308	7.194998328	0	125	125	125	61	61	61	63.63984204
149334	38.1	36.1	37.575	0.969166667	0.984462628	2	37.525	38.05	38.1	95	74	82.66666667	65.86666667	8.115828157	21	76.5	81.5	87.25	21.81056185	17.59217302	19.61572794	7.138336722	1.685183516	4.218388832	18.70551551	19.55847351	20.46279609	96.41513599	93.78849034	95.23194193	6.921248842	1.217235733	2.626645644	94.71257391	95.34245171	95.85045329	125	125	125	112.9624308	7.194998328	0	125	125	125	61	61	61	63.63984204
149334	31.8	26.6	29.12857143	3.825714286	1.955943324	5.2	27.7	29.2	30.45	75	70	72.85714286	3.142857143	1.772810521	5	72	73	74	21.81056185	17.59217302	19.61572794	7.138336722	1.685183516	4.218388832	18.70551551	19.55847351	20.46279609	96.41513599	93.78849034	95.23194193	6.921248842	1.217235733	2.626645644	94.71257391	95.34245171	95.85045329	123.1218626	109.3780536	116.0798099	112.9624308	7.194998328	13.74380904	113.1942255	115.9874504	118.8555816	69.97412107	61.02196635	65.13548333	63.63984204
149334	29.7	26.6	28.45	1.856666667	1.362595562	3.1	27.875	28.75	29.325	75	72	73	2	1.414213562	3	72	72.5	73.5	21.81056185	17.59217302	19.61572794	7.138336722	1.685183516	4.218388832	18.70551551	19.55847351	20.46279609	96.41513599	93.78849034	95.23194193	6.921248842	1.217235733	2.626645644	94.71257391	95.34245171	95.85045329	123.1218626	109.3780536	116.0798099	112.9624308	7.194998328	13.74380904	113.1942255	115.9874504	118.8555816	69.97412107	61.02196635	65.13548333	63.63984204
151179	35.85	25.6	31.1	15.309	3.912671721	10.25	28.6875	31.1	34.075	114	99	107.1428571	40.47619048	6.362090103	15	101.5	109	112.5	40	30	34.28571429	12.23809524	3.498298906	10	32	35	35.5	98	96	97.71428571	0.571428571	0.755928946	2	98	98	98	77	54	67.88888889	79.61111111	8.922505876	23	58	72	73	47	34	41.55555556	18.77777778
151179	36.2	29.7	34.36428571	5.880595238	2.424993864	6.5	33.55	35.8	35.875	109	98	101.1428571	14.47619048	3.804758925	11	99	100	101.5	40	25	31.14285714	32.14285714	5.669467095	15	26.5	30	35	99	98	98.28571429	0.238095238	0.487950036	1	98	98	98.5	82	71	76.18181818	13.16363636	3.628172593	11	73	77	78	54	42	47.54545455	17.87272727
151179	36.4	35.8	36.08333333	0.081666667	0.285773803	0.6	35.825	36.05	36.35	100	97	98.16666667	1.366666667	1.169045194	3	97.25	98	98.75	31	25	27.5	5.9	2.42899156	6	26	26.5	29.25	99	98	98.83333333	0.166666667	0.40824829	1	99	99	99	90	77	83.4	24.71111111	4.971027169	13	79.5	83	88.25	57	50	52.9	4.544444444
151179	36.7	30.6	35.13333333	5.882666667	2.425420926	6.1	34.675	36.45	36.5	109	96	104.1666667	36.56666667	6.047037842	13	99.25	107	108.75	36	24	29.66666667	15.46666667	3.932768321	12	28.25	29.5	30.75	99	95	96.16666667	2.166666667	1.471960144	4	95.25	96	96	93	82	86.1	8.544444444	2.923088169	11	85	85.5	86.75	63	53	56.8	10.17777778
151179	37	36.8	36.96666667	0.006666667	0.081649658	0.2	37	37	37	109	86	91.33333333	77.86666667	8.824209124	23	87	87.5	90.25	25	19	22.16666667	4.166666667	2.041241452	6	21.25	22.5	23	99	97	98	0.4	0.632455532	2	98	98	98	103	82	88.2	40.84444444	6.390965846	21	84.5	87	88	57	50	53.4	3.822222222
151179	37.1	36.8	36.98571429	0.008095238	0.089973541	0.3	37	37	37	109	83	89.28571429	83.23809524	9.123491395	26	84	86	89.5	25	18	21.71428571	5.238095238	2.288688541	7	20.5	22	23	99	97	98.14285714	0.476190476	0.690065559	2	98	98	98.5	103	82	90.3	49.78888889	7.056124212	21	86.25	88	93.5	59	50	54.8	7.288888889
151179	37.2	37	37.11666667	0.009666667	0.098319208	0.2	37.025	37.15	37.2	84	82	83.33333333	0.666666667	0.816496581	2	83	83.5	84	25	18	20.83333333	5.366666667	2.316606714	7	20	20.5	21	99	98	98.16666667	0.166666667	0.40824829	1	98	98	98	101	82	88.1	27.21111111	5.216427045	19	86	86.5	89	59	51	54.4	8.933333333
151179	36.8	30.6	35.21666667	6.173666667	2.484686432	6.2	34.675	36.55	36.7	109	91	99.57142857	74.95238095	8.657504314	18	92	96	108.5	36	22	27.42857143	27.28571429	5.223572943	14	23	27	30.5	99	95	96.71428571	2.571428571	1.603567451	4	95.5	96	98	94	85	87.2	8.844444444	2.97396107	9	85	86	88.5	63	50	56.5	15.16666667
151179	36.8	36.7	36.78	0.002	0.04472136	0.1	36.8	36.8	36.8	109	89	97	87.6	9.359487165	20	91.25	92	104.75	27	21	22.66666667	5.066666667	2.250925735	6	21.25	22	22.75	99	98	98.16666667	0.166666667	0.40824829	1	98	98	98	94	81	86.4	14.93333333	3.864367132	13	84.25	86	88.5	60	50	54.3	8.9
151226	37.7	37.6	37.67142857	0.002380952	0.048795004	0.1	37.65	37.7	37.7	102	101	101.1428571	0.142857143	0.377964473	1	101	101	101	18	17	17.14285714	0.142857143	0.377964473	1	17	17	17	97	97	97	0	0	0	97	97	97	106	92	99.125	28.98214286	5.383506558	14	95.5	98	104.25	69	47	51.125	54.98214286
151226	37.7	37.7	37.7	0	0	0	37.7	37.7	37.7	104	101	102.1666667	1.366666667	1.169045194	3	101.25	102	102.75	18	17	17.16666667	0.166666667	0.40824829	1	17	17	17	97	97	97	0	0	0	97	97	97	116	96	108.1428571	47.14285714	6.866065623	20	105.5	107	113.5	76	48	55.14285714	89.80952381
151226	38	37.8	37.91428571	0.008095238	0.089973541	0.2	37.85	37.9	38	131	114	118.1428571	36.47619048	6.039552175	17	114.5	116	118.5	25	13	17.57142857	15.95238095	3.994043184	12	15.5	17	18.5	97	85	93.42857143	14.95238095	3.866830867	12	94	94	95	176	121	136.8888889	275.8611111	16.60906714	55	127	135	138	86	57	67.88888889	99.36111111
151226	37.9	37.7	37.8	0.008	0.089442719	0.2	37.725	37.8	37.875	131	103	115.1666667	110.1666667	10.496031	28	107	116.5	119.25	25	13	17.66666667	19.06666667	4.366539438	12	14.75	17	19.25	97	85	94.16666667	21.76666667	4.665476039	12	94.25	96	97	176	109	133.625	436.5535714	20.89386444	67	120.5	130.5	139.75	86	53	67	143.4285714
151226	37.5	36.2	37.02857143	0.205714286	0.453557368	1.3	36.85	37.1	37.35	102	100	101.2857143	0.904761905	0.951189731	2	100.5	102	102	19	18	18.71428571	0.238095238	0.487950036	1	18.5	19	19	97	95	96	0.666666667	0.816496581	2	95.5	96	96.5	98	79	89.88888889	43.11111111	6.565905201	19	84	92	95	65	43	49.88888889	71.86111111
151226	37.1	32.5	35.64285714	2.802857143	1.67417357	4.6	35	36.2	36.85	104	102	102.4285714	0.619047619	0.786795792	2	102	102	102.5	21	19	19.57142857	0.619047619	0.786795792	2	19	19	20	96	94	94.85714286	0.80952381	0.899735411	2	94	95	95.5	96	81	88.3	37.78888889	6.147266782	15	83	88	93.75	65	43	50.6	84.04444444
151226	37.7	37.6	37.63333333	0.002666667	0.051639778	0.1	37.6	37.6	37.675	102	101	101.3333333	0.266666667	0.516397779	1	101	101	101.75	17	17	17	0	0	0	17	17	17	98	97	97.33333333	0.266666667	0.516397779	1	97	97	97.75	104	92	96.57142857	17.95238095	4.237025012	12	93.5	96	98.5	69	47	50.57142857	66.61904762
151226	37.6	37.3	37.46666667	0.010666667	0.103279556	0.3	37.425	37.5	37.5	102	100	100.6666667	0.666666667	0.816496581	2	100	100.5	101	19	17	18	0.4	0.632455532	2	18	18	18	98	96	97	0.4	0.632455532	2	97	97	97	111	79	100	144.6666667	12.0277457	32	93.5	106	108.5	72	43	51.71428571	89.23809524
151226	38.1	38	38.05	0.003	0.054772256	0.1	38	38.05	38.1	115	110	113.1666667	3.366666667	1.834847859	5	112.5	114	114	17	13	15.5	3.1	1.760681686	4	14.25	16	17	95	94	94.66666667	0.266666667	0.516397779	1	94.25	95	95	135	95	115.1428571	235.4761905	15.34523348	40	103.5	113	128	64	50	58.14285714	27.80952381
151730	35.7	35.4	35.58333333	0.009666667	0.098319208	0.3	35.6	35.6	35.6	90	89	89.66666667	0.266666667	0.516397779	1	89.25	90	90	10	9	9.333333333	0.266666667	0.516397779	1	9	9	9.75	99	98	98.16666667	0.166666667	0.40824829	1	98	98	98	130	128	128.6666667	0.666666667	0.816496581	2	128	128.5	129	55	50	52.83333333	4.566666667
151730	35.4	33.9	35	0.293333333	0.54160256	1.5	34.85	35.3	35.35	94	90	92	2.333333333	1.527525232	4	91	92	93	13	11	11.85714286	0.80952381	0.899735411	2	11	12	12.5	98	97	97.85714286	0.142857143	0.377964473	1	98	98	98	112	5	58.5	5724.5	75.66042559	107	31.75	58.5	85.25	52	52	52	63.63984204
151730	35.6	34.8	35.37142857	0.075714286	0.27516229	0.8	35.35	35.4	35.55	94	90	92	2.333333333	1.527525232	4	91	92	93	12	9	10.85714286	1.142857143	1.069044968	3	10.5	11	11.5	98	97	97.42857143	0.285714286	0.534522484	1	97	97	98	112	101	106.5	60.5	7.778174593	11	103.75	106.5	109.25	52	46	49	18
151730	35.8	35	35.4	0.14	0.374165739	0.8	35.05	35.45	35.7	88	87	87.5	0.3	0.547722558	1	87	87.5	88	17	9	12.66666667	12.26666667	3.502380143	8	9.5	12.5	15.5	99	98	98.83333333	0.166666667	0.40824829	1	99	99	99	132	116	127.6666667	35.46666667	5.955389716	16	127.75	130	130.75	52	44	49.66666667	8.266666667
151730	35.8	35.7	35.77142857	0.002380952	0.048795004	0.1	35.75	35.8	35.8	91	87	88.57142857	3.952380952	1.988059595	4	87	87	90.5	17	9	10.85714286	10.80952381	3.287784027	8	9	9	11.5	99	98	98.28571429	0.238095238	0.487950036	1	98	98	98.5	130	111	117.8571429	57.14285714	7.55928946	19	112.5	116	121.5	51	43	46.85714286	10.47619048
151730	35.6	34.9	35.41666667	0.077666667	0.2786874	0.7	35.35	35.55	35.6	91	89	89.5	0.7	0.836660027	2	89	89	89.75	12	10	10.66666667	1.066666667	1.032795559	2	10	10	11.5	99	98	98.83333333	0.166666667	0.40824829	1	99	99	99	143	131	137.6666667	19.86666667	4.457203907	12	135.25	138	140.75	58	50	55.83333333	9.766666667
151730	35.7	35.4	35.57142857	0.009047619	0.095118973	0.3	35.55	35.6	35.6	90	89	89.42857143	0.285714286	0.534522484	1	89	89	90	10	9	9.714285714	0.238095238	0.487950036	1	9.5	10	10	99	98	98.57142857	0.285714286	0.534522484	1	98	99	99	141	128	134	29.66666667	5.446711546	13	129	135	138	58	50	54.57142857	9.952380952
151730	35.7	35.5	35.63333333	0.006666667	0.081649658	0.2	35.6	35.65	35.7	97	92	94	2.8	1.673320053	5	93.25	94	94	20	9	11.66666667	17.86666667	4.226897996	11	9.25	10	11.5	97	96	96.66666667	0.266666667	0.516397779	1	96.25	97	97	101	101	101	112.9624308	7.194998328	0	101	101	101	46	46	46	63.63984204
151730	35.8	35.7	35.78333333	0.001666667	0.040824829	0.1	35.8	35.8	35.8	94	87	91	6	2.449489743	7	90.25	91	92.5	12	9	9.5	1.5	1.224744871	3	9	9	9	98	97	97.83333333	0.166666667	0.40824829	1	98	98	98	116	110	112.8333333	5.366666667	2.316606714	6	111.25	112.5	114.5	52	43	46.5	12.3
152738	35.5	28.1	32.74	14.408	3.795787138	7.4	29.1	35.5	35.5	112	109	110.4	1.3	1.140175425	3	110	110	111	21.81056185	17.59217302	19.61572794	7.138336722	1.685183516	4.218388832	18.70551551	19.55847351	20.46279609	99	96	98	2	1.414213562	3	97	99	99	98	83	91.33333333	43.86666667	6.623191577	15	85.75	94	95.5	68	55	60.83333333	25.36666667
152738	31	29.9	30.46666667	0.170666667	0.413118224	1.1	30.2	30.5	30.725	114	112	113.1666667	0.966666667	0.98319208	2	112.25	113.5	114	21.81056185	17.59217302	19.61572794	7.138336722	1.685183516	4.218388832	18.70551551	19.55847351	20.46279609	99	99	99	0	0	0	99	99	99	104	80	98	80	8.94427191	24	100	101	102	66	53	63	24.4
152738	35.5	35.3	35.43333333	0.006666667	0.081649658	0.2	35.4	35.45	35.5	112	109	110.1666667	1.366666667	1.169045194	3	109.25	110	110.75	21.81056185	17.59217302	19.61572794	7.138336722	1.685183516	4.218388832	18.70551551	19.55847351	20.46279609	99	96	97.16666667	1.366666667	1.169045194	3	96.25	97	97.75	100	93	95.85714286	6.142857143	2.478478796	7	94	96	97	68	61	63.14285714	5.476190476
152738	35.4	35.3	35.35	0.003	0.054772256	0.1	35.3	35.35	35.4	112	109	109.6666667	1.466666667	1.211060142	3	109	109	109.75	21.81056185	17.59217302	19.61572794	7.138336722	1.685183516	4.218388832	18.70551551	19.55847351	20.46279609	98	96	97	0.4	0.632455532	2	97	97	97	100	91	93.66666667	13.46666667	3.669695719	9	91	92	95.25	64	61	61.66666667	1.466666667
152738	35.7	35.6	35.65	0.003	0.054772256	0.1	35.6	35.65	35.7	112	111	111.6666667	0.266666667	0.516397779	1	111.25	112	112	21.81056185	17.59217302	19.61572794	7.138336722	1.685183516	4.218388832	18.70551551	19.55847351	20.46279609	98	97	97.16666667	0.166666667	0.40824829	1	97	97	97	97	94	95.66666667	1.066666667	1.032795559	3	95.25	96	96	63	62	62.33333333	0.266666667
152738	31.1	30.5	30.8	0.046666667	0.21602469	0.6	30.65	30.8	30.95	114	113	113.4285714	0.285714286	0.534522484	1	113	113	114	21.81056185	17.59217302	19.61572794	7.138336722	1.685183516	4.218388832	18.70551551	19.55847351	20.46279609	99	99	99	0	0	0	99	99	99	102	95	99	6.666666667	2.581988897	7	97.5	99	101	65	63	64.14285714	0.80952381
152738	31.3	28.4	30.6	1.006666667	1.003327796	2.9	30.65	30.9	31.15	114	111	112.5714286	0.952380952	0.975900073	3	112	113	113	21.81056185	17.59217302	19.61572794	7.138336722	1.685183516	4.218388832	18.70551551	19.55847351	20.46279609	96.41513599	93.78849034	95.23194193	6.921248842	1.217235733	2.626645644	94.71257391	95.34245171	95.85045329	99	84	93.71428571	27.23809524	5.219012861	15	91.5	95	97.5	65	61	62.85714286	2.142857143
152738	35.5	35.4	35.45	0.003	0.054772256	0.1	35.4	35.45	35.5	110	109	109.3333333	0.266666667	0.516397779	1	109	109	109.75	21.81056185	17.59217302	19.61572794	7.138336722	1.685183516	4.218388832	18.70551551	19.55847351	20.46279609	97	96	96.83333333	0.166666667	0.40824829	1	97	97	97	92	91	91.66666667	0.266666667	0.516397779	1	91.25	92	92	61	60	60.83333333	0.166666667
152738	35.6	35.4	35.52857143	0.005714286	0.075592895	0.2	35.5	35.5	35.6	112	109	110.2857143	1.238095238	1.112697281	3	109.5	110	111	21.81056185	17.59217302	19.61572794	7.138336722	1.685183516	4.218388832	18.70551551	19.55847351	20.46279609	97	96	96.85714286	0.142857143	0.377964473	1	97	97	97	96	91	93.14285714	4.80952381	2.193062655	5	91.5	92	95	63	60	61.57142857	1.285714286
153409	32.9	32.9	32.9	0	0	0	32.9	32.9	32.9	75	71	72.71428571	1.904761905	1.380131119	4	72	72	73.5	29	20	25.57142857	15.61904762	3.95209408	9	23	27	28.5	96	87	92.85714286	8.80952381	2.968084199	9	92.5	94	94	132	125	128.5	24.5	4.949747468	7	126.75	128.5	130.25	59	54	56.5	12.5
153409	32.9	32.9	32.9	0	0	0	32.9	32.9	32.9	73	71	72.33333333	0.666666667	0.816496581	2	72	72.5	73	29	19	24.16666667	24.56666667	4.956477244	10	20	24	28.75	96	94	94.33333333	0.666666667	0.816496581	2	94	94	94	132	116	124	128	11.3137085	16	120	124	128	59	56	57.5	4.5
153409	32.9	32.9	32.9	0.745971632	0.345173883	0	32.9	32.9	32.9	76	72	74.83333333	2.566666667	1.602081979	4	74.25	75.5	76	27	20	22.33333333	10.66666667	3.265986324	7	20	20.5	24.75	94	87	89.33333333	7.466666667	2.732520204	7	87.25	88.5	90.5	127	118	123.5	15	3.872983346	9	122.5	124.5	125.5	56	51	54.25	5.583333333
153409	33.8	33.4	33.63333333	0.026666667	0.163299316	0.4	33.525	33.65	33.775	79	75	77.16666667	2.166666667	1.471960144	4	76.25	77.5	78	31	22	27.33333333	12.66666667	3.559026084	9	25	28.5	29.75	95	90	92.5	5.9	2.42899156	5	90.25	92.5	94.75	138	112	125	338	18.38477631	26	118.5	125	131.5	61	52	56.5	40.5
153409	33.4	33.1	33.25	0.011	0.104880885	0.3	33.2	33.25	33.3	74	72	72.83333333	0.566666667	0.752772653	2	72.25	73	73	27	25	26.16666667	0.566666667	0.752772653	2	26	26	26.75	95	92	93.5	1.9	1.378404875	3	92.25	93.5	94.75	134	121	127.5	84.5	9.192388155	13	124.25	127.5	130.75	58	53	55.5	12.5
153409	33.3	33	33.12857143	0.012380952	0.111269728	0.3	33.05	33.1	33.2	73	72	72.71428571	0.238095238	0.487950036	1	72.5	73	73	29	26	26.71428571	1.238095238	1.112697281	3	26	26	27	94	91	92.28571429	0.904761905	0.951189731	3	92	92	92.5	124	121	122.5	4.5	2.121320344	3	121.75	122.5	123.25	58	56	57	2
153409	33.1	32.9	32.98333333	0.005666667	0.075277265	0.2	32.925	33	33	74	73	73.16666667	0.166666667	0.40824829	1	73	73	73	29	20	24.5	13.9	3.728270376	9	21.25	25.5	26.75	92	87	89.66666667	5.066666667	2.250925735	5	88	89.5	91.75	124	119	121.5	12.5	3.535533906	5	120.25	121.5	122.75	56	52	54	8
153409	34.2	33.9	34.04285714	0.012857143	0.113389342	0.3	33.95	34.1	34.1	85	79	81.42857143	4.285714286	2.070196678	6	80	81	82.5	30	23	27.33333333	5.466666667	2.338090389	7	27.25	28	28	96	90	92.42857143	4.285714286	2.070196678	6	91	92	93.5	124	115	119.5	40.5	6.363961031	9	117.25	119.5	121.75	58	46	52	72
153409	34.1	33.7	33.88571429	0.018095238	0.134518542	0.4	33.8	33.9	33.95	81	76	79	2.666666667	1.632993162	5	78.5	79	80	30	22	27.57142857	7.285714286	2.699206233	8	27.5	28	29	92	90	90.71428571	0.571428571	0.755928946	2	90	91	91	124	112	118	72	8.485281374	12	115	118	121	58	52	55	18
154409	37.5	36.8	37.24285714	0.06952381	0.26367368	0.7	37.1	37.3	37.45	87	82	83.85714286	2.80952381	1.67616342	5	83	83	84.5	8	1	4	13	3.605551275	7	2	3	5.5	96.41513599	93.78849034	95.23194193	6.921248842	1.217235733	2.626645644	94.71257391	95.34245171	95.85045329	103	103	103	112.9624308	7.194998328	0	103	103	103	60	60	60	63.63984204
154409	37.4	34.5	36.59285714	0.973690476	0.986757557	2.9	36.575	36.8	37.15	87	83	85.14285714	2.476190476	1.573591585	4	84	85	86.5	3	1	2	2	1.414213562	2	1.5	2	2.5	96.41513599	93.78849034	95.23194193	6.921248842	1.217235733	2.626645644	94.71257391	95.34245171	95.85045329	112	112	112	112.9624308	7.194998328	0	112	112	112	62	62	62	63.63984204
154409	37.5	37.2	37.45	0.015	0.122474487	0.3	37.5	37.5	37.5	84	82	83	0.4	0.632455532	2	83	83	83	8	1	4.5	24.5	4.949747468	7	2.75	4.5	6.25	96.41513599	93.78849034	95.23194193	6.921248842	1.217235733	2.626645644	94.71257391	95.34245171	95.85045329	103	103	103	112.9624308	7.194998328	0	103	103	103	60	60	60	63.63984204
154409	37.6	37.5	37.55	0.003	0.054772256	0.1	37.5	37.55	37.6	85	82	83.33333333	1.466666667	1.211060142	3	82.25	83.5	84	16	3	8.8	30.2	5.495452666	13	5	7	13	96.41513599	93.78849034	95.23194193	6.921248842	1.217235733	2.626645644	94.71257391	95.34245171	95.85045329	103	103	103	112.9624308	7.194998328	0	103	103	103	58	58	58	63.63984204
154409	37.7	37	37.47142857	0.089047619	0.298408477	0.7	37.3	37.6	37.7	88	81	83.42857143	4.619047619	2.149196971	7	83	83	83	16	16	16	7.138336722	1.685183516	0	16	16	16	96.41513599	93.78849034	95.23194193	6.921248842	1.217235733	2.626645644	94.71257391	95.34245171	95.85045329	105	105	105	112.9624308	7.194998328	0	105	105	105	59	59	59	63.63984204
154409	37.7	36.3	37.4	0.296	0.54405882	1.4	37.525	37.6	37.675	85	83	83.5	0.7	0.836660027	2	83	83	83.75	16	16	16	7.138336722	1.685183516	0	16	16	16	96.41513599	93.78849034	95.23194193	6.921248842	1.217235733	2.626645644	94.71257391	95.34245171	95.85045329	105	105	105	112.9624308	7.194998328	0	105	105	105	58	58	58	63.63984204
154409	37.7	35.2	36.98333333	0.829666667	0.910860399	2.5	37.025	37.25	37.475	88	80	83.16666667	10.16666667	3.188521078	8	81	82	85.25	16	1	10.33333333	66.33333333	8.144527815	15	7.5	14	15	96.41513599	93.78849034	95.23194193	6.921248842	1.217235733	2.626645644	94.71257391	95.34245171	95.85045329	105	105	105	112.9624308	7.194998328	0	105	105	105	59	59	59	63.63984204
154409	37.6	36.9	37.35	0.123	0.350713558	0.7	37.05	37.55	37.6	85	81	83.16666667	2.566666667	1.602081979	4	82.25	83	84.5	16	10	13.66666667	5.866666667	2.422120283	6	12.25	14	15.75	96.41513599	93.78849034	95.23194193	6.921248842	1.217235733	2.626645644	94.71257391	95.34245171	95.85045329	104	104	104	112.9624308	7.194998328	0	104	104	104	60	60	60	63.63984204
154409	37.6	36.9	37.47142857	0.065714286	0.256347978	0.7	37.5	37.6	37.6	84	81	82.71428571	1.238095238	1.112697281	3	82	83	83.5	16	3	11.14285714	28.47619048	5.336308694	13	7.5	13	15.5	96.41513599	93.78849034	95.23194193	6.921248842	1.217235733	2.626645644	94.71257391	95.34245171	95.85045329	104	104	104	112.9624308	7.194998328	0	104	104	104	60	60	60	63.63984204
154900	36.2	36.2	36.2	0.745971632	0.345173883	0	36.2	36.2	36.2	89	79	85.66666667	17.06666667	4.131182236	10	83.5	88	88	21.81056185	17.59217302	19.61572794	7.138336722	1.685183516	4.218388832	18.70551551	19.55847351	20.46279609	99	99	99	0	0	0	99	99	99	136	108	129	110	10.48808848	28	131	132	134.5	67	54	63.83333333	24.16666667
154900	36.8	36.8	36.8	0.745971632	0.345173883	0	36.8	36.8	36.8	89	79	84.42857143	22.95238095	4.790864322	10	79.5	88	88	21.81056185	17.59217302	19.61572794	7.138336722	1.685183516	4.218388832	18.70551551	19.55847351	20.46279609	99	99	99	0	0	0	99	99	99	133	106	122.125	121.2678571	11.01216859	27	115.5	124	131.5	66	54	61.875	18.98214286
154900	37	36.5	36.9	0.05	0.223606798	0.5	37	37	37	88	72	80.71428571	24.23809524	4.923220007	16	79.5	80	83	21.81056185	17.59217302	19.61572794	7.138336722	1.685183516	4.218388832	18.70551551	19.55847351	20.46279609	99	98	98.71428571	0.238095238	0.487950036	1	98.5	99	99	143	127	134.5	40.57142857	6.369570517	16	128	135	139	69	60	64.75	8.214285714
154900	37	36.5	36.75	0.125	0.353553391	0.5	36.625	36.75	36.875	84	72	78.83333333	15.36666667	3.920034013	12	78.25	79.5	80	21.81056185	17.59217302	19.61572794	7.138336722	1.685183516	4.218388832	18.70551551	19.55847351	20.46279609	99	98	98.83333333	0.166666667	0.40824829	1	99	99	99	143	127	134.5714286	32.28571429	5.682051943	16	130.5	136	137.5	69	60	64.71428571	8.904761905
154900	36	31.5	34.2	5.67	2.38117618	4.5	33.3	35.1	35.55	92	85	88.85714286	5.142857143	2.267786838	7	88	89	90	21.81056185	17.59217302	19.61572794	7.138336722	1.685183516	4.218388832	18.70551551	19.55847351	20.46279609	99	99	99	6.921248842	1.217235733	0	99	99	99	141	107	129.625	114.2678571	10.68961445	34	127	131.5	136	68	59	64.125	9.267857143
154900	36	36	36	0.745971632	0.345173883	0	36	36	36	90	85	87.57142857	2.952380952	1.718249386	5	86.5	88	88.5	21.81056185	17.59217302	19.61572794	7.138336722	1.685183516	4.218388832	18.70551551	19.55847351	20.46279609	96.41513599	93.78849034	95.23194193	6.921248842	1.217235733	2.626645644	94.71257391	95.34245171	95.85045329	139	107	128.625	91.125	9.545941546	32	127.75	130.5	132.75	67	59	63.375	7.125
154900	36.8	36.8	36.8	0	0	0	36.8	36.8	36.8	89	79	83	19.2	4.38178046	10	80	81	86.5	21.81056185	17.59217302	19.61572794	7.138336722	1.685183516	4.218388832	18.70551551	19.55847351	20.46279609	99	99	99	0	0	0	99	99	99	133	106	121	74.66666667	8.640987598	27	118.5	120	125.5	65	59	61	8
154900	36.8	36.5	36.66666667	0.023333333	0.152752523	0.3	36.6	36.7	36.75	90	80	86.33333333	12.26666667	3.502380143	10	86	86.5	88.5	21.81056185	17.59217302	19.61572794	7.138336722	1.685183516	4.218388832	18.70551551	19.55847351	20.46279609	96.41513599	93.78849034	95.23194193	6.921248842	1.217235733	2.626645644	94.71257391	95.34245171	95.85045329	139	126	130.8333333	21.36666667	4.622409184	13	127.75	130.5	131.75	67	60	63.66666667	6.266666667
154900	37	37	37	0	0	0	37	37	37	89	74	82.83333333	30.56666667	5.52871293	15	80.5	83	87	21.81056185	17.59217302	19.61572794	7.138336722	1.685183516	4.218388832	18.70551551	19.55847351	20.46279609	99	98	98.83333333	0.166666667	0.40824829	1	99	99	99	142	94	125.5	292.7	17.10847743	48	122	131	134.75	67	39	59.16666667	106.1666667
155918	37.9	37.8	37.85	0.003	0.054772256	0.1	37.8	37.85	37.9	66	62	63.33333333	2.266666667	1.505545305	4	62.25	63	63.75	16	15	15.83333333	0.166666667	0.40824829	1	16	16	16	97	96	96.66666667	0.266666667	0.516397779	1	96.25	97	97	103	91	97.5	17.5	4.183300133	12	95.5	98	99.75	49	43	45.66666667	4.266666667
155918	37	30.9	35.02857143	7.842380952	2.800425138	6.1	33.6	36.4	36.85	71	66	68	4.666666667	2.160246899	5	66.5	67	69.5	3	3	3	7.138336722	1.685183516	0	3	3	3	96.41513599	93.78849034	95.23194193	6.921248842	1.217235733	2.626645644	94.71257391	95.34245171	95.85045329	118	99	105.2857143	42.57142857	6.524678427	19	101	104	107	56	43	47.42857143	20.61904762
155918	37	34.4	36.05714286	0.81952381	0.905275543	2.6	35.75	36.2	36.65	67	66	66.28571429	0.238095238	0.487950036	1	66	66	66.5	21.81056185	17.59217302	19.61572794	7.138336722	1.685183516	4.218388832	18.70551551	19.55847351	20.46279609	96.41513599	93.78849034	95.23194193	6.921248842	1.217235733	2.626645644	94.71257391	95.34245171	95.85045329	105	89	100.375	26.26785714	5.125217765	16	99.75	101	103.5	51	43	45.375	6.553571429
155918	37.6	37.3	37.51428571	0.011428571	0.106904497	0.3	37.5	37.5	37.6	68	65	66.28571429	0.904761905	0.951189731	3	66	66	66.5	10	5	7.5	12.5	3.535533906	5	6.25	7.5	8.75	98	97	97.42857143	0.285714286	0.534522484	1	97	97	98	109	102	104.7142857	7.238095238	2.690370837	7	102.5	104	106.5	49	45	47	3.666666667
155918	37.7	36.4	37.43333333	0.258666667	0.50859283	1.3	37.6	37.6	37.675	67	65	66.16666667	0.566666667	0.752772653	2	66	66	66.75	9	6	7.5	4.5	2.121320344	3	6.75	7.5	8.25	98	97	97.16666667	0.166666667	0.40824829	1	97	97	97	111	102	104.6666667	15.06666667	3.881580434	9	102	102.5	106.75	49	45	46.33333333	3.066666667
155918	37.7	36.5	37.4	0.204	0.451663592	1.2	37.45	37.6	37.6	69	66	67	1.2	1.095445115	3	66.25	67	67	17	10	13.2	12.7	3.563705936	7	10	12	17	99	97	97.83333333	0.566666667	0.752772653	2	97.25	98	98	121	95	108.1428571	69.47619048	8.335237878	26	104	110	111.5	58	45	50.71428571	19.57142857
155918	37.8	36.5	37.54285714	0.21952381	0.46853368	1.3	37.6	37.7	37.8	67	63	65.57142857	2.285714286	1.511857892	4	65	66	66.5	17	12	15.66666667	3.466666667	1.861898673	5	16	16	16.75	99	96	97.57142857	0.952380952	0.975900073	3	97	98	98	121	91	103.8571429	96.14285714	9.805246409	30	98.5	101	108.5	53	43	46.57142857	10.61904762
155918	37.5	37.2	37.38333333	0.017666667	0.132916014	0.3	37.3	37.4	37.5	68	66	66.5	0.7	0.836660027	2	66	66	66.75	10	5	7.5	12.5	3.535533906	5	6.25	7.5	8.75	99	97	98.16666667	0.566666667	0.752772653	2	98	98	98.75	109	97	104.6	21.3	4.615192304	12	104	106	107	49	42	47	9.5
155918	37.3	30.9	34.86666667	9.370666667	3.061154466	6.4	32.275	36.45	37.025	71	66	68.33333333	4.666666667	2.160246899	5	67	67.5	70.25	3	3	3	7.138336722	1.685183516	0	3	3	3	96.41513599	93.78849034	95.23194193	6.921248842	1.217235733	2.626645644	94.71257391	95.34245171	95.85045329	118	102	107	35.2	5.93295879	16	103.25	105	108.25	56	44	48.5	17.5
156476	35.8	35.6	35.66666667	0.006666667	0.081649658	0.2	35.6	35.65	35.7	78	76	76.83333333	0.966666667	0.98319208	2	76	76.5	77.75	21.81056185	17.59217302	19.61572794	7.138336722	1.685183516	4.218388832	18.70551551	19.55847351	20.46279609	94	93	93.5	0.3	0.547722558	1	93	93.5	94	106	104	105	0.4	0.632455532	2	105	105	105	52	51	51.83333333	0.166666667
156476	35.5	35.3	35.43333333	0.006666667	0.081649658	0.2	35.4	35.45	35.5	78	77	77.66666667	0.266666667	0.516397779	1	77.25	78	78	21.81056185	17.59217302	19.61572794	7.138336722	1.685183516	4.218388832	18.70551551	19.55847351	20.46279609	95	94	94.66666667	0.266666667	0.516397779	1	94.25	95	95	107	106	106.5	0.3	0.547722558	1	106	106.5	107	53	51	52.33333333	0.666666667
156476	35.8	35.8	35.8	0	0	0	35.8	35.8	35.8	85	75	78.83333333	22.96666667	4.792355023	10	76	76	82.75	21.81056185	17.59217302	19.61572794	7.138336722	1.685183516	4.218388832	18.70551551	19.55847351	20.46279609	93	80	89.66666667	24.26666667	4.926120854	13	89.75	92	92	112	102	106.3333333	18.26666667	4.273952113	10	102.5	106	109.5	59	51	54.33333333	11.86666667
156476	35.8	35.6	35.74285714	0.006190476	0.078679579	0.2	35.7	35.8	35.8	77	75	76	0.333333333	0.577350269	2	76	76	76	21.81056185	17.59217302	19.61572794	7.138336722	1.685183516	4.218388832	18.70551551	19.55847351	20.46279609	94	92	93.14285714	0.80952381	0.899735411	2	92.5	93	94	106	102	104	2.333333333	1.527525232	4	103	104	105	52	51	51.71428571	0.238095238
156476	35.55618578	34.72113201	35.24934126	0.745971632	0.345173883	0.835053765	35.1299215	35.32607195	35.44986	78	77	77.33333333	0.266666667	0.516397779	1	77	77	77.75	21.81056185	17.59217302	19.61572794	7.138336722	1.685183516	4.218388832	18.70551551	19.55847351	20.46279609	94	92	92.83333333	0.566666667	0.752772653	2	92.25	93	93	107	105	106.1666667	0.966666667	0.98319208	2	105.25	106.5	107	55	54	54.66666667	0.266666667
156476	35.4	35.1	35.25714286	0.012857143	0.113389342	0.3	35.2	35.2	35.35	78	76	77.14285714	0.476190476	0.690065559	2	77	77	77.5	21.81056185	17.59217302	19.61572794	7.138336722	1.685183516	4.218388832	18.70551551	19.55847351	20.46279609	96	95	95.42857143	0.285714286	0.534522484	1	95	95	96	107	106	106.5714286	0.285714286	0.534522484	1	106	107	107	53	53	53	0
156476	35.2	34.6	35.04285714	0.04952381	0.222539456	0.6	35	35.1	35.2	79	76	77.14285714	0.80952381	0.899735411	3	77	77	77	21.81056185	17.59217302	19.61572794	7.138336722	1.685183516	4.218388832	18.70551551	19.55847351	20.46279609	98	90	95.28571429	6.238095238	2.497617913	8	95.5	96	96	107	106	106.2857143	0.238095238	0.487950036	1	106	106	106.5	54	53	53.14285714	0.142857143
156476	35.55618578	34.72113201	35.24934126	0.745971632	0.345173883	0.835053765	35.1299215	35.32607195	35.44986	81	77	78.14285714	2.142857143	1.463850109	4	77	78	78.5	21.81056185	17.59217302	19.61572794	7.138336722	1.685183516	4.218388832	18.70551551	19.55847351	20.46279609	94	92	93.14285714	0.476190476	0.690065559	2	93	93	93.5	107	106	106.7142857	0.238095238	0.487950036	1	106.5	107	107	55	54	54.57142857	0.285714286
156476	35.55618578	34.72113201	35.24934126	0.745971632	0.345173883	0.835053765	35.1299215	35.32607195	35.44986	81	78	79.33333333	1.866666667	1.366260102	3	78.25	79	80.5	21.81056185	17.59217302	19.61572794	7.138336722	1.685183516	4.218388832	18.70551551	19.55847351	20.46279609	94	91	92.5	1.1	1.048808848	3	92	92.5	93	107	81	103	94.33333333	9.712534856	26	106	107	107	58	54	54.71428571	2.238095238
156818	36.5	36.4	36.45714286	0.002857143	0.053452248	0.1	36.4	36.5	36.5	113	97	108	30.66666667	5.537749242	16	106.5	109	112	31	18	23	18.33333333	4.281744193	13	21	22	24	96.41513599	93.78849034	95.23194193	6.921248842	1.217235733	2.626645644	94.71257391	95.34245171	95.85045329	124	94	107.6666667	230.3333333	15.17673658	30	99.5	105	114.5	64	61	62.66666667	2.333333333
156818	36.6	36.5	36.53333333	0.002666667	0.051639778	0.1	36.5	36.5	36.575	123	106	112.5	43.1	6.565059025	17	107.5	111	116	23	20	21.83333333	0.966666667	0.98319208	3	22	22	22	96.41513599	93.78849034	95.23194193	6.921248842	1.217235733	2.626645644	94.71257391	95.34245171	95.85045329	124	99	107.25	130.9166667	11.44188213	25	100.5	103	109.75	63	61	62	1.333333333
156818	36.5	36.4	36.45	0.003	0.054772256	0.1	36.4	36.45	36.5	112	94	102.1666667	62.96666667	7.935153853	18	97	99	109.25	31	17	21.33333333	33.46666667	5.785038173	14	18	18	24	96.41513599	93.78849034	95.23194193	6.921248842	1.217235733	2.626645644	94.71257391	95.34245171	95.85045329	94	94	94	0	0	0	94	94	94	66	64	65	2
156818	36.8	36.6	36.65	0.007	0.083666003	0.2	36.6	36.6	36.675	139	110	131.8333333	118.1666667	10.87044924	29	133.75	136	136.75	16	2	7.666666667	43.46666667	6.592925501	14	2.75	5	13.25	96.41513599	93.78849034	95.23194193	6.921248842	1.217235733	2.626645644	94.71257391	95.34245171	95.85045329	138	114	125.6666667	144.3333333	12.01388086	24	119.5	125	131.5	90	68	79.33333333	121.3333333
156818	36.8	36.7	36.76666667	0.002666667	0.051639778	0.1	36.725	36.8	36.8	133	107	124.1666667	104.5666667	10.2257844	26	119.25	128	131.5	12	2	5.6	17.3	4.159326869	10	2	5	7	96.41513599	93.78849034	95.23194193	6.921248842	1.217235733	2.626645644	94.71257391	95.34245171	95.85045329	106	84	93.33333333	129.3333333	11.37248141	22	87	90	98	57	48	53	21
156818	36.8	36.7	36.77142857	0.002380952	0.048795004	0.1	36.75	36.8	36.8	130	59	99.42857143	854.952381	29.23956875	71	78.5	107	121.5	18	2	10.71428571	37.9047619	6.156684327	16	6	12	15.5	96.41513599	93.78849034	95.23194193	6.921248842	1.217235733	2.626645644	94.71257391	95.34245171	95.85045329	90	72	82	84	9.16515139	18	78	84	87	54	41	47.66666667	42.33333333
156818	36.8	36.6	36.7	0.008	0.089442719	0.2	36.625	36.7	36.775	126	59	98	986	31.40063694	67	69.75	109	123.5	22	14	18.66666667	8.666666667	2.943920289	8	17.25	19	20.75	96.41513599	93.78849034	95.23194193	6.921248842	1.217235733	2.626645644	94.71257391	95.34245171	95.85045329	115	72	98.5	379	19.46792233	43	90	103.5	112	69	41	55.5	133.6666667
156818	36.8	36.3	36.64285714	0.02952381	0.171824939	0.5	36.6	36.7	36.75	139	79	102.7142857	619.9047619	24.8978867	60	84	90	121.5	19	2	11.85714286	49.47619048	7.033931367	17	7	16	16	96.41513599	93.78849034	95.23194193	6.921248842	1.217235733	2.626645644	94.71257391	95.34245171	95.85045329	138	88	110.3333333	646.3333333	25.42308662	50	96.5	105	121.5	90	58	71.33333333	277.3333333
156818	36.8	34.7	36.12857143	0.559047619	0.74769487	2.1	35.9	36.3	36.65	102	78	86.85714286	70.14285714	8.375133261	24	80.5	86	90.5	20	12	16	8.333333333	2.886751346	8	14.5	16	17.5	96.41513599	93.78849034	95.23194193	6.921248842	1.217235733	2.626645644	94.71257391	95.34245171	95.85045329	105	75	86.2	131.7	11.47606204	30	81	82	88	66	49	55.8	42.7
157475	36.1	33.5	35	1.09	1.044030651	2.6	34.35	34.7	36	84	64	72.57142857	58.61904762	7.656307701	20	66	72	78	17	12	12.85714286	3.476190476	1.864454471	5	12	12	12.5	96.41513599	93.78849034	95.23194193	6.921248842	1.217235733	2.626645644	94.71257391	95.34245171	95.85045329	123.1218626	109.3780536	116.0798099	112.9624308	7.194998328	13.74380904	113.1942255	115.9874504	118.8555816	69.97412107	61.02196635	65.13548333	63.63984204
157475	36.1	30.3	34.15	4.109166667	2.027107956	5.8	33.65	34.7	35.325	80	66	73.85714286	35.47619048	5.956189258	14	69	76	78.5	17	12	12.71428571	3.571428571	1.889822365	5	12	12	12	96.41513599	93.78849034	95.23194193	6.921248842	1.217235733	2.626645644	94.71257391	95.34245171	95.85045329	140	140	140	112.9624308	7.194998328	0	140	140	140	78	78	78	63.63984204
157475	37.5	36.7	37.36666667	0.106666667	0.326598632	0.8	37.5	37.5	37.5	84	74	77.83333333	15.76666667	3.970726214	10	75	76.5	80.25	23	13	16.5	14.7	3.834057903	10	14	15	18.25	96.41513599	93.78849034	95.23194193	6.921248842	1.217235733	2.626645644	94.71257391	95.34245171	95.85045329	123.1218626	109.3780536	116.0798099	112.9624308	7.194998328	13.74380904	113.1942255	115.9874504	118.8555816	69.97412107	61.02196635	65.13548333	63.63984204
157475	36.1	33.5	34.41666667	0.777666667	0.881854107	2.6	34.1	34.2	34.375	84	64	71	65.6	8.099382693	20	64.5	68.5	75.5	17	12	13	4	2	5	12	12	12.75	96.41513599	93.78849034	95.23194193	6.921248842	1.217235733	2.626645644	94.71257391	95.34245171	95.85045329	126	126	126	112.9624308	7.194998328	0	126	126	126	75	75	75	63.63984204
157475	37.5	37.4	37.41428571	0.001428571	0.037796447	0.1	37.4	37.4	37.4	62	61	61.14285714	0.142857143	0.377964473	1	61	61	61	12	12	12	0	0	0	12	12	12	96.41513599	93.78849034	95.23194193	6.921248842	1.217235733	2.626645644	94.71257391	95.34245171	95.85045329	123.1218626	109.3780536	116.0798099	112.9624308	7.194998328	13.74380904	113.1942255	115.9874504	118.8555816	69.97412107	61.02196635	65.13548333	63.63984204
157475	37.4	37.4	37.4	0	0	0	37.4	37.4	37.4	61	61	61	0	0	0	61	61	61	12	12	12	0	0	0	12	12	12	96.41513599	93.78849034	95.23194193	6.921248842	1.217235733	2.626645644	94.71257391	95.34245171	95.85045329	123.1218626	109.3780536	116.0798099	112.9624308	7.194998328	13.74380904	113.1942255	115.9874504	118.8555816	69.97412107	61.02196635	65.13548333	63.63984204
157475	37.5	37.4	37.43333333	0.002666667	0.051639778	0.1	37.4	37.4	37.475	92	61	74.5	214.7	14.65264481	31	61.25	73	86.25	20	12	15.16666667	13.76666667	3.710345896	8	12	14	18.25	96.41513599	93.78849034	95.23194193	6.921248842	1.217235733	2.626645644	94.71257391	95.34245171	95.85045329	202	174	188	392	19.79898987	28	181	188	195	98	93	95.5	12.5
157475	37.5	37.4	37.47142857	0.002380952	0.048795004	0.1	37.45	37.5	37.5	78	72	74.85714286	3.476190476	1.864454471	6	74	75	75.5	16	13	13.85714286	1.142857143	1.069044968	3	13	14	14	96.41513599	93.78849034	95.23194193	6.921248842	1.217235733	2.626645644	94.71257391	95.34245171	95.85045329	123.1218626	109.3780536	116.0798099	112.9624308	7.194998328	13.74380904	113.1942255	115.9874504	118.8555816	69.97412107	61.02196635	65.13548333	63.63984204
157475	37.5	37.4	37.41666667	0.001666667	0.040824829	0.1	37.4	37.4	37.4	76	62	69	34.4	5.865151319	14	64	69.5	73.5	14	12	12.66666667	0.666666667	0.816496581	2	12	12.5	13	96.41513599	93.78849034	95.23194193	6.921248842	1.217235733	2.626645644	94.71257391	95.34245171	95.85045329	147	147	147	112.9624308	7.194998328	0	147	147	147	80	80	80	63.63984204
158449	35.55618578	34.72113201	35.24934126	0.745971632	0.345173883	0.835053765	35.1299215	35.32607195	35.44986	112	109	110.1666667	1.366666667	1.169045194	3	109.25	110	110.75	39	30	35.33333333	15.06666667	3.881580434	9	32.25	37	38	98	97	97.83333333	0.166666667	0.40824829	1	98	98	98	115	107	111.8571429	7.80952381	2.794552524	8	110.5	112	114	72	64	68.85714286	8.80952381
158449	35.55618578	34.72113201	35.24934126	0.745971632	0.345173883	0.835053765	35.1299215	35.32607195	35.44986	113	109	110.4285714	2.285714286	1.511857892	4	109.5	110	111	38	31	35.28571429	7.238095238	2.690370837	7	33.5	36	37.5	98	97	97.71428571	0.238095238	0.487950036	1	97.5	98	98	118	105	111	19.42857143	4.40778532	13	107.75	110.5	114.25	72	64	67.75	8.785714286
158449	35.55618578	34.72113201	35.24934126	0.745971632	0.345173883	0.835053765	35.1299215	35.32607195	35.44986	111	107	109	1.333333333	1.154700538	4	109	109	109	39	31	35.71428571	9.904761905	3.14718317	8	34	36	38	97	94	96	1	1	3	96	96	96.5	115	110	112.875	3.839285714	1.959409532	5	111	113.5	114.25	71	66	68.875	3.553571429
158449	35.55618578	34.72113201	35.24934126	0.745971632	0.345173883	0.835053765	35.1299215	35.32607195	35.44986	111	107	109	1.6	1.264911064	4	109	109	109	39	32	35.83333333	6.566666667	2.562550813	7	34.5	36	37.5	99	94	97	3.6	1.897366596	5	96.25	97	98.5	120	111	114.4285714	8.952380952	2.992052966	9	112.5	114	115.5	74	66	70.85714286	7.80952381
158449	33.1	33	33.03333333	0.002666667	0.051639778	0.1	33	33	33.075	107	103	104.8571429	1.80952381	1.345185418	4	104	105	105.5	37	24	28.57142857	27.61904762	5.255382728	13	25	26	31.5	99	98	98.57142857	0.285714286	0.534522484	1	98	99	99	102	83	90.75	54.21428571	7.363035088	19	85.75	87	97.5	60	50	54.25	14.78571429
158449	33	33	33	0	0	0	33	33	33	109	104	106.5714286	2.952380952	1.718249386	5	105.5	107	107.5	40	25	34.42857143	32.28571429	5.682051943	15	31.5	37	38	99	96	98	1.333333333	1.154700538	3	97.5	98	99	107	86	99	61.14285714	7.819389819	21	96.25	101.5	104.25	67	52	59.75	26.21428571
158449	35.55618578	34.72113201	35.24934126	0.745971632	0.345173883	0.835053765	35.1299215	35.32607195	35.44986	113	109	111.3333333	3.466666667	1.861898673	4	110	111.5	113	38	33	35.16666667	4.566666667	2.136976057	5	33.25	35	36.75	98	96	97.33333333	0.666666667	0.816496581	2	97	97.5	98	120	105	112.4285714	43.61904762	6.60447179	15	107.5	109	119	76	65	70.28571429	20.23809524
158449	35.55618578	34.72113201	35.24934126	0.745971632	0.345173883	0.835053765	35.1299215	35.32607195	35.44986	112	107	109.5	3.5	1.870828693	5	108.25	109.5	110.75	42	33	38.66666667	10.26666667	3.204163958	9	38	39	40.75	98	96	96.66666667	0.666666667	0.816496581	2	96	96.5	97	119	101	109.7142857	51.9047619	7.204495951	18	104.5	107	116	71	61	66.57142857	18.28571429
158449	35.55618578	34.72113201	35.24934126	0.745971632	0.345173883	0.835053765	35.1299215	35.32607195	35.44986	109	107	108.5	0.7	0.836660027	2	108.25	109	109	39	31	36.16666667	9.766666667	3.125166662	8	34.75	37	38.5	97	93	95.66666667	1.866666667	1.366260102	4	96	96	96	116	110	113.4285714	4.619047619	2.149196971	6	112.5	114	114.5	71	66	69.14285714	2.476190476
158856	32.9	32.9	32.9	0	0	0	32.9	32.9	32.9	107	100	103.8333333	10.16666667	3.188521078	7	101.25	104	106.75	24	24	24	0	0	0	24	24	24	97	95	96.33333333	1.066666667	1.032795559	2	95.5	97	97	108	98	104.3333333	15.86666667	3.983298466	10	102	106	107	59	56	57.5	1.1
158856	34.2	33.2	33.67142857	0.132380952	0.363841933	1	33.4	33.7	33.9	93	85	91	7.333333333	2.708012802	8	91.5	92	92	16	11	13	3.333333333	1.825741858	5	11.5	13	14	96.41513599	93.78849034	95.23194193	6.921248842	1.217235733	2.626645644	94.71257391	95.34245171	95.85045329	190	169	177	95.33333333	9.763879011	21	169.75	174.5	181.75	114	84	99.5	153
158856	34.8	33.7	34.21428571	0.168095238	0.409994193	1.1	33.9	34.2	34.5	94	85	91.42857143	8.952380952	2.992052966	9	91.5	92	93	17	11	13.57142857	5.285714286	2.299068134	6	11.5	14	15	96.41513599	93.78849034	95.23194193	6.921248842	1.217235733	2.626645644	94.71257391	95.34245171	95.85045329	192	169	179.4	103.3	10.16366076	23	170	179	187	102	84	94.2	48.2
158856	33	32.9	32.98571429	0.001428571	0.037796447	0.1	33	33	33	86	78	81.57142857	9.952380952	3.154739443	8	79	82	83.5	18	8	13.66666667	26.33333333	5.131601439	10	11.5	15	16.5	96.41513599	93.78849034	95.23194193	6.921248842	1.217235733	2.626645644	94.71257391	95.34245171	95.85045329	135	102	119.4285714	144.2857143	12.01189886	33	111	120	128.5	78	61	70	40.33333333
158856	33	33	33	0	0	0	33	33	33	85	78	81.5	8.3	2.880972058	7	79	82.5	83	27	8	18.5	81.66666667	9.036961141	19	12.5	19.5	25.5	93	85	90.33333333	21.33333333	4.618802154	8	89	93	93	117	81	99.42857143	209.6190476	14.47822667	36	87	102	111	67	52	58.14285714	37.14285714
158856	33	32.9	32.93333333	0.002666667	0.051639778	0.1	32.9	32.9	32.975	98	83	90	40.8	6.387487769	15	85.25	88.5	95.5	24	15	19.66666667	14.66666667	3.829708431	9	16.75	19.5	23	98	88	92.83333333	17.36666667	4.16733328	10	89.5	92.5	96.25	104	88	94.66666667	50.66666667	7.118052168	16	88.5	93	100.5	55	49	51.5	7.9
158856	32.9	32.9	32.9	0	0	0	32.9	32.9	32.9	102	86	96.42857143	34.28571429	5.855400438	16	94	98	100.5	24	15	22	13	3.605551275	9	21.5	24	24	98	88	95.42857143	12.28571429	3.505098328	10	95.5	97	97	107	90	101.5714286	40.28571429	6.347102826	17	99	104	106	58	49	54.57142857	8.952380952
158856	33.5	32.8	33.11666667	0.069666667	0.263944439	0.7	32.925	33.1	33.275	92	91	91.5	0.3	0.547722558	1	91	91.5	92	16	13	14.66666667	1.066666667	1.032795559	3	14.25	15	15	96.41513599	93.78849034	95.23194193	6.921248842	1.217235733	2.626645644	94.71257391	95.34245171	95.85045329	193	179	186.25	40.91666667	6.396613687	14	182	186.5	190.75	114	95	102.25	66.91666667
158856	33	32.8	32.91666667	0.009666667	0.098319208	0.2	32.825	32.95	33	90	80	85.33333333	15.06666667	3.881580434	10	82.75	85.5	88.25	24	15	20	18	4.242640687	9	17.25	20.5	23.25	96.41513599	93.78849034	95.23194193	6.921248842	1.217235733	2.626645644	94.71257391	95.34245171	95.85045329	158	120	136.3333333	200.2666667	14.15156057	38	127.75	132.5	144.75	87	70	78	38
159510	35.5	35.3	35.43333333	0.006666667	0.081649658	0.2	35.4	35.45	35.5	80	65	73.83333333	30.56666667	5.52871293	15	71	75	77.5	18	12	15.66666667	4.666666667	2.160246899	6	15	16	17	99	98	98.75	0.25	0.5	1	98.75	99	99	144	117	136	97.33333333	9.865765725	27	133	139	143	64	58	62	5
159510	35.8	35.5	35.71666667	0.013666667	0.116904519	0.3	35.7	35.75	35.8	76	64	69	27.2	5.215361924	12	65.25	67	73.25	18	15	15.5	1.5	1.224744871	3	15	15	15	96.41513599	93.78849034	95.23194193	6.921248842	1.217235733	2.626645644	94.71257391	95.34245171	95.85045329	132	117	125.6666667	37.06666667	6.08824003	15	121.25	127.5	130	59	51	55.66666667	10.26666667
159510	35.9	35.7	35.82857143	0.005714286	0.075592895	0.2	35.8	35.8	35.9	68	62	64.42857143	4.285714286	2.070196678	6	63	64	65.5	15	15	15	0	0	0	15	15	15	96.41513599	93.78849034	95.23194193	6.921248842	1.217235733	2.626645644	94.71257391	95.34245171	95.85045329	130	110	118.2857143	52.23809524	7.227592631	20	113	117	122.5	58	48	52	12.66666667
159510	36.1	35.9	35.96666667	0.006666667	0.081649658	0.2	35.9	35.95	36	63	62	62.66666667	0.266666667	0.516397779	1	62.25	63	63	15	14	14.83333333	0.166666667	0.40824829	1	15	15	15	96.41513599	93.78849034	95.23194193	6.921248842	1.217235733	2.626645644	94.71257391	95.34245171	95.85045329	114	110	111	2.8	1.673320053	4	110	110	111.5	50	48	48.5	0.7
159510	36.7	36.4	36.53333333	0.010666667	0.103279556	0.3	36.5	36.5	36.575	73	66	68.66666667	8.266666667	2.875181154	7	66.25	68	70.5	17	14	15.83333333	0.966666667	0.98319208	3	16	16	16	96.41513599	93.78849034	95.23194193	6.921248842	1.217235733	2.626645644	94.71257391	95.34245171	95.85045329	137	100	112.2857143	228.5714286	15.11857892	37	102.5	106	119	64	47	53.71428571	47.23809524
159510	35.2	34.7	35.01428571	0.044761905	0.211570094	0.5	34.85	35.1	35.2	93	62	75.85714286	156.4761905	12.50904435	31	65	74	86	19	2	13.42857143	28.95238095	5.380741673	17	13.5	15	15.5	99	98	98.5	0.3	0.547722558	1	98	98.5	99	150	87	118.5	520.5714286	22.81603446	63	102	115	136.75	70	40	55.875	108.9821429
159510	35.4	35.1	35.25714286	0.012857143	0.113389342	0.3	35.2	35.2	35.35	74	62	67.85714286	24.47619048	4.947341759	12	64	67	72	18	13	15.57142857	2.619047619	1.618347187	5	15	15	16.5	99	98	98.57142857	0.285714286	0.534522484	1	98	99	99	142	87	116.875	372.125	19.29054172	55	102	119	131	64	40	54.25	71.35714286
159510	36.5	36.2	36.37142857	0.012380952	0.111269728	0.3	36.3	36.4	36.45	72	66	68.57142857	7.285714286	2.699206233	6	66	69	70.5	17	15	16.14285714	0.476190476	0.690065559	2	16	16	16.5	96.41513599	93.78849034	95.23194193	6.921248842	1.217235733	2.626645644	94.71257391	95.34245171	95.85045329	132	102	113.5	135.1428571	11.62509601	30	105.25	108	124.25	60	47	52.875	22.125
159510	36.4	36.1	36.25	0.011	0.104880885	0.3	36.2	36.25	36.3	72	63	67.5	17.1	4.135214626	9	63.75	67.5	71.25	17	14	15.5	1.1	1.048808848	3	15	15.5	16	96.41513599	93.78849034	95.23194193	6.921248842	1.217235733	2.626645644	94.71257391	95.34245171	95.85045329	132	109	119	87.2	9.338094024	23	111	119	124.75	60	48	53	22.4
159655	37.1	36.9	36.98571429	0.004761905	0.069006556	0.2	36.95	37	37	89	86	87.14285714	0.80952381	0.899735411	3	87	87	87	21.81056185	17.59217302	19.61572794	7.138336722	1.685183516	4.218388832	18.70551551	19.55847351	20.46279609	96.41513599	93.78849034	95.23194193	6.921248842	1.217235733	2.626645644	94.71257391	95.34245171	95.85045329	108	95	97.42857143	21.95238095	4.685336802	13	95.5	96	96	63	57	58.14285714	4.80952381
159655	37	36.9	36.93333333	0.002666667	0.051639778	0.1	36.9	36.9	36.975	88	86	87	0.4	0.632455532	2	87	87	87	21.81056185	17.59217302	19.61572794	7.138336722	1.685183516	4.218388832	18.70551551	19.55847351	20.46279609	96.41513599	93.78849034	95.23194193	6.921248842	1.217235733	2.626645644	94.71257391	95.34245171	95.85045329	96	95	95.66666667	0.266666667	0.516397779	1	95.25	96	96	57	57	57	0
159655	37.1	37	37.06666667	0.002666667	0.051639778	0.1	37.025	37.1	37.1	89	87	87.5	0.7	0.836660027	2	87	87	87.75	21.81056185	17.59217302	19.61572794	7.138336722	1.685183516	4.218388832	18.70551551	19.55847351	20.46279609	96.41513599	93.78849034	95.23194193	6.921248842	1.217235733	2.626645644	94.71257391	95.34245171	95.85045329	115	95	103.8333333	64.56666667	8.035338616	20	97	104	108.75	66	58	61.66666667	10.66666667
159655	36.8	36.8	36.8	0	0	0	36.8	36.8	36.8	86	84	84.83333333	0.566666667	0.752772653	2	84.25	85	85	21.81056185	17.59217302	19.61572794	7.138336722	1.685183516	4.218388832	18.70551551	19.55847351	20.46279609	96.41513599	93.78849034	95.23194193	6.921248842	1.217235733	2.626645644	94.71257391	95.34245171	95.85045329	98	93	96.33333333	4.266666667	2.065591118	5	95.25	97	98	58	55	56.5	1.9
159655	36.8	36.6	36.65	0.007	0.083666003	0.2	36.6	36.6	36.675	90	88	88.66666667	1.066666667	1.032795559	2	88	88	89.5	21.81056185	17.59217302	19.61572794	7.138336722	1.685183516	4.218388832	18.70551551	19.55847351	20.46279609	96.41513599	93.78849034	95.23194193	6.921248842	1.217235733	2.626645644	94.71257391	95.34245171	95.85045329	114	93	102.6666667	70.26666667	8.382521498	21	96	102.5	108.25	70	55	60.16666667	32.56666667
159655	36.9	36.8	36.84285714	0.002857143	0.053452248	0.1	36.8	36.8	36.9	85	84	84.71428571	0.238095238	0.487950036	1	84.5	85	85	21.81056185	17.59217302	19.61572794	7.138336722	1.685183516	4.218388832	18.70551551	19.55847351	20.46279609	96.41513599	93.78849034	95.23194193	6.921248842	1.217235733	2.626645644	94.71257391	95.34245171	95.85045329	98	96	97.28571429	0.571428571	0.755928946	2	97	97	98	58	56	57.28571429	0.571428571
159655	36.9	36.9	36.9	0	0	0	36.9	36.9	36.9	88	85	85.66666667	1.466666667	1.211060142	3	85	85	85.75	21.81056185	17.59217302	19.61572794	7.138336722	1.685183516	4.218388832	18.70551551	19.55847351	20.46279609	96.41513599	93.78849034	95.23194193	6.921248842	1.217235733	2.626645644	94.71257391	95.34245171	95.85045329	97	95	96.33333333	0.666666667	0.816496581	2	96	96.5	97	58	57	57.5	0.3
159655	36.6	27.2	32.56666667	23.42333333	4.839765835	9.4	30.55	33.9	35.25	88	85	86.25	2.25	1.5	3	85	86	87.25	21.81056185	17.59217302	19.61572794	7.138336722	1.685183516	4.218388832	18.70551551	19.55847351	20.46279609	99	99	99	0	0	0	99	99	99	101	82	93.4	50.3	7.092249291	19	93	94	97	57	44	51.4	22.3
159655	36.6	36.6	36.6	0	0	0	36.6	36.6	36.6	88	87	87.8	0.2	0.447213595	1	88	88	88	21.81056185	17.59217302	19.61572794	7.138336722	1.685183516	4.218388832	18.70551551	19.55847351	20.46279609	99	99	99	6.921248842	1.217235733	0	99	99	99	110	93	101.8	36.7	6.058052492	17	101	102	103	63	53	58.2	13.7
160084	37.4	37.2	37.32857143	0.005714286	0.075592895	0.2	37.3	37.3	37.4	74	63	69	13	3.605551275	11	67.5	69	71	27	17	20.71428571	10.9047619	3.302235895	10	19	20	21.5	98	95	96.42857143	1.285714286	1.133893419	3	96	96	97	118	101	110	41.66666667	6.454972244	17	105	111	115	54	44	49.14285714	15.80952381
160084	37.4	33.9	36.78571429	1.628095238	1.275968353	3.5	37.15	37.3	37.3	77	63	70	24	4.898979486	14	67	69	73.5	23	19	20.57142857	3.285714286	1.812653934	4	19	20	22	96	93	95.14285714	1.476190476	1.214985793	3	94.5	96	96	125	111	116.1428571	21.80952381	4.670066789	14	113	116	117.5	56	47	51.28571429	10.23809524
160084	37.3	37.2	37.28333333	0.001666667	0.040824829	0.1	37.3	37.3	37.3	68	54	59	31.2	5.585696018	14	54.5	57.5	62	28	14	21	30.4	5.513619501	14	16.5	22.5	24	99	97	98.33333333	0.666666667	0.816496581	2	98	98.5	99	109	89	98	67.66666667	8.22597512	20	92	94	105	48	43	45.28571429	2.571428571
160084	37.4	37.3	37.33333333	0.002666667	0.051639778	0.1	37.3	37.3	37.375	72	65	69.33333333	6.666666667	2.581988897	7	68.25	70	71	27	16	20.16666667	22.96666667	4.792355023	11	16.25	18.5	23.75	99	96	98	1.2	1.095445115	3	98	98	98.75	112	101	107.3333333	19.06666667	4.366539438	11	104.5	108	110.75	48	44	45.66666667	2.666666667
160084	37.3	37.2	37.24285714	0.002857143	0.053452248	0.1	37.2	37.2	37.3	75	53	63	68.33333333	8.266397845	22	57	61	69	24	14	18.14285714	10.47619048	3.236694375	10	16.5	18	19	99	97	98.14285714	0.80952381	0.899735411	2	97.5	98	99	115	105	108.5714286	16.28571429	4.035556255	10	105.5	106	111.5	55	46	50.14285714	11.14285714
160084	37.3	37.2	37.28333333	0.001666667	0.040824829	0.1	37.3	37.3	37.3	61	53	55.83333333	13.36666667	3.656045222	8	53.25	54	58.5	19	14	15.66666667	5.066666667	2.250925735	5	14	14.5	17.25	98	97	97.33333333	0.266666667	0.516397779	1	97	97	97.75	112	104	106.3333333	8.266666667	2.875181154	8	105	105.5	106	51	45	47.33333333	6.266666667
160084	37.2	37.2	37.2	0	0	0	37.2	37.2	37.2	78	69	72	13.6	3.687817783	9	69.25	70.5	74	30	18	23	23.2	4.816637832	12	19.25	22	26.25	99	99	99	0	0	0	99	99	99	122	105	113.1666667	32.16666667	5.671566509	17	111	113	115	57	50	54	6.4
160084	37.3	37.3	37.3	0	0	0	37.3	37.3	37.3	62	52	57.16666667	18.16666667	4.262237284	10	54	57	60.75	22	14	17.83333333	11.36666667	3.371448749	8	14.75	18.5	20	98	96	97.33333333	0.666666667	0.816496581	2	97	97.5	98	108	77	94.16666667	164.1666667	12.81275406	31	84	98	103	50	46	47.5	2.3
160084	37.3	37.3	37.3	0	0	0	37.3	37.3	37.3	63	54	58	12.66666667	3.559026084	9	55.5	57	60.5	28	14	20.85714286	20.80952381	4.561745698	14	18.5	21	23	99	98	98.42857143	0.285714286	0.534522484	1	98	98	99	109	77	95.625	112.8392857	10.62258376	32	91.25	94	103.5	48	43	46.125	3.839285714
160141	37.6	37.6	37.6	0	0	0	37.6	37.6	37.6	56	54	55	0.8	0.894427191	2	54.25	55	55.75	15	14	14.33333333	0.266666667	0.516397779	1	14	14	14.75	93	93	93	0	0	0	93	93	93	147	144	145.3333333	1.066666667	1.032795559	3	145	145	145.75	63	62	62.66666667	0.266666667
160141	37.6	37.6	37.6	0	0	0	37.6	37.6	37.6	58	54	56.14285714	2.142857143	1.463850109	4	55.5	56	57	16	14	15.14285714	0.476190476	0.690065559	2	15	15	15.5	94	93	93.14285714	0.142857143	0.377964473	1	93	93	93	151	143	147	9.666666667	3.109126351	8	144.5	147	149.5	65	62	63.57142857	1.952380952
160141	37.6	37.6	37.6	0	0	0	37.6	37.6	37.6	81	64	70.57142857	34.95238095	5.912053869	17	67	69	73	17	16	16.85714286	0.142857143	0.377964473	1	17	17	17	97	95	96.14285714	0.476190476	0.690065559	2	96	96	96.5	158	149	152	9.666666667	3.109126351	9	150	151	153	71	65	67.14285714	6.142857143
160141	37.6	37.6	37.6	0	0	0	37.6	37.6	37.6	81	54	66	123.6	11.11755369	27	56.5	65.5	73.75	17	14	16	2.4	1.549193338	3	14.75	17	17	96	93	94.83333333	2.166666667	1.471960144	3	93.5	95.5	96	158	123	147.1428571	129.4761905	11.3787605	35	147	149	153	71	60	65.42857143	14.95238095
160141	37.6	37.5	37.57142857	0.002380952	0.048795004	0.1	37.55	37.6	37.6	68	54	58.28571429	27.9047619	5.282495803	14	54.5	57	60	16	8	13.14285714	8.476190476	2.911389784	8	11.5	15	15	99	93	96.28571429	3.571428571	1.889822365	6	95.5	97	97	159	153	156.1428571	5.142857143	2.267786838	6	154.5	156	158	75	67	70.57142857	6.952380952
160141	37.6	33.1	36.94285714	2.872857143	1.694950484	4.5	37.55	37.6	37.6	68	54	58.85714286	25.47619048	5.047394424	14	55.5	58	60.5	20	8	14	17.66666667	4.203173404	12	11.5	13	17	99	97	97.8	1.2	1.095445115	2	97	97	99	166	155	160	18	4.242640687	11	157	159	163	75	70	72.71428571	3.238095238
160141	37.6	37.6	37.6	0	0	0	37.6	37.6	37.6	58	55	56.5	1.5	1.224744871	3	56	56	57.5	16	15	15.66666667	0.266666667	0.516397779	1	15.25	16	16	94	93	93.16666667	0.166666667	0.40824829	1	93	93	93	151	139	147.7142857	22.9047619	4.785891965	12	146	150	151	68	62	65	3
160141	37.6	37.5	37.58333333	0.001666667	0.040824829	0.1	37.6	37.6	37.6	63	55	58	8	2.828427125	8	56.25	57.5	58.75	16	15	15.16666667	0.166666667	0.40824829	1	15	15	15	96	93	94	1.6	1.264911064	3	93	93.5	94.75	158	147	152	16.4	4.049691346	11	149	152.5	153.75	71	64	66.83333333	6.166666667
160141	37.6	37.5	37.56666667	0.002666667	0.051639778	0.1	37.525	37.6	37.6	70	61	66.5	11.5	3.391164992	9	64.75	67.5	68.75	17	11	15.5	5.1	2.258317958	6	16	16	16.75	97	96	96.66666667	0.266666667	0.516397779	1	96.25	97	97	151	145	148.3333333	7.066666667	2.658320272	6	146	149.5	150	67	65	66	1.2
160349	36.5	36.4	36.45	0.003	0.054772256	0.1	36.4	36.45	36.5	122	115	120	6.4	2.529822128	7	120.25	121	121	21.81056185	17.59217302	19.61572794	7.138336722	1.685183516	4.218388832	18.70551551	19.55847351	20.46279609	96.41513599	93.78849034	95.23194193	6.921248842	1.217235733	2.626645644	94.71257391	95.34245171	95.85045329	123.1218626	109.3780536	116.0798099	112.9624308	7.194998328	13.74380904	113.1942255	115.9874504	118.8555816	69.97412107	61.02196635	65.13548333	63.63984204
160349	36.4	29	35.34285714	7.822857143	2.7969371	7.4	36.4	36.4	36.4	124	112	118.2857143	19.9047619	4.461475306	12	115.5	117	122	21.81056185	17.59217302	19.61572794	7.138336722	1.685183516	4.218388832	18.70551551	19.55847351	20.46279609	96.41513599	93.78849034	95.23194193	6.921248842	1.217235733	2.626645644	94.71257391	95.34245171	95.85045329	118	118	118	112.9624308	7.194998328	0	118	118	118	63	63	63	63.63984204
160349	36.4	27.5	33.3	16.32	4.039801975	8.9	30.275	35.25	36.4	126	116	122.7142857	11.23809524	3.352326839	10	122	124	124.5	21.81056185	17.59217302	19.61572794	7.138336722	1.685183516	4.218388832	18.70551551	19.55847351	20.46279609	96.41513599	93.78849034	95.23194193	6.921248842	1.217235733	2.626645644	94.71257391	95.34245171	95.85045329	101	101	101	112.9624308	7.194998328	0	101	101	101	61	61	61	63.63984204
160349	36.4	36.4	36.4	0	0	0	36.4	36.4	36.4	122	119	120.2857143	0.904761905	0.951189731	3	120	120	120.5	21.81056185	17.59217302	19.61572794	7.138336722	1.685183516	4.218388832	18.70551551	19.55847351	20.46279609	96.41513599	93.78849034	95.23194193	6.921248842	1.217235733	2.626645644	94.71257391	95.34245171	95.85045329	123.1218626	109.3780536	116.0798099	112.9624308	7.194998328	13.74380904	113.1942255	115.9874504	118.8555816	69.97412107	61.02196635	65.13548333	63.63984204
160349	36.5	36.4	36.42	0.002	0.04472136	0.1	36.4	36.4	36.4	122	115	119.6666667	6.666666667	2.581988897	7	119.25	120	121.5	21.81056185	17.59217302	19.61572794	7.138336722	1.685183516	4.218388832	18.70551551	19.55847351	20.46279609	96.41513599	93.78849034	95.23194193	6.921248842	1.217235733	2.626645644	94.71257391	95.34245171	95.85045329	123.1218626	109.3780536	116.0798099	112.9624308	7.194998328	13.74380904	113.1942255	115.9874504	118.8555816	69.97412107	61.02196635	65.13548333	63.63984204
160349	36.5	36.4	36.46666667	0.002666667	0.051639778	0.1	36.425	36.5	36.5	123	113	119.1666667	15.76666667	3.970726214	10	116.75	120.5	122	21.81056185	17.59217302	19.61572794	7.138336722	1.685183516	4.218388832	18.70551551	19.55847351	20.46279609	96.41513599	93.78849034	95.23194193	6.921248842	1.217235733	2.626645644	94.71257391	95.34245171	95.85045329	123.1218626	109.3780536	116.0798099	112.9624308	7.194998328	13.74380904	113.1942255	115.9874504	118.8555816	69.97412107	61.02196635	65.13548333	63.63984204
160349	36.5	36.4	36.47142857	0.002380952	0.048795004	0.1	36.45	36.5	36.5	123	113	119.1428571	12.47619048	3.532165126	10	117.5	120	121.5	21.81056185	17.59217302	19.61572794	7.138336722	1.685183516	4.218388832	18.70551551	19.55847351	20.46279609	96.41513599	93.78849034	95.23194193	6.921248842	1.217235733	2.626645644	94.71257391	95.34245171	95.85045329	123.1218626	109.3780536	116.0798099	112.9624308	7.194998328	13.74380904	113.1942255	115.9874504	118.8555816	69.97412107	61.02196635	65.13548333	63.63984204
160349	35.55618578	34.72113201	35.24934126	0.745971632	0.345173883	0.835053765	35.1299215	35.32607195	35.44986	123	119	120.5	1.9	1.378404875	4	120	120	120.75	21.81056185	17.59217302	19.61572794	7.138336722	1.685183516	4.218388832	18.70551551	19.55847351	20.46279609	96.41513599	93.78849034	95.23194193	6.921248842	1.217235733	2.626645644	94.71257391	95.34245171	95.85045329	116	116	116	112.9624308	7.194998328	0	116	116	116	75	75	75	63.63984204
160349	36.4	36.4	36.4	0	0	0	36.4	36.4	36.4	123	112	117.3333333	18.66666667	4.320493799	11	115	116	120.75	21.81056185	17.59217302	19.61572794	7.138336722	1.685183516	4.218388832	18.70551551	19.55847351	20.46279609	96.41513599	93.78849034	95.23194193	6.921248842	1.217235733	2.626645644	94.71257391	95.34245171	95.85045329	118	118	118	112.9624308	7.194998328	0	118	118	118	63	63	63	63.63984204
160578	36.8	27.2	34.41666667	14.43766667	3.79969297	9.6	33.9	36.35	36.625	77	76	76.66666667	0.266666667	0.516397779	1	76.25	77	77	12	8	9.666666667	2.666666667	1.632993162	4	8.25	9.5	10.75	96	95	95.16666667	0.166666667	0.40824829	1	95	95	95	114	109	111.5	12.5	3.535533906	5	110.25	111.5	112.75	56	56	56	0
160578	36.2	31.8	34.45	4.163333333	2.040424792	4.4	33.375	34.9	35.975	88	76	80.8	43.2	6.57267069	12	76	76	88	55	10	23.2	363.2	19.0578068	45	11	13	27	96	91	93.8	6.7	2.588435821	5	91	95	96	135	111	125	156	12.489996	24	120	129	132	61	57	59	4
160578	36.2	35.9	36.05	0.045	0.212132034	0.3	35.975	36.05	36.125	88	76	84	48	6.92820323	12	82	88	88	55	13	31.66666667	457.3333333	21.38535324	42	20	27	41	96	91	92.66666667	8.333333333	2.886751346	5	91	91	93.5	135	135	135	112.9624308	7.194998328	0	135	135	135	61	61	61	63.63984204
160578	35.55618578	34.72113201	35.24934126	0.745971632	0.345173883	0.835053765	35.1299215	35.32607195	35.44986	89.84114434	83.98522757	86.73541049	12.73271622	2.280927688	5.855916775	85.39015605	86.61258778	87.94819246	21.81056185	17.59217302	19.61572794	7.138336722	1.685183516	4.218388832	18.70551551	19.55847351	20.46279609	96.41513599	93.78849034	95.23194193	6.921248842	1.217235733	2.626645644	94.71257391	95.34245171	95.85045329	123.1218626	109.3780536	116.0798099	112.9624308	7.194998328	13.74380904	113.1942255	115.9874504	118.8555816	69.97412107	61.02196635	65.13548333	63.63984204
160578	35.55618578	34.72113201	35.24934126	0.745971632	0.345173883	0.835053765	35.1299215	35.32607195	35.44986	89.84114434	83.98522757	86.73541049	12.73271622	2.280927688	5.855916775	85.39015605	86.61258778	87.94819246	21.81056185	17.59217302	19.61572794	7.138336722	1.685183516	4.218388832	18.70551551	19.55847351	20.46279609	96.41513599	93.78849034	95.23194193	6.921248842	1.217235733	2.626645644	94.71257391	95.34245171	95.85045329	123.1218626	109.3780536	116.0798099	112.9624308	7.194998328	13.74380904	113.1942255	115.9874504	118.8555816	69.97412107	61.02196635	65.13548333	63.63984204
160578	36.3	34.5	35.57857143	0.443214286	0.665743408	1.8	35.175	35.8	36.05	80	77	78.42857143	0.952380952	0.975900073	3	78	78	79	15	9	12.28571429	4.238095238	2.058663459	6	11	13	13.5	96	93	94.28571429	0.904761905	0.951189731	3	94	94	94.5	115	114	114.5	0.5	0.707106781	1	114.25	114.5	114.75	58	57	57.5	0.5
160578	36.3	27.2	34.12142857	10.64654762	3.262904782	9.1	33.8	35.45	36.15	79	76	77.57142857	1.285714286	1.133893419	3	77	77	78.5	13	8	9.857142857	3.476190476	1.864454471	5	8.5	9	11	96	94	95	0.666666667	0.816496581	2	94.5	95	95.5	114	109	111.5	12.5	3.535533906	5	110.25	111.5	112.75	57	56	56.5	0.5
160578	35.55618578	34.72113201	35.24934126	0.745971632	0.345173883	0.835053765	35.1299215	35.32607195	35.44986	89.84114434	83.98522757	86.73541049	12.73271622	2.280927688	5.855916775	85.39015605	86.61258778	87.94819246	21.81056185	17.59217302	19.61572794	7.138336722	1.685183516	4.218388832	18.70551551	19.55847351	20.46279609	96.41513599	93.78849034	95.23194193	6.921248842	1.217235733	2.626645644	94.71257391	95.34245171	95.85045329	123.1218626	109.3780536	116.0798099	112.9624308	7.194998328	13.74380904	113.1942255	115.9874504	118.8555816	69.97412107	61.02196635	65.13548333	63.63984204
160578	35.55618578	34.72113201	35.24934126	0.745971632	0.345173883	0.835053765	35.1299215	35.32607195	35.44986	89.84114434	83.98522757	86.73541049	12.73271622	2.280927688	5.855916775	85.39015605	86.61258778	87.94819246	21.81056185	17.59217302	19.61572794	7.138336722	1.685183516	4.218388832	18.70551551	19.55847351	20.46279609	96.41513599	93.78849034	95.23194193	6.921248842	1.217235733	2.626645644	94.71257391	95.34245171	95.85045329	123.1218626	109.3780536	116.0798099	112.9624308	7.194998328	13.74380904	113.1942255	115.9874504	118.8555816	69.97412107	61.02196635	65.13548333	63.63984204
162054	31.9	31.4	31.55714286	0.02952381	0.171824939	0.5	31.45	31.5	31.6	64	63	63.28571429	0.238095238	0.487950036	1	63	63	63.5	16	16	16	0	0	0	16	16	16	99	99	99	0	0	0	99	99	99	168	152	161.8571429	37.80952381	6.148944935	16	159	163	166	78	70	75	7.333333333
162054	31.9	31.4	31.53333333	0.038666667	0.196638416	0.5	31.4	31.45	31.575	64	62	63	0.4	0.632455532	2	63	63	63	16	16	16	0	0	0	16	16	16	99	99	99	0	0	0	99	99	99	163	152	158	24	4.898979486	11	154.25	158	162.5	76	70	73.33333333	5.866666667
162054	35.8	31.5	32.5	2.728	1.651665826	4.3	31.6	31.9	32.275	69	63	65	5.2	2.28035085	6	63.25	64.5	65.75	19	16	16.5	1.5	1.224744871	3	16	16	16	99	99	99	0	0	0	99	99	99	176	163	169	29.6	5.440588203	13	165	168	173.25	82	76	78.5	5.9
162054	34.8	32.2	33.06666667	0.806666667	0.898146239	2.6	32.675	32.9	32.975	62	60	61	0.8	0.894427191	2	60.25	61	61.75	16	16	16	0	0	0	16	16	16	96.41513599	93.78849034	95.23194193	6.921248842	1.217235733	2.626645644	94.71257391	95.34245171	95.85045329	143	138	140.1666667	2.966666667	1.722401424	5	139.25	140	140.75	66	64	65	0.4
162054	36.3	33.2	34.26666667	1.646666667	1.283225104	3.1	33.2	34	34.875	60	59	59.66666667	0.266666667	0.516397779	1	59.25	60	60	16	16	16	0	0	0	16	16	16	96.41513599	93.78849034	95.23194193	6.921248842	1.217235733	2.626645644	94.71257391	95.34245171	95.85045329	148	139	145.2857143	9.238095238	3.039423504	9	145	146	147	68	67	67.42857143	0.285714286
162054	36.5	35.7	35.96666667	0.074666667	0.27325202	0.8	35.9	35.9	35.9	61	60	60.16666667	0.166666667	0.40824829	1	60	60	60	16	16	16	0	0	0	16	16	16	96.41513599	93.78849034	95.23194193	6.921248842	1.217235733	2.626645644	94.71257391	95.34245171	95.85045329	156	141	147.4285714	23.95238095	4.894116974	15	144.5	148	149	73	66	69	6.333333333
162054	36.5	33.2	34.85714286	2.46952381	1.571471861	3.3	33.2	35.7	36.1	60	59	59.71428571	0.238095238	0.487950036	1	59.5	60	60	16	16	16	0	0	0	16	16	16	96.41513599	93.78849034	95.23194193	6.921248842	1.217235733	2.626645644	94.71257391	95.34245171	95.85045329	150	141	146.625	7.125	2.669269563	9	146	147	148	73	67	68.375	3.696428571
162054	36.7	32.1	33.6	4.163333333	2.040424792	4.6	32.2	32.6	34.7	67	61	63.28571429	3.904761905	1.97604704	6	62	63	64	16	16	16	0	0	0	16	16	16	96.41513599	93.78849034	95.23194193	6.921248842	1.217235733	2.626645644	94.71257391	95.34245171	95.85045329	150	138	142.1428571	15.47619048	3.933978962	12	140	141	143	70	63	65.57142857	4.952380952
162054	36.7	32.1	35.01428571	4.561428571	2.135750119	4.6	33.25	36.4	36.7	67	63	64.85714286	1.80952381	1.345185418	4	64	65	65.5	16	16	16	0	0	0	16	16	16	96.41513599	93.78849034	95.23194193	6.921248842	1.217235733	2.626645644	94.71257391	95.34245171	95.85045329	150	140	143.4285714	11.95238095	3.457221565	10	141	143	144.5	70	63	65.14285714	6.142857143
163084	37.5	37.3	37.41428571	0.004761905	0.069006556	0.2	37.4	37.4	37.45	82	79	80.42857143	0.952380952	0.975900073	3	80	80	81	17	15	16.28571429	0.571428571	0.755928946	2	16	16	17	97	92	95.85714286	3.476190476	1.864454471	5	95.5	97	97	92	92	92	112.9624308	7.194998328	0	92	92	92	55	55	55	63.63984204
163084	37.5	26.8	35.92857143	16.20904762	4.026046152	10.7	37.35	37.5	37.5	85	80	82.28571429	3.904761905	1.97604704	5	81	82	83.5	17	15	16.42857143	0.619047619	0.786795792	2	16	17	17	99	95	97.28571429	2.238095238	1.496026483	4	96.5	97	98.5	92	92	92	112.9624308	7.194998328	0	92	92	92	55	55	55	63.63984204
163084	37.5	37.4	37.48333333	0.001666667	0.040824829	0.1	37.5	37.5	37.5	91	73	81.16666667	34.96666667	5.913261931	18	78.75	81.5	82	24	16	19.16666667	10.16666667	3.188521078	8	17	18	21.25	99	95	96.5	2.7	1.643167673	4	95.25	96	97.5	95	95	95	112.9624308	7.194998328	0	95	95	95	53	53	53	63.63984204
163084	37.4	37.4	37.4	0	0	0	37.4	37.4	37.4	80	77	78.83333333	1.366666667	1.169045194	3	78.25	79	79.75	17	15	16.33333333	0.666666667	0.816496581	2	16	16.5	17	98	92	96	4.8	2.19089023	6	95.5	97	97	123.1218626	109.3780536	116.0798099	112.9624308	7.194998328	13.74380904	113.1942255	115.9874504	118.8555816	69.97412107	61.02196635	65.13548333	63.63984204
163084	37.5	37.4	37.41666667	0.001666667	0.040824829	0.1	37.4	37.4	37.4	82	81	81.66666667	0.266666667	0.516397779	1	81.25	82	82	17	16	16.66666667	0.266666667	0.516397779	1	16.25	17	17	97	93	95.75	3.583333333	1.892969449	4	95.25	96.5	97	95	95	95	112.9624308	7.194998328	0	95	95	95	56	56	56	63.63984204
163084	37.5	37.4	37.45714286	0.002857143	0.053452248	0.1	37.4	37.5	37.5	92	80	82.71428571	17.23809524	4.151878519	12	81	81	82	31	16	19	29	5.385164807	15	16.5	17	18	98	93	96.25	4.916666667	2.217355783	5	96	97	97.25	95	95	95	112.9624308	7.194998328	0	95	95	95	56	56	56	63.63984204
163084	37.6	37.5	37.55	0.003	0.054772256	0.1	37.5	37.55	37.6	92	80	84.33333333	19.46666667	4.412104562	12	81.25	83.5	85.75	31	17	21.66666667	38.26666667	6.186005712	14	17.25	18.5	25.75	98	96	97	0.666666667	0.816496581	2	96.75	97	97.25	123.1218626	109.3780536	116.0798099	112.9624308	7.194998328	13.74380904	113.1942255	115.9874504	118.8555816	69.97412107	61.02196635	65.13548333	63.63984204
163084	37.5	37.4	37.45	0.003	0.054772256	0.1	37.4	37.45	37.5	81	78	79.83333333	1.366666667	1.169045194	3	79.25	80	80.75	18	17	17.16666667	0.166666667	0.40824829	1	17	17	17	99	97	98.2	0.7	0.836660027	2	98	98	99	123.1218626	109.3780536	116.0798099	112.9624308	7.194998328	13.74380904	113.1942255	115.9874504	118.8555816	69.97412107	61.02196635	65.13548333	63.63984204
163084	37.5	37.5	37.5	0	0	0	37.5	37.5	37.5	91	79	82.28571429	15.9047619	3.98807747	12	80.5	81	82	24	17	18.28571429	6.904761905	2.627691364	7	17	17	18	99	95	97.33333333	2.266666667	1.505545305	4	96.5	98	98	95	95	95	112.9624308	7.194998328	0	95	95	95	53	53	53	63.63984204
164416	37.6	37.6	37.6	0	0	0	37.6	37.6	37.6	80	78	78.66666667	1.066666667	1.032795559	2	78	78	79.5	16	13	14.16666667	0.966666667	0.98319208	3	14	14	14	98	93	96.16666667	3.766666667	1.940790217	5	95.25	96.5	97.75	141	141	141	112.9624308	7.194998328	0	141	141	141	63	63	63	63.63984204
164416	37.6	37.6	37.6	0	0	0	37.6	37.6	37.6	80	78	79.14285714	1.142857143	1.069044968	2	78	80	80	17	13	14.71428571	1.904761905	1.380131119	4	14	14	15.5	96	93	95.42857143	1.285714286	1.133893419	3	95.5	96	96	119	119	119	112.9624308	7.194998328	0	119	119	119	67	67	67	63.63984204
164416	37.6	37.6	37.6	0	0	0	37.6	37.6	37.6	80	80	80	0	0	0	80	80	80	13	13	13	0	0	0	13	13	13	97	97	97	0	0	0	97	97	97	133	133	133	112.9624308	7.194998328	0	133	133	133	60	60	60	63.63984204
164416	37.6	37.6	37.6	0	0	0	37.6	37.6	37.6	80	80	80	0	0	0	80	80	80	13	13	13	0	0	0	13	13	13	97	97	97	0	0	0	97	97	97	133	133	133	0	0	0	133	133	133	60	59	59.5	0.5
164416	37.4	36	36.97142857	0.259047619	0.508967208	1.4	36.8	37.2	37.3	78	78	78	0	0	0	78	78	78	14	13	13.57142857	0.285714286	0.534522484	1	13	14	14	95	94	94.85714286	0.142857143	0.377964473	1	95	95	95	136	135	135.5	0.5	0.707106781	1	135.25	135.5	135.75	60	60	60	0
164416	37.2	32.4	35.57142857	2.819047619	1.679001971	4.8	34.9	36	36.8	80	78	78.28571429	0.571428571	0.755928946	2	78	78	78	18	13	14.57142857	2.619047619	1.618347187	5	14	14	14.5	95	93	94.28571429	0.571428571	0.755928946	2	94	94	95	136	136	136	0	0	0	136	136	136	60	56	58	8
164416	37.6	37.2	37.4	0.016	0.126491106	0.4	37.4	37.4	37.4	78	78	78	0	0	0	78	78	78	14	13	13.5	0.3	0.547722558	1	13	13.5	14	96	95	95.5	0.3	0.547722558	1	95	95.5	96	137	135	136	2	1.414213562	2	135.5	136	136.5	60	59	59.5	0.5
164416	37.6	37.6	37.6	0	0	0	37.6	37.6	37.6	80	78	79	1.2	1.095445115	2	78	79	80	17	13	14.16666667	2.566666667	1.602081979	4	13	13.5	14.75	96	96	96	0	0	0	96	96	96	136	119	127.5	144.5	12.02081528	17	123.25	127.5	131.75	67	58	62.5	40.5
164416	37.6	37.4	37.5	0.012	0.109544512	0.2	37.4	37.5	37.6	80	78	79.66666667	0.666666667	0.816496581	2	80	80	80	13	13	13	0	0	0	13	13	13	97	97	97	0	0	0	97	97	97	140	140	140	112.9624308	7.194998328	0	140	140	140	61	61	61	63.63984204
165002	35.55618578	34.72113201	35.24934126	0.745971632	0.345173883	0.835053765	35.1299215	35.32607195	35.44986	59	57	58	0.4	0.632455532	2	58	58	58	30	5	14.33333333	186.3333333	13.65039682	25	6.5	8	19	93	84	89.5	9.1	3.016620626	9	89.25	90	90.75	113	107	109.6666667	4.666666667	2.160246899	6	108.25	109.5	110.75	70	69	69.16666667	0.166666667
165002	32.6	31.2	31.96666667	0.503333333	0.709459888	1.4	31.65	32.1	32.35	66	56	61.42857143	18.28571429	4.276179871	10	58	61	65.5	19	5	13	52	7.211102551	14	10	15	17	98	96	97.71428571	0.571428571	0.755928946	2	98	98	98	106	101	102.7142857	4.238095238	2.058663459	5	101	102	104	72	67	69.85714286	3.80952381
165002	35.55618578	34.72113201	35.24934126	0.745971632	0.345173883	0.835053765	35.1299215	35.32607195	35.44986	61	53	56.42857143	7.952380952	2.819996623	8	54.5	56	58	21.81056185	17.59217302	19.61572794	7.138336722	1.685183516	4.218388832	18.70551551	19.55847351	20.46279609	98	98	98	0	0	0	98	98	98	106	100	102.1428571	5.80952381	2.410295378	6	100.5	101	103.5	72	24	64	312.3333333
165002	35.55618578	34.72113201	35.24934126	0.745971632	0.345173883	0.835053765	35.1299215	35.32607195	35.44986	47	44	45.14285714	1.142857143	1.069044968	3	44.5	45	45.5	21.81056185	17.59217302	19.61572794	7.138336722	1.685183516	4.218388832	18.70551551	19.55847351	20.46279609	98	86	95.28571429	17.23809524	4.151878519	12	96	97	97	105	96	98.57142857	10.28571429	3.207134903	9	96.5	97	99.5	72	69	69.71428571	1.238095238
165002	35.55618578	34.72113201	35.24934126	0.745971632	0.345173883	0.835053765	35.1299215	35.32607195	35.44986	49	44	45.83333333	3.766666667	1.940790217	5	44.25	45.5	46.75	1	1	1	7.138336722	1.685183516	0	1	1	1	99	96	97.66666667	1.866666667	1.366260102	3	96.5	98	98.75	112	99	105.1666667	25.36666667	5.036533199	13	101.25	105.5	108.25	76	70	72.66666667	6.266666667
165002	35.55618578	34.72113201	35.24934126	0.745971632	0.345173883	0.835053765	35.1299215	35.32607195	35.44986	58	54	56.28571429	2.238095238	1.496026483	4	55.5	56	57.5	30	17	25.66666667	56.33333333	7.505553499	13	23.5	30	30	97	90	92.85714286	5.80952381	2.410295378	7	91.5	93	93.5	112	107	109.1428571	4.476190476	2.115700942	5	107.5	109	110.5	75	69	71.42857143	4.952380952
165002	35.55618578	34.72113201	35.24934126	0.745971632	0.345173883	0.835053765	35.1299215	35.32607195	35.44986	56	50	53.83333333	5.766666667	2.401388487	6	52.5	54.5	55.75	30	17	24.6	34.8	5.899152482	13	20	26	30	99	93	95.66666667	7.066666667	2.658320272	6	93.25	95.5	97.75	113	107	110.6666667	5.066666667	2.250925735	6	109.5	111.5	112	75	72	73.5	1.9
165002	35.55618578	34.72113201	35.24934126	0.745971632	0.345173883	0.835053765	35.1299215	35.32607195	35.44986	48	45	46.5	1.9	1.378404875	3	45.25	46.5	47.75	21.81056185	17.59217302	19.61572794	7.138336722	1.685183516	4.218388832	18.70551551	19.55847351	20.46279609	97	86	94.83333333	19.36666667	4.400757511	11	95.5	97	97	101	96	97.33333333	3.466666667	1.861898673	5	96.25	97	97	72	69	69.66666667	1.466666667
165002	35.55618578	34.72113201	35.24934126	0.745971632	0.345173883	0.835053765	35.1299215	35.32607195	35.44986	55	50	52.33333333	3.866666667	1.966384161	5	51	52	53.75	21.81056185	17.59217302	19.61572794	7.138336722	1.685183516	4.218388832	18.70551551	19.55847351	20.46279609	98	98	98	0	0	0	98	98	98	101	100	100.3333333	0.266666667	0.516397779	1	100	100	100.75	71	24	62.66666667	359.4666667
165437	35.5	35.5	35.5	0	0	0	35.5	35.5	35.5	83	58	78.5	101.1	10.05484958	25	82	82.5	83	21.81056185	17.59217302	19.61572794	7.138336722	1.685183516	4.218388832	18.70551551	19.55847351	20.46279609	91	90	90.16666667	0.166666667	0.40824829	1	90	90	90	87	84	85.25	1.071428571	1.035098339	3	84.75	85	86	55	45	52.125	11.55357143
165437	35.5	35.5	35.5	0	0	0	35.5	35.5	35.5	82	49	63.16666667	114.1666667	10.68488028	33	60.25	62	63.75	21.81056185	17.59217302	19.61572794	7.138336722	1.685183516	4.218388832	18.70551551	19.55847351	20.46279609	93	83	88.33333333	18.66666667	4.320493799	10	84.5	90	91	115	68	90.625	228.5535714	15.11798834	47	83	91.5	98.25	72	33	54.375	127.6964286
165437	35.5	29.6	31.93333333	4.654666667	2.157467651	5.9	30.375	31.7	32.8	61	58	59.5	1.1	1.048808848	3	59	59.5	60	21.81056185	17.59217302	19.61572794	7.138336722	1.685183516	4.218388832	18.70551551	19.55847351	20.46279609	91	85	89.16666667	5.766666667	2.401388487	6	88.25	90	91	96	83	87.14285714	18.14285714	4.25944329	13	85	86	87.5	53	50	51.71428571	0.904761905
165437	35.5	29.6	33.88571429	7.621428571	2.760693495	5.9	32.8	35.5	35.5	64	59	61.14285714	3.142857143	1.772810521	5	60	61	62	21.81056185	17.59217302	19.61572794	7.138336722	1.685183516	4.218388832	18.70551551	19.55847351	20.46279609	91	83	87.28571429	12.57142857	3.545621042	8	84	89	90	115	83	94	105	10.24695077	32	86	95	97	72	50	56	53.25
165437	35.3	35	35.15	0.011	0.104880885	0.3	35.1	35.15	35.2	60	58	59	0.4	0.632455532	2	59	59	59	21.81056185	17.59217302	19.61572794	7.138336722	1.685183516	4.218388832	18.70551551	19.55847351	20.46279609	92	89	90.83333333	1.366666667	1.169045194	3	90.25	91	91.75	93	89	90.66666667	2.666666667	1.632993162	4	89.25	90.5	91.75	55	49	51.33333333	4.666666667
165437	35.5	33.3	34.89166667	0.798416667	0.893541642	2.2	34.5875	35.35	35.475	85	59	79	79.33333333	8.906926144	26	81.5	82	82	21.81056185	17.59217302	19.61572794	7.138336722	1.685183516	4.218388832	18.70551551	19.55847351	20.46279609	90	89	89.83333333	0.166666667	0.40824829	1	90	90	90	102	83	86.88888889	36.36111111	6.030017505	19	83	85	87	66	46	53.66666667	29
165437	35.5	35.3	35.45714286	0.006190476	0.078679579	0.2	35.45	35.5	35.5	83	58	78.71428571	83.57142857	9.141741003	25	82	82	82	21.81056185	17.59217302	19.61572794	7.138336722	1.685183516	4.218388832	18.70551551	19.55847351	20.46279609	90	89	89.85714286	0.142857143	0.377964473	1	90	90	90	87	83	84.44444444	2.277777778	1.509230856	4	83	84	86	55	45	51.33333333	12
165437	34.9	33.5	34.31666667	0.281666667	0.530722778	1.4	34	34.45	34.675	59	57	57.83333333	0.566666667	0.752772653	2	57.25	58	58	21.81056185	17.59217302	19.61572794	7.138336722	1.685183516	4.218388832	18.70551551	19.55847351	20.46279609	89	88	88.83333333	0.166666667	0.40824829	1	89	89	89	86	85	85.83333333	0.166666667	0.40824829	1	86	86	86	51	50	50.5	0.3
165437	35.1	34.3	34.81428571	0.088095238	0.29680842	0.8	34.65	34.9	35.05	59	57	58.42857143	0.619047619	0.786795792	2	58	59	59	21.81056185	17.59217302	19.61572794	7.138336722	1.685183516	4.218388832	18.70551551	19.55847351	20.46279609	92	89	90.14285714	2.142857143	1.463850109	3	89	89	91.5	90	85	87.28571429	3.904761905	1.97604704	5	86	86	89	51	49	50	0.333333333
165548	39.1	39	39.05	0.003	0.054772256	0.1	39	39.05	39.1	107	93	98.16666667	42.96666667	6.554896389	14	93.25	95	103.5	21	19	20.33333333	0.666666667	0.816496581	2	20	20.5	21	93	92	92.16666667	0.166666667	0.40824829	1	92	92	92	112	112	112	112.9624308	7.194998328	0	112	112	112	61	61	61	63.63984204
165548	39.1	39	39.08571429	0.001428571	0.037796447	0.1	39.1	39.1	39.1	97	93	95.14285714	3.142857143	1.772810521	4	93.5	96	96.5	21	19	20	0.333333333	0.577350269	2	20	20	20	93	92	92.42857143	0.285714286	0.534522484	1	92	92	93	115	115	115	112.9624308	7.194998328	0	115	115	115	61	61	61	63.63984204
165548	39.1	39.1	39.1	0	0	0	39.1	39.1	39.1	100	96	97.83333333	2.166666667	1.471960144	4	97	97.5	98.75	21	20	20.16666667	0.166666667	0.40824829	1	20	20	20	93	92	92.5	0.3	0.547722558	1	92	92.5	93	115	115	115	112.9624308	7.194998328	0	115	115	115	61	61	61	63.63984204
165548	39	39	39	0	0	0	39	39	39	106	101	102.6666667	4.266666667	2.065591118	5	101	102	103.75	20	18	19.16666667	0.966666667	0.98319208	2	18.25	19.5	20	94	91	91.5	1.5	1.224744871	3	91	91	91	123.1218626	109.3780536	116.0798099	112.9624308	7.194998328	13.74380904	113.1942255	115.9874504	118.8555816	69.97412107	61.02196635	65.13548333	63.63984204
165548	39	39	39	0	0	0	39	39	39	102	101	101.1666667	0.166666667	0.40824829	1	101	101	101	21	17	18.33333333	1.866666667	1.366260102	4	18	18	18	95	91	92.5	3.9	1.974841766	4	91	91.5	94.25	106	106	106	112.9624308	7.194998328	0	106	106	106	58	58	58	63.63984204
165548	39	39	39	0	0	0	39	39	39	106	104	104.3333333	0.666666667	0.816496581	2	104	104	104	21	20	20.16666667	0.166666667	0.40824829	1	20	20	20	93	92	92.33333333	0.266666667	0.516397779	1	92	92	92.75	110	110	110	112.9624308	7.194998328	0	110	110	110	62	62	62	63.63984204
165548	39	39	39	0	0	0	39	39	39	106	101	104	3	1.732050808	5	103.5	104	105	21	19	20	0.333333333	0.577350269	2	20	20	20	94	91	92.14285714	1.476190476	1.214985793	3	91	92	93	110	110	110	112.9624308	7.194998328	0	110	110	110	62	62	62	63.63984204
165548	39	39	39	0	0	0	39	39	39	105	101	102.2857143	2.904761905	1.704336206	4	101	101	103.5	22	15	18.42857143	5.619047619	2.370453041	7	17.5	18	19.5	95	91	94.28571429	2.238095238	1.496026483	4	94.5	95	95	106	106	106	112.9624308	7.194998328	0	106	106	106	58	58	58	63.63984204
165548	39	33.3	38.17142857	4.615714286	2.148421347	5.7	38.95	39	39	105	101	103.1428571	1.80952381	1.345185418	4	102.5	103	104	26	15	20.85714286	12.47619048	3.532165126	11	19.5	21	22.5	99	94	96.42857143	4.619047619	2.149196971	5	95	95	98.5	122	115	118.5	12.33333333	3.511884584	7	115.75	118.5	121.25	69	68	68.5	0.333333333
166724	36.1	34.4	35.4	0.35	0.591607978	1.7	35.1	35.5	35.8	129	121	124.4285714	8.952380952	2.992052966	8	122	125	126	39	31	35.28571429	8.571428571	2.927700219	8	33.5	36	37	99	99	99	0	0	0	99	99	99	144	144	144	112.9624308	7.194998328	0	144	144	144	67	67	67	63.63984204
166724	36.5	35.5	36.05714286	0.13952381	0.37352886	1	35.8	36.1	36.35	125	115	120.4285714	10.28571429	3.207134903	10	119	121	122	38	29	33.71428571	10.23809524	3.199702367	9	31.5	34	36	99	99	99	0	0	0	99	99	99	144	144	144	112.9624308	7.194998328	0	144	144	144	67	67	67	63.63984204
166724	37.1	37	37.06666667	0.002666667	0.051639778	0.1	37.025	37.1	37.1	123	119	121.3333333	2.666666667	1.632993162	4	120.25	121.5	122.75	31	27	29	2.8	1.673320053	4	27.5	29.5	30	96.41513599	93.78849034	95.23194193	6.921248842	1.217235733	2.626645644	94.71257391	95.34245171	95.85045329	123.1218626	109.3780536	116.0798099	112.9624308	7.194998328	13.74380904	113.1942255	115.9874504	118.8555816	69.97412107	61.02196635	65.13548333	63.63984204
166724	36.9	36.3	36.6	0.056	0.236643191	0.6	36.425	36.6	36.775	119	114	116.6666667	4.266666667	2.065591118	5	115.25	116.5	118.5	36	29	31.33333333	9.066666667	3.011090611	7	29	30	33.25	96.41513599	93.78849034	95.23194193	6.921248842	1.217235733	2.626645644	94.71257391	95.34245171	95.85045329	123.1218626	109.3780536	116.0798099	112.9624308	7.194998328	13.74380904	113.1942255	115.9874504	118.8555816	69.97412107	61.02196635	65.13548333	63.63984204
166724	35.55618578	34.72113201	35.24934126	0.745971632	0.345173883	0.835053765	35.1299215	35.32607195	35.44986	132	122	126.4285714	16.61904762	4.076646614	10	122.5	128	129	29	26	27.42857143	1.619047619	1.272418021	3	26.5	27	28.5	96.41513599	93.78849034	95.23194193	6.921248842	1.217235733	2.626645644	94.71257391	95.34245171	95.85045329	123.1218626	109.3780536	116.0798099	112.9624308	7.194998328	13.74380904	113.1942255	115.9874504	118.8555816	69.97412107	61.02196635	65.13548333	63.63984204
166724	35.55618578	34.72113201	35.24934126	0.745971632	0.345173883	0.835053765	35.1299215	35.32607195	35.44986	128	122	124.1666667	6.966666667	2.639444386	6	122.25	123	126	29	26	26.83333333	1.366666667	1.169045194	3	26	26.5	27	96.41513599	93.78849034	95.23194193	6.921248842	1.217235733	2.626645644	94.71257391	95.34245171	95.85045329	123.1218626	109.3780536	116.0798099	112.9624308	7.194998328	13.74380904	113.1942255	115.9874504	118.8555816	69.97412107	61.02196635	65.13548333	63.63984204
166724	35.55618578	34.72113201	35.24934126	0.745971632	0.345173883	0.835053765	35.1299215	35.32607195	35.44986	132	127	128.6666667	3.866666667	1.966384161	5	127.25	128	129.5	29	27	27.83333333	0.566666667	0.752772653	2	27.25	28	28	96.41513599	93.78849034	95.23194193	6.921248842	1.217235733	2.626645644	94.71257391	95.34245171	95.85045329	123.1218626	109.3780536	116.0798099	112.9624308	7.194998328	13.74380904	113.1942255	115.9874504	118.8555816	69.97412107	61.02196635	65.13548333	63.63984204
166724	37.2	37.2	37.2	0	0	0	37.2	37.2	37.2	142	124	135.1666667	69.36666667	8.328665359	18	128.5	139.5	140.75	28	22	25.66666667	5.066666667	2.250925735	6	24.5	26.5	27	96.41513599	93.78849034	95.23194193	6.921248842	1.217235733	2.626645644	94.71257391	95.34245171	95.85045329	123.1218626	109.3780536	116.0798099	112.9624308	7.194998328	13.74380904	113.1942255	115.9874504	118.8555816	69.97412107	61.02196635	65.13548333	63.63984204
166724	37.2	37.1	37.13333333	0.002666667	0.051639778	0.1	37.1	37.1	37.175	140	121	125.4285714	42.95238095	6.5538066	19	122.5	123	124.5	30	22	27.14285714	6.476190476	2.544836041	8	27	27	28.5	96.41513599	93.78849034	95.23194193	6.921248842	1.217235733	2.626645644	94.71257391	95.34245171	95.85045329	123.1218626	109.3780536	116.0798099	112.9624308	7.194998328	13.74380904	113.1942255	115.9874504	118.8555816	69.97412107	61.02196635	65.13548333	63.63984204
168303	35.55618578	34.72113201	35.24934126	0.745971632	0.345173883	0.835053765	35.1299215	35.32607195	35.44986	89.84114434	83.98522757	86.73541049	12.73271622	2.280927688	5.855916775	85.39015605	86.61258778	87.94819246	21.81056185	17.59217302	19.61572794	7.138336722	1.685183516	4.218388832	18.70551551	19.55847351	20.46279609	96.41513599	93.78849034	95.23194193	6.921248842	1.217235733	2.626645644	94.71257391	95.34245171	95.85045329	123.1218626	109.3780536	116.0798099	112.9624308	7.194998328	13.74380904	113.1942255	115.9874504	118.8555816	69.97412107	61.02196635	65.13548333	63.63984204
168303	35.55618578	34.72113201	35.24934126	0.745971632	0.345173883	0.835053765	35.1299215	35.32607195	35.44986	89.84114434	83.98522757	86.73541049	12.73271622	2.280927688	5.855916775	85.39015605	86.61258778	87.94819246	21.81056185	17.59217302	19.61572794	7.138336722	1.685183516	4.218388832	18.70551551	19.55847351	20.46279609	96.41513599	93.78849034	95.23194193	6.921248842	1.217235733	2.626645644	94.71257391	95.34245171	95.85045329	123.1218626	109.3780536	116.0798099	112.9624308	7.194998328	13.74380904	113.1942255	115.9874504	118.8555816	69.97412107	61.02196635	65.13548333	63.63984204
168303	35.55618578	34.72113201	35.24934126	0.745971632	0.345173883	0.835053765	35.1299215	35.32607195	35.44986	89.84114434	83.98522757	86.73541049	12.73271622	2.280927688	5.855916775	85.39015605	86.61258778	87.94819246	21.81056185	17.59217302	19.61572794	7.138336722	1.685183516	4.218388832	18.70551551	19.55847351	20.46279609	96.41513599	93.78849034	95.23194193	6.921248842	1.217235733	2.626645644	94.71257391	95.34245171	95.85045329	123.1218626	109.3780536	116.0798099	112.9624308	7.194998328	13.74380904	113.1942255	115.9874504	118.8555816	69.97412107	61.02196635	65.13548333	63.63984204
168303	37.9	34.1	36.7	2.725	1.650757402	3.8	36	37.7	37.8	68	68	68	0	0	0	68	68	68	24	22	22.8	1.2	1.095445115	2	22	22	24	99	97	97.8	0.7	0.836660027	2	97	98	98	131	88	110.6	423.3	20.57425576	43	91	113	130	63	50	57.2	34.7
168303	37.9	31.2	36.35714286	5.682857143	2.383874397	6.7	36.25	37.4	37.75	70	68	68.57142857	0.619047619	0.786795792	2	68	68	69	24	21	22.28571429	1.571428571	1.253566341	3	21.5	22	23	98	96	97.14285714	0.476190476	0.690065559	2	97	97	97.5	130	86	99.14285714	264.1428571	16.25247234	44	89.5	92	103.5	62	49	53.85714286	23.14285714
168303	28.7	28.7	28.7	0.745971632	0.345173883	0	28.7	28.7	28.7	68	68	68	12.73271622	2.280927688	0	68	68	68	22	22	22	7.138336722	1.685183516	0	22	22	22	98	98	98	6.921248842	1.217235733	0	98	98	98	129	129	129	112.9624308	7.194998328	0	129	129	129	62	62	62	63.63984204
168303	34.1	34.1	34.1	0.745971632	0.345173883	0	34.1	34.1	34.1	68	68	68	12.73271622	2.280927688	0	68	68	68	22	22	22	7.138336722	1.685183516	0	22	22	22	99	99	99	6.921248842	1.217235733	0	99	99	99	131	131	131	112.9624308	7.194998328	0	131	131	131	63	63	63	63.63984204
168303	35.55618578	34.72113201	35.24934126	0.745971632	0.345173883	0.835053765	35.1299215	35.32607195	35.44986	89.84114434	83.98522757	86.73541049	12.73271622	2.280927688	5.855916775	85.39015605	86.61258778	87.94819246	21.81056185	17.59217302	19.61572794	7.138336722	1.685183516	4.218388832	18.70551551	19.55847351	20.46279609	96.41513599	93.78849034	95.23194193	6.921248842	1.217235733	2.626645644	94.71257391	95.34245171	95.85045329	123.1218626	109.3780536	116.0798099	112.9624308	7.194998328	13.74380904	113.1942255	115.9874504	118.8555816	69.97412107	61.02196635	65.13548333	63.63984204
168303	35.55618578	34.72113201	35.24934126	0.745971632	0.345173883	0.835053765	35.1299215	35.32607195	35.44986	89.84114434	83.98522757	86.73541049	12.73271622	2.280927688	5.855916775	85.39015605	86.61258778	87.94819246	21.81056185	17.59217302	19.61572794	7.138336722	1.685183516	4.218388832	18.70551551	19.55847351	20.46279609	96.41513599	93.78849034	95.23194193	6.921248842	1.217235733	2.626645644	94.71257391	95.34245171	95.85045329	123.1218626	109.3780536	116.0798099	112.9624308	7.194998328	13.74380904	113.1942255	115.9874504	118.8555816	69.97412107	61.02196635	65.13548333	63.63984204
168797	36.8	36.7	36.75	0.003	0.054772256	0.1	36.7	36.75	36.8	66	58	60.5	8.3	2.880972058	8	59	59.5	60.75	21.81056185	17.59217302	19.61572794	7.138336722	1.685183516	4.218388832	18.70551551	19.55847351	20.46279609	98	97	97.66666667	0.266666667	0.516397779	1	97.25	98	98	113	108	111.5	3.1	1.760681686	5	112	112	112	53	51	52.33333333	0.666666667
168797	36.7	29.9	32.5125	9.617291667	3.101175852	6.8	30.3125	31.725	33.925	66	58	61.71428571	12.57142857	3.545621042	8	59	60	65	21.81056185	17.59217302	19.61572794	7.138336722	1.685183516	4.218388832	18.70551551	19.55847351	20.46279609	98	97	97.57142857	0.285714286	0.534522484	1	97	98	98	105	91	96.28571429	37.9047619	6.156684327	14	91.5	92	101.5	47	37	41	19.33333333
168797	36.7	30.45	35.37	7.5945	2.75581204	6.25	36.3	36.7	36.7	66	60	63.57142857	4.285714286	2.070196678	6	63	63	65	21.81056185	17.59217302	19.61572794	7.138336722	1.685183516	4.218388832	18.70551551	19.55847351	20.46279609	98	97	97.85714286	0.142857143	0.377964473	1	98	98	98	109	91	102	32.33333333	5.686240703	18	100.5	103	105	52	38	46	21.33333333
168797	36.6	36.3	36.5	0.024	0.154919334	0.3	36.375	36.6	36.6	66	58	61.16666667	8.166666667	2.857738033	8	59.25	61	62	21.81056185	17.59217302	19.61572794	7.138336722	1.685183516	4.218388832	18.70551551	19.55847351	20.46279609	98	98	98	0	0	0	98	98	98	116	108	112.8333333	9.766666667	3.125166662	8	111.25	113	115.5	56	48	52.16666667	8.966666667
168797	36.6	36.3	36.47142857	0.019047619	0.138013112	0.3	36.35	36.5	36.6	60	54	58.14285714	4.142857143	2.035400978	6	58	58	59.5	21.81056185	17.59217302	19.61572794	7.138336722	1.685183516	4.218388832	18.70551551	19.55847351	20.46279609	98	97	97.85714286	0.142857143	0.377964473	1	98	98	98	118	108	113.1428571	13.47619048	3.670993119	10	110.5	113	116	56	49	53	7.333333333
168797	36.8	36.6	36.68571429	0.004761905	0.069006556	0.2	36.65	36.7	36.7	66	56	59.71428571	10.57142857	3.251373336	10	58	59	60.5	21.81056185	17.59217302	19.61572794	7.138336722	1.685183516	4.218388832	18.70551551	19.55847351	20.46279609	98	97	97.85714286	0.142857143	0.377964473	1	98	98	98	115	109	112.2857143	3.238095238	1.799470822	6	112	112	113	53	50	51.85714286	0.80952381
168797	36.7	36.6	36.63333333	0.002666667	0.051639778	0.1	36.6	36.6	36.675	60	56	58.16666667	2.166666667	1.471960144	4	57.25	58.5	59	21.81056185	17.59217302	19.61572794	7.138336722	1.685183516	4.218388832	18.70551551	19.55847351	20.46279609	98	97	97.83333333	0.166666667	0.40824829	1	98	98	98	115	109	112.6666667	3.866666667	1.966384161	6	113	113	113	52	50	51.16666667	0.966666667
168797	36.6	36.4	36.55	0.007	0.083666003	0.2	36.525	36.6	36.6	60	54	56.83333333	4.966666667	2.228601953	6	55.25	57	58	21.81056185	17.59217302	19.61572794	7.138336722	1.685183516	4.218388832	18.70551551	19.55847351	20.46279609	98	97	97.5	0.3	0.547722558	1	97	97.5	98	118	101	110.1666667	31.76666667	5.636192568	17	108.5	110.5	112.5	56	45	50.5	13.1
168797	36.7	36.3	36.6	0.024	0.154919334	0.4	36.6	36.65	36.7	63	59	62.33333333	2.666666667	1.632993162	4	63	63	63	21.81056185	17.59217302	19.61572794	7.138336722	1.685183516	4.218388832	18.70551551	19.55847351	20.46279609	98	97	97.83333333	0.166666667	0.40824829	1	98	98	98	109	101	105.3333333	6.666666667	2.581988897	8	105	105.5	106	52	47	49.16666667	2.566666667
169663	36.8	36.5	36.63333333	0.010666667	0.103279556	0.3	36.6	36.6	36.675	80	75	78.33333333	3.866666667	1.966384161	5	77.5	79	79.75	21	8	14.33333333	25.46666667	5.046450898	13	10.25	15.5	17	97	97	97	0	0	0	97	97	97	183	183	183	112.9624308	7.194998328	0	183	183	183	91	91	91	63.63984204
169663	36.8	36.5	36.75	0.015	0.122474487	0.3	36.8	36.8	36.8	79	75	76.5	2.3	1.516575089	4	75.25	76.5	77	26	15	22.16666667	20.56666667	4.535048695	11	19.5	24.5	25	97	96	96.83333333	0.166666667	0.40824829	1	97	97	97	123.1218626	109.3780536	116.0798099	112.9624308	7.194998328	13.74380904	113.1942255	115.9874504	118.8555816	69.97412107	61.02196635	65.13548333	63.63984204
169663	36.8	36.1	36.58571429	0.064761905	0.254483604	0.7	36.5	36.6	36.8	79	75	77.28571429	3.571428571	1.889822365	4	75.5	78	79	25	13	19	24.33333333	4.932882862	12	15	18	23.5	97	96	96.57142857	0.285714286	0.534522484	1	96	97	97	196	196	196	112.9624308	7.194998328	0	196	196	196	84	84	84	63.63984204
169663	36.9	36.1	36.63333333	0.094666667	0.307679487	0.8	36.525	36.7	36.875	79	73	77.5	5.5	2.34520788	6	77.25	78.5	79	23	3	13.16666667	43.36666667	6.585337248	20	10.75	14	15	97	95	96	0.4	0.632455532	2	96	96	96	196	196	196	112.9624308	7.194998328	0	196	196	196	84	84	84	63.63984204
169663	37.2	37	37.08333333	0.005666667	0.075277265	0.2	37.025	37.1	37.1	79	73	75.5	6.3	2.50998008	6	73.5	75	77.25	13	3	6.5	20.33333333	4.509249753	10	3.75	5	7.75	98	96	96.6	0.8	0.894427191	2	96	96	97	145	145	145	112.9624308	7.194998328	0	145	145	145	67	67	67	63.63984204
169663	36.7	36.5	36.62	0.007	0.083666003	0.2	36.6	36.6	36.7	79	75	76.85714286	3.476190476	1.864454471	4	75	77	78.5	17	8	13.57142857	10.28571429	3.207134903	9	12	14	16	97	97	97	0	0	0	97	97	97	183	183	183	112.9624308	7.194998328	0	183	183	183	91	91	91	63.63984204
169663	36.7	34.9	36.06666667	1.023333333	1.011599394	1.8	35.75	36.6	36.65	78	75	76.42857143	1.952380952	1.397276262	3	75	77	77.5	22	12	17	17.33333333	4.163331999	10	13.5	17	20.5	97	97	97	0	0	0	97	97	97	123.1218626	109.3780536	116.0798099	112.9624308	7.194998328	13.74380904	113.1942255	115.9874504	118.8555816	69.97412107	61.02196635	65.13548333	63.63984204
169663	37.1	36.9	37	0.003333333	0.057735027	0.2	37	37	37	79	75	77.14285714	2.476190476	1.573591585	4	76	77	78.5	13	3	8.285714286	11.9047619	3.450327797	10	6.5	8	10.5	98	95	96.14285714	0.80952381	0.899735411	3	96	96	96	145	145	145	112.9624308	7.194998328	0	145	145	145	67	67	67	63.63984204
169663	37	36.9	36.95	0.003	0.054772256	0.1	36.9	36.95	37	79	71	75.5	7.5	2.738612788	8	74.5	76	76.75	15	7	10	8.8	2.966479395	8	8.25	9	11.25	96	95	95.66666667	0.266666667	0.516397779	1	95.25	96	96	123.1218626	109.3780536	116.0798099	112.9624308	7.194998328	13.74380904	113.1942255	115.9874504	118.8555816	69.97412107	61.02196635	65.13548333	63.63984204
170833	37.3	37.2	37.25714286	0.002857143	0.053452248	0.1	37.2	37.3	37.3	108	100	104.5714286	8.619047619	2.935821456	8	103	104	107	20	16	17.71428571	1.571428571	1.253566341	4	17	18	18	95	94	94.57142857	0.285714286	0.534522484	1	94	95	95	128	121	124.5	24.5	4.949747468	7	122.75	124.5	126.25	68	58	63	50
170833	37.3	37.1	37.2	0.004	0.063245553	0.2	37.2	37.2	37.2	108	100	103.1666667	7.766666667	2.786873995	8	101.5	103	103.75	20	16	17.66666667	1.866666667	1.366260102	4	17	17.5	18	95	93	94.33333333	0.666666667	0.816496581	2	94	94.5	95	158	122	136	372	19.28730152	36	125	128	143	68	61	64.33333333	12.33333333
170833	37.4	37.3	37.33333333	0.002666667	0.051639778	0.1	37.3	37.3	37.375	109	103	106.1666667	5.366666667	2.316606714	6	104.5	106.5	107.75	18	17	17.83333333	0.166666667	0.40824829	1	18	18	18	95	94	94.66666667	0.266666667	0.516397779	1	94.25	95	95	128	121	124.5	24.5	4.949747468	7	122.75	124.5	126.25	58	58	58	0
170833	36.9	36.8	36.85	0.003	0.054772256	0.1	36.8	36.85	36.9	140	130	135.6666667	13.86666667	3.723797345	10	134	135.5	138.5	27	21	22.83333333	5.366666667	2.316606714	6	21.25	22	23.5	98	97	97.8	0.2	0.447213595	1	98	98	98	134	134	134	112.9624308	7.194998328	0	134	134	134	88	88	88	63.63984204
170833	36.9	36.9	36.9	0	0	0	36.9	36.9	36.9	145	138	141.5	5.9	2.42899156	7	140.25	141.5	142.75	21	18	19	1.6	1.264911064	3	18	18.5	19.75	98	95	96.33333333	1.466666667	1.211060142	3	95.25	96.5	97	155	155	155	112.9624308	7.194998328	0	155	155	155	87	87	87	63.63984204
170833	37.1	37	37.05	0.003	0.054772256	0.1	37	37.05	37.1	135	86	100.8333333	311.7666667	17.65691555	49	90.75	97	100.25	18	17	17.66666667	0.266666667	0.516397779	1	17.25	18	18	96	94	94.33333333	0.666666667	0.816496581	2	94	94	94	133	113	120.3333333	121.3333333	11.01514109	20	114	115	124	66	58	61.33333333	17.33333333
170833	37	36.9	36.94285714	0.002857143	0.053452248	0.1	36.9	36.9	37	143	86	125.1428571	668.4761905	25.85490651	57	112	140	141.5	21	17	18.28571429	1.904761905	1.380131119	4	17.5	18	18.5	97	94	95.28571429	1.238095238	1.112697281	3	94.5	95	96	115	113	114	2	1.414213562	2	113.5	114	114.5	66	58	62	32
170833	36.8	31.5	36.02857143	3.989047619	1.997260028	5.3	36.75	36.8	36.8	137	126	132.2857143	12.9047619	3.59231985	11	130.5	134	134	27	17	20.42857143	14.28571429	3.77964473	10	17	21	22	99	98	98.16666667	0.166666667	0.40824829	1	98	98	98	134	119	126.5	112.5	10.60660172	15	122.75	126.5	130.25	88	58	73	450
170833	36.8	29.3	34.31666667	10.26966667	3.204632064	7.5	32.325	35.75	36.775	134	126	130.8333333	10.56666667	3.250640962	8	128.75	131.5	133.5	23	17	19	7.6	2.75680975	6	17	17.5	21	99	97	98	0.4	0.632455532	2	98	98	98	148	119	136.6666667	240.3333333	15.50268794	29	131	143	145.5	112	58	79.66666667	814.3333333
173207	33	29.4	31.625	2.4825	1.575595126	3.6	31.125	32.05	32.55	98	96	96.75	0.916666667	0.957427108	2	96	96.5	97.25	21.81056185	17.59217302	19.61572794	7.138336722	1.685183516	4.218388832	18.70551551	19.55847351	20.46279609	96	94	94.75	0.916666667	0.957427108	2	94	94.5	95.25	149	149	149	112.9624308	7.194998328	0	149	149	149	59	59	59	63.63984204
173207	34.6	29.4	32.65714286	3.11952381	1.766217373	5.2	32.05	33	33.75	98	92	95.42857143	4.619047619	2.149196971	6	94.5	96	96.5	21.81056185	17.59217302	19.61572794	7.138336722	1.685183516	4.218388832	18.70551551	19.55847351	20.46279609	96	94	95	0.666666667	0.816496581	2	94.5	95	95.5	123.1218626	109.3780536	116.0798099	112.9624308	7.194998328	13.74380904	113.1942255	115.9874504	118.8555816	69.97412107	61.02196635	65.13548333	63.63984204
173207	37.8	37.2	37.6	0.08	0.282842712	0.6	37.5	37.7	37.8	102	100	101	0.666666667	0.816496581	2	100.75	101	101.25	21.81056185	17.59217302	19.61572794	7.138336722	1.685183516	4.218388832	18.70551551	19.55847351	20.46279609	90	89	89.75	0.25	0.5	1	89.75	90	90	123.1218626	109.3780536	116.0798099	112.9624308	7.194998328	13.74380904	113.1942255	115.9874504	118.8555816	69.97412107	61.02196635	65.13548333	63.63984204
173207	35.55618578	34.72113201	35.24934126	0.745971632	0.345173883	0.835053765	35.1299215	35.32607195	35.44986	89.84114434	83.98522757	86.73541049	12.73271622	2.280927688	5.855916775	85.39015605	86.61258778	87.94819246	21.81056185	17.59217302	19.61572794	7.138336722	1.685183516	4.218388832	18.70551551	19.55847351	20.46279609	96.41513599	93.78849034	95.23194193	6.921248842	1.217235733	2.626645644	94.71257391	95.34245171	95.85045329	149	149	149	112.9624308	7.194998328	0	149	149	149	59	59	59	63.63984204
173207	38.4	38.3	38.35	0.003	0.054772256	0.1	38.3	38.35	38.4	102	100	100.6666667	0.666666667	0.816496581	2	100	100.5	101	21.81056185	17.59217302	19.61572794	7.138336722	1.685183516	4.218388832	18.70551551	19.55847351	20.46279609	96	94	95	0.4	0.632455532	2	95	95	95	123.1218626	109.3780536	116.0798099	112.9624308	7.194998328	13.74380904	113.1942255	115.9874504	118.8555816	69.97412107	61.02196635	65.13548333	63.63984204
173207	38.4	38.3	38.38571429	0.001428571	0.037796447	0.1	38.4	38.4	38.4	102	100	101	0.333333333	0.577350269	2	101	101	101	21.81056185	17.59217302	19.61572794	7.138336722	1.685183516	4.218388832	18.70551551	19.55847351	20.46279609	96	95	95.28571429	0.238095238	0.487950036	1	95	95	95.5	158	158	158	112.9624308	7.194998328	0	158	158	158	67	67	67	63.63984204
173207	38.5	38.4	38.43333333	0.002666667	0.051639778	0.1	38.4	38.4	38.475	102	101	101.5	0.3	0.547722558	1	101	101.5	102	21.81056185	17.59217302	19.61572794	7.138336722	1.685183516	4.218388832	18.70551551	19.55847351	20.46279609	96	95	95.66666667	0.266666667	0.516397779	1	95.25	96	96	158	158	158	112.9624308	7.194998328	0	158	158	158	67	67	67	63.63984204
173207	37.8	26.9	33.4	33.155	5.75803786	10.9	27.3	37.2	37.8	104	101	102	1.5	1.224744871	3	101	102	102	21.81056185	17.59217302	19.61572794	7.138336722	1.685183516	4.218388832	18.70551551	19.55847351	20.46279609	92	89	90.4	1.3	1.140175425	3	90	90	91	123.1218626	109.3780536	116.0798099	112.9624308	7.194998328	13.74380904	113.1942255	115.9874504	118.8555816	69.97412107	61.02196635	65.13548333	63.63984204
173207	38.3	26.9	33.78	37.207	6.099754093	11.4	27.3	38.2	38.2	104	101	102.4	1.3	1.140175425	3	102	102	103	21.81056185	17.59217302	19.61572794	7.138336722	1.685183516	4.218388832	18.70551551	19.55847351	20.46279609	93	91	92.2	0.7	0.836660027	2	92	92	93	123.1218626	109.3780536	116.0798099	112.9624308	7.194998328	13.74380904	113.1942255	115.9874504	118.8555816	69.97412107	61.02196635	65.13548333	63.63984204
173209	35.55618578	34.72113201	35.24934126	0.745971632	0.345173883	0.835053765	35.1299215	35.32607195	35.44986	89	83	85.4	6.3	2.50998008	6	83	86	86	21.81056185	17.59217302	19.61572794	7.138336722	1.685183516	4.218388832	18.70551551	19.55847351	20.46279609	96.41513599	93.78849034	95.23194193	6.921248842	1.217235733	2.626645644	94.71257391	95.34245171	95.85045329	137	126	131.5	60.5	7.778174593	11	128.75	131.5	134.25	63	57	60	18
173209	35.55618578	34.72113201	35.24934126	0.745971632	0.345173883	0.835053765	35.1299215	35.32607195	35.44986	89	82	86	10.8	3.286335345	7	83	87	88.75	21.81056185	17.59217302	19.61572794	7.138336722	1.685183516	4.218388832	18.70551551	19.55847351	20.46279609	96.41513599	93.78849034	95.23194193	6.921248842	1.217235733	2.626645644	94.71257391	95.34245171	95.85045329	131	130	130.5	0.5	0.707106781	1	130.25	130.5	130.75	70	64	67	18
173209	37.8	37.7	37.73333333	0.003333333	0.057735027	0.1	37.7	37.7	37.75	87	85	86.33333333	0.666666667	0.816496581	2	86	86.5	87	21.81056185	17.59217302	19.61572794	7.138336722	1.685183516	4.218388832	18.70551551	19.55847351	20.46279609	96.41513599	93.78849034	95.23194193	6.921248842	1.217235733	2.626645644	94.71257391	95.34245171	95.85045329	157	129	143	392	19.79898987	28	136	143	150	67	62	64.5	12.5
173209	37.8	37.6	37.68333333	0.005666667	0.075277265	0.2	37.625	37.7	37.7	88	86	87	0.333333333	0.577350269	2	87	87	87	21.81056185	17.59217302	19.61572794	7.138336722	1.685183516	4.218388832	18.70551551	19.55847351	20.46279609	96.41513599	93.78849034	95.23194193	6.921248842	1.217235733	2.626645644	94.71257391	95.34245171	95.85045329	181	157	169	288	16.97056275	24	163	169	175	79	67	73	72
173209	38	32	36.51428571	5.398095238	2.323380132	6	36.15	37.7	37.8	82	78	79.71428571	2.571428571	1.603567451	4	78.5	79	81	21.81056185	17.59217302	19.61572794	7.138336722	1.685183516	4.218388832	18.70551551	19.55847351	20.46279609	96.41513599	93.78849034	95.23194193	6.921248842	1.217235733	2.626645644	94.71257391	95.34245171	95.85045329	213	182	194.3333333	270.3333333	16.44181661	31	185	188	200.5	87	77	81.66666667	25.33333333
173209	38	36.6	37.64285714	0.226190476	0.475594866	1.4	37.7	37.7	37.9	82	79	80.85714286	0.80952381	0.899735411	3	81	81	81	21.81056185	17.59217302	19.61572794	7.138336722	1.685183516	4.218388832	18.70551551	19.55847351	20.46279609	96.41513599	93.78849034	95.23194193	6.921248842	1.217235733	2.626645644	94.71257391	95.34245171	95.85045329	188	169	179.6666667	94.33333333	9.712534856	19	175.5	182	185	81	67	75	52
173209	37.9	36.6	37.34166667	0.294416667	0.542601757	1.3	36.9125	37.55	37.7	82	81	81.33333333	0.266666667	0.516397779	1	81	81	81.75	21.81056185	17.59217302	19.61572794	7.138336722	1.685183516	4.218388832	18.70551551	19.55847351	20.46279609	96.41513599	93.78849034	95.23194193	6.921248842	1.217235733	2.626645644	94.71257391	95.34245171	95.85045329	179	169	174	50	7.071067812	10	171.5	174	176.5	81	67	74	98
173209	35.55618578	34.72113201	35.24934126	0.745971632	0.345173883	0.835053765	35.1299215	35.32607195	35.44986	89	82	84.16666667	11.36666667	3.371448749	7	82	82	86.5	21.81056185	17.59217302	19.61572794	7.138336722	1.685183516	4.218388832	18.70551551	19.55847351	20.46279609	96.41513599	93.78849034	95.23194193	6.921248842	1.217235733	2.626645644	94.71257391	95.34245171	95.85045329	190	130	150.3333333	1180.333333	34.35597959	60	130.5	131	160.5	79	64	71	57
173209	37.7	37.6	37.65	0.003	0.054772256	0.1	37.6	37.65	37.7	88	87	87.5	0.3	0.547722558	1	87	87.5	88	21.81056185	17.59217302	19.61572794	7.138336722	1.685183516	4.218388832	18.70551551	19.55847351	20.46279609	96.41513599	93.78849034	95.23194193	6.921248842	1.217235733	2.626645644	94.71257391	95.34245171	95.85045329	181	154	167.5	364.5	19.09188309	27	160.75	167.5	174.25	79	64	71.5	112.5
173816	33.6	33.5	33.55	0.003	0.054772256	0.1	33.5	33.55	33.6	64	63	63.66666667	0.266666667	0.516397779	1	63.25	64	64	21.81056185	17.59217302	19.61572794	7.138336722	1.685183516	4.218388832	18.70551551	19.55847351	20.46279609	93	92	92.16666667	0.166666667	0.40824829	1	92	92	92	125	86	97.42857143	195.6190476	13.98638794	39	89	91	101	60	50	54.14285714	15.80952381
173816	31.9	29.65	30.625	0.97775	0.988812419	2.25	29.925	30.25	31.475	62	56	58.16666667	4.566666667	2.136976057	6	57	57.5	58.75	43	1	22	882	29.69848481	42	11.5	22	32.5	97	96	96.5	0.3	0.547722558	1	96	96.5	97	115	95	109.8333333	57.76666667	7.600438584	20	109.75	112.5	114.5	65	59	63.33333333	4.666666667
173816	32.5	30	31.55714286	0.86952381	0.932482605	2.5	31.15	31.9	32.1	58	55	56.42857143	0.952380952	0.975900073	3	56	56	57	21.81056185	17.59217302	19.61572794	7.138336722	1.685183516	4.218388832	18.70551551	19.55847351	20.46279609	97	96	96.28571429	0.238095238	0.487950036	1	96	96	96.5	115	99	107.7142857	38.23809524	6.183695921	16	103	109	112.5	65	59	62.42857143	6.285714286
173816	33.3	33.2	33.23333333	0.002666667	0.051639778	0.1	33.2	33.2	33.275	63	62	62.83333333	0.166666667	0.40824829	1	63	63	63	21.81056185	17.59217302	19.61572794	7.138336722	1.685183516	4.218388832	18.70551551	19.55847351	20.46279609	93	92	92.5	0.3	0.547722558	1	92	92.5	93	92	78	82	21.66666667	4.654746681	14	80	80	82	53	48	49.14285714	3.476190476
173816	33.2	33.1	33.15714286	0.002857143	0.053452248	0.1	33.1	33.2	33.2	63	61	61.85714286	0.80952381	0.899735411	2	61	62	62.5	66	63	64.5	4.5	2.121320344	3	63.75	64.5	65.25	96	93	93.71428571	1.571428571	1.253566341	3	93	93	94	84	77	79.71428571	7.571428571	2.751622898	7	78	78	81.5	50	46	47.71428571	3.238095238
173816	33.4	33.3	33.36666667	0.002666667	0.051639778	0.1	33.325	33.4	33.4	64	62	63.16666667	0.566666667	0.752772653	2	63	63	63.75	21.81056185	17.59217302	19.61572794	7.138336722	1.685183516	4.218388832	18.70551551	19.55847351	20.46279609	93	91	91.83333333	0.566666667	0.752772653	2	91.25	92	92	95	79	86.66666667	50.26666667	7.089898918	16	81	86	92.5	55	48	51.5	12.3
173816	33.5	33.4	33.44285714	0.002857143	0.053452248	0.1	33.4	33.4	33.5	64	62	63.28571429	0.571428571	0.755928946	2	63	63	64	21.81056185	17.59217302	19.61572794	7.138336722	1.685183516	4.218388832	18.70551551	19.55847351	20.46279609	92	91	91.71428571	0.238095238	0.487950036	1	91.5	92	92	107	79	93	68	8.246211251	28	91	93	95	59	48	54.14285714	10.47619048
173816	33.2	33.1	33.11666667	0.001666667	0.040824829	0.1	33.1	33.1	33.1	62	61	61.5	0.3	0.547722558	1	61	61.5	62	69	63	65.25	8.25	2.872281323	6	63	64.5	66.75	96	93	94.5	1.5	1.224744871	3	93.5	95	95	84	77	79	6.4	2.529822128	7	78	78	78.75	50	46	47.16666667	2.566666667
173816	33.1	29.65	31.77	3.3245	1.823321146	3.45	29.9	33.1	33.1	63	59	61.8	2.7	1.643167673	4	62	62	63	69	1	37.66666667	1177.333333	34.31229129	68	22	43	56	97	96	96.4	0.3	0.547722558	1	96	96	97	115	79	90.83333333	188.9666667	13.74651471	36	81	87.5	94.75	64	48	53.83333333	44.56666667
173966	35.1	34.9	34.98333333	0.005666667	0.075277265	0.2	34.925	35	35	54	48	50.83333333	4.166666667	2.041241452	6	50	50.5	51.75	11	9	9.666666667	0.666666667	0.816496581	2	9	9.5	10	96.41513599	93.78849034	95.23194193	6.921248842	1.217235733	2.626645644	94.71257391	95.34245171	95.85045329	91	91	91	112.9624308	7.194998328	0	91	91	91	55	55	55	63.63984204
173966	34.8	34.6	34.71666667	0.005666667	0.075277265	0.2	34.7	34.7	34.775	49	45	47.16666667	2.166666667	1.471960144	4	46.25	47.5	48	9	8	8.833333333	0.166666667	0.40824829	1	9	9	9	96.41513599	93.78849034	95.23194193	6.921248842	1.217235733	2.626645644	94.71257391	95.34245171	95.85045329	95	84	89.5	60.5	7.778174593	11	86.75	89.5	92.25	53	52	52.5	0.5
173966	35.5	35.2	35.33333333	0.014666667	0.121106014	0.3	35.225	35.35	35.4	55	53	54.33333333	0.666666667	0.816496581	2	54	54.5	55	11	10	10.16666667	0.166666667	0.40824829	1	10	10	10	96.41513599	93.78849034	95.23194193	6.921248842	1.217235733	2.626645644	94.71257391	95.34245171	95.85045329	83	82	82.5	0.5	0.707106781	1	82.25	82.5	82.75	53	52	52.5	0.5
173966	35.3	35	35.11428571	0.014761905	0.121498579	0.3	35	35.1	35.2	54	50	52.57142857	2.619047619	1.618347187	4	51.5	53	54	11	9	10	0.666666667	0.816496581	2	9.5	10	10.5	96.41513599	93.78849034	95.23194193	6.921248842	1.217235733	2.626645644	94.71257391	95.34245171	95.85045329	123.1218626	109.3780536	116.0798099	112.9624308	7.194998328	13.74380904	113.1942255	115.9874504	118.8555816	69.97412107	61.02196635	65.13548333	63.63984204
173966	35.8	35.6	35.68333333	0.005666667	0.075277265	0.2	35.625	35.7	35.7	53	52	52.5	0.3	0.547722558	1	52	52.5	53	18	10	14.5	10.3	3.209361307	8	12.5	14.5	17.25	96.41513599	93.78849034	95.23194193	6.921248842	1.217235733	2.626645644	94.71257391	95.34245171	95.85045329	89	88	88.5	0.5	0.707106781	1	88.25	88.5	88.75	54	54	54	0
173966	34.6	34.4	34.52857143	0.005714286	0.075592895	0.2	34.5	34.5	34.6	48	43	44.57142857	2.619047619	1.618347187	5	44	44	44.5	16	10	13.71428571	4.571428571	2.138089935	6	12.5	15	15	96.41513599	93.78849034	95.23194193	6.921248842	1.217235733	2.626645644	94.71257391	95.34245171	95.85045329	111	88	102	151	12.28820573	23	97.5	107	109	60	52	57	19
173966	34.7	34.5	34.61428571	0.004761905	0.069006556	0.2	34.6	34.6	34.65	47	44	45	1.333333333	1.154700538	3	44	45	45.5	16	8	11.71428571	9.904761905	3.14718317	8	9	12	14	96.41513599	93.78849034	95.23194193	6.921248842	1.217235733	2.626645644	94.71257391	95.34245171	95.85045329	107	88	96.66666667	92.33333333	9.609023537	19	91.5	95	101	59	52	54.66666667	14.33333333
173966	35.6	35.5	35.58333333	0.001666667	0.040824829	0.1	35.6	35.6	35.6	55	54	54.83333333	0.166666667	0.40824829	1	55	55	55	10	10	10	0	0	0	10	10	10	96.41513599	93.78849034	95.23194193	6.921248842	1.217235733	2.626645644	94.71257391	95.34245171	95.85045329	87	81	84	18	4.242640687	6	82.5	84	85.5	52	50	51	2
173966	35.7	35.6	35.61428571	0.001428571	0.037796447	0.1	35.6	35.6	35.6	55	52	53.85714286	1.476190476	1.214985793	3	53	54	55	18	10	11.42857143	8.952380952	2.992052966	8	10	10	11	96.41513599	93.78849034	95.23194193	6.921248842	1.217235733	2.626645644	94.71257391	95.34245171	95.85045329	89	81	85.66666667	17.33333333	4.163331999	8	84	87	88	54	50	52	4
175580	35.9	35.9	35.9	0	0	0	35.9	35.9	35.9	60	57	58.33333333	1.466666667	1.211060142	3	57.25	58.5	59	21.81056185	17.59217302	19.61572794	7.138336722	1.685183516	4.218388832	18.70551551	19.55847351	20.46279609	96.41513599	93.78849034	95.23194193	6.921248842	1.217235733	2.626645644	94.71257391	95.34245171	95.85045329	112	96	103.0833333	43.90151515	6.625821847	16	96	103	108.5	63	50	56.83333333	21.42424242
175580	35.9	35.9	35.9	0	0	0	35.9	35.9	35.9	60	58	58.71428571	0.571428571	0.755928946	2	58	59	59	21.81056185	17.59217302	19.61572794	7.138336722	1.685183516	4.218388832	18.70551551	19.55847351	20.46279609	96.41513599	93.78849034	95.23194193	6.921248842	1.217235733	2.626645644	94.71257391	95.34245171	95.85045329	112	96	104.1538462	37.97435897	6.16233389	16	99	106	109	63	51	56.92307692	18.24358974
175580	36.2	35.9	35.98333333	0.013666667	0.116904519	0.3	35.9	35.95	36	59	58	58.33333333	0.266666667	0.516397779	1	58	58	58.75	21.81056185	17.59217302	19.61572794	7.138336722	1.685183516	4.218388832	18.70551551	19.55847351	20.46279609	96.41513599	93.78849034	95.23194193	6.921248842	1.217235733	2.626645644	94.71257391	95.34245171	95.85045329	109	96	102.9166667	21.17424242	4.601547829	13	99	102.5	107.25	60	50	55.58333333	13.35606061
175580	35	34.9	34.96666667	0.002666667	0.051639778	0.1	34.925	35	35	55	53	54	0.4	0.632455532	2	54	54	54	21.81056185	17.59217302	19.61572794	7.138336722	1.685183516	4.218388832	18.70551551	19.55847351	20.46279609	96.41513599	93.78849034	95.23194193	6.921248842	1.217235733	2.626645644	94.71257391	95.34245171	95.85045329	111	93	101.6666667	47.87878788	6.919449969	18	94.75	102	108	61	50	56	11.63636364
175580	35	35	35	0	0	0	35	35	35	58	56	57	1.2	1.095445115	2	56	57	58	21.81056185	17.59217302	19.61572794	7.138336722	1.685183516	4.218388832	18.70551551	19.55847351	20.46279609	96.41513599	93.78849034	95.23194193	6.921248842	1.217235733	2.626645644	94.71257391	95.34245171	95.85045329	112	95	103.3333333	43.51515152	6.596601513	17	97.5	103	108.75	62	52	57.25	12.02272727
175580	35.1	35	35.02857143	0.002380952	0.048795004	0.1	35	35	35.05	58	54	56.42857143	2.619047619	1.618347187	4	55.5	56	58	21.81056185	17.59217302	19.61572794	7.138336722	1.685183516	4.218388832	18.70551551	19.55847351	20.46279609	96.41513599	93.78849034	95.23194193	6.921248842	1.217235733	2.626645644	94.71257391	95.34245171	95.85045329	112	95	103.7692308	47.85897436	6.918018095	17	98	106	111	62	53	57.69230769	10.8974359
175580	36.1	35	35.48	0.322	0.567450438	1.1	35.1	35.1	36.1	56	53	54.66666667	1.066666667	1.032795559	3	54.25	55	55	21.81056185	17.59217302	19.61572794	7.138336722	1.685183516	4.218388832	18.70551551	19.55847351	20.46279609	96.41513599	93.78849034	95.23194193	6.921248842	1.217235733	2.626645644	94.71257391	95.34245171	95.85045329	112	93	101	40.90909091	6.396021491	19	95	100.5	106.25	62	51	56	14.54545455
175580	34.9	34.5	34.72857143	0.019047619	0.138013112	0.4	34.65	34.8	34.8	62	54	57.85714286	10.47619048	3.236694375	8	55	59	60	21.81056185	17.59217302	19.61572794	7.138336722	1.685183516	4.218388832	18.70551551	19.55847351	20.46279609	96.41513599	93.78849034	95.23194193	6.921248842	1.217235733	2.626645644	94.71257391	95.34245171	95.85045329	113	87	103.7692308	63.85897436	7.991181037	26	101	102	110	62	46	55.23076923	27.85897436
175580	35	34.8	34.87142857	0.005714286	0.075592895	0.2	34.8	34.9	34.9	59	53	54.85714286	4.142857143	2.035400978	6	54	54	55	21.81056185	17.59217302	19.61572794	7.138336722	1.685183516	4.218388832	18.70551551	19.55847351	20.46279609	96.41513599	93.78849034	95.23194193	6.921248842	1.217235733	2.626645644	94.71257391	95.34245171	95.85045329	113	94	104.3846154	52.08974359	7.217322467	19	97	108	110	62	50	56	23.33333333
175916	37.4	37.4	37.4	0	0	0	37.4	37.4	37.4	93	92	92.42857143	0.285714286	0.534522484	1	92	92	93	16	15	15.57142857	0.285714286	0.534522484	1	15	16	16	96	96	96	0	0	0	96	96	96	109	101	103.125	8.982142857	2.997022332	8	101	101.5	104.5	63	58	59	3.142857143
175916	37.4	27.55	35.99285714	13.86035714	3.722950059	9.85	37.4	37.4	37.4	94	92	92.71428571	0.571428571	0.755928946	2	92	93	93	17	15	15.57142857	0.619047619	0.786795792	2	15	15	16	98	96	96.28571429	0.571428571	0.755928946	2	96	96	96	119	101	104.875	38.125	6.174544518	18	101	102	106.25	67	58	60.375	11.125
175916	37.4	37.3	37.38333333	0.001666667	0.040824829	0.1	37.4	37.4	37.4	99	95	96.16666667	2.566666667	1.602081979	4	95	95.5	96.75	17	15	15.5	0.7	0.836660027	2	15	15	15.75	98	96	96.5	0.7	0.836660027	2	96	96	96.75	115	104	107.1428571	14.47619048	3.804758925	11	105	106	107.5	67	60	62	8
175916	37.4	37.4	37.4	0	0	0	37.4	37.4	37.4	95	92	93.5	1.1	1.048808848	3	93	93.5	94	16	16	16	0	0	0	16	16	16	96	96	96	0	0	0	96	96	96	109	101	104.1666667	7.366666667	2.714160398	8	103	103.5	104.75	60	58	59.16666667	0.566666667
175916	37.4	37.4	37.4	0	0	0	37.4	37.4	37.4	100	98	99.14285714	0.80952381	0.899735411	2	98.5	99	100	19	13	16.42857143	3.619047619	1.902379462	6	16	17	17	97	95	95.71428571	0.571428571	0.755928946	2	95	96	96	114	110	111.8571429	2.80952381	1.67616342	4	110.5	112	113	63	61	62.42857143	0.619047619
175916	37.4	37.4	37.4	0	0	0	37.4	37.4	37.4	99	97	98	0.8	0.894427191	2	97.25	98	98.75	17	15	16	1.2	1.095445115	2	15	16	17	97	95	96	0.4	0.632455532	2	96	96	96	114	110	111.5	1.9	1.378404875	4	111	111	111.75	63	62	62.5	0.3
175916	37.4	37.3	37.38333333	0.001666667	0.040824829	0.1	37.4	37.4	37.4	103	100	100.6666667	1.466666667	1.211060142	3	100	100	100.75	19	13	15.33333333	5.866666667	2.422120283	6	13.25	15	16.75	96	95	95.16666667	0.166666667	0.40824829	1	95	95	95	119	110	114.5	10.7	3.271085447	9	112.5	114.5	116.5	64	61	63	1.2
175916	37.4	37.3	37.36666667	0.002666667	0.051639778	0.1	37.325	37.4	37.4	98	94	96	2	1.414213562	4	95.25	96	96.75	16	14	15	0.8	0.894427191	2	14.25	15	15.75	97	96	96.33333333	0.266666667	0.516397779	1	96	96	96.75	116	106	109.3333333	11.86666667	3.444802849	10	108	108.5	109	67	60	62.5	6.7
175916	37.4	37.3	37.35714286	0.002857143	0.053452248	0.1	37.3	37.4	37.4	99	94	96.57142857	2.952380952	1.718249386	5	95.5	97	97.5	17	15	15.71428571	0.571428571	0.755928946	2	15	16	16	98	96	96.71428571	0.571428571	0.755928946	2	96	97	97	116	105	109.25	17.07142857	4.131758533	11	106	108.5	110.5	67	60	63.375	7.696428571
176194	37.8	37.2	37.63333333	0.046666667	0.21602469	0.6	37.7	37.7	37.7	83	82	82.5	0.3	0.547722558	1	82	82.5	83	21.81056185	17.59217302	19.61572794	7.138336722	1.685183516	4.218388832	18.70551551	19.55847351	20.46279609	97	93	95.16666667	2.166666667	1.471960144	4	94.25	95.5	96	109	102	105.1666667	6.966666667	2.639444386	7	103.25	105	106.75	59	51	55	8
176194	37.8	37.7	37.75714286	0.002857143	0.053452248	0.1	37.7	37.8	37.8	88	82	83.85714286	6.476190476	2.544836041	6	82	83	85	21.81056185	17.59217302	19.61572794	7.138336722	1.685183516	4.218388832	18.70551551	19.55847351	20.46279609	96	93	94.71428571	0.904761905	0.951189731	3	94.5	95	95	108	96	103.5714286	15.28571429	3.90969491	12	102.5	104	106	55	50	53.14285714	4.142857143
176194	37.5	37.4	37.43333333	0.002666667	0.051639778	0.1	37.4	37.4	37.475	86	85	85.33333333	0.266666667	0.516397779	1	85	85	85.75	21.81056185	17.59217302	19.61572794	7.138336722	1.685183516	4.218388832	18.70551551	19.55847351	20.46279609	96	94	95.5	0.7	0.836660027	2	95.25	96	96	121	107	112.3333333	29.86666667	5.465040409	14	109	110	115.5	63	59	60.66666667	1.866666667
176194	37.5	37.3	37.37142857	0.005714286	0.075592895	0.2	37.3	37.4	37.4	86	85	85.28571429	0.238095238	0.487950036	1	85	85	85.5	21.81056185	17.59217302	19.61572794	7.138336722	1.685183516	4.218388832	18.70551551	19.55847351	20.46279609	96	95	95.42857143	0.285714286	0.534522484	1	95	95	96	125	109	118.7142857	42.9047619	6.550172662	16	114	121	124	63	60	61.85714286	1.476190476
176194	37.8	37.8	37.8	0	0	0	37.8	37.8	37.8	84	82	83	0.333333333	0.577350269	2	83	83	83	21.81056185	17.59217302	19.61572794	7.138336722	1.685183516	4.218388832	18.70551551	19.55847351	20.46279609	96	94	95.57142857	0.619047619	0.786795792	2	95.5	96	96	108	92	101.5714286	35.61904762	5.968169537	16	97.5	104	106	52	46	49.28571429	4.571428571
176194	37.8	34	37.22857143	2.029047619	1.424446425	3.8	37.7	37.8	37.8	87	82	84.14285714	3.142857143	1.772810521	5	83	84	85	21.81056185	17.59217302	19.61572794	7.138336722	1.685183516	4.218388832	18.70551551	19.55847351	20.46279609	96	93	94.85714286	1.476190476	1.214985793	3	94	95	96	108	94	103.4285714	20.95238095	4.577377082	14	103	104	106	52	44	49.28571429	6.571428571
176194	37.8	37.7	37.76666667	0.002666667	0.051639778	0.1	37.725	37.8	37.8	88	82	84.83333333	5.366666667	2.316606714	6	83.25	84.5	86.5	21.81056185	17.59217302	19.61572794	7.138336722	1.685183516	4.218388832	18.70551551	19.55847351	20.46279609	96	95	95.16666667	0.166666667	0.40824829	1	95	95	95	108	96	102.5	23.9	4.888762625	12	98.75	104	105.5	55	48	52.16666667	7.766666667
176194	37.8	37.8	37.8	0	0	0	37.8	37.8	37.8	84	83	83.33333333	0.266666667	0.516397779	1	83	83	83.75	21.81056185	17.59217302	19.61572794	7.138336722	1.685183516	4.218388832	18.70551551	19.55847351	20.46279609	96	95	95.33333333	0.266666667	0.516397779	1	95	95	95.75	100	92	96.5	7.1	2.664582519	8	96	96.5	97.75	50	46	47.83333333	1.766666667
176194	37.3	37.2	37.25	0.003	0.054772256	0.1	37.2	37.25	37.3	85	84	84.83333333	0.166666667	0.40824829	1	85	85	85	21.81056185	17.59217302	19.61572794	7.138336722	1.685183516	4.218388832	18.70551551	19.55847351	20.46279609	95	95	95	0	0	0	95	95	95	128	124	125.8333333	2.966666667	1.722401424	4	124.25	126	127	65	62	63.33333333	1.066666667
178229	37.1	33.8	34.84	2.023	1.422322045	3.3	33.9	34	35.4	83	81	81.83333333	0.566666667	0.752772653	2	81.25	82	82	13	12	12.5	0.3	0.547722558	1	12	12.5	13	98	97	97.16666667	0.166666667	0.40824829	1	97	97	97	97	95	96	2	1.414213562	2	95.5	96	96.5	53	51	52	2
178229	37.6	34.8	37.04285714	0.98952381	0.994748114	2.8	37.3	37.4	37.45	101	91	93.57142857	11.61904762	3.408672413	10	92	92	93.5	18	9	12.14285714	9.142857143	3.023715784	9	10	12	13	99	97	97.5	0.7	0.836660027	2	97	97	97.75	119	85	99.33333333	109.25	10.45227248	34	92	97	104	64	50	57.33333333	23
178229	37.6	33.75	36.43571429	2.163928571	1.471029766	3.85	35.8	37.3	37.4	102	92	96.28571429	15.23809524	3.903600292	10	93.5	95	99	19	10	15.28571429	17.23809524	4.151878519	9	11.5	18	18.5	99	97	98.5	0.7	0.836660027	2	98.25	99	99	119	85	103.7142857	123.2380952	11.10126548	34	98.5	104	110.5	85	50	63.42857143	120.952381
178229	36.8	35.1	36.11428571	0.428095238	0.654289873	1.7	35.7	36.1	36.7	97	80	85.14285714	35.14285714	5.92814112	17	81	84	86.5	20	14	16	4.333333333	2.081665999	6	14.5	16	16.5	99	96	97.42857143	0.952380952	0.975900073	3	97	97	98	104	103	103.5	0.5	0.707106781	1	103.25	103.5	103.75	57	57	57	0
178229	36.6	35.1	35.78333333	0.485666667	0.696897888	1.5	35.2	35.65	36.4	85	79	82.5	4.7	2.167948339	6	81.5	83	83.75	16	13	14.5	1.1	1.048808848	3	14	14.5	15	97	96	96.83333333	0.166666667	0.40824829	1	97	97	97	103	91	97	72	8.485281374	12	94	97	100	57	52	54.5	12.5
178229	37	35.5	36.2	0.516	0.7183314	1.5	35.6	36.05	36.875	84	79	81.33333333	3.066666667	1.751190072	5	80.25	81.5	82	13	13	13	0	0	0	13	13	13	97	97	97	0	0	0	97	97	97	95	93	94	2	1.414213562	2	93.5	94	94.5	54	53	53.5	0.5
178229	37	33.9	35.28571429	1.128095238	1.062118279	3.1	34.7	35.5	35.6	84	80	81.85714286	1.476190476	1.214985793	4	81.5	82	82	13	12	12.85714286	0.142857143	0.377964473	1	13	13	13	97	97	97	0	0	0	97	97	97	95	95	95	0	0	0	95	95	95	54	51	52.5	4.5
178229	36.8	29.3	35.15	8.479	2.91187225	7.5	35.65	36.2	36.75	97	79	85.66666667	48.66666667	6.976149845	18	80.25	84.5	88.75	20	13	16.33333333	5.466666667	2.338090389	7	15.25	16.5	17	99	97	97.66666667	0.666666667	0.816496581	2	97	97.5	98	105	104	104.5	0.5	0.707106781	1	104.25	104.5	104.75	58	57	57.5	0.5
178229	36.5	27.4	31.61666667	15.65266667	3.956345115	9.1	28.3125	31.275	34.7625	102	86	95.66666667	27.86666667	5.278888772	16	95.5	97	97	20	16	18.16666667	2.166666667	1.471960144	4	17.25	18.5	19	99	98	98.6	0.3	0.547722558	1	98	99	99	112	100	106	36	6	12	103	106	109	85	65	72.33333333	121.3333333
179161	35.1	35	35.08333333	0.001666667	0.040824829	0.1	35.1	35.1	35.1	78	78	78	0	0	0	78	78	78	17	14	16	1.6	1.264911064	3	15.25	16.5	17	99	97	98.16666667	0.966666667	0.98319208	2	97.25	98.5	99	125	125	125	0	0	0	125	125	125	60	59	59.33333333	0.266666667
179161	35.3	35.2	35.25	0.003	0.054772256	0.1	35.2	35.25	35.3	78	78	78	0	0	0	78	78	78	18	14	15.83333333	3.366666667	1.834847859	4	14.25	15.5	17.5	98	97	97.83333333	0.166666667	0.40824829	1	98	98	98	124	107	115.5	52.3	7.231873893	17	109.75	115	121.75	59	50	54	12.8
179161	35.6	35.4	35.5	0.008	0.089442719	0.2	35.425	35.5	35.575	78	78	78	0	0	0	78	78	78	18	17	17.33333333	0.266666667	0.516397779	1	17	17	17.75	99	97	98.5	0.7	0.836660027	2	98.25	99	99	105	101	102.6666667	1.866666667	1.366260102	4	102	102.5	103	49	47	48.16666667	0.566666667
179161	35.5	35.2	35.34285714	0.00952381	0.097590007	0.3	35.3	35.3	35.4	78	78	78	0	0	0	78	78	78	18	15	17.14285714	1.476190476	1.214985793	3	16.5	18	18	99	98	98.42857143	0.285714286	0.534522484	1	98	98	99	118	101	107.8571429	33.47619048	5.785861256	17	104	107	110.5	55	48	50.57142857	5.619047619
179161	36.4	36.1	36.25	0.011	0.104880885	0.3	36.2	36.25	36.3	78	78	78	0	0	0	78	78	78	20	17	18.5	1.1	1.048808848	3	18	18.5	19	97	94	95.83333333	0.966666667	0.98319208	3	96	96	96	113	104	108.6666667	10.26666667	3.204163958	9	106.75	109.5	110	52	47	49.33333333	3.066666667
179161	35	25.1	33.51428571	13.77142857	3.710987547	9.9	34.85	34.9	34.95	78	78	78	0	0	0	78	78	78	25	19	21	6.333333333	2.516611478	6	19	20	22.5	99	96	98.42857143	1.285714286	1.133893419	3	98.5	99	99	130	126	128	2	1.414213562	4	127	128	129	62	60	61.14285714	0.80952381
179161	35.1	34.9	35	0.006666667	0.081649658	0.2	34.95	35	35.05	78	78	78	0	0	0	78	78	78	21	15	18.14285714	4.80952381	2.193062655	6	16.5	19	19.5	99	96	97.85714286	1.476190476	1.214985793	3	97	98	99	129	125	126.5714286	2.619047619	1.618347187	4	125	127	127.5	62	59	60.42857143	0.952380952
179161	36	35.7	35.86666667	0.014666667	0.121106014	0.3	35.8	35.85	35.975	78	78	78	0	0	0	78	78	78	19	16	17.5	1.1	1.048808848	3	17	17.5	18	98	97	97.16666667	0.166666667	0.40824829	1	97	97	97	114	102	106.3333333	20.26666667	4.501851471	12	103.25	105	108.25	52	47	49	3.2
179161	36.2	35.8	36.02857143	0.022380952	0.149602648	0.4	35.95	36	36.15	78	78	78	0	0	0	78	78	78	19	16	17.42857143	0.952380952	0.975900073	3	17	17	18	98	96	96.85714286	0.476190476	0.690065559	2	96.5	97	97	114	104	109.4285714	12.61904762	3.552329886	10	107.5	110	111.5	52	48	50.14285714	2.142857143
182143	37.1	37.1	37.1	0	0	0	37.1	37.1	37.1	81	78	79.42857143	0.952380952	0.975900073	3	79	79	80	21.81056185	17.59217302	19.61572794	7.138336722	1.685183516	4.218388832	18.70551551	19.55847351	20.46279609	97	97	97	0	0	0	97	97	97	105	100	102.3333333	3.5	1.870828693	5	101	102	104	57	53	54.88888889	1.111111111
182143	37.1	36.6	36.93333333	0.066666667	0.25819889	0.5	36.725	37.1	37.1	80	79	79.5	0.3	0.547722558	1	79	79.5	80	21.81056185	17.59217302	19.61572794	7.138336722	1.685183516	4.218388832	18.70551551	19.55847351	20.46279609	97	96	96.66666667	0.266666667	0.516397779	1	96.25	97	97	105	99	101.625	5.410714286	2.326094213	6	100.5	101	102.75	64	52	55.25	13.64285714
182143	37.2	37.1	37.11666667	0.001666667	0.040824829	0.1	37.1	37.1	37.1	82	78	80	2.4	1.549193338	4	79	80	81	21.81056185	17.59217302	19.61572794	7.138336722	1.685183516	4.218388832	18.70551551	19.55847351	20.46279609	97	97	97	0	0	0	97	97	97	110	100	103.625	9.982142857	3.159452936	10	101.75	103	105	58	55	55.75	1.357142857
182143	36.9	36.4	36.73333333	0.038666667	0.196638416	0.5	36.65	36.8	36.875	78	75	75.83333333	1.766666667	1.329160136	3	75	75	76.5	21.81056185	17.59217302	19.61572794	7.138336722	1.685183516	4.218388832	18.70551551	19.55847351	20.46279609	96	94	95	0.8	0.894427191	2	94.25	95	95.75	108	87	100.75	51.35714286	7.166389806	21	96	103.5	105.5	58	52	55.25	3.642857143
182143	36.8	36.3	36.58333333	0.025666667	0.160208198	0.5	36.6	36.6	36.6	76	72	74.16666667	2.166666667	1.471960144	4	73.25	74.5	75	21.81056185	17.59217302	19.61572794	7.138336722	1.685183516	4.218388832	18.70551551	19.55847351	20.46279609	96	96	96	0	0	0	96	96	96	112	101	105.375	13.125	3.622844187	11	102.75	105	107.25	61	54	56	5.714285714
182143	36.9	36.6	36.8	0.01	0.1	0.3	36.8	36.8	36.85	78	75	76.71428571	1.571428571	1.253566341	3	76	77	77.5	21.81056185	17.59217302	19.61572794	7.138336722	1.685183516	4.218388832	18.70551551	19.55847351	20.46279609	96	94	95.14285714	0.80952381	0.899735411	2	94.5	95	96	108	87	98.44444444	37.77777778	6.146362972	21	96	97	103	60	52	54.88888889	4.861111111
182143	36.9	36.6	36.71666667	0.017666667	0.132916014	0.3	36.6	36.7	36.8	81	77	78.16666667	2.566666667	1.602081979	4	77	77.5	78.75	21.81056185	17.59217302	19.61572794	7.138336722	1.685183516	4.218388832	18.70551551	19.55847351	20.46279609	97	95	96.16666667	0.566666667	0.752772653	2	96	96	96.75	103	95	100.125	8.982142857	2.997022332	8	98.5	100.5	103	60	54	55.625	5.982142857
182143	36.9	36.6	36.78571429	0.018095238	0.134518542	0.3	36.7	36.8	36.9	75	72	73.14285714	1.142857143	1.069044968	3	72.5	73	73.5	21.81056185	17.59217302	19.61572794	7.138336722	1.685183516	4.218388832	18.70551551	19.55847351	20.46279609	96	96	96	0	0	0	96	96	96	108	95	101.2222222	13.69444444	3.700600552	13	100	101	103	61	52	54.77777778	6.694444444
182143	36.9	34.95	36.375	0.67375	0.820822758	1.95	36.05	36.85	36.9	74	71	72.28571429	1.238095238	1.112697281	3	71.5	72	73	21.81056185	17.59217302	19.61572794	7.138336722	1.685183516	4.218388832	18.70551551	19.55847351	20.46279609	97	94	95.85714286	0.80952381	0.899735411	3	96	96	96	112	79	96.6	80.48888889	8.971560003	33	95	97	100	59	49	53.7	8.011111111
182495	37.2	32.7	35.28571429	2.984761905	1.727646348	4.5	34.05	35.8	36.6	86	85	85.14285714	0.142857143	0.377964473	1	85	85	85	20	18	19	1	1	2	18.5	19	19.5	95	92	93.14285714	1.142857143	1.069044968	3	92.5	93	93.5	99	90	94.5	40.5	6.363961031	9	92.25	94.5	96.75	73	60	66.5	84.5
182495	37.7	35.8	36.98571429	0.498095238	0.705758626	1.9	36.6	37.2	37.5	87	85	85.85714286	0.80952381	0.899735411	2	85	86	86.5	21.81056185	17.59217302	19.61572794	7.138336722	1.685183516	4.218388832	18.70551551	19.55847351	20.46279609	95	93	94.28571429	0.904761905	0.951189731	2	93.5	95	95	96	90	93	18	4.242640687	6	91.5	93	94.5	63	60	61.5	4.5
182495	38.2	38	38.08333333	0.009666667	0.098319208	0.2	38	38.05	38.175	88	87	87.16666667	0.166666667	0.40824829	1	87	87	87	21.81056185	17.59217302	19.61572794	7.138336722	1.685183516	4.218388832	18.70551551	19.55847351	20.46279609	96	96	96	0	0	0	96	96	96	95	94	94.5	0.5	0.707106781	1	94.25	94.5	94.75	65	64	64.5	0.5
182495	38	37.4	37.73333333	0.046666667	0.21602469	0.6	37.625	37.75	37.875	88	86	87	0.4	0.632455532	2	87	87	87	21.81056185	17.59217302	19.61572794	7.138336722	1.685183516	4.218388832	18.70551551	19.55847351	20.46279609	96	95	95.33333333	0.266666667	0.516397779	1	95	95	95.75	96	91	93.5	12.5	3.535533906	5	92.25	93.5	94.75	63	63	63	0
182495	38.2	37.6	37.95714286	0.042857143	0.207019668	0.6	37.85	38	38.1	90	89	89.57142857	0.285714286	0.534522484	1	89	90	90	21.81056185	17.59217302	19.61572794	7.138336722	1.685183516	4.218388832	18.70551551	19.55847351	20.46279609	96	95	95.66666667	0.266666667	0.516397779	1	95.25	96	96	99	92	95.5	24.5	4.949747468	7	93.75	95.5	97.25	71	65	68	18
182495	38	37.3	37.68333333	0.069666667	0.263944439	0.7	37.525	37.7	37.875	90	89	89.16666667	0.166666667	0.40824829	1	89	89	89	21.81056185	17.59217302	19.61572794	7.138336722	1.685183516	4.218388832	18.70551551	19.55847351	20.46279609	96	95	95.8	0.2	0.447213595	1	96	96	96	97	92	94.5	12.5	3.535533906	5	93.25	94.5	95.75	67	65	66	2
182495	38.3	38.1	38.2	0.008	0.089442719	0.2	38.125	38.2	38.275	93	90	91	1.6	1.264911064	3	90	90.5	91.75	21.81056185	17.59217302	19.61572794	7.138336722	1.685183516	4.218388832	18.70551551	19.55847351	20.46279609	96	94	94.83333333	0.566666667	0.752772653	2	94.25	95	95	103	99	101	8	2.828427125	4	100	101	102	71	69	70	2
182495	38.2	35	37.27142857	2.209047619	1.48628652	3.2	36.6	38.1	38.2	88	87	87.57142857	0.285714286	0.534522484	1	87	88	88	21.81056185	17.59217302	19.61572794	7.138336722	1.685183516	4.218388832	18.70551551	19.55847351	20.46279609	96	96	96	0	0	0	96	96	96	97	95	96	1	1	2	95.5	96	96.5	67	64	65.66666667	2.333333333
182495	38.2	35	36.35	1.423	1.192895637	3.2	35.425	36.35	36.9	89	88	88.33333333	0.266666667	0.516397779	1	88	88	88.75	21.81056185	17.59217302	19.61572794	7.138336722	1.685183516	4.218388832	18.70551551	19.55847351	20.46279609	96	95	95.66666667	0.266666667	0.516397779	1	95.25	96	96	98	96	97	1	1	2	96.5	97	97.5	67	66	66.33333333	0.333333333
182533	38.1	37.3	37.95	0.103	0.320936131	0.8	38.025	38.1	38.1	62	60	61.16666667	0.566666667	0.752772653	2	61	61	61.75	21	18	19.5	4.5	2.121320344	3	18.75	19.5	20.25	99	96	97.66666667	1.066666667	1.032795559	3	97.25	98	98	96	88	92	32	5.656854249	8	90	92	94	53	51	52	2
182533	38.1	37.3	37.51428571	0.134761905	0.367099312	0.8	37.3	37.3	37.65	62	59	60.42857143	0.952380952	0.975900073	3	60	60	61	21	18	20.33333333	1.466666667	1.211060142	3	20.25	21	21	99	96	97.14285714	1.142857143	1.069044968	3	96.5	97	97.5	97	96	96.5	0.5	0.707106781	1	96.25	96.5	96.75	54	53	53.5	0.5
182533	38.1	38.1	38.1	0	0	0	38.1	38.1	38.1	62	59	60.66666667	1.066666667	1.032795559	3	60.25	61	61	10	1	5.5	40.5	6.363961031	9	3.25	5.5	7.75	96	95	95.83333333	0.166666667	0.40824829	1	96	96	96	87	70	81.25	60.91666667	7.804912983	17	79	84	86.25	53	41	49.5	33
182533	38.1	38.1	38.1	0	0	0	38.1	38.1	38.1	62	59	61	1	1	3	61	61	61.5	10	1	5.5	40.5	6.363961031	9	3.25	5.5	7.75	98	95	96.42857143	0.952380952	0.975900073	3	96	96	97	95	70	83.5	109.6666667	10.47218538	25	79	84.5	89	58	41	50.75	50.91666667
182533	37	32.9	34.52857143	1.599047619	1.264534546	4.1	34.05	34.2	34.75	61	60	60.42857143	0.285714286	0.534522484	1	60	60	61	22	20	21	0.333333333	0.577350269	2	21	21	21	97	96	96.42857143	0.285714286	0.534522484	1	96	96	97	97	96	96.5	0.5	0.707106781	1	96.25	96.5	96.75	55	54	54.5	0.5
182533	37.4	32.9	35.77142857	3.042380952	1.744242229	4.5	34.6	36.9	37	62	60	60.71428571	0.571428571	0.755928946	2	60	61	61	22	20	21.14285714	0.476190476	0.690065559	2	21	21	21.5	97	96	96.57142857	0.285714286	0.534522484	1	96	97	97	97	89	93	32	5.656854249	8	91	93	95	54	50	52	8
182533	37.3	37.3	37.3	0	0	0	37.3	37.3	37.3	63	59	60.33333333	1.866666667	1.366260102	4	60	60	60	21	20	20.83333333	0.166666667	0.40824829	1	21	21	21	97	96	96.66666667	0.266666667	0.516397779	1	96.25	97	97	97	95	96	2	1.414213562	2	95.5	96	96.5	54	50	52	8
182533	37.4	36.9	37.25	0.055	0.234520788	0.5	37.1	37.4	37.4	62	60	61	0.8	0.894427191	2	60.25	61	61.75	22	20	21.33333333	0.666666667	0.816496581	2	21	21.5	22	97	96	96.83333333	0.166666667	0.40824829	1	97	97	97	96	89	92.5	24.5	4.949747468	7	90.75	92.5	94.25	53	50	51.5	4.5
182533	38.1	38.1	38.1	0	0	0	38.1	38.1	38.1	63	61	61.83333333	0.966666667	0.98319208	2	61	61.5	62.75	1	1	1	7.138336722	1.685183516	0	1	1	1	98	97	97.16666667	0.166666667	0.40824829	1	97	97	97	98	95	96.5	4.5	2.121320344	3	95.75	96.5	97.25	59	58	58.5	0.5
183017	39.8	39.5	39.65	0.011	0.104880885	0.3	39.6	39.65	39.7	127	120	123.6666667	9.466666667	3.076794869	7	121.25	123.5	126.5	48	30	35.33333333	51.86666667	7.201851614	18	31	31.5	38	99	75	93.16666667	83.36666667	9.130534851	24	94	97	97.75	169	155	161.5	22.3	4.722287581	14	159.25	161.5	163	90	66	71.16666667	87.36666667
183017	39.7	32.75	37.5875	10.52729167	3.244578812	6.95	37.3625	38.95	39.175	121	115	117.7142857	3.904761905	1.97604704	6	116.5	118	118.5	48	42	44.42857143	5.285714286	2.299068134	6	43	44	45.5	96	88	92.85714286	7.80952381	2.794552524	8	91.5	93	95	162	123	140.7142857	219.9047619	14.82918615	39	129.5	140	150.5	69	52	60.85714286	43.14285714
183017	39.7	37	38.35	1.019	1.009455299	2.7	37.725	38.35	38.975	121	117	118.5714286	2.285714286	1.511857892	4	117.5	118	119.5	48	35	42.42857143	23.61904762	4.85994317	13	39.5	44	45.5	96	88	92.71428571	9.238095238	3.039423504	8	90.5	94	95	144	123	135.4285714	70.61904762	8.403514004	21	129.5	138	142	84	61	70.42857143	73.95238095
183017	40	39.7	39.81666667	0.017666667	0.132916014	0.3	39.7	39.8	39.9	120	117	118.5	1.9	1.378404875	3	117.25	118.5	119.75	36	31	32.5	5.5	2.34520788	5	31	31	34	99	98	98.8	0.2	0.447213595	1	99	99	99	158	149	152.1666667	10.16666667	3.188521078	9	150.25	151.5	152.75	64	61	62.66666667	2.266666667
183017	40	39.5	39.7	0.036666667	0.191485422	0.5	39.55	39.7	39.8	122	118	120	1.666666667	1.290994449	4	119.5	120	120.5	34	31	32.14285714	1.476190476	1.214985793	3	31	32	33	99	85	93.71428571	41.23809524	6.421689438	14	88.5	98	98.5	165	150	159.5714286	44.28571429	6.654751256	15	154.5	164	164.5	64	56	61.71428571	8.571428571
183017	39.7	39.5	39.62857143	0.005714286	0.075592895	0.2	39.6	39.6	39.7	123	118	120.7142857	3.238095238	1.799470822	5	119.5	121	122	59	30	36.57142857	111.6190476	10.56499161	29	31	32	36.5	99	97	98.57142857	0.619047619	0.786795792	2	98.5	99	99	163	146	156.1428571	31.80952381	5.639993246	17	153.5	158	159.5	68	62	65.85714286	4.80952381
183017	39.7	39.6	39.68333333	0.001666667	0.040824829	0.1	39.7	39.7	39.7	123	118	119.6666667	5.066666667	2.250925735	5	118	118.5	121.25	59	30	37.5	126.7	11.25610945	29	31.25	32	38.75	99	99	99	0	0	0	99	99	99	158	146	153.5	16.7	4.086563348	12	153.25	154	155.5	68	62	64.16666667	5.766666667
183017	39.5	37	38.23333333	0.822666667	0.907009739	2.5	37.725	38.15	38.8	120	117	118.3333333	1.466666667	1.211060142	3	117.25	118.5	119	48	32	36.16666667	37.36666667	6.112828042	16	32.25	34	36.5	94	90	92.5	2.7	1.643167673	4	91.5	93	93.75	158	126	140.8333333	115.3666667	10.74088761	32	135.75	141	144	93	61	76.83333333	123.3666667
183017	39.7	39.5	39.56666667	0.006666667	0.081649658	0.2	39.5	39.55	39.6	122	119	120.3333333	1.066666667	1.032795559	3	120	120	120.75	34	31	32.66666667	1.066666667	1.032795559	3	32.25	33	33	98	85	91.16666667	26.96666667	5.192943931	13	86.75	92.5	93.75	165	157	162.5	10.7	3.271085447	8	161	164	164.75	64	56	60.66666667	7.466666667
183415	35.55618578	34.72113201	35.24934126	0.745971632	0.345173883	0.835053765	35.1299215	35.32607195	35.44986	114	92	99.4	101.8	10.0895986	22	92	93	106	40	17	24.2	89.7	9.471008394	23	19	19	26	96.41513599	93.78849034	95.23194193	6.921248842	1.217235733	2.626645644	94.71257391	95.34245171	95.85045329	123.1218626	109.3780536	116.0798099	112.9624308	7.194998328	13.74380904	113.1942255	115.9874504	118.8555816	69.97412107	61.02196635	65.13548333	63.63984204
183415	35.55618578	34.72113201	35.24934126	0.745971632	0.345173883	0.835053765	35.1299215	35.32607195	35.44986	89.84114434	83.98522757	86.73541049	12.73271622	2.280927688	5.855916775	85.39015605	86.61258778	87.94819246	21.81056185	17.59217302	19.61572794	7.138336722	1.685183516	4.218388832	18.70551551	19.55847351	20.46279609	96.41513599	93.78849034	95.23194193	6.921248842	1.217235733	2.626645644	94.71257391	95.34245171	95.85045329	123.1218626	109.3780536	116.0798099	112.9624308	7.194998328	13.74380904	113.1942255	115.9874504	118.8555816	69.97412107	61.02196635	65.13548333	63.63984204
183415	35.55618578	34.72113201	35.24934126	0.745971632	0.345173883	0.835053765	35.1299215	35.32607195	35.44986	108	98	102	28	5.291502622	10	99	100	104	21.81056185	17.59217302	19.61572794	7.138336722	1.685183516	4.218388832	18.70551551	19.55847351	20.46279609	98	98	98	0	0	0	98	98	98	123.1218626	109.3780536	116.0798099	112.9624308	7.194998328	13.74380904	113.1942255	115.9874504	118.8555816	69.97412107	61.02196635	65.13548333	63.63984204
183415	35.55618578	34.72113201	35.24934126	0.745971632	0.345173883	0.835053765	35.1299215	35.32607195	35.44986	89.84114434	83.98522757	86.73541049	12.73271622	2.280927688	5.855916775	85.39015605	86.61258778	87.94819246	21.81056185	17.59217302	19.61572794	7.138336722	1.685183516	4.218388832	18.70551551	19.55847351	20.46279609	96.41513599	93.78849034	95.23194193	6.921248842	1.217235733	2.626645644	94.71257391	95.34245171	95.85045329	123.1218626	109.3780536	116.0798099	112.9624308	7.194998328	13.74380904	113.1942255	115.9874504	118.8555816	69.97412107	61.02196635	65.13548333	63.63984204
183415	38.2	37.8	38	0.016	0.126491106	0.4	38	38	38	116	113	114.25	1.583333333	1.258305739	3	113.75	114	114.5	21.81056185	17.59217302	19.61572794	7.138336722	1.685183516	4.218388832	18.70551551	19.55847351	20.46279609	96.41513599	93.78849034	95.23194193	6.921248842	1.217235733	2.626645644	94.71257391	95.34245171	95.85045329	123.1218626	109.3780536	116.0798099	112.9624308	7.194998328	13.74380904	113.1942255	115.9874504	118.8555816	69.97412107	61.02196635	65.13548333	63.63984204
183415	37	26.4	33.14	27.538	5.247666148	10.6	28.5	36.8	37	114	96	107.3333333	47.46666667	6.889605697	18	104	110	111.5	66	29	38.42857143	153.952381	12.40775487	37	33.5	35	36	96	94	95.33333333	1.333333333	1.154700538	2	95	96	96	123.1218626	109.3780536	116.0798099	112.9624308	7.194998328	13.74380904	113.1942255	115.9874504	118.8555816	69.97412107	61.02196635	65.13548333	63.63984204
183415	37	37	37	0	0	0	37	37	37	114	106	111.2	11.2	3.346640106	8	110	112	114	66	26	39.5	190.7	13.80941708	40	33.5	36	39.25	96.41513599	93.78849034	95.23194193	6.921248842	1.217235733	2.626645644	94.71257391	95.34245171	95.85045329	123.1218626	109.3780536	116.0798099	112.9624308	7.194998328	13.74380904	113.1942255	115.9874504	118.8555816	69.97412107	61.02196635	65.13548333	63.63984204
183415	37.8	37.8	37.8	0	0	0	37.8	37.8	37.8	120	96	104.6666667	109.8666667	10.48173014	24	98	99	112	21.81056185	17.59217302	19.61572794	7.138336722	1.685183516	4.218388832	18.70551551	19.55847351	20.46279609	98	98	98	0	0	0	98	98	98	155	155	155	112.9624308	7.194998328	0	155	155	155	127	127	127	63.63984204
183415	38	37.8	37.86666667	0.010666667	0.103279556	0.2	37.8	37.8	37.95	120	96	110.8571429	82.47619048	9.081640297	24	107	114	116	21.81056185	17.59217302	19.61572794	7.138336722	1.685183516	4.218388832	18.70551551	19.55847351	20.46279609	98	98	98	0	0	0	98	98	98	155	155	155	112.9624308	7.194998328	0	155	155	155	127	127	127	63.63984204
183650	35.6	35.5	35.55714286	0.002857143	0.053452248	0.1	35.5	35.6	35.6	64	63	63.57142857	0.285714286	0.534522484	1	63	64	64	29	25	26.57142857	1.952380952	1.397276262	4	26	26	27	92	91	91.71428571	0.238095238	0.487950036	1	91.5	92	92	108	99	103.75	7.071428571	2.659215781	9	102.75	104	104.5	68	57	61.125	11.83928571
183650	35.6	35.5	35.51666667	0.001666667	0.040824829	0.1	35.5	35.5	35.5	66	64	64.33333333	0.666666667	0.816496581	2	64	64	64	28	26	26.66666667	0.666666667	0.816496581	2	26	26.5	27	92	91	91.66666667	0.266666667	0.516397779	1	91.25	92	92	114	97	103.8571429	32.47619048	5.69878851	17	100.5	103	106	67	57	61.14285714	11.80952381
183650	35.6	35.6	35.6	0	0	0	35.6	35.6	35.6	64	63	63.16666667	0.166666667	0.40824829	1	63	63	63	48	25	31.5	70.7	8.408329204	23	26.75	29.5	30.75	93	92	92.33333333	0.266666667	0.516397779	1	92	92	92.75	112	104	108	10.28571429	3.207134903	8	105.5	108	110.5	69	61	64.75	9.928571429
183650	35.5	35.5	35.5	0	0	0	35.5	35.5	35.5	67	63	65	4.8	2.19089023	4	63	65	67	27	25	26	0.4	0.632455532	2	26	26	26	92	92	92	0	0	0	92	92	92	127	115	119.25	28.25	5.315072906	12	116.5	117.5	120.25	81	65	74.5	46.33333333
183650	35.4	35.3	35.35	0.003	0.054772256	0.1	35.3	35.35	35.4	63	62	62.5	0.3	0.547722558	1	62	62.5	63	33	26	29.66666667	9.866666667	3.141125064	7	26.75	30.5	32	99	92	93.5	7.9	2.810693865	7	92	92	93.5	117	109	113	32	5.656854249	8	111	113	115	59	55	57	8
183650	35.5	35.5	35.5	0	0	0	35.5	35.5	35.5	67	63	66.28571429	2.238095238	1.496026483	4	66.5	67	67	27	25	26.14285714	0.476190476	0.690065559	2	26	26	26.5	92	91	91.57142857	0.285714286	0.534522484	1	91	92	92	127	113	117.875	16.98214286	4.12093956	14	116.5	117	118.25	81	64	70.125	45.26785714
183650	35.5	35.5	35.5	0	0	0	35.5	35.5	35.5	67	66	66.5	0.3	0.547722558	1	66	66.5	67	27	26	26.66666667	0.266666667	0.516397779	1	26.25	27	27	92	91	91.33333333	0.266666667	0.516397779	1	91	91	91.75	121	106	115.625	21.69642857	4.657942526	15	113.75	117	118.25	71	64	66.5	8
183650	35.2	33.3	34.54285714	0.496190476	0.70440789	1.9	34.2	34.8	35.05	66	62	63	2	1.414213562	4	62	63	63	32	27	29.85714286	3.142857143	1.772810521	5	29	30	31	96.41513599	93.78849034	95.23194193	6.921248842	1.217235733	2.626645644	94.71257391	95.34245171	95.85045329	133	112	122.3333333	110.3333333	10.5039675	21	117	122	127.5	79	73	76.33333333	9.333333333
183650	35.3	34.8	35.14285714	0.036190476	0.190237946	0.5	35.05	35.2	35.3	63	62	62.28571429	0.238095238	0.487950036	1	62	62	62.5	33	30	31.28571429	1.238095238	1.112697281	3	30.5	31	32	99	92	95	13	3.605551275	7	93	94	96.5	133	109	121.3333333	144.3333333	12.01388086	24	115.5	122	127.5	77	59	69.66666667	89.33333333
183867	37.2	36.5	37.1	0.07	0.264575131	0.7	37.2	37.2	37.2	66	63	64.42857143	1.619047619	1.272418021	3	63.5	64	65.5	15	3	11.14285714	24.47619048	4.947341759	12	8	14	15	97	96	96.57142857	0.285714286	0.534522484	1	96	97	97	123.1218626	109.3780536	116.0798099	112.9624308	7.194998328	13.74380904	113.1942255	115.9874504	118.8555816	69.97412107	61.02196635	65.13548333	63.63984204
183867	37.2	30.7	35.9	6.592	2.567489046	6.5	36.525	36.9	37.2	68	63	65.28571429	2.904761905	1.704336206	5	64	66	66	17	10	14.57142857	4.619047619	2.149196971	7	15	15	15	97	95	96.57142857	0.619047619	0.786795792	2	96.5	97	97	123.1218626	109.3780536	116.0798099	112.9624308	7.194998328	13.74380904	113.1942255	115.9874504	118.8555816	69.97412107	61.02196635	65.13548333	63.63984204
183867	37.2	37.2	37.2	0	0	0	37.2	37.2	37.2	66	63	65	1.6	1.264911064	3	64.25	65.5	66	15	3	11	26.4	5.138093031	12	8	14	14	97	96	96.16666667	0.166666667	0.40824829	1	96	96	96	110	110	110	112.9624308	7.194998328	0	110	110	110	63	63	63	63.63984204
183867	37.2	37.2	37.2	0	0	0	37.2	37.2	37.2	72	67	69	4	2	5	68	68	70.25	16	8	13.66666667	8.666666667	2.943920289	8	13.5	15	15	97	92	94.33333333	3.866666667	1.966384161	5	93	94	95.75	123.1218626	109.3780536	116.0798099	112.9624308	7.194998328	13.74380904	113.1942255	115.9874504	118.8555816	69.97412107	61.02196635	65.13548333	63.63984204
183867	37.3	37.3	37.3	0	0	0	37.3	37.3	37.3	72	70	70.5	0.7	0.836660027	2	70	70	70.75	16	12	14.83333333	2.566666667	1.602081979	4	14.25	15.5	16	96	96	96	0	0	0	96	96	96	123.1218626	109.3780536	116.0798099	112.9624308	7.194998328	13.74380904	113.1942255	115.9874504	118.8555816	69.97412107	61.02196635	65.13548333	63.63984204
183867	37.3	37.3	37.3	0	0	0	37.3	37.3	37.3	72	68	69.85714286	2.142857143	1.463850109	4	69	70	70.5	16	10	13.28571429	6.571428571	2.563479778	6	11	14	15.5	96	96	96	0	0	0	96	96	96	123.1218626	109.3780536	116.0798099	112.9624308	7.194998328	13.74380904	113.1942255	115.9874504	118.8555816	69.97412107	61.02196635	65.13548333	63.63984204
183867	37.3	37.3	37.3	0	0	0	37.3	37.3	37.3	72	68	70.16666667	3.366666667	1.834847859	4	68.5	70.5	71.75	15	10	11.33333333	3.466666667	1.861898673	5	10.25	11	11	96	96	96	0	0	0	96	96	96	123.1218626	109.3780536	116.0798099	112.9624308	7.194998328	13.74380904	113.1942255	115.9874504	118.8555816	69.97412107	61.02196635	65.13548333	63.63984204
183867	37.3	37.2	37.25	0.003	0.054772256	0.1	37.2	37.25	37.3	73	69	71.5	2.7	1.643167673	4	70.5	72	72.75	16	7	12.83333333	14.96666667	3.868677638	9	10.25	14.5	15.75	96	94	95.66666667	0.666666667	0.816496581	2	96	96	96	123.1218626	109.3780536	116.0798099	112.9624308	7.194998328	13.74380904	113.1942255	115.9874504	118.8555816	69.97412107	61.02196635	65.13548333	63.63984204
183867	37.2	37.2	37.2	0	0	0	37.2	37.2	37.2	73	67	70.42857143	6.952380952	2.6367368	6	68	72	72.5	16	8	13.14285714	11.14285714	3.338091842	8	11	15	15.5	97	93	95.57142857	1.619047619	1.272418021	4	95.5	96	96	123.1218626	109.3780536	116.0798099	112.9624308	7.194998328	13.74380904	113.1942255	115.9874504	118.8555816	69.97412107	61.02196635	65.13548333	63.63984204
183974	36.3	36.1	36.2	0.006666667	0.081649658	0.2	36.15	36.2	36.25	64	61	62	1	1	3	61.5	62	62	21.81056185	17.59217302	19.61572794	7.138336722	1.685183516	4.218388832	18.70551551	19.55847351	20.46279609	94	90	91.71428571	1.904761905	1.380131119	4	91	91	92.5	99	81	88.28571429	40.57142857	6.369570517	18	83.5	88	91.5	53	46	48.71428571	7.238095238
183974	36.3	36.2	36.28	0.002	0.04472136	0.1	36.3	36.3	36.3	65	61	62.16666667	3.366666667	1.834847859	4	61	61	63.25	21.81056185	17.59217302	19.61572794	7.138336722	1.685183516	4.218388832	18.70551551	19.55847351	20.46279609	94	90	91.83333333	2.166666667	1.471960144	4	91	91.5	92.75	104	81	96.66666667	73.86666667	8.59457193	23	94.5	99.5	102.25	53	46	50.66666667	6.266666667
183974	36.6	36.4	36.5	0.008	0.089442719	0.2	36.425	36.5	36.575	61	60	60.33333333	0.266666667	0.516397779	1	60	60	60.75	21.81056185	17.59217302	19.61572794	7.138336722	1.685183516	4.218388832	18.70551551	19.55847351	20.46279609	99	88	93.57142857	26.61904762	5.15936504	11	89.5	91	99	107	85	93.25	71.64285714	8.464210367	22	87	89	100	53	38	46.75	17.64285714
183974	36.5	36.4	36.43333333	0.003333333	0.057735027	0.1	36.4	36.4	36.45	61	60	60.5	0.333333333	0.577350269	1	60	60.5	61	21.81056185	17.59217302	19.61572794	7.138336722	1.685183516	4.218388832	18.70551551	19.55847351	20.46279609	94	88	90.33333333	4.266666667	2.065591118	6	89.25	90	90.75	107	87	99.42857143	62.61904762	7.913219801	20	94.5	103	105	53	38	46.85714286	21.14285714
183974	35.2	34.6	34.82857143	0.039047619	0.197604704	0.6	34.7	34.8	34.9	89	79	82.66666667	30.33333333	5.507570547	10	79.5	80	84.5	21.81056185	17.59217302	19.61572794	7.138336722	1.685183516	4.218388832	18.70551551	19.55847351	20.46279609	76	55	64	54.66666667	7.393691004	21	60	62	67.5	60	46	54.14285714	21.80952381	4.670066789	14	52.5	55	56.5	60	45	52.28571429	32.9047619
183974	35.7	34.7	35.18571429	0.158095238	0.397611919	1	34.85	35.2	35.5	89	64	78.66666667	65.46666667	8.091147426	25	79.25	80	80	21.81056185	17.59217302	19.61572794	7.138336722	1.685183516	4.218388832	18.70551551	19.55847351	20.46279609	96	61	79.71428571	239.2380952	15.46732347	35	67.5	76	95	75	46	59.85714286	117.8095238	10.85400957	29	52.5	56	68.5	56	45	49.14285714	18.14285714
183974	35.9	35.4	35.71666667	0.037666667	0.194079022	0.5	35.625	35.75	35.875	80	61	68.83333333	76.56666667	8.750238092	19	63.25	64.5	76.25	21.81056185	17.59217302	19.61572794	7.138336722	1.685183516	4.218388832	18.70551551	19.55847351	20.46279609	96	88	93.33333333	9.866666667	3.141125064	8	92	95	95	89	68	77	75.6	8.694826048	21	70.5	75	83.25	56	46	48.5	14.7
183974	36.2	36	36.1	0.008	0.089442719	0.2	36.025	36.1	36.175	62	62	62	0	0	0	62	62	62	21.81056185	17.59217302	19.61572794	7.138336722	1.685183516	4.218388832	18.70551551	19.55847351	20.46279609	94	90	91.5	1.9	1.378404875	4	91	91	91.75	92	82	88	14.8	3.847076812	10	85.75	89	90.75	49	47	47.66666667	0.666666667
183974	36.7	36.5	36.6	0.008	0.089442719	0.2	36.525	36.6	36.675	61	60	60.33333333	0.266666667	0.516397779	1	60	60	60.75	21.81056185	17.59217302	19.61572794	7.138336722	1.685183516	4.218388832	18.70551551	19.55847351	20.46279609	99	99	99	0	0	0	99	99	99	96	85	90.83333333	22.16666667	4.708148964	11	87.25	91	94.75	50	47	48.33333333	1.066666667
184951	35.55618578	34.72113201	35.24934126	0.745971632	0.345173883	0.835053765	35.1299215	35.32607195	35.44986	104	98	101.3333333	5.866666667	2.422120283	6	100	101	103.5	29	25	27	2.8	1.673320053	4	25.5	27.5	28	96.41513599	93.78849034	95.23194193	6.921248842	1.217235733	2.626645644	94.71257391	95.34245171	95.85045329	117	117	117	112.9624308	7.194998328	0	117	117	117	77	77	77	63.63984204
184951	35.55618578	34.72113201	35.24934126	0.745971632	0.345173883	0.835053765	35.1299215	35.32607195	35.44986	100	92	96.57142857	7.619047619	2.760262237	8	95	98	98	24	21	22.71428571	1.238095238	1.112697281	3	22	23	23.5	96	95	95.71428571	0.238095238	0.487950036	1	95.5	96	96	127	127	127	112.9624308	7.194998328	0	127	127	127	74	74	74	63.63984204
184951	34.2	34.2	34.2	0.745971632	0.345173883	0	34.2	34.2	34.2	98	92	95.66666667	5.466666667	2.338090389	6	94.5	96	97.5	28	21	23.33333333	6.266666667	2.503331114	7	22	22.5	23.75	96	95	95.83333333	0.166666667	0.40824829	1	96	96	96	123.1218626	109.3780536	116.0798099	112.9624308	7.194998328	13.74380904	113.1942255	115.9874504	118.8555816	69.97412107	61.02196635	65.13548333	63.63984204
184951	35.55618578	34.72113201	35.24934126	0.745971632	0.345173883	0.835053765	35.1299215	35.32607195	35.44986	107	93	99.66666667	20.26666667	4.501851471	14	98.5	100	100	32	22	26.83333333	15.36666667	3.920034013	10	23.75	27	29.5	97	97	97	0	0	0	97	97	97	129	129	129	112.9624308	7.194998328	0	129	129	129	77	77	77	63.63984204
184951	35.55618578	34.72113201	35.24934126	0.745971632	0.345173883	0.835053765	35.1299215	35.32607195	35.44986	102	93	97	11.66666667	3.415650255	9	94	98	99	30	22	24	10.33333333	3.214550254	8	22	22	25	97	96	96.85714286	0.142857143	0.377964473	1	97	97	97	129	129	129	112.9624308	7.194998328	0	129	129	129	77	77	77	63.63984204
184951	35.55618578	34.72113201	35.24934126	0.745971632	0.345173883	0.835053765	35.1299215	35.32607195	35.44986	112	100	105.8571429	18.14285714	4.25944329	12	104	104	108.5	30	28	28.85714286	0.80952381	0.899735411	2	28	29	29.5	93	93	93	6.921248842	1.217235733	0	93	93	93	117	117	117	112.9624308	7.194998328	0	117	117	117	77	77	77	63.63984204
184951	35.55618578	34.72113201	35.24934126	0.745971632	0.345173883	0.835053765	35.1299215	35.32607195	35.44986	112	104	108.6666667	10.26666667	3.204163958	8	106.5	109.5	111	30	28	29.33333333	0.666666667	0.816496581	2	29	29.5	30	93	93	93	6.921248842	1.217235733	0	93	93	93	123.1218626	109.3780536	116.0798099	112.9624308	7.194998328	13.74380904	113.1942255	115.9874504	118.8555816	69.97412107	61.02196635	65.13548333	63.63984204
184951	35.55618578	34.72113201	35.24934126	0.745971632	0.345173883	0.835053765	35.1299215	35.32607195	35.44986	100	94	97.66666667	5.466666667	2.338090389	6	96.5	98	99.5	29	20	23.5	9.1	3.016620626	9	22.25	23	23.75	97	95	96.16666667	0.566666667	0.752772653	2	96	96	96.75	127	127	127	112.9624308	7.194998328	0	127	127	127	74	74	74	63.63984204
184951	35.55618578	34.72113201	35.24934126	0.745971632	0.345173883	0.835053765	35.1299215	35.32607195	35.44986	102	94	97.33333333	10.66666667	3.265986324	8	94.5	97	99.5	27	22	24	6	2.449489743	5	22	23	26.25	97	96	96.66666667	0.266666667	0.516397779	1	96.25	97	97	123.1218626	109.3780536	116.0798099	112.9624308	7.194998328	13.74380904	113.1942255	115.9874504	118.8555816	69.97412107	61.02196635	65.13548333	63.63984204
186247	35.55618578	34.72113201	35.24934126	0.745971632	0.345173883	0.835053765	35.1299215	35.32607195	35.44986	70	70	70	0	0	0	70	70	70	18	17	17.83333333	0.166666667	0.40824829	1	18	18	18	96.41513599	93.78849034	95.23194193	6.921248842	1.217235733	2.626645644	94.71257391	95.34245171	95.85045329	114	110	112.3333333	2.666666667	1.632993162	4	111.25	112.5	113.75	50	48	48.5	0.7
186247	35.55618578	34.72113201	35.24934126	0.745971632	0.345173883	0.835053765	35.1299215	35.32607195	35.44986	71	70	70.16666667	0.166666667	0.40824829	1	70	70	70	18	18	18	0	0	0	18	18	18	96.41513599	93.78849034	95.23194193	6.921248842	1.217235733	2.626645644	94.71257391	95.34245171	95.85045329	124	114	119.3333333	19.86666667	4.457203907	10	116	119.5	123	51	49	50	0.8
186247	35.55618578	34.72113201	35.24934126	0.745971632	0.345173883	0.835053765	35.1299215	35.32607195	35.44986	70	70	70	0	0	0	70	70	70	18	16	17	0.8	0.894427191	2	16.25	17	17.75	99	99	99	0	0	0	99	99	99	119	112	115.5	8.3	2.880972058	7	113	116.5	117	52	49	50.16666667	0.966666667
186247	35.55618578	34.72113201	35.24934126	0.745971632	0.345173883	0.835053765	35.1299215	35.32607195	35.44986	70	70	70	0	0	0	70	70	70	18	16	17.14285714	0.80952381	0.899735411	2	16.5	17	18	99	99	99	6.921248842	1.217235733	0	99	99	99	117	110	113	5	2.236067977	7	112	112	114	50	48	49.14285714	0.80952381
186247	37	37	37	0	0	0	37	37	37	70	70	70	0	0	0	70	70	70	17	15	16.16666667	0.566666667	0.752772653	2	16	16	16.75	96.41513599	93.78849034	95.23194193	6.921248842	1.217235733	2.626645644	94.71257391	95.34245171	95.85045329	133	126	128.5	5.9	2.42899156	7	127.25	128	128.75	64	60	61.33333333	1.866666667
186247	35.3	32.3	34.29	1.543	1.242175511	3	33.9	34.75	35.2	70	70	70	0	0	0	70	70	70	18	15	17.28571429	1.571428571	1.253566341	3	17	18	18	96.41513599	93.78849034	95.23194193	6.921248842	1.217235733	2.626645644	94.71257391	95.34245171	95.85045329	123	116	120.1428571	6.142857143	2.478478796	7	119	120	122	51	47	49.85714286	2.142857143
186247	35.2	34.75	34.975	0.10125	0.318198052	0.45	34.8625	34.975	35.0875	70	70	70	0	0	0	70	70	70	18	18	18	0	0	0	18	18	18	96.41513599	93.78849034	95.23194193	6.921248842	1.217235733	2.626645644	94.71257391	95.34245171	95.85045329	124	119	121.2857143	4.238095238	2.058663459	5	119.5	121	123	51	49	50.28571429	0.571428571
186247	36.9	36	36.7	0.155	0.393700394	0.9	36.8	36.9	36.9	71	70	70.16666667	0.166666667	0.40824829	1	70	70	70	18	15	16.66666667	1.466666667	1.211060142	3	16	16.5	17.75	96.41513599	93.78849034	95.23194193	6.921248842	1.217235733	2.626645644	94.71257391	95.34245171	95.85045329	129	118	124.3333333	14.66666667	3.829708431	11	122.75	125.5	126	61	51	56.83333333	17.76666667
186247	37	36.8	36.92857143	0.005714286	0.075592895	0.2	36.9	36.9	37	70	70	70	0	0	0	70	70	70	17	15	16.28571429	0.571428571	0.755928946	2	16	16	17	96.41513599	93.78849034	95.23194193	6.921248842	1.217235733	2.626645644	94.71257391	95.34245171	95.85045329	129	125	126.7142857	1.904761905	1.380131119	4	126	126	127.5	61	59	60.14285714	1.142857143
189466	36.2	36.1	36.16666667	0.002666667	0.051639778	0.1	36.125	36.2	36.2	114	114	114	0	0	0	114	114	114	21.81056185	17.59217302	19.61572794	7.138336722	1.685183516	4.218388832	18.70551551	19.55847351	20.46279609	96.41513599	93.78849034	95.23194193	6.921248842	1.217235733	2.626645644	94.71257391	95.34245171	95.85045329	108	89	97.33333333	43.25	6.576473219	19	94	95	99	51	36	40.66666667	34.5
189466	36.2	36.1	36.15714286	0.002857143	0.053452248	0.1	36.1	36.2	36.2	114	113	113.8571429	0.142857143	0.377964473	1	114	114	114	21.81056185	17.59217302	19.61572794	7.138336722	1.685183516	4.218388832	18.70551551	19.55847351	20.46279609	96.41513599	93.78849034	95.23194193	6.921248842	1.217235733	2.626645644	94.71257391	95.34245171	95.85045329	108	89	95.77777778	51.44444444	7.172478264	19	92	93	95	51	36	39.66666667	29.25
189466	36.2	36.1	36.18333333	0.001666667	0.040824829	0.1	36.2	36.2	36.2	115	113	114.3333333	0.666666667	0.816496581	2	114	114.5	115	21.81056185	17.59217302	19.61572794	7.138336722	1.685183516	4.218388832	18.70551551	19.55847351	20.46279609	96.41513599	93.78849034	95.23194193	6.921248842	1.217235733	2.626645644	94.71257391	95.34245171	95.85045329	108	90	97	36.66666667	6.055300708	18	92.5	98	99	49	37	38.85714286	20.14285714
189466	36.7	36.6	36.65	0.003	0.054772256	0.1	36.6	36.65	36.7	118	117	117.8333333	0.166666667	0.40824829	1	118	118	118	30	29	29.83333333	0.166666667	0.40824829	1	30	30	30	96.41513599	93.78849034	95.23194193	6.921248842	1.217235733	2.626645644	94.71257391	95.34245171	95.85045329	101	96	99.44444444	3.277777778	1.810463415	5	99	100	101	49	31	37.55555556	55.02777778
189466	36.6	36.5	36.53333333	0.002666667	0.051639778	0.1	36.5	36.5	36.575	117	117	117	0	0	0	117	117	117	29	29	29	0	0	0	29	29	29	99	99	99	6.921248842	1.217235733	0	99	99	99	106	97	101.125	6.125	2.474873734	9	100.75	101	101.25	51	35	39	43.71428571
189466	36.6	36.3	36.45714286	0.00952381	0.097590007	0.3	36.4	36.5	36.5	117	116	116.6666667	0.266666667	0.516397779	1	116.25	117	117	58	29	38.66666667	224.2666667	14.97553561	29	29	29	50.75	99	90	94.5	40.5	6.363961031	9	92.25	94.5	96.75	106	88	100.3333333	34.25	5.852349955	18	101	101	104	51	34	39.22222222	42.94444444
189466	36.4	36.2	36.33333333	0.006666667	0.081649658	0.2	36.3	36.35	36.4	116	114	115.2	0.7	0.836660027	2	115	115	116	58	58	58	0	0	0	58	58	58	90	90	90	6.921248842	1.217235733	0	90	90	90	106	87	96.66666667	51.75	7.193747285	19	94	95	104	52	34	40.77777778	57.19444444
189466	36.7	36.3	36.58571429	0.021428571	0.146385011	0.4	36.55	36.6	36.7	118	117	117.8571429	0.142857143	0.377964473	1	118	118	118	30	29	29.85714286	0.142857143	0.377964473	1	30	30	30	96.41513599	93.78849034	95.23194193	6.921248842	1.217235733	2.626645644	94.71257391	95.34245171	95.85045329	102	92	98.77777778	9.694444444	3.113590282	10	98	100	101	47	31	35.33333333	40.5
189466	36.6	32.9	35.7	1.81	1.345362405	3.7	35.5	36.3	36.55	120	117	118.5714286	1.285714286	1.133893419	3	118	118	119.5	30	29	29.85714286	0.142857143	0.377964473	1	30	30	30	96.41513599	93.78849034	95.23194193	6.921248842	1.217235733	2.626645644	94.71257391	95.34245171	95.85045329	106	92	100.7777778	18.19444444	4.265494631	14	99	101	104	51	32	36.11111111	51.11111111
192794	35.6	33.4	35.14285714	0.612857143	0.782851929	2.2	35.25	35.4	35.55	69	64	67.42857143	3.619047619	1.902379462	5	66.5	68	69	28	24	26.28571429	2.571428571	1.603567451	4	25	27	27.5	96	95	95.71428571	0.238095238	0.487950036	1	95.5	96	96	144	124	134.875	34.41071429	5.866064634	20	133	136.5	137	60	55	56.75	3.642857143
192794	35.5	34.1	35.1	0.23	0.479583152	1.4	35.05	35.3	35.35	69	60	64.57142857	10.28571429	3.207134903	9	62.5	65	66.5	40	21	26.42857143	40.95238095	6.399404734	19	23	25	26.5	97	80	93.5	43.9	6.625707509	17	96	96	96	145	130	137.375	27.125	5.208166664	15	133.75	137	140.25	70	55	59.75	25.92857143
192794	35.3	34.7	35.06666667	0.086666667	0.294392029	0.6	34.8	35.2	35.3	72	70	71	0.4	0.632455532	2	71	71	71	30	27	27.66666667	1.466666667	1.211060142	3	27	27	27.75	97	96	96.5	0.3	0.547722558	1	96	96.5	97	123	105	113.625	34.83928571	5.902481318	18	111.25	114.5	115.75	55	44	47.25	23.35714286
192794	35.6	33.4	34.68333333	0.685666667	0.828049918	2.2	34.5	34.5	35.325	70	68	69.33333333	0.666666667	0.816496581	2	69	69.5	70	29	27	27.83333333	0.566666667	0.752772653	2	27.25	28	28	96	95	95.33333333	0.266666667	0.516397779	1	95	95	95.75	137	121	130.1428571	44.47619048	6.669047194	16	125	130	136.5	60	46	53	28
192794	35.4	35.1	35.24285714	0.00952381	0.097590007	0.3	35.2	35.2	35.3	72	71	71.57142857	0.285714286	0.534522484	1	71	72	72	29	22	26.28571429	4.904761905	2.214669706	7	26	26	27.5	98	97	97.42857143	0.285714286	0.534522484	1	97	97	98	130	107	119.5	44	6.633249581	23	117.75	119	122	55	48	49.875	7.839285714
192794	35.2	35.1	35.16666667	0.002666667	0.051639778	0.1	35.125	35.2	35.2	72	71	71.16666667	0.166666667	0.40824829	1	71	71	71	27	26	26.16666667	0.166666667	0.40824829	1	26	26	26	99	97	97.66666667	0.666666667	0.816496581	2	97	97.5	98	119	107	116.4285714	17.95238095	4.237025012	12	117	118	118.5	55	47	48.85714286	7.476190476
192794	35.4	35	35.23333333	0.022666667	0.150554531	0.4	35.15	35.3	35.3	73	72	72.33333333	0.266666667	0.516397779	1	72	72	72.75	29	22	24.66666667	9.066666667	3.011090611	7	23	23	26.75	99	97	98.33333333	0.666666667	0.816496581	2	98	98.5	99	130	119	122.5	18.3	4.277849927	11	119.5	121	124	53	46	48.66666667	7.866666667
192794	35.4	35.1	35.3	0.01	0.1	0.3	35.3	35.3	35.35	72	71	71.28571429	0.238095238	0.487950036	1	71	71	71.5	27	26	26.71428571	0.238095238	0.487950036	1	26.5	27	27	97	96	96.85714286	0.142857143	0.377964473	1	97	97	97	116	105	113.625	13.125	3.622844187	11	113.75	115	115.25	55	44	46.375	12.83928571
192794	35.4	35.2	35.31666667	0.005666667	0.075277265	0.2	35.3	35.3	35.375	72	71	71.33333333	0.266666667	0.516397779	1	71	71	71.75	27	26	26.33333333	0.266666667	0.516397779	1	26	26	26.75	98	97	97.16666667	0.166666667	0.40824829	1	97	97	97	119	115	116.3333333	2.266666667	1.505545305	4	115.25	116	116.75	47	46	46.33333333	0.266666667
193915	33.6	33.2	33.43333333	0.022666667	0.150554531	0.4	33.4	33.4	33.55	52	46	49.33333333	5.866666667	2.422120283	6	48	49	51.5	14	13	13.5	0.3	0.547722558	1	13	13.5	14	96.41513599	93.78849034	95.23194193	6.921248842	1.217235733	2.626645644	94.71257391	95.34245171	95.85045329	100	96	97	2.8	1.673320053	4	96	96	97.5	54	54	54	0
193915	33.8	33.4	33.65714286	0.022857143	0.151185789	0.4	33.6	33.6	33.8	52	50	51.71428571	0.571428571	0.755928946	2	52	52	52	17	13	14.28571429	1.571428571	1.253566341	4	14	14	14	96.41513599	93.78849034	95.23194193	6.921248842	1.217235733	2.626645644	94.71257391	95.34245171	95.85045329	106	96	100	18.66666667	4.320493799	10	97	98	103	62	54	56.85714286	10.47619048
193915	33	32.8	32.88571429	0.011428571	0.106904497	0.2	32.8	32.8	33	50	40	44	13.33333333	3.651483717	10	41	44	46	20	13	15	8	2.828427125	7	14	14	14	94	94	94	6.921248842	1.217235733	0	94	94	94	98	88	92.28571429	9.904761905	3.14718317	10	91	92	93	60	50	54.85714286	10.47619048
193915	33.2	32.8	33.03333333	0.022666667	0.150554531	0.4	33	33	33.15	50	44	46.33333333	5.466666667	2.338090389	6	44.5	46	47.5	20	13	15.5	7.9	2.810693865	7	14	14	17	94	94	94	6.921248842	1.217235733	0	94	94	94	102	92	95.66666667	15.06666667	3.881580434	10	92.5	95	97.5	62	56	58	6.4
193915	34.6	34.2	34.37142857	0.032380952	0.179947082	0.4	34.2	34.4	34.5	54	52	53.14285714	1.142857143	1.069044968	2	52	54	54	20	13	14.57142857	6.285714286	2.507132682	7	13	14	14.5	96.41513599	93.78849034	95.23194193	6.921248842	1.217235733	2.626645644	94.71257391	95.34245171	95.85045329	114	83	105.8888889	126.6111111	11.25216029	31	108	112	112	66	54	61.66666667	15.5
193915	34.8	33.6	34.42857143	0.179047619	0.423140188	1.2	34.3	34.6	34.7	60	50	54	10.66666667	3.265986324	10	52	54	55	28	13	15.85714286	29.14285714	5.398412465	15	13.5	14	14.5	96.41513599	93.78849034	95.23194193	6.921248842	1.217235733	2.626645644	94.71257391	95.34245171	95.85045329	122	90	109	123.5	11.11305539	32	110	112	114	80	55	64.22222222	53.69444444
193915	34.4	34	34.2	0.016	0.126491106	0.4	34.2	34.2	34.2	56	52	54	1.6	1.264911064	4	54	54	54	20	13	14.5	7.5	2.738612788	7	13	13.5	14	96.41513599	93.78849034	95.23194193	6.921248842	1.217235733	2.626645644	94.71257391	95.34245171	95.85045329	112	83	102.25	131.0714286	11.44864309	29	100.75	107	108.5	66	54	59.5	15.71428571
193915	34	33.6	33.83333333	0.022666667	0.150554531	0.4	33.8	33.8	33.95	54	52	52.33333333	0.666666667	0.816496581	2	52	52	52	17	14	14.5	1.5	1.224744871	3	14	14	14	96.41513599	93.78849034	95.23194193	6.921248842	1.217235733	2.626645644	94.71257391	95.34245171	95.85045329	106	98	103.3333333	12.26666667	3.502380143	8	101	105	106	62	56	58.66666667	4.266666667
193915	32.8	32.8	32.8	0	0	0	32.8	32.8	32.8	42	40	41	1.2	1.095445115	2	40	41	42	14	9	12.33333333	8.333333333	2.886751346	5	11.5	14	14	96.41513599	93.78849034	95.23194193	6.921248842	1.217235733	2.626645644	94.71257391	95.34245171	95.85045329	92	88	89.66666667	2.266666667	1.505545305	4	88.5	90	90	54	50	52.33333333	2.266666667
194242	35.5	35.5	35.5	0.745971632	0.345173883	0	35.5	35.5	35.5	96	83	86.83333333	23.36666667	4.833908012	13	84	85	87.5	31	8	21.33333333	102.2666667	10.11269829	23	13.25	26	27.5	98	97	97.66666667	0.266666667	0.516397779	1	97.25	98	98	120	108	113.3333333	18.26666667	4.273952113	12	110.75	113	115.25	60	53	55.66666667	7.066666667
194242	32.8	25.6	29.73333333	13.81333333	3.716629297	7.2	28.2	30.8	31.8	109	94	101.5	37.66666667	6.137317547	15	99.25	101.5	103.75	15	14	14.25	0.25	0.5	1	14	14	14.25	98	95	96.5	1.666666667	1.290994449	3	95.75	96.5	97.25	150	130	141.5	72.33333333	8.504900548	20	138.25	143	146.25	76	65	72.25	24.91666667
194242	31.4	25.6	28.98333333	9.110833333	3.018415699	5.8	27.775	29.95	30.675	97	94	95.66666667	2.333333333	1.527525232	3	95	96	96.5	16	14	15	1	1	2	14.5	15	15.5	99	97	98	2	1.414213562	2	97.5	98	98.5	147	145	145.6666667	1.333333333	1.154700538	2	145	145	146	81	76	77.66666667	8.333333333
194242	35.55618578	34.72113201	35.24934126	0.745971632	0.345173883	0.835053765	35.1299215	35.32607195	35.44986	100	85	90.66666667	33.06666667	5.750362307	15	86.25	90	93	20	10	14.33333333	17.86666667	4.226897996	10	11	13.5	17.5	99	97	97.83333333	0.966666667	0.98319208	2	97	97.5	98.75	122	104	112.3333333	71.46666667	8.453795992	18	105.25	110.5	120.25	64	51	56.16666667	31.76666667
194242	35.55618578	34.72113201	35.24934126	0.745971632	0.345173883	0.835053765	35.1299215	35.32607195	35.44986	89	85	86.28571429	2.238095238	1.496026483	4	85	86	87	41	9	16.14285714	136.8095238	11.69656034	32	10	11	16	97	96	96.85714286	0.142857143	0.377964473	1	97	97	97	109	104	106.4285714	2.952380952	1.718249386	5	105.5	106	107.5	56	51	52.14285714	3.476190476
194242	35.55618578	34.72113201	35.24934126	0.745971632	0.345173883	0.835053765	35.1299215	35.32607195	35.44986	88	82	84.57142857	4.952380952	2.225394561	6	83	84	86	26	7	11.85714286	46.80952381	6.841748593	19	7.5	9	13	98	95	97	1	1	3	97	97	97.5	120	104	108.7142857	35.57142857	5.964178784	16	104	108	110.5	60	50	53.28571429	11.57142857
194242	35.55618578	34.72113201	35.24934126	0.745971632	0.345173883	0.835053765	35.1299215	35.32607195	35.44986	87	82	83.5	4.3	2.073644135	5	82	82.5	84.5	27	7	15	70.4	8.390470785	20	8	13	21	97	95	96.33333333	0.666666667	0.816496581	2	96	96.5	97	117	104	107.3333333	25.46666667	5.046450898	13	104	105.5	107.75	56	50	52	4.8
194242	35.55618578	34.72113201	35.24934126	0.745971632	0.345173883	0.835053765	35.1299215	35.32607195	35.44986	89	85	86.66666667	2.266666667	1.505545305	4	85.5	87	87	41	9	17.16666667	156.9666667	12.52863387	32	9.25	11.5	19	97	96	96.66666667	0.266666667	0.516397779	1	96.25	97	97	116	106	109.8333333	14.96666667	3.868677638	10	107.25	108.5	112	56	51	53.33333333	5.066666667
194242	32.8	30.8	31.8	2	1.414213562	2	31.3	31.8	32.3	109	89	100.1666667	41.76666667	6.462713568	20	99.5	101	101.75	25	14	17.5	20.3	4.50555213	11	14.25	15.5	19.75	98	95	96.66666667	2.266666667	1.505545305	3	95.25	97	98	150	126	134.6666667	86.26666667	9.28798507	24	127.75	132	139.25	75	62	68.66666667	24.26666667
196368	34.3	34.2	34.25	0.003	0.054772256	0.1	34.2	34.25	34.3	83	46	55.16666667	192.5666667	13.87683922	37	48.25	50.5	52.75	18	10	15.16666667	7.366666667	2.714160398	8	15.25	16	16	96.41513599	93.78849034	95.23194193	6.921248842	1.217235733	2.626645644	94.71257391	95.34245171	95.85045329	228	131	159.4375	1001.4625	31.64589231	97	138.75	145	177.75	132	80	95.8125	360.2958333
196368	34.3	34.3	34.3	0	0	0	34.3	34.3	34.3	88	64	73.16666667	76.56666667	8.750238092	24	67.5	71	76.75	19	12	15.66666667	12.33333333	3.511884584	7	14	16	17.5	96.41513599	93.78849034	95.23194193	6.921248842	1.217235733	2.626645644	94.71257391	95.34245171	95.85045329	210	112	150.125	1627.553571	40.34294946	98	118.5	132	188.75	112	61	83	470.2857143
196368	34.4	34.3	34.31428571	0.001428571	0.037796447	0.1	34.3	34.3	34.3	73	59	64.42857143	29.95238095	5.472876844	14	59.5	64	68	16	16	16	7.138336722	1.685183516	0	16	16	16	96.41513599	93.78849034	95.23194193	6.921248842	1.217235733	2.626645644	94.71257391	95.34245171	95.85045329	126	112	120.8571429	34.47619048	5.871642911	14	117	122	126	77	61	69.14285714	28.14285714
196368	34.5	34.3	34.38333333	0.005666667	0.075277265	0.2	34.325	34.4	34.4	60	58	58.66666667	0.666666667	0.816496581	2	58	58.5	59	6	6	6	7.138336722	1.685183516	0	6	6	6	96.41513599	93.78849034	95.23194193	6.921248842	1.217235733	2.626645644	94.71257391	95.34245171	95.85045329	126	124	125.5	0.7	0.836660027	2	125.25	126	126	77	65	69.66666667	23.06666667
196368	34.9	34.7	34.81666667	0.005666667	0.075277265	0.2	34.8	34.8	34.875	57	56	56.33333333	0.266666667	0.516397779	1	56	56	56.75	17	4	10.5	29.1	5.394441584	13	6.25	10.5	14.75	96.41513599	93.78849034	95.23194193	6.921248842	1.217235733	2.626645644	94.71257391	95.34245171	95.85045329	139	122	125.6666667	43.46666667	6.592925501	17	122.25	123.5	124	73	60	62.83333333	25.36666667
196368	34.2	34	34.1	0.006666667	0.081649658	0.2	34.05	34.1	34.15	58	53	54.85714286	2.80952381	1.67616342	5	54	54	55.5	19	13	16.42857143	3.619047619	1.902379462	6	16	16	17.5	96.41513599	93.78849034	95.23194193	6.921248842	1.217235733	2.626645644	94.71257391	95.34245171	95.85045329	158	102	130.8	276.8857143	16.63988324	56	123.5	130	138.5	101	60	76.46666667	91.6952381
196368	34.2	34.1	34.17142857	0.002380952	0.048795004	0.1	34.15	34.2	34.2	58	48	53.14285714	13.47619048	3.670993119	10	50.5	54	55.5	19	10	15.28571429	9.238095238	3.039423504	9	14	16	17	96.41513599	93.78849034	95.23194193	6.921248842	1.217235733	2.626645644	94.71257391	95.34245171	95.85045329	151	102	131.375	210.25	14.5	49	128.25	132	142.5	86	60	78.1875	72.9625
196368	34.7	34.5	34.6	0.008	0.089442719	0.2	34.525	34.6	34.675	58	57	57.5	0.3	0.547722558	1	57	57.5	58	8	5	6	3	1.732050808	3	5	5	6.5	96.41513599	93.78849034	95.23194193	6.921248842	1.217235733	2.626645644	94.71257391	95.34245171	95.85045329	124	123	123.5	0.3	0.547722558	1	123	123.5	124	64	61	62	1.6
196368	34.8	34.6	34.7	0.006666667	0.081649658	0.2	34.65	34.7	34.75	58	56	57.28571429	0.571428571	0.755928946	2	57	57	58	11	4	7.6	9.3	3.049590136	7	5	8	10	96.41513599	93.78849034	95.23194193	6.921248842	1.217235733	2.626645644	94.71257391	95.34245171	95.85045329	124	123	123.4285714	0.285714286	0.534522484	1	123	123	124	62	60	61.14285714	0.476190476
199144	33.3	33.1	33.17142857	0.005714286	0.075592895	0.2	33.1	33.2	33.2	69	68	68.85714286	0.142857143	0.377964473	1	69	69	69	23	20	21.57142857	0.952380952	0.975900073	3	21	22	22	93	93	93	0	0	0	93	93	93	101	101	101	112.9624308	7.194998328	0	101	101	101	57	57	57	63.63984204
199144	33.2	33	33.08333333	0.005666667	0.075277265	0.2	33.025	33.1	33.1	69	67	68.33333333	0.666666667	0.816496581	2	68	68.5	69	23	21	21.66666667	0.666666667	0.816496581	2	21	21.5	22	94	93	93.16666667	0.166666667	0.40824829	1	93	93	93	101	101	101	112.9624308	7.194998328	0	101	101	101	57	57	57	63.63984204
199144	33.4	33.2	33.28333333	0.005666667	0.075277265	0.2	33.225	33.3	33.3	76	69	70.16666667	8.166666667	2.857738033	7	69	69	69	24	20	21.16666667	2.566666667	1.602081979	4	20	20.5	21.75	93	93	93	0	0	0	93	93	93	103	103	103	112.9624308	7.194998328	0	103	103	103	72	72	72	63.63984204
199144	33.2	33.2	33.2	0	0	0	33.2	33.2	33.2	66	65	65.83333333	0.166666667	0.40824829	1	66	66	66	24	20	22	2	1.414213562	4	21.25	22	22.75	95	95	95	0	0	0	95	95	95	123.1218626	109.3780536	116.0798099	112.9624308	7.194998328	13.74380904	113.1942255	115.9874504	118.8555816	69.97412107	61.02196635	65.13548333	63.63984204
199144	33.1	33	33.08333333	0.001666667	0.040824829	0.1	33.1	33.1	33.1	66	65	65.5	0.3	0.547722558	1	65	65.5	66	24	20	21.16666667	2.566666667	1.602081979	4	20	20.5	21.75	95	93	94.33333333	0.666666667	0.816496581	2	94	94.5	95	123.1218626	109.3780536	116.0798099	112.9624308	7.194998328	13.74380904	113.1942255	115.9874504	118.8555816	69.97412107	61.02196635	65.13548333	63.63984204
199144	33	33	33	0	0	0	33	33	33	67	66	66.66666667	0.266666667	0.516397779	1	66.25	67	67	23	21	21.83333333	0.566666667	0.752772653	2	21.25	22	22	93	92	92.83333333	0.166666667	0.40824829	1	93	93	93	123.1218626	109.3780536	116.0798099	112.9624308	7.194998328	13.74380904	113.1942255	115.9874504	118.8555816	69.97412107	61.02196635	65.13548333	63.63984204
199144	33.1	33	33.04285714	0.002857143	0.053452248	0.1	33	33	33.1	67	65	66	0.333333333	0.577350269	2	66	66	66	24	20	21.57142857	1.619047619	1.272418021	4	21	21	22	95	93	93.57142857	0.619047619	0.786795792	2	93	93	94	123.1218626	109.3780536	116.0798099	112.9624308	7.194998328	13.74380904	113.1942255	115.9874504	118.8555816	69.97412107	61.02196635	65.13548333	63.63984204
199144	33.3	33.2	33.25714286	0.002857143	0.053452248	0.1	33.2	33.3	33.3	66	66	66	0	0	0	66	66	66	24	22	23.14285714	0.476190476	0.690065559	2	23	23	23.5	95	95	95	0	0	0	95	95	95	123.1218626	109.3780536	116.0798099	112.9624308	7.194998328	13.74380904	113.1942255	115.9874504	118.8555816	69.97412107	61.02196635	65.13548333	63.63984204
199144	33.4	33.3	33.32857143	0.002380952	0.048795004	0.1	33.3	33.3	33.35	68	66	66.57142857	0.619047619	0.786795792	2	66	66	67	27	23	24.14285714	2.142857143	1.463850109	4	23	24	24.5	96	95	95.42857143	0.285714286	0.534522484	1	95	95	96	123.1218626	109.3780536	116.0798099	112.9624308	7.194998328	13.74380904	113.1942255	115.9874504	118.8555816	69.97412107	61.02196635	65.13548333	63.63984204
200082	36.5	36.2	36.42857143	0.012380952	0.111269728	0.3	36.4	36.5	36.5	85	79	82.14285714	4.80952381	2.193062655	6	80.5	83	83.5	39	14	23.33333333	186.3333333	13.65039682	25	15.5	17	28	99	99	99	0	0	0	99	99	99	128	128	128	112.9624308	7.194998328	0	128	128	128	81	81	81	63.63984204
200082	36.5	34.2	35.87142857	0.719047619	0.847966756	2.3	35.65	36.2	36.45	83	77	79.85714286	3.476190476	1.864454471	6	79	80	80.5	56	38	47	162	12.72792206	18	42.5	47	51.5	99	98	98.66666667	0.333333333	0.577350269	1	98.5	99	99	128	117	122.5	60.5	7.778174593	11	119.75	122.5	125.25	81	71	76	50
200082	36.6	36.4	36.51666667	0.005666667	0.075277265	0.2	36.5	36.5	36.575	87	82	84.5	3.5	1.870828693	5	83.25	84.5	85.75	39	14	23.33333333	186.3333333	13.65039682	25	15.5	17	28	99	94	97.83333333	4.166666667	2.041241452	5	97.5	99	99	121	121	121	112.9624308	7.194998328	0	121	121	121	76	76	76	63.63984204
200082	36.7	36.6	36.61666667	0.001666667	0.040824829	0.1	36.6	36.6	36.6	92	84	89.66666667	8.266666667	2.875181154	8	90	90.5	91	21.81056185	17.59217302	19.61572794	7.138336722	1.685183516	4.218388832	18.70551551	19.55847351	20.46279609	97	93	94	2.8	1.673320053	4	93	93	94.5	119	119	119	112.9624308	7.194998328	0	119	119	119	84	84	84	63.63984204
200082	37.2	34.2	36.34285714	1.206190476	1.098267033	3	36	36.8	37.1	94	91	92.42857143	1.619047619	1.272418021	3	91.5	92	93.5	60	34	46	60	7.745966692	26	44	45	47.5	93	92	92.85714286	0.142857143	0.377964473	1	93	93	93	122	122	122	112.9624308	7.194998328	0	122	122	122	63	63	63	63.63984204
200082	37.2	34.2	36.33333333	1.438666667	1.199444316	3	35.925	36.95	37.075	94	90	91.83333333	2.166666667	1.471960144	4	91	91.5	92.75	49	34	40.33333333	42.26666667	6.501281925	15	35	39	45.25	94	93	93.33333333	0.266666667	0.516397779	1	93	93	93.75	122	122	122	112.9624308	7.194998328	0	122	122	122	63	63	63	63.63984204
200082	37.4	36.4	37.06666667	0.158666667	0.398329847	1	36.875	37.2	37.375	94	89	92.33333333	3.066666667	1.751190072	5	92.25	93	93	60	44	49	42.4	6.511528238	16	45	45.5	52	94	92	93.16666667	0.566666667	0.752772653	2	93	93	93.75	125	125	125	112.9624308	7.194998328	0	125	125	125	75	75	75	63.63984204
200082	36.9	36.7	36.8	0.008	0.089442719	0.2	36.725	36.8	36.875	95	93	93.5	0.7	0.836660027	2	93	93	93.75	37	37	37	0	0	0	37	37	37	94	92	92.83333333	0.566666667	0.752772653	2	92.25	93	93	125	125	125	112.9624308	7.194998328	0	125	125	125	79	79	79	63.63984204
200082	36.8	36.6	36.65714286	0.006190476	0.078679579	0.2	36.6	36.6	36.7	93	90	91.85714286	1.476190476	1.214985793	3	91	92	93	21.81056185	17.59217302	19.61572794	7.138336722	1.685183516	4.218388832	18.70551551	19.55847351	20.46279609	94	93	93.14285714	0.142857143	0.377964473	1	93	93	93	119	119	119	112.9624308	7.194998328	0	119	119	119	84	84	84	63.63984204
201478	33.4	33.2	33.28571429	0.011428571	0.106904497	0.2	33.2	33.2	33.4	60	56	59.14285714	2.476190476	1.573591585	4	59	60	60	21.81056185	17.59217302	19.61572794	7.138336722	1.685183516	4.218388832	18.70551551	19.55847351	20.46279609	96	94	95	0.666666667	0.816496581	2	94.5	95	95.5	90	87	88.5	4.5	2.121320344	3	87.75	88.5	89.25	63	56	59.5	24.5
201478	33.6	33.2	33.43333333	0.038666667	0.196638416	0.4	33.25	33.5	33.6	64	56	59.33333333	9.066666667	3.011090611	8	57	60	60	21.81056185	17.59217302	19.61572794	7.138336722	1.685183516	4.218388832	18.70551551	19.55847351	20.46279609	97	94	95	1.6	1.264911064	3	94	94.5	95.75	90	87	88.5	4.5	2.121320344	3	87.75	88.5	89.25	63	56	59.5	24.5
201478	33.6	33.4	33.53333333	0.010666667	0.103279556	0.2	33.45	33.6	33.6	64	62	62.83333333	0.966666667	0.98319208	2	62	62.5	63.75	21.81056185	17.59217302	19.61572794	7.138336722	1.685183516	4.218388832	18.70551551	19.55847351	20.46279609	96	95	95.66666667	0.266666667	0.516397779	1	95.25	96	96	113	102	107.5	60.5	7.778174593	11	104.75	107.5	110.25	75	73	74	2
201478	33.8	33.4	33.62857143	0.032380952	0.179947082	0.4	33.5	33.6	33.8	66	62	63.85714286	2.80952381	1.67616342	4	62.5	64	65	21.81056185	17.59217302	19.61572794	7.138336722	1.685183516	4.218388832	18.70551551	19.55847351	20.46279609	96	95	95.83333333	0.166666667	0.40824829	1	96	96	96	105	102	103.5	4.5	2.121320344	3	102.75	103.5	104.25	73	73	73	0
201478	33	32.4	32.68571429	0.064761905	0.254483604	0.6	32.5	32.6	32.9	56	54	54.57142857	0.952380952	0.975900073	2	54	54	55	21.81056185	17.59217302	19.61572794	7.138336722	1.685183516	4.218388832	18.70551551	19.55847351	20.46279609	98	95	96.71428571	0.904761905	0.951189731	3	96.5	97	97	100	88	94	72	8.485281374	12	91	94	97	64	63	63.5	0.5
201478	33	32.4	32.62857143	0.072380952	0.269037084	0.6	32.4	32.6	32.8	56	52	54	2.666666667	1.632993162	4	53	54	55	21.81056185	17.59217302	19.61572794	7.138336722	1.685183516	4.218388832	18.70551551	19.55847351	20.46279609	98	97	97.42857143	0.285714286	0.534522484	1	97	97	98	88	88	88	112.9624308	7.194998328	0	88	88	88	63	63	63	63.63984204
201478	33.4	33.2	33.33333333	0.010666667	0.103279556	0.2	33.25	33.4	33.4	60	56	58.33333333	3.866666667	1.966384161	4	56.5	59	60	21.81056185	17.59217302	19.61572794	7.138336722	1.685183516	4.218388832	18.70551551	19.55847351	20.46279609	98	95	96.16666667	1.366666667	1.169045194	3	95.25	96	96.75	87	77	82	50	7.071067812	10	79.5	82	84.5	56	52	54	8
201478	33.2	32.4	32.8	0.08	0.282842712	0.8	32.65	32.8	32.95	56	54	54.66666667	1.066666667	1.032795559	2	54	54	55.5	21.81056185	17.59217302	19.61572794	7.138336722	1.685183516	4.218388832	18.70551551	19.55847351	20.46279609	98	95	96.5	1.1	1.048808848	3	96	96.5	97	100	90	95	50	7.071067812	10	92.5	95	97.5	64	60	62	8
201478	33.8	33.6	33.76666667	0.006666667	0.081649658	0.2	33.8	33.8	33.8	66	64	64.83333333	0.966666667	0.98319208	2	64	64.5	65.75	21.81056185	17.59217302	19.61572794	7.138336722	1.685183516	4.218388832	18.70551551	19.55847351	20.46279609	96	96	96	0	0	0	96	96	96	105	105	105	112.9624308	7.194998328	0	105	105	105	73	73	73	63.63984204
203500	33.1	32.8	32.96666667	0.014666667	0.121106014	0.3	32.9	32.95	33.075	73	72	72.66666667	0.266666667	0.516397779	1	72.25	73	73	16	14	14.83333333	0.566666667	0.752772653	2	14.25	15	15	99	99	99	0	0	0	99	99	99	112	100	108.7142857	17.57142857	4.191828786	12	108	111	111	70	61	63.42857143	8.952380952
203500	32.35	31.9	31.96428571	0.028928571	0.170084013	0.45	31.9	31.9	31.9	95	91	93.42857143	2.285714286	1.511857892	4	92.5	94	94.5	16	16	16	0	0	0	16	16	16	99	95	97.28571429	2.904761905	1.704336206	4	96	97	99	105	87	98.4	37.6	6.131883887	18	95.25	99.5	103	55	52	53.1	0.988888889
203500	32	31.9	31.94285714	0.002857143	0.053452248	0.1	31.9	31.9	32	97	91	93.85714286	4.142857143	2.035400978	6	92.5	94	95	18	16	16.42857143	0.619047619	0.786795792	2	16	16	16.5	97	95	96.16666667	0.566666667	0.752772653	2	96	96	96.75	116	101	107.7	29.56666667	5.437523946	15	103.5	106	112.5	56	53	54.4	0.933333333
203500	32.3	32	32.11666667	0.013666667	0.116904519	0.3	32.025	32.1	32.175	96	71	82.66666667	118.2666667	10.87504789	25	73.75	81	92	26	14	18.33333333	29.46666667	5.428320796	12	14	16	22.5	99	98	98.5	0.333333333	0.577350269	1	98	98.5	99	132	95	113.5	190.2727273	13.79393806	37	100.5	113.5	126.25	65	56	60.25	10.56818182
203500	32.1	32	32.01428571	0.001428571	0.037796447	0.1	32	32	32	102	86	96.57142857	29.28571429	5.411627693	16	95	98	100	28	18	23.28571429	15.9047619	3.98807747	10	20	24	26.5	99	97	98.25	0.916666667	0.957427108	2	97.75	98.5	99	132	109	124.4	29.68571429	5.448459809	23	123.5	125	126.5	65	58	61.6	4.685714286
203500	32.9	32.5	32.72857143	0.022380952	0.149602648	0.4	32.65	32.7	32.85	73	71	71.57142857	0.619047619	0.786795792	2	71	71	72	16	14	14.71428571	0.571428571	0.755928946	2	14	15	15	99	98	98.57142857	0.285714286	0.534522484	1	98	99	99	111	95	105.375	22.83928571	4.779046528	16	104.75	106	107.5	64	61	61.875	0.982142857
203500	32.7	32.4	32.55	0.019	0.137840488	0.3	32.425	32.55	32.675	71	71	71	0	0	0	71	71	71	16	14	15	0.8	0.894427191	2	14.25	15	15.75	99	98	98.16666667	0.166666667	0.40824829	1	98	98	98	107	95	102.8571429	15.14285714	3.891382421	12	102	104	105	64	61	61.71428571	1.238095238
203500	32	32	32	0	0	0	32	32	32	104	98	101.3333333	6.266666667	2.503331114	6	99.5	101.5	103.5	28	19	22.33333333	16.66666667	4.082482905	9	19.25	20.5	25.5	99	97	98	1	1	2	97.5	98	98.5	131	118	123.3846154	11.08974359	3.330126663	13	122	123	125	64	56	59.23076923	7.692307692
203500	32	32	32	0	0	0	32	32	32	104	92	98.66666667	22.66666667	4.760952286	12	95.5	99	102.5	21	16	17.66666667	3.066666667	1.751190072	5	17	17	17.75	99	96	98	2	1.414213562	3	97	99	99	125	107	115.2727273	22.81818182	4.776838057	18	114.5	116	117	59	54	55.36363636	2.054545455
203656	38.1	30.1	35.15	14.155	3.762313118	8	32.075	37.15	37.8	110	97	103.1666667	22.96666667	4.792355023	13	99.75	103.5	105.75	28	16	21.33333333	16.66666667	4.082482905	12	19.25	21	22.75	99	99	99	6.921248842	1.217235733	0	99	99	99	216	178	197	722	26.87005769	38	187.5	197	206.5	101	93	97	32
203656	38	37.1	37.48333333	0.125666667	0.354494946	0.9	37.225	37.4	37.725	108	80	92.33333333	140.2666667	11.84342293	28	82.75	90	101.75	19	7	10	26	5.099019514	12	7	8	9	99	98	98.75	0.25	0.5	1	98.75	99	99	166	152	159	98	9.899494937	14	155.5	159	162.5	90	82	86	32
203656	38.2	37.1	37.81428571	0.151428571	0.389138242	1.1	37.65	38	38.05	95	79	83.14285714	31.14285714	5.580578567	16	80	81	83.5	19	4	12.16666667	46.96666667	6.853223086	15	7	12.5	18	99	98	98.71428571	0.238095238	0.487950036	1	98.5	99	99	157	152	154.5	12.5	3.535533906	5	153.25	154.5	155.75	93	82	87.5	60.5
203656	38.2	38	38.1	0.008	0.089442719	0.2	38.025	38.1	38.175	81	79	80	0.4	0.632455532	2	80	80	80	18	4	15.66666667	32.66666667	5.715476066	14	18	18	18	99	98	98.66666667	0.333333333	0.577350269	1	98.5	99	99	157	140	148.5	144.5	12.02081528	17	144.25	148.5	152.75	93	80	86.5	84.5
203656	37.4	37.1	37.26666667	0.010666667	0.103279556	0.3	37.225	37.3	37.3	85	80	81.83333333	3.366666667	1.834847859	5	81	81	82.5	19	18	18.16666667	0.166666667	0.40824829	1	18	18	18	96.41513599	93.78849034	95.23194193	6.921248842	1.217235733	2.626645644	94.71257391	95.34245171	95.85045329	184	173	178.5	60.5	7.778174593	11	175.75	178.5	181.25	96	87	91.5	40.5
203656	38.1	36.3	37.67142857	0.379047619	0.615668433	1.8	37.8	37.8	37.95	102	92	96.57142857	10.28571429	3.207134903	10	95	96	98	22	16	19.71428571	4.238095238	2.058663459	6	19	20	21	96.41513599	93.78849034	95.23194193	6.921248842	1.217235733	2.626645644	94.71257391	95.34245171	95.85045329	216	212	214	8	2.828427125	4	213	214	215	102	101	101.5	0.5
203656	38	29.9	35.38571429	14.1247619	3.758292419	8.1	33.15	37.8	37.85	96	89	92.57142857	7.619047619	2.760262237	7	90.5	92	95	26	18	20.42857143	7.619047619	2.760262237	8	19	19	21	96.41513599	93.78849034	95.23194193	6.921248842	1.217235733	2.626645644	94.71257391	95.34245171	95.85045329	212	212	212	112.9624308	7.194998328	0	212	212	212	102	102	102	63.63984204
203656	37.8	37.1	37.5	0.086666667	0.294392029	0.7	37.25	37.6	37.75	84	79	81.42857143	3.952380952	1.988059595	5	80	81	83	19	18	18.14285714	0.142857143	0.377964473	1	18	18	18	99	99	99	6.921248842	1.217235733	0	99	99	99	192	173	182.5	180.5	13.43502884	19	177.75	182.5	187.25	102	87	94.5	112.5
203656	37.9	37.6	37.78333333	0.013666667	0.116904519	0.3	37.725	37.8	37.875	84	79	80.83333333	4.966666667	2.228601953	5	79	80	82.5	18	18	18	0	0	0	18	18	18	99	99	99	0	0	0	99	99	99	192	155	173.5	684.5	26.1629509	37	164.25	173.5	182.75	102	89	95.5	84.5
204519	35.9	35.6	35.71666667	0.013666667	0.116904519	0.3	35.625	35.7	35.775	84	80	82	2	1.414213562	4	81.25	82	82.75	22	14	16.5	10.3	3.209361307	8	14	15.5	17.75	92	91	91.83333333	0.166666667	0.40824829	1	92	92	92	155	120	144	148.3333333	12.17921727	35	140	150	151.5	62	60	60.85714286	0.80952381
204519	36	35.7	35.84285714	0.012857143	0.113389342	0.3	35.75	35.9	35.9	88	82	84.14285714	4.80952381	2.193062655	6	82.5	84	85	22	14	17.14285714	9.142857143	3.023715784	8	14.5	17	19	92	92	92	0	0	0	92	92	92	155	135	143	49.33333333	7.023769169	20	139	141	146	65	60	62.28571429	3.904761905
204519	36.1	35.9	36	0.008	0.089442719	0.2	35.925	36	36.075	88	84	86	1.6	1.264911064	4	86	86	86	19	15	17.33333333	3.466666667	1.861898673	4	15.75	18	18.75	93	92	92.4	0.3	0.547722558	1	92	92	93	150	130	139.8333333	46.96666667	6.853223086	20	136.25	140.5	142.5	65	58	61.5	9.1
204519	35.2	35	35.1	0.004	0.063245553	0.2	35.1	35.1	35.1	78	74	75.5	2.3	1.516575089	4	74.25	75.5	76	21	13	15.5	15.1	3.885871846	8	13	13	18.25	93	92	92.5	0.3	0.547722558	1	92	92.5	93	160	115	144.3333333	327	18.08314132	45	126	154	157	80	57	63.66666667	50.25
204519	35	34.9	34.98333333	0.001666667	0.040824829	0.1	35	35	35	76	72	74.33333333	2.666666667	1.632993162	4	73.25	74.5	75.75	26	16	21.16666667	15.76666667	3.970726214	10	18	22	23.75	94	92	93.33333333	0.666666667	0.816496581	2	93	93.5	94	122	114	118	32	5.656854249	8	116	118	120	58	55	56.5	4.5
204519	35.4	35.1	35.2	0.013333333	0.115470054	0.3	35.1	35.2	35.25	80	74	76.85714286	3.476190476	1.864454471	6	76	77	77.5	21	12	14.42857143	9.952380952	3.154739443	9	13	13	14.5	93	92	92.42857143	0.285714286	0.534522484	1	92	92	93	159	150	155.1428571	9.80952381	3.132015934	9	153.5	155	157.5	65	59	62.57142857	6.619047619
204519	35.5	35.2	35.38333333	0.013666667	0.116904519	0.3	35.325	35.4	35.475	81	77	79	2.8	1.673320053	4	77.5	79.5	80	20	12	15.83333333	10.16666667	3.188521078	8	13.5	15.5	18.25	93	92	92.33333333	0.266666667	0.516397779	1	92	92	92.75	159	150	154.3333333	9.066666667	3.011090611	9	153.25	154	155.5	63	59	60.66666667	1.866666667
204519	35	34.9	34.92857143	0.002380952	0.048795004	0.1	34.9	34.9	34.95	78	72	74.42857143	3.619047619	1.902379462	6	73.5	74	75	26	17	22.57142857	9.619047619	3.10145895	9	21	24	24.5	95	94	94.28571429	0.238095238	0.487950036	1	94	94	94.5	124	114	119	50	7.071067812	10	116.5	119	121.5	58	55	56.5	4.5
204519	34.9	34.9	34.9	0	0	0	34.9	34.9	34.9	78	74	74.85714286	2.142857143	1.463850109	4	74	74	75	32	21	26	20	4.472135955	11	22.5	25	29.5	95	94	94.42857143	0.285714286	0.534522484	1	94	94	95	124	113	118.5	60.5	7.778174593	11	115.75	118.5	121.25	58	56	57	2
204943	33.3	33.3	33.3	0	0	0	33.3	33.3	33.3	52	46	47.85714286	4.142857143	2.035400978	6	47	47	48	17	15	15.71428571	0.571428571	0.755928946	2	15	16	16	98	97	97.57142857	0.285714286	0.534522484	1	97	98	98	123	122	122.5714286	0.285714286	0.534522484	1	122	123	123	75	72	73.28571429	1.571428571
204943	33.3	32.4	33.05714286	0.172857143	0.41576092	0.9	32.9	33.3	33.3	47	46	46.57142857	0.285714286	0.534522484	1	46	47	47	16	15	15.28571429	0.238095238	0.487950036	1	15	15	15.5	98	97	97.71428571	0.238095238	0.487950036	1	97.5	98	98	123	118	121	4.666666667	2.160246899	5	119.5	122	122.5	73	70	71.71428571	1.571428571
204943	33.3	32.4	32.93333333	0.150666667	0.388158043	0.9	32.625	33.1	33.2	47	45	45.83333333	0.566666667	0.752772653	2	45.25	46	46	16	15	15.16666667	0.166666667	0.40824829	1	15	15	15	98	97	97.16666667	0.166666667	0.40824829	1	97	97	97	121	116	118	2.8	1.673320053	5	117.25	118	118	72	69	70	1.2
204943	33.6	33.3	33.51666667	0.013666667	0.116904519	0.3	33.5	33.55	33.6	48	44	45.66666667	2.666666667	1.632993162	4	44.25	45.5	46.75	19	14	15.66666667	3.066666667	1.751190072	5	15	15	15.75	99	96	96.83333333	1.366666667	1.169045194	3	96	96.5	97	116	113	114.3333333	1.466666667	1.211060142	3	113.25	114.5	115	69	67	67.66666667	0.666666667
204943	34	32.8	33.68571429	0.178095238	0.422013315	1.2	33.65	33.9	33.9	47	36	43.42857143	17.95238095	4.237025012	11	41.5	46	46	26	16	21	16.66666667	4.082482905	10	17.5	22	24	99	98	98.71428571	0.238095238	0.487950036	1	98.5	99	99	123	120	121.2857143	0.904761905	0.951189731	3	121	121	121.5	72	70	71.28571429	0.571428571
204943	33.9	32.8	33.63333333	0.178666667	0.4226898	1.1	33.65	33.8	33.875	46	36	41.5	19.1	4.370354677	10	38.25	41.5	45.5	22	16	17.66666667	5.866666667	2.422120283	6	16	16.5	18.5	99	98	98.33333333	0.266666667	0.516397779	1	98	98	98.75	123	119	121	2	1.414213562	4	120.25	121	121.75	72	70	71	0.8
204943	34	33.5	33.81666667	0.045666667	0.213697606	0.5	33.675	33.9	33.975	47	46	46.33333333	0.266666667	0.516397779	1	46	46	46.75	26	17	22.83333333	11.36666667	3.371448749	9	21.5	24	25	99	98	98.83333333	0.166666667	0.40824829	1	99	99	99	121	119	120.5	0.7	0.836660027	2	120.25	121	121	72	70	71	0.4
204943	33.8	33.6	33.68333333	0.005666667	0.075277265	0.2	33.625	33.7	33.7	45	39	42.5	6.7	2.588435821	6	40.5	43	44.75	22	16	19.5	4.7	2.167948339	6	18.5	20	20.75	99	98	98.33333333	0.266666667	0.516397779	1	98	98	98.75	120	116	118	3.6	1.897366596	4	116.25	118	119.75	71	69	69.33333333	0.666666667
204943	33.7	33.5	33.6	0.003333333	0.057735027	0.2	33.6	33.6	33.6	47	39	44.14285714	6.142857143	2.478478796	8	44	45	45	22	15	18.14285714	9.476190476	3.078342164	7	15	19	20.5	99	96	97.42857143	1.952380952	1.397276262	3	96	98	98.5	120	113	115.8571429	8.142857143	2.853569194	7	113.5	115	118	69	67	68.14285714	1.142857143
207557	36.8	36.2	36.55	0.067	0.258843582	0.6	36.35	36.6	36.775	103	100	101.1428571	1.142857143	1.069044968	3	100.5	101	101.5	29	20	24	14	3.741657387	9	21.5	23	26.5	99	87	93.42857143	17.61904762	4.197504928	12	91	93	96.5	134	111	121.1111111	48.61111111	6.972166888	23	118	119	122	68	61	65.66666667	6
207557	36.8	36.8	36.8	0	0	0	36.8	36.8	36.8	103	98	100.5	3.5	1.870828693	5	99.25	100.5	101.75	30	23	27.33333333	9.066666667	3.011090611	7	25.25	29	29	99	87	94.83333333	16.56666667	4.070217029	12	95.25	96	96	130	117	121.625	28.26785714	5.3167525	13	118	119.5	123.25	71	62	67	6.857142857
207557	35.55618578	34.72113201	35.24934126	0.745971632	0.345173883	0.835053765	35.1299215	35.32607195	35.44986	101	96	98.28571429	2.904761905	1.704336206	5	97	99	99	29	27	27.71428571	0.571428571	0.755928946	2	27	28	28	99	97	97.85714286	0.476190476	0.690065559	2	97.5	98	98	136	99	116.6666667	145.5	12.06233808	37	109	119	122	88	65	70.33333333	50.25
207557	35.55618578	34.72113201	35.24934126	0.745971632	0.345173883	0.835053765	35.1299215	35.32607195	35.44986	99	97	97.83333333	0.966666667	0.98319208	2	97	97.5	98.75	28	18	26.16666667	16.16666667	4.020779361	10	27.25	28	28	99	97	97.83333333	0.566666667	0.752772653	2	97.25	98	98	136	110	121.5	60.57142857	7.782764841	26	118.25	120.5	123.5	88	63	70.75	54.78571429
207557	35.8	34.7	35.54285714	0.152857143	0.390969491	1.1	35.55	35.6	35.8	98	90	94.42857143	10.95238095	3.309438163	8	92	94	97.5	20	16	17.28571429	1.904761905	1.380131119	4	16.5	17	17.5	99	79	93.33333333	61.06666667	7.814516406	20	91.25	96.5	98.75	144	140	142	8	2.828427125	4	141	142	143	81	78	79.5	4.5
207557	35.8	34.5	35.08571429	0.284761905	0.533630869	1.3	34.65	34.9	35.55	94	80	87.14285714	38.47619048	6.2029179	14	81	90	92	29	16	21.57142857	36.95238095	6.078847008	13	16.5	18	27.5	99	96	97.8	1.7	1.303840481	3	97	98	99	146	144	145	2	1.414213562	2	144.5	145	145.5	78	63	70.5	112.5
207557	35.8	35.5	35.66666667	0.014666667	0.121106014	0.3	35.6	35.65	35.775	100	97	98.5	1.1	1.048808848	3	98	98.5	99	27	17	19.83333333	15.36666667	3.920034013	10	17	18.5	20.75	99	78	89.33333333	78.66666667	8.86942313	21	81.75	92.5	95	140	133	136.5	24.5	4.949747468	7	134.75	136.5	138.25	81	66	73.5	112.5
207557	36.7	35.9	36.28333333	0.081666667	0.285773803	0.8	36.125	36.25	36.45	101	100	100.3333333	0.266666667	0.516397779	1	100	100	100.75	24	20	21.66666667	2.666666667	1.632993162	4	20.25	21.5	22.75	97	90	92.66666667	5.466666667	2.338090389	7	92	92	92.75	139	111	124.3333333	106.2666667	10.30857248	28	119.5	121.5	131	71	61	66.83333333	10.56666667
207557	35.55618578	34.72113201	35.24934126	0.745971632	0.345173883	0.835053765	35.1299215	35.32607195	35.44986	101	92	95.66666667	13.86666667	3.723797345	9	92.5	95	98.25	29	24	26.5	2.7	1.643167673	5	26	26.5	27	98	96	97.16666667	0.566666667	0.752772653	2	97	97	97.75	128	99	109.25	99.92857143	9.996427933	29	100.75	108	113.5	74	58	65.625	19.69642857
208938	36.3	36.2	36.25	0.003	0.054772256	0.1	36.2	36.25	36.3	69	68	68.33333333	0.266666667	0.516397779	1	68	68	68.75	20	16	18.16666667	2.166666667	1.471960144	4	17.25	18.5	19	96.41513599	93.78849034	95.23194193	6.921248842	1.217235733	2.626645644	94.71257391	95.34245171	95.85045329	107	101	103.6666667	5.866666667	2.422120283	6	102	103	105.5	60	57	59.16666667	1.366666667
208938	37.3	34.55	36.80833333	1.226416667	1.107436981	2.75	37.2	37.25	37.3	87	85	86.28571429	0.904761905	0.951189731	2	85.5	87	87	19	12	14.14285714	5.476190476	2.340126167	7	13	13	14.5	96.41513599	93.78849034	95.23194193	6.921248842	1.217235733	2.626645644	94.71257391	95.34245171	95.85045329	104	86	96.57142857	39.61904762	6.29436634	18	93.5	97	101	63	53	57.71428571	13.23809524
208938	37.3	33.6	36.5	2.076666667	1.441064421	3.7	36.35	37.3	37.3	87	80	83.57142857	7.952380952	2.819996623	7	81	85	85.5	15	10	13	2.333333333	1.527525232	5	13	13	13.5	96.41513599	93.78849034	95.23194193	6.921248842	1.217235733	2.626645644	94.71257391	95.34245171	95.85045329	116	86	103.8571429	101.1428571	10.05698052	30	100	104	110.5	73	53	63.14285714	42.47619048
208938	36.9	36.7	36.75	0.007	0.083666003	0.2	36.7	36.7	36.775	75	72	73.5	1.9	1.378404875	3	72.25	73.5	74.75	19	13	17.33333333	4.666666667	2.160246899	6	18	18	18	99	99	99	6.921248842	1.217235733	0	99	99	99	127	101	113.6666667	111.8666667	10.57670396	26	105.25	113.5	121.75	76	59	66.33333333	54.26666667
208938	36.9	36.1	36.65714286	0.076190476	0.276026224	0.8	36.6	36.7	36.85	76	71	73.28571429	2.904761905	1.704336206	5	72.5	73	74	23	10	15.85714286	18.47619048	4.298393941	13	13	16	18	99	99	99	0	0	0	99	99	99	127	98	111.4285714	128.2857143	11.32632837	29	102.5	109	120.5	76	56	66.14285714	66.47619048
208938	36.6	36.2	36.42857143	0.035714286	0.188982237	0.4	36.25	36.5	36.6	72	68	69.85714286	1.80952381	1.345185418	4	69	70	70.5	21	16	18.28571429	2.571428571	1.603567451	5	17.5	18	19	96.41513599	93.78849034	95.23194193	6.921248842	1.217235733	2.626645644	94.71257391	95.34245171	95.85045329	106	101	102.5714286	4.285714286	2.070196678	5	101	102	103.5	60	57	59	1.333333333
208938	36.7	36.5	36.6	0.004	0.063245553	0.2	36.6	36.6	36.6	72	70	71	0.8	0.894427191	2	70.25	71	71.75	22	18	19.5	2.7	1.643167673	4	18.25	19	20.5	96.41513599	93.78849034	95.23194193	6.921248842	1.217235733	2.626645644	94.71257391	95.34245171	95.85045329	105	95	100.3333333	11.86666667	3.444802849	10	98.75	101	101.75	60	54	57.83333333	5.766666667
208938	36.9	36.1	36.6	0.095	0.3082207	0.8	36.6	36.6	36.8	80	71	75	10.8	3.286335345	9	73	74.5	76.75	23	10	14.16666667	23.76666667	4.875106836	13	10.75	13	15.25	99	99	99	6.921248842	1.217235733	0	99	99	99	109	96	100.8333333	24.56666667	4.956477244	13	97.25	99.5	103.25	72	56	59.83333333	37.36666667
208938	37.3	33.6	36.25	2.115	1.454303957	3.7	35.85	36.95	37.15	81	80	80.83333333	0.166666667	0.40824829	1	81	81	81	13	10	12.16666667	1.366666667	1.169045194	3	12	12.5	13	96.41513599	93.78849034	95.23194193	6.921248842	1.217235733	2.626645644	94.71257391	95.34245171	95.85045329	116	98	106.8333333	54.56666667	7.386925387	18	100.5	108.5	111.25	73	57	64	39.2
210041	35.1	34.9	35	0.004	0.063245553	0.2	35	35	35	75	75	75	0	0	0	75	75	75	10	10	10	0	0	0	10	10	10	96.41513599	93.78849034	95.23194193	6.921248842	1.217235733	2.626645644	94.71257391	95.34245171	95.85045329	162	134	144.7142857	74.23809524	8.616153158	28	141	144	145.5	72	65	70	6
210041	35.3	35.1	35.2	0.008	0.089442719	0.2	35.125	35.2	35.275	76	75	75.16666667	0.166666667	0.40824829	1	75	75	75	10	10	10	0	0	0	10	10	10	96.41513599	93.78849034	95.23194193	6.921248842	1.217235733	2.626645644	94.71257391	95.34245171	95.85045329	139	136	137.5	1.1	1.048808848	3	137	137.5	138	69	67	67.83333333	0.566666667
210041	35	34.9	34.94285714	0.002857143	0.053452248	0.1	34.9	34.9	35	76	75	75.14285714	0.142857143	0.377964473	1	75	75	75	15	10	10.71428571	3.571428571	1.889822365	5	10	10	10	96.41513599	93.78849034	95.23194193	6.921248842	1.217235733	2.626645644	94.71257391	95.34245171	95.85045329	162	111	136.125	267.8392857	16.36579621	51	124.75	139	145.25	72	55	65.875	43.55357143
210041	35	34.9	34.93333333	0.002666667	0.051639778	0.1	34.9	34.9	34.975	86	75	78.83333333	18.96666667	4.355073669	11	75.25	78	80.75	15	10	10.83333333	4.166666667	2.041241452	5	10	10	10	96.41513599	93.78849034	95.23194193	6.921248842	1.217235733	2.626645644	94.71257391	95.34245171	95.85045329	139	99	116	244.8	15.64608577	40	102.75	116	124.75	68	50	57.33333333	49.46666667
210041	35.6	35.3	35.48333333	0.013666667	0.116904519	0.3	35.425	35.5	35.575	91	88	90	1.2	1.095445115	3	90	90	90.75	11	10	10.33333333	0.266666667	0.516397779	1	10	10	10.75	96.41513599	93.78849034	95.23194193	6.921248842	1.217235733	2.626645644	94.71257391	95.34245171	95.85045329	135	91	121.6666667	337.4666667	18.37026583	44	112.75	131	134.25	66	46	60	71.6
210041	35.4	35.2	35.32857143	0.005714286	0.075592895	0.2	35.3	35.3	35.4	77	75	75.85714286	0.476190476	0.690065559	2	75.5	76	76	10	10	10	0	0	0	10	10	10	96.41513599	93.78849034	95.23194193	6.921248842	1.217235733	2.626645644	94.71257391	95.34245171	95.85045329	162	136	143.375	78.83928571	8.87914893	26	137	140	146.75	71	67	68.625	3.125
210041	35.4	34.9	35.17142857	0.065714286	0.256347978	0.5	34.9	35.3	35.4	77	75	76.28571429	0.571428571	0.755928946	2	76	76	77	10	10	10	0	0	0	10	10	10	96.41513599	93.78849034	95.23194193	6.921248842	1.217235733	2.626645644	94.71257391	95.34245171	95.85045329	162	96	138.125	364.4107143	19.08954463	66	136.5	140	146.75	71	52	66.5	38.57142857
210041	35.5	35.1	35.27142857	0.022380952	0.149602648	0.4	35.15	35.3	35.35	91	88	89.28571429	1.238095238	1.112697281	3	88.5	89	90	10	10	10	0	0	0	10	10	10	96.41513599	93.78849034	95.23194193	6.921248842	1.217235733	2.626645644	94.71257391	95.34245171	95.85045329	145	130	134	22	4.69041576	15	132	132	134.25	67	64	65	1.142857143
210041	35.3	35	35.11666667	0.013666667	0.116904519	0.3	35.025	35.1	35.175	89	88	88.33333333	0.266666667	0.516397779	1	88	88	88.75	10	10	10	0	0	0	10	10	10	96.41513599	93.78849034	95.23194193	6.921248842	1.217235733	2.626645644	94.71257391	95.34245171	95.85045329	145	132	135.4285714	22.61904762	4.755948656	13	132	134	136.5	67	64	65.28571429	1.571428571
210983	34.2	34.1	34.13333333	0.002666667	0.051639778	0.1	34.1	34.1	34.175	75	68	71.16666667	8.566666667	2.926886856	7	69	70.5	73.5	21.81056185	17.59217302	19.61572794	7.138336722	1.685183516	4.218388832	18.70551551	19.55847351	20.46279609	99	97	97.83333333	0.966666667	0.98319208	2	97	97.5	98.75	116	116	116	112.9624308	7.194998328	0	116	116	116	70	70	70	63.63984204
210983	34.3	34.1	34.18571429	0.004761905	0.069006556	0.2	34.15	34.2	34.2	72	68	69.85714286	1.80952381	1.345185418	4	69	70	70.5	21.81056185	17.59217302	19.61572794	7.138336722	1.685183516	4.218388832	18.70551551	19.55847351	20.46279609	98	95	96.57142857	0.952380952	0.975900073	3	96	97	97	116	116	116	112.9624308	7.194998328	0	116	116	116	70	70	70	63.63984204
210983	34.3	34.2	34.26666667	0.002666667	0.051639778	0.1	34.225	34.3	34.3	71	69	69.83333333	0.566666667	0.752772653	2	69.25	70	70	21.81056185	17.59217302	19.61572794	7.138336722	1.685183516	4.218388832	18.70551551	19.55847351	20.46279609	96	95	95.83333333	0.166666667	0.40824829	1	96	96	96	115	115	115	112.9624308	7.194998328	0	115	115	115	69	69	69	63.63984204
210983	33.8	33.8	33.8	0	0	0	33.8	33.8	33.8	63	59	60.83333333	4.166666667	2.041241452	4	59	60.5	62.75	21.81056185	17.59217302	19.61572794	7.138336722	1.685183516	4.218388832	18.70551551	19.55847351	20.46279609	97	97	97	0	0	0	97	97	97	100	100	100	112.9624308	7.194998328	0	100	100	100	59	59	59	63.63984204
210983	34	33.8	33.88333333	0.005666667	0.075277265	0.2	33.825	33.9	33.9	60	59	59.16666667	0.166666667	0.40824829	1	59	59	59	21.81056185	17.59217302	19.61572794	7.138336722	1.685183516	4.218388832	18.70551551	19.55847351	20.46279609	96.41513599	93.78849034	95.23194193	6.921248842	1.217235733	2.626645644	94.71257391	95.34245171	95.85045329	102	102	102	112.9624308	7.194998328	0	102	102	102	59	59	59	63.63984204
210983	34.1	34	34.01666667	0.001666667	0.040824829	0.1	34	34	34	78	58	62	61.6	7.848566748	20	59	59	59	21.81056185	17.59217302	19.61572794	7.138336722	1.685183516	4.218388832	18.70551551	19.55847351	20.46279609	99	99	99	6.921248842	1.217235733	0	99	99	99	98	98	98	112.9624308	7.194998328	0	98	98	98	54	54	54	63.63984204
210983	34	33.9	33.95714286	0.002857143	0.053452248	0.1	33.9	34	34	59	58	58.85714286	0.142857143	0.377964473	1	59	59	59	21.81056185	17.59217302	19.61572794	7.138336722	1.685183516	4.218388832	18.70551551	19.55847351	20.46279609	96.41513599	93.78849034	95.23194193	6.921248842	1.217235733	2.626645644	94.71257391	95.34245171	95.85045329	102	102	102	112.9624308	7.194998328	0	102	102	102	59	59	59	63.63984204
210983	33.8	33.8	33.8	0	0	0	33.8	33.8	33.8	64	62	62.85714286	0.80952381	0.899735411	2	62	63	63.5	21.81056185	17.59217302	19.61572794	7.138336722	1.685183516	4.218388832	18.70551551	19.55847351	20.46279609	99	95	97.14285714	1.476190476	1.214985793	4	97	97	97.5	103	103	103	112.9624308	7.194998328	0	103	103	103	59	59	59	63.63984204
210983	33.8	33.6	33.75714286	0.006190476	0.078679579	0.2	33.75	33.8	33.8	70	62	64.28571429	7.571428571	2.751622898	8	62.5	64	64.5	21.81056185	17.59217302	19.61572794	7.138336722	1.685183516	4.218388832	18.70551551	19.55847351	20.46279609	99	95	96.71428571	2.238095238	1.496026483	4	95.5	97	97.5	103	103	103	112.9624308	7.194998328	0	103	103	103	59	59	59	63.63984204
211611	36.2	34.1	35.45714286	0.65952381	0.812110713	2.1	35	35.8	36.05	104	98	101.2857143	3.238095238	1.799470822	6	101	101	102	21.81056185	17.59217302	19.61572794	7.138336722	1.685183516	4.218388832	18.70551551	19.55847351	20.46279609	99	97	97.57142857	0.619047619	0.786795792	2	97	97	98	107	98	105	10	3.16227766	9	105.5	106	106.5	50	47	49.28571429	1.238095238
211611	36.3	35.8	36.14285714	0.036190476	0.190237946	0.5	36.05	36.2	36.3	103	98	101.2857143	2.571428571	1.603567451	5	101	102	102	21.81056185	17.59217302	19.61572794	7.138336722	1.685183516	4.218388832	18.70551551	19.55847351	20.46279609	97	96	96.57142857	0.285714286	0.534522484	1	96	97	97	125	105	111.75	48.78571429	6.984677107	20	106	111	115	61	49	52.25	16.5
211611	36.3	36.3	36.3	0	0	0	36.3	36.3	36.3	103	99	101.1666667	1.766666667	1.329160136	4	101	101	101.75	21.81056185	17.59217302	19.61572794	7.138336722	1.685183516	4.218388832	18.70551551	19.55847351	20.46279609	96	96	96	0	0	0	96	96	96	125	115	118.5714286	18.61904762	4.314979446	10	115	116	122	61	52	54.85714286	9.80952381
211611	36.3	36.2	36.28333333	0.001666667	0.040824829	0.1	36.3	36.3	36.3	98	95	96	1.6	1.264911064	3	95	95.5	96.75	21.81056185	17.59217302	19.61572794	7.138336722	1.685183516	4.218388832	18.70551551	19.55847351	20.46279609	97	97	97	0	0	0	97	97	97	120	113	116.1666667	7.766666667	2.786873995	7	113.75	116.5	117.75	56	53	54.5	1.9
211611	36.2	36.2	36.2	0.745971632	0.345173883	0	36.2	36.2	36.2	94	91	92.66666667	1.066666667	1.032795559	3	92.25	93	93	21.81056185	17.59217302	19.61572794	7.138336722	1.685183516	4.218388832	18.70551551	19.55847351	20.46279609	98	98	98	0	0	0	98	98	98	111	105	107.1666667	5.766666667	2.401388487	6	105.25	106.5	108.5	57	52	54.16666667	3.366666667
211611	35.55618578	34.72113201	35.24934126	0.745971632	0.345173883	0.835053765	35.1299215	35.32607195	35.44986	93	91	92.28571429	0.571428571	0.755928946	2	92	92	93	21.81056185	17.59217302	19.61572794	7.138336722	1.685183516	4.218388832	18.70551551	19.55847351	20.46279609	98	97	97.85714286	0.142857143	0.377964473	1	98	98	98	113	105	109.8571429	9.142857143	3.023715784	8	108	111	112	59	53	56.28571429	4.238095238
211611	35.55618578	34.72113201	35.24934126	0.745971632	0.345173883	0.835053765	35.1299215	35.32607195	35.44986	93	90	91.83333333	0.966666667	0.98319208	3	92	92	92	21.81056185	17.59217302	19.61572794	7.138336722	1.685183516	4.218388832	18.70551551	19.55847351	20.46279609	98	97	97.83333333	0.166666667	0.40824829	1	98	98	98	116	108	112.8333333	9.366666667	3.060501048	8	111.5	113	115.25	61	57	58.66666667	2.666666667
211611	36.2	36.2	36.2	0	0	0	36.2	36.2	36.2	98	93	95	3.2	1.788854382	5	94	94.5	95.75	21.81056185	17.59217302	19.61572794	7.138336722	1.685183516	4.218388832	18.70551551	19.55847351	20.46279609	98	98	98	0	0	0	98	98	98	120	109	115.8333333	15.36666667	3.920034013	11	115	116	118.5	58	54	56	2
211611	36.3	36.2	36.24285714	0.002857143	0.053452248	0.1	36.2	36.2	36.3	98	93	95.28571429	2.238095238	1.496026483	5	95	95	95.5	21.81056185	17.59217302	19.61572794	7.138336722	1.685183516	4.218388832	18.70551551	19.55847351	20.46279609	98	97	97.42857143	0.285714286	0.534522484	1	97	97	98	120	115	116.8571429	3.142857143	1.772810521	5	115.5	117	117.5	56	54	55.42857143	0.619047619
211820	34.6	34.6	34.6	0.745971632	0.345173883	0	34.6	34.6	34.6	88	74	81.33333333	45.46666667	6.742897498	14	75	82.5	87	19	17	18.5	0.7	0.836660027	2	18.25	19	19	94	92	93	0.8	0.894427191	2	92.25	93	93.75	145	126	139	64.8	8.049844719	19	134.5	143	144.75	95	84	88.66666667	14.26666667
211820	34.6	34.6	34.6	0.745971632	0.345173883	0	34.6	34.6	34.6	78	74	75.57142857	2.619047619	1.618347187	4	74	76	76.5	19	17	17.57142857	0.619047619	0.786795792	2	17	17	18	95	93	94.28571429	0.571428571	0.755928946	2	94	94	95	147	126	140.2857143	53.9047619	7.341986237	21	138.5	143	144.5	88	70	78.71428571	55.9047619
211820	33.4	33.4	33.4	0.745971632	0.345173883	0	33.4	33.4	33.4	87	76	80.42857143	18.28571429	4.276179871	11	76.5	81	83	20	19	19.28571429	0.238095238	0.487950036	1	19	19	19.5	92	91	91.14285714	0.142857143	0.377964473	1	91	91	91	143	94	119.8571429	395.4761905	19.88658318	49	104	123	135.5	88	79	83.28571429	12.9047619
211820	35.55618578	34.72113201	35.24934126	0.745971632	0.345173883	0.835053765	35.1299215	35.32607195	35.44986	87	76	81.16666667	15.76666667	3.970726214	11	78.75	81	83.25	20	19	19.5	0.3	0.547722558	1	19	19.5	20	91	91	91	0	0	0	91	91	91	151	123	137.8571429	74.80952381	8.649249899	28	135	137	142	89	76	85.28571429	19.23809524
211820	32.9	28.2	29.9	6.79	2.605762844	4.7	28.4	28.6	30.75	80	60	72.66666667	121.3333333	11.01514109	20	69	78	79	15	12	14	3	1.732050808	3	13.5	15	15	94	93	93.66666667	0.333333333	0.577350269	1	93.5	94	94	148	130	141	70	8.366600265	18	136.75	143	147.25	70	63	66.25	8.916666667
211820	37.8	28.6	34.7	27.91	5.282991577	9.2	33.15	37.7	37.75	71	60	65.66666667	30.33333333	5.507570547	11	63	66	68.5	15	12	13.66666667	2.333333333	1.527525232	3	13	14	14.5	95	93	94	1	1	2	93.5	94	94.5	155	139	146	67	8.185352772	16	141.5	144	149.5	77	65	69.66666667	41.33333333
211820	37.7	37.7	37.7	0	0	0	37.7	37.7	37.7	77	74	75.5	1.5	1.224744871	3	74.5	76	76	18	14	16.33333333	2.266666667	1.505545305	4	15.5	17	17	95	94	94.83333333	0.166666667	0.40824829	1	95	95	95	149	135	144.5	26.3	5.128352562	14	143.5	146	147.75	79	70	72.16666667	12.56666667
211820	37.8	37.5	37.64	0.013	0.114017543	0.3	37.6	37.6	37.7	80	64	71.6	47.3	6.877499546	16	66	71	77	16	13	14.6	1.3	1.140175425	3	14	15	15	95	93	94.4	0.8	0.894427191	2	94	95	95	155	143	148.2	24.7	4.969909456	12	144	148	151	77	66	71	20.5
211820	33.4	33.4	33.4	0.745971632	0.345173883	0	33.4	33.4	33.4	82	76	78.25	6.916666667	2.62995564	6	76.75	77.5	79	20	19	19.25	0.25	0.5	1	19	19	19.25	92	90	91	0.666666667	0.816496581	2	90.75	91	91.25	113	94	99.75	79.58333333	8.920949127	19	94.75	96	101	86	79	81.25	10.91666667
214975	38	38	38	0	0	0	38	38	38	70	68	68.83333333	0.966666667	0.98319208	2	68	68.5	69.75	24	21	21.66666667	1.466666667	1.211060142	3	21	21	21.75	98	98	98	0	0	0	98	98	98	107	101	102.5	5.1	2.258317958	6	101.25	102	102	80	77	78	1.2
214975	37.8	34	36.87142857	2.045714286	1.430284687	3.8	36.65	37.5	37.75	92	74	79.28571429	36.9047619	6.074928963	18	75.5	78	80	22	18	19.85714286	2.476190476	1.573591585	4	19	19	21	96.41513599	93.78849034	95.23194193	6.921248842	1.217235733	2.626645644	94.71257391	95.34245171	95.85045329	136	114	123.5	64	8	22	115.5	126	128	121	77	90.5	206.2857143
214975	37.9	37.5	37.78571429	0.021428571	0.146385011	0.4	37.75	37.8	37.9	78	68	73.42857143	11.28571429	3.359421719	10	71.5	74	75.5	24	19	21	3.333333333	1.825741858	5	19.5	21	22	96.41513599	93.78849034	95.23194193	6.921248842	1.217235733	2.626645644	94.71257391	95.34245171	95.85045329	136	99	121.625	121.4107143	11.01865302	37	118.25	123.5	128	104	76	84.875	78.41071429
214975	37.9	37.8	37.85	0.003	0.054772256	0.1	37.8	37.85	37.9	92	74	81.66666667	46.66666667	6.831300511	18	78.25	79	85.75	42	25	30.5	35.5	5.958187644	17	28	28.5	30.5	99	97	97.33333333	0.666666667	0.816496581	2	97	97	97	125	104	111.1666667	52.56666667	7.250287351	21	108	109.5	111	112	78	89.66666667	148.2666667
214975	38	37.8	37.88571429	0.004761905	0.069006556	0.2	37.85	37.9	37.9	101	78	85.71428571	61.9047619	7.867957925	23	80	85	88	35	25	28.85714286	12.80952381	3.579039509	10	26	29	30.5	99	97	98	1.333333333	1.154700538	2	97	98	99	178	108	130.6666667	514.75	22.68810261	70	111	125	143	164	80	103.2222222	684.4444444
214975	38	37.9	37.95714286	0.002857143	0.053452248	0.1	37.9	38	38	85	68	74.42857143	46.28571429	6.803360514	17	70	71	78.5	38	21	27.14285714	50.14285714	7.081162132	17	21.5	26	31	98	97	97.71428571	0.238095238	0.487950036	1	97.5	98	98	134	101	110	144	12	33	102	105.5	111	96	69	80	58.28571429
214975	38	37.8	37.9	0.004	0.063245553	0.2	37.9	37.9	37.9	85	71	76.16666667	38.56666667	6.210206652	14	71.5	73.5	80.75	42	26	34	43.2	6.57267069	16	28.5	36	37.5	98	97	97.66666667	0.266666667	0.516397779	1	97.25	98	98	134	101	110.7142857	160.9047619	12.68482408	33	103	104	115	96	69	80.14285714	67.14285714
214975	38	37.8	37.91666667	0.009666667	0.098319208	0.2	37.825	37.95	38	101	66	81.33333333	177.0666667	13.30663995	35	70.5	83	87.25	35	20	26.33333333	31.86666667	5.645056835	15	22	26	29.25	99	99	99	6.921248842	1.217235733	0	99	99	99	178	97	128.75	738.5	27.17535648	81	108.5	127.5	143.5	164	76	99.25	890.7857143
214975	38	37.9	37.91666667	0.001666667	0.040824829	0.1	37.9	37.9	37.9	72	66	68.66666667	5.466666667	2.338090389	6	67.25	68	70.25	24	20	21.16666667	2.566666667	1.602081979	4	20	20.5	21.75	96.41513599	93.78849034	95.23194193	6.921248842	1.217235733	2.626645644	94.71257391	95.34245171	95.85045329	122	99	113.3333333	85.06666667	9.223159256	23	109	114	121.25	104	76	86	104.4
215628	38.3	38.2	38.28333333	0.001666667	0.040824829	0.1	38.3	38.3	38.3	96	90	93.33333333	4.666666667	2.160246899	6	92.25	93.5	94.75	21.81056185	17.59217302	19.61572794	7.138336722	1.685183516	4.218388832	18.70551551	19.55847351	20.46279609	95	94	94.5	0.3	0.547722558	1	94	94.5	95	165	153	160.8333333	18.56666667	4.308905507	12	159.75	162.5	163	65	61	63.33333333	1.866666667
215628	38.3	38.2	38.28	0.002	0.04472136	0.1	38.3	38.3	38.3	94	88	91.2	4.7	2.167948339	6	91	91	92	21.81056185	17.59217302	19.61572794	7.138336722	1.685183516	4.218388832	18.70551551	19.55847351	20.46279609	96	95	95.2	0.2	0.447213595	1	95	95	95	173	151	161.6	62.8	7.924645102	22	159	162	163	67	61	63.4	5.3
215628	38.2	37.7	38.01666667	0.029666667	0.172240142	0.5	38	38.05	38.1	96	93	94.5	1.1	1.048808848	3	94	94.5	95	21.81056185	17.59217302	19.61572794	7.138336722	1.685183516	4.218388832	18.70551551	19.55847351	20.46279609	98	94	95.16666667	2.566666667	1.602081979	4	94	94.5	95.75	171	156	162.6666667	37.86666667	6.153589738	15	158.25	161	167.5	66	62	64	2.8
215628	38.3	38	38.2	0.013333333	0.115470054	0.3	38.15	38.2	38.3	96	90	94	4	2	6	93.5	95	95	21.81056185	17.59217302	19.61572794	7.138336722	1.685183516	4.218388832	18.70551551	19.55847351	20.46279609	95	94	94.42857143	0.285714286	0.534522484	1	94	94	95	163	153	159.7142857	13.57142857	3.683941988	10	158.5	159	163	64	61	63.14285714	1.142857143
215628	38.3	38.2	38.21666667	0.001666667	0.040824829	0.1	38.2	38.2	38.2	95	94	94.33333333	0.266666667	0.516397779	1	94	94	94.75	21.81056185	17.59217302	19.61572794	7.138336722	1.685183516	4.218388832	18.70551551	19.55847351	20.46279609	95	93	94.16666667	0.566666667	0.752772653	2	94	94	94.75	165	153	158.6666667	25.06666667	5.006662228	12	154.5	158.5	162.5	69	65	66.83333333	2.566666667
215628	37.3	27	32.45	22.0175	4.692280895	10.3	27.825	34.2	36.5	89	87	88.57142857	0.619047619	0.786795792	2	88.5	89	89	21.81056185	17.59217302	19.61572794	7.138336722	1.685183516	4.218388832	18.70551551	19.55847351	20.46279609	96	95	95.71428571	0.238095238	0.487950036	1	95.5	96	96	158	149	152.8571429	10.47619048	3.236694375	9	150.5	152	155	64	61	61.85714286	1.142857143
215628	38.3	27	33.59166667	26.21241667	5.119806311	11.3	29.2125	35.25	37.725	91	88	89.16666667	0.966666667	0.98319208	3	89	89	89	21.81056185	17.59217302	19.61572794	7.138336722	1.685183516	4.218388832	18.70551551	19.55847351	20.46279609	96	95	95.83333333	0.166666667	0.40824829	1	96	96	96	162	151	155.5	16.3	4.037325848	11	152.75	155	157.25	64	61	62.33333333	1.866666667
215628	38.3	38.1	38.21428571	0.004761905	0.069006556	0.2	38.2	38.2	38.25	95	91	93.14285714	1.80952381	1.345185418	4	92.5	93	94	21.81056185	17.59217302	19.61572794	7.138336722	1.685183516	4.218388832	18.70551551	19.55847351	20.46279609	96	93	94.57142857	0.952380952	0.975900073	3	94	95	95	162	152	155	11.33333333	3.366501646	10	153	154	155.5	69	62	64.57142857	7.619047619
215628	38.3	38.1	38.18333333	0.005666667	0.075277265	0.2	38.125	38.2	38.2	94	91	92.83333333	1.366666667	1.169045194	3	92.25	93	93.75	21.81056185	17.59217302	19.61572794	7.138336722	1.685183516	4.218388832	18.70551551	19.55847351	20.46279609	96	94	95.16666667	0.566666667	0.752772653	2	95	95	95.75	162	152	155	12.8	3.577708764	10	153.25	154	154.75	69	61	63	8.8
216155	36.7	28.3	33.05	15.571	3.946010644	8.4	30.05	33.3	36.625	72	68	69.83333333	2.166666667	1.471960144	4	69	69.5	70.75	21.81056185	17.59217302	19.61572794	7.138336722	1.685183516	4.218388832	18.70551551	19.55847351	20.46279609	97	96	96.4	0.3	0.547722558	1	96	96	97	144	144	144	112.9624308	7.194998328	0	144	144	144	90	90	90	63.63984204
216155	36.8	28.3	35.47142857	10.01571429	3.164761332	8.5	36.55	36.7	36.7	71	67	68.42857143	1.952380952	1.397276262	4	67.5	68	69	21.81056185	17.59217302	19.61572794	7.138336722	1.685183516	4.218388832	18.70551551	19.55847351	20.46279609	97	95	96	0.8	0.894427191	2	95.25	96	96.75	144	144	144	112.9624308	7.194998328	0	144	144	144	90	90	90	63.63984204
216155	36.8	36.6	36.7	0.004	0.063245553	0.2	36.7	36.7	36.7	68	66	66.66666667	0.666666667	0.816496581	2	66	66.5	67	21.81056185	17.59217302	19.61572794	7.138336722	1.685183516	4.218388832	18.70551551	19.55847351	20.46279609	96	95	95.5	0.3	0.547722558	1	95	95.5	96	123.1218626	109.3780536	116.0798099	112.9624308	7.194998328	13.74380904	113.1942255	115.9874504	118.8555816	69.97412107	61.02196635	65.13548333	63.63984204
216155	35.2	33	34.03333333	0.566666667	0.752772653	2.2	33.65	34	34.35	78	65	70.33333333	31.86666667	5.645056835	13	67	67.5	74.75	21.81056185	17.59217302	19.61572794	7.138336722	1.685183516	4.218388832	18.70551551	19.55847351	20.46279609	98	96	97.33333333	0.666666667	0.816496581	2	97	97.5	98	123.1218626	109.3780536	116.0798099	112.9624308	7.194998328	13.74380904	113.1942255	115.9874504	118.8555816	69.97412107	61.02196635	65.13548333	63.63984204
216155	35.1	32.1	34.03333333	1.502666667	1.22583305	3	33.325	34.65	34.775	79	76	77	1.6	1.264911064	3	76	76.5	77.75	21.81056185	17.59217302	19.61572794	7.138336722	1.685183516	4.218388832	18.70551551	19.55847351	20.46279609	94	93	93.66666667	0.266666667	0.516397779	1	93.25	94	94	123.1218626	109.3780536	116.0798099	112.9624308	7.194998328	13.74380904	113.1942255	115.9874504	118.8555816	69.97412107	61.02196635	65.13548333	63.63984204
216155	33.9	27.9	31.42	6.277	2.505394181	6	29.8	32.3	33.2	76	70	72.4	5.3	2.302172887	6	71	72	73	21.81056185	17.59217302	19.61572794	7.138336722	1.685183516	4.218388832	18.70551551	19.55847351	20.46279609	97	93	94.8	2.7	1.643167673	4	94	94	96	123.1218626	109.3780536	116.0798099	112.9624308	7.194998328	13.74380904	113.1942255	115.9874504	118.8555816	69.97412107	61.02196635	65.13548333	63.63984204
216155	35.1	32.3	34.08571429	1.031428571	1.015592719	2.8	33.55	34.6	34.75	78	72	75.42857143	4.619047619	2.149196971	6	74.5	76	76.5	21.81056185	17.59217302	19.61572794	7.138336722	1.685183516	4.218388832	18.70551551	19.55847351	20.46279609	94	93	93.85714286	0.142857143	0.377964473	1	94	94	94	123.1218626	109.3780536	116.0798099	112.9624308	7.194998328	13.74380904	113.1942255	115.9874504	118.8555816	69.97412107	61.02196635	65.13548333	63.63984204
216155	36	32.6	34.82857143	1.849047619	1.359796904	3.4	34.15	35.1	35.9	73	72	72.57142857	0.285714286	0.534522484	1	72	73	73	21.81056185	17.59217302	19.61572794	7.138336722	1.685183516	4.218388832	18.70551551	19.55847351	20.46279609	99	97	97.85714286	0.476190476	0.690065559	2	97.5	98	98	139	139	139	112.9624308	7.194998328	0	139	139	139	87	87	87	63.63984204
216155	36	33.6	34.81428571	0.861428571	0.928131764	2.4	34.1	35	35.45	73	65	70	10.66666667	3.265986324	8	67.5	72	72.5	21.81056185	17.59217302	19.61572794	7.138336722	1.685183516	4.218388832	18.70551551	19.55847351	20.46279609	99	97	97.85714286	0.476190476	0.690065559	2	97.5	98	98	123.1218626	109.3780536	116.0798099	112.9624308	7.194998328	13.74380904	113.1942255	115.9874504	118.8555816	69.97412107	61.02196635	65.13548333	63.63984204
216156	35.9	34.4	35.68571429	0.321428571	0.56694671	1.5	35.9	35.9	35.9	85	75	80	11.33333333	3.366501646	10	78	80	82	27	25	25.71428571	0.571428571	0.755928946	2	25	26	26	96	90	93.42857143	7.285714286	2.699206233	6	91	94	96	123.1218626	109.3780536	116.0798099	112.9624308	7.194998328	13.74380904	113.1942255	115.9874504	118.8555816	69.97412107	61.02196635	65.13548333	63.63984204
216156	35.9	35.6	35.82857143	0.015714286	0.125356634	0.3	35.8	35.9	35.9	85	80	81.85714286	3.142857143	1.772810521	5	80.5	82	82.5	29	26	26.85714286	1.476190476	1.214985793	3	26	26	27.5	94	90	91.42857143	1.619047619	1.272418021	4	91	91	91.5	139	139	139	112.9624308	7.194998328	0	139	139	139	90	90	90	63.63984204
216156	36.8	35.6	36.1	0.275	0.524404424	1.2	35.7	35.9	36.5	82	75	80.16666667	6.966666667	2.639444386	7	80.25	81	81.75	30	26	28	2	1.414213562	4	27.25	28	28.75	93	91	91.83333333	0.966666667	0.98319208	2	91	91.5	92.75	139	139	139	112.9624308	7.194998328	0	139	139	139	90	90	90	63.63984204
216156	35.55618578	34.72113201	35.24934126	0.745971632	0.345173883	0.835053765	35.1299215	35.32607195	35.44986	78	71	73.5	9.666666667	3.109126351	7	71.75	72.5	74.25	29	22	25.5	12.33333333	3.511884584	7	22.75	25.5	28.25	97	93	95.25	2.916666667	1.707825128	4	94.5	95.5	96.25	123.1218626	109.3780536	116.0798099	112.9624308	7.194998328	13.74380904	113.1942255	115.9874504	118.8555816	69.97412107	61.02196635	65.13548333	63.63984204
216156	35.55618578	34.72113201	35.24934126	0.745971632	0.345173883	0.835053765	35.1299215	35.32607195	35.44986	89.84114434	83.98522757	86.73541049	12.73271622	2.280927688	5.855916775	85.39015605	86.61258778	87.94819246	21.81056185	17.59217302	19.61572794	7.138336722	1.685183516	4.218388832	18.70551551	19.55847351	20.46279609	96.41513599	93.78849034	95.23194193	6.921248842	1.217235733	2.626645644	94.71257391	95.34245171	95.85045329	123.1218626	109.3780536	116.0798099	112.9624308	7.194998328	13.74380904	113.1942255	115.9874504	118.8555816	69.97412107	61.02196635	65.13548333	63.63984204
216156	36.9	34.4	35.3	1.93	1.389244399	2.5	34.5	34.6	35.75	68	65	66.66666667	2.333333333	1.527525232	3	66	67	67.5	21	20	20.33333333	0.333333333	0.577350269	1	20	20	20.5	98	93	95.71428571	3.904761905	1.97604704	5	94.5	95	97.5	154	148	151	18	4.242640687	6	149.5	151	152.5	92	88	90	8
216156	34.4	34.4	34.4	0.745971632	0.345173883	0	34.4	34.4	34.4	89.84114434	83.98522757	86.73541049	12.73271622	2.280927688	5.855916775	85.39015605	86.61258778	87.94819246	21.81056185	17.59217302	19.61572794	7.138336722	1.685183516	4.218388832	18.70551551	19.55847351	20.46279609	98	94	96.25	4.25	2.061552813	4	94.75	96.5	98	123.1218626	109.3780536	116.0798099	112.9624308	7.194998328	13.74380904	113.1942255	115.9874504	118.8555816	69.97412107	61.02196635	65.13548333	63.63984204
216156	36.9	34.6	36.4	1.015	1.007472084	2.3	36.8	36.8	36.9	68	64	65.83333333	2.966666667	1.722401424	4	64.25	66	67	21	18	19.66666667	1.066666667	1.032795559	3	19.25	20	20	97	93	95.66666667	2.266666667	1.505545305	4	95.25	96	96.75	154	148	151	18	4.242640687	6	149.5	151	152.5	92	88	90	8
216156	35.55618578	34.72113201	35.24934126	0.745971632	0.345173883	0.835053765	35.1299215	35.32607195	35.44986	78	71	74.5	24.5	4.949747468	7	72.75	74.5	76.25	29	28	28.5	0.5	0.707106781	1	28.25	28.5	28.75	97	96	96.5	0.5	0.707106781	1	96.25	96.5	96.75	123.1218626	109.3780536	116.0798099	112.9624308	7.194998328	13.74380904	113.1942255	115.9874504	118.8555816	69.97412107	61.02196635	65.13548333	63.63984204
217539	33.2	32.6	32.88571429	0.051428571	0.226778684	0.6	32.7	33	33	90	82	85.71428571	8.571428571	2.927700219	8	84	84	88	34	34	34	0	0	0	34	34	34	95	93	94	1	1	2	93.5	94	94.5	86	54	70	212	14.56021978	32	56	72	83	68	44	56.57142857	115.6190476
217539	32.8	32.2	32.46666667	0.058666667	0.242212028	0.6	32.25	32.5	32.6	84	80	82	3.2	1.788854382	4	80.5	82	83.5	34	34	34	0	0	0	34	34	34	96	94	94.8	0.7	0.836660027	2	94	95	95	88	80	86	9.6	3.098386677	8	86	87	88	70	64	67.33333333	4.266666667
217539	32	31.4	31.7	0.044	0.20976177	0.6	31.6	31.7	31.8	78	76	77.33333333	1.066666667	1.032795559	2	76.5	78	78	37	34	35.5	2.7	1.643167673	3	34	35.5	37	94	92	93.16666667	0.966666667	0.98319208	2	92.25	93.5	94	94	90	92.33333333	3.866666667	1.966384161	4	90.5	93	94	72	70	71	1.2
217539	31.8	31.2	31.48571429	0.038095238	0.195180015	0.6	31.4	31.4	31.6	78	74	76.28571429	1.904761905	1.380131119	4	76	76	77	37	34	36.57142857	1.285714286	1.133893419	3	37	37	37	99	91	93.85714286	7.80952381	2.794552524	8	92	93	95	98	92	94.85714286	3.80952381	1.951800146	6	94	94	96	78	70	72.85714286	6.476190476
217539	33.8	33.4	33.6	0.026666667	0.163299316	0.4	33.5	33.6	33.7	102	94	98.28571429	7.238095238	2.690370837	8	97	98	100	34	34	34	0	0	0	34	34	34	96	95	95.71428571	0.238095238	0.487950036	1	95.5	96	96	112	74	92	280	16.73320053	38	75	98	105	74	56	65.14285714	65.14285714
217539	34	33.6	33.82857143	0.032380952	0.179947082	0.4	33.7	33.8	34	102	82	95.71428571	51.23809524	7.158079019	20	94	98	100	34	33	33.85714286	0.142857143	0.377964473	1	34	34	34	96	94	95.28571429	0.904761905	0.951189731	2	94.5	96	96	112	82	101.1428571	91.80952381	9.581728644	30	99	104	106	74	56	67.85714286	38.80952381
217539	33.6	33.4	33.43333333	0.006666667	0.081649658	0.2	33.4	33.4	33.4	98	92	94.66666667	4.266666667	2.065591118	6	94	94	95.5	34	34	34	0	0	0	34	34	34	97	95	96.16666667	0.566666667	0.752772653	2	96	96	96.75	78	74	75.5	3.1	1.760681686	4	74	75	76.75	60	56	57.33333333	2.666666667
217539	33.4	33	33.13333333	0.026666667	0.163299316	0.4	33	33.1	33.2	92	84	88.66666667	7.466666667	2.732520204	8	88	89	90	34	34	34	0	0	0	34	34	34	97	92	94	7	2.645751311	5	92.5	93	95	74	54	63.66666667	87.06666667	9.330952077	20	55	64	71.5	62	44	51.33333333	52.26666667
217539	31.4	31	31.23333333	0.022666667	0.150554531	0.4	31.2	31.2	31.35	78	74	76.33333333	2.266666667	1.505545305	4	76	76	77.5	37	37	37	0	0	0	37	37	37	99	91	94.83333333	6.966666667	2.639444386	8	94	94.5	95.75	133	96	103.2857143	174.9047619	13.2251564	37	97	100	100	78	68	75.14285714	15.80952381
217966	37.6	32.2	35.98	5.582	2.362625658	5.4	35.1	37.4	37.6	89	85	86.33333333	2.266666667	1.505545305	4	85.25	86	86.75	39	21	28.66666667	56.26666667	7.501111029	18	22.5	27.5	34	92	87	90.16666667	2.966666667	1.722401424	5	90	90.5	91	110	107	108.5	4.5	2.121320344	3	107.75	108.5	109.25	84	62	73	242
217966	35.3	30.6	33.63333333	2.734666667	1.653682759	4.7	33.3	34.15	34.475	85	79	80.85714286	3.80952381	1.951800146	6	80	80	81	33	23	26.28571429	11.57142857	3.401680257	10	24	26	27	99	93	96.14285714	7.476190476	2.734262328	6	93.5	97	98.5	81	80	80.5	0.5	0.707106781	1	80.25	80.5	80.75	49	47	48	2
217966	36.9	33.9	35.125	1.735833333	1.317510278	3	34.275	34.85	35.7	85	80	82	3	1.732050808	5	81	81	83	33	23	27.14285714	10.80952381	3.287784027	10	25	27	28.5	99	94	96.42857143	3.952380952	1.988059595	5	95	96	98	87	80	83.5	24.5	4.949747468	7	81.75	83.5	85.25	49	47	48	2
217966	28.8	28.5	28.65	0.045	0.212132034	0.3	28.575	28.65	28.725	85	83	84	0.666666667	0.816496581	2	83.5	84	84.5	25	23	23.85714286	0.80952381	0.899735411	2	23	24	24.5	96	95	95.42857143	0.285714286	0.534522484	1	95	95	96	108	106	107	2	1.414213562	2	106.5	107	107.5	56	54	55	2
217966	37.6	28.5	31.9625	18.24895833	4.271879953	9.1	28.725	30.875	34.1125	89	84	85.83333333	3.366666667	1.834847859	5	85	85	86.5	31	23	25.33333333	13.46666667	3.669695719	8	23	23	27.5	97	92	95	2.8	1.673320053	5	95	95	95.75	108	108	108	0	0	0	108	108	108	56	54	55	2
217966	37.7	32.2	36.70833333	4.892416667	2.211880798	5.5	37.4375	37.625	37.7	89	85	86.14285714	2.476190476	1.573591585	4	85	85	87	37	21	30.14285714	30.14285714	5.4902511	16	27.5	31	33.5	94	87	90	7.2	2.683281573	7	87.75	90.5	91	107	83	95	288	16.97056275	24	89	95	101	62	46	54	128
217966	37.8	37.55	37.70833333	0.008416667	0.091742393	0.25	37.7	37.7	37.775	89	82	85.5	5.5	2.34520788	7	85	85	86.5	37	26	30.33333333	14.26666667	3.777124126	11	28.25	30	31	96	87	92.6	13.3	3.646916506	9	91	94	95	100	83	91.5	144.5	12.02081528	17	87.25	91.5	95.75	55	46	50.5	40.5
217966	34.8	27.4	31.1	27.38	5.232590181	7.4	29.25	31.1	32.95	84	81	83	1.2	1.095445115	3	83	83	83.75	31	24	26	7.2	2.683281573	7	24.25	25	26.5	96	87	94.16666667	12.56666667	3.544949459	9	95	95.5	96	106	74	83.25	232.9166667	15.2616076	32	74.75	76.5	85	54	43	48.5	21.66666667
217966	37.7	30.5	35.03333333	15.57333333	3.94630629	7.2	33.7	36.9	37.3	85	81	83.16666667	2.566666667	1.602081979	4	82.25	83	84.5	34	25	29.5	11.5	3.391164992	9	28	28.5	32	96	75	89.83333333	82.16666667	9.064583094	21	85.25	95	95.75	87	72	79.5	112.5	10.60660172	15	75.75	79.5	83.25	49	40	44.5	40.5
218291	36.8	31.25	35.61	5.9455	2.438339599	5.55	36.6	36.7	36.7	73	72	72.6	0.3	0.547722558	1	72	73	73	21.81056185	17.59217302	19.61572794	7.138336722	1.685183516	4.218388832	18.70551551	19.55847351	20.46279609	94	90	92.6	2.8	1.673320053	4	92	93	94	126	126	126	112.9624308	7.194998328	0	126	126	126	57	57	57	63.63984204
218291	36.6	35.85	36.21	0.1055	0.324807635	0.75	36	36.1	36.5	68	66	66.83333333	0.566666667	0.752772653	2	66.25	67	67	21.81056185	17.59217302	19.61572794	7.138336722	1.685183516	4.218388832	18.70551551	19.55847351	20.46279609	96	93	94.66666667	1.466666667	1.211060142	3	94	94.5	95.75	81	78	79.5	4.5	2.121320344	3	78.75	79.5	80.25	47	47	47	0
218291	36.6	36	36.35714286	0.04952381	0.222539456	0.6	36.25	36.4	36.5	68	66	66.85714286	0.476190476	0.690065559	2	66.5	67	67	21.81056185	17.59217302	19.61572794	7.138336722	1.685183516	4.218388832	18.70551551	19.55847351	20.46279609	96	93	94	2	1.414213562	3	93	93	95	89	78	84	31	5.567764363	11	81.5	85	87	54	47	51	13
218291	36.5	35.8	36.28333333	0.061666667	0.24832774	0.7	36.3	36.35	36.4	67	65	66.16666667	0.566666667	0.752772653	2	66	66	66.75	21.81056185	17.59217302	19.61572794	7.138336722	1.685183516	4.218388832	18.70551551	19.55847351	20.46279609	93	93	93	0	0	0	93	93	93	97	85	90.33333333	37.33333333	6.110100927	12	87	89	93	55	52	53.66666667	2.333333333
218291	36.1	26.5	31.51	20.558	4.534093074	9.6	27.65	31.2	36.1	69	63	66	4.5	2.121320344	6	66	66	66	21.81056185	17.59217302	19.61572794	7.138336722	1.685183516	4.218388832	18.70551551	19.55847351	20.46279609	99	93	96.6	6.3	2.50998008	6	96	96	99	101	84	92.33333333	72.33333333	8.504900548	17	88	92	96.5	56	47	52.33333333	22.33333333
218291	36.8	34.6	36.45714286	0.672857143	0.820278698	2.2	36.7	36.8	36.8	74	60	71.28571429	25.23809524	5.023753103	14	72.5	73	73.5	21.81056185	17.59217302	19.61572794	7.138336722	1.685183516	4.218388832	18.70551551	19.55847351	20.46279609	98	92	94.28571429	3.571428571	1.889822365	6	93.5	94	94.5	125	108	116.5	144.5	12.02081528	17	112.25	116.5	120.75	60	53	56.5	24.5
218291	36.8	36.7	36.75714286	0.002857143	0.053452248	0.1	36.7	36.8	36.8	74	60	71.42857143	25.61904762	5.061526214	14	73	73	73.5	21.81056185	17.59217302	19.61572794	7.138336722	1.685183516	4.218388832	18.70551551	19.55847351	20.46279609	94	90	92.57142857	1.952380952	1.397276262	4	92	93	93.5	126	125	125.5	0.5	0.707106781	1	125.25	125.5	125.75	60	57	58.5	4.5
218291	36.3	25.8	33.15833333	15.85241667	3.981509345	10.5	32.275	34.575	35.7875	68	66	67.66666667	0.666666667	0.816496581	2	68	68	68	21.81056185	17.59217302	19.61572794	7.138336722	1.685183516	4.218388832	18.70551551	19.55847351	20.46279609	95	95	95	6.921248842	1.217235733	0	95	95	95	108	102	104.6666667	9.333333333	3.055050463	6	103	104	106	61	56	58	7
218291	36.1	27.65	32.61666667	9.532666667	3.087501687	8.45	31.3	32.95	34.7125	68	66	67.33333333	1.066666667	1.032795559	2	66.5	68	68	21.81056185	17.59217302	19.61572794	7.138336722	1.685183516	4.218388832	18.70551551	19.55847351	20.46279609	96	93	94.66666667	2.333333333	1.527525232	3	94	95	95.5	104	92	99.75	28.25	5.315072906	12	98.75	101.5	102.5	57	54	55.75	1.583333333
218292	35.55618578	34.72113201	35.24934126	0.745971632	0.345173883	0.835053765	35.1299215	35.32607195	35.44986	59	50	52.42857143	17.28571429	4.157609203	9	50	50	54	21.81056185	17.59217302	19.61572794	7.138336722	1.685183516	4.218388832	18.70551551	19.55847351	20.46279609	97	94	96.14285714	1.476190476	1.214985793	3	95.5	97	97	98	96	97	2	1.414213562	2	96.5	97	97.5	54	53	53.5	0.5
218292	35.55618578	34.72113201	35.24934126	0.745971632	0.345173883	0.835053765	35.1299215	35.32607195	35.44986	51	50	50.33333333	0.266666667	0.516397779	1	50	50	50.75	21.81056185	17.59217302	19.61572794	7.138336722	1.685183516	4.218388832	18.70551551	19.55847351	20.46279609	97	94	95	1.6	1.264911064	3	94	94.5	95.75	106	96	101	50	7.071067812	10	98.5	101	103.5	53	53	53	0
218292	35.55618578	34.72113201	35.24934126	0.745971632	0.345173883	0.835053765	35.1299215	35.32607195	35.44986	60	50	56.83333333	12.96666667	3.600925807	10	56.5	58	58.75	21.81056185	17.59217302	19.61572794	7.138336722	1.685183516	4.218388832	18.70551551	19.55847351	20.46279609	97	95	96.33333333	1.066666667	1.032795559	2	95.5	97	97	100	98	99	2	1.414213562	2	98.5	99	99.5	54	53	53.5	0.5
218292	36.7	34.3	35.21666667	0.753666667	0.868139774	2.4	34.675	35	35.55	62	54	56.5	8.7	2.949576241	8	54.5	56	56.75	18	6	11	28.4	5.329165038	12	7	9	15.5	98	97	97.33333333	0.266666667	0.516397779	1	97	97	97.75	111	108	109.5	4.5	2.121320344	3	108.75	109.5	110.25	58	58	58	0
218292	35.7	34	34.52	0.472	0.687022561	1.7	34.1	34.3	34.5	53	50	50.66666667	1.466666667	1.211060142	3	50	50	50.75	16	4	9.2	29.7	5.449770637	12	5	7	14	97	95	96	0.4	0.632455532	2	96	96	96	91	68	81.66666667	146.3333333	12.09683154	23	77	86	88.5	50	33	44.33333333	96.33333333
218292	35.55618578	34.72113201	35.24934126	0.745971632	0.345173883	0.835053765	35.1299215	35.32607195	35.44986	67	52	54.83333333	36.16666667	6.013872851	15	52	52	53.5	21.81056185	17.59217302	19.61572794	7.138336722	1.685183516	4.218388832	18.70551551	19.55847351	20.46279609	98	96	96.83333333	0.566666667	0.752772653	2	96.25	97	97	201	142	181	1141	33.77869151	59	171	200	200.5	92	60	80	304
218292	34.3	34	34.13333333	0.023333333	0.152752523	0.3	34.05	34.1	34.2	53	50	51.42857143	1.285714286	1.133893419	3	50.5	52	52	7	4	5.333333333	2.333333333	1.527525232	3	4.5	5	6	97	95	96.14285714	0.476190476	0.690065559	2	96	96	96.5	91	68	81.66666667	146.3333333	12.09683154	23	77	86	88.5	50	33	44.33333333	96.33333333
218292	37.4	34.9	36.91428571	0.811428571	0.900793301	2.5	37.05	37.3	37.35	57	49	52	7.333333333	2.708012802	8	50.5	51	53	15	8	11.14285714	6.80952381	2.60950643	7	9.5	10	13	97	93	94.28571429	1.571428571	1.253566341	4	94	94	94	97	96	96.5	0.5	0.707106781	1	96.25	96.5	96.75	52	51	51.5	0.5
218292	37.4	34.3	36.55714286	1.352857143	1.163123873	3.1	36.2	37.1	37.35	62	49	54.42857143	20.95238095	4.577377082	13	51	54	57	14	6	9.285714286	7.238095238	2.690370837	8	7.5	9	10.5	98	94	96	3.666666667	1.914854216	4	94	97	97.5	108	96	102	72	8.485281374	12	99	102	105	58	51	54.5	24.5
218295	38.9	38.9	38.9	0	0	0	38.9	38.9	38.9	89	87	88.14285714	0.80952381	0.899735411	2	87.5	88	89	21.81056185	17.59217302	19.61572794	7.138336722	1.685183516	4.218388832	18.70551551	19.55847351	20.46279609	98	97	97.71428571	0.238095238	0.487950036	1	97.5	98	98	103	94	97.85714286	9.80952381	3.132015934	9	95.5	98	99.5	53	48	50	3
218295	38.9	28.2	34.74285714	27.29619048	5.224575626	10.7	29.7	38.9	38.9	92	88	89.42857143	2.285714286	1.511857892	4	88.5	89	90	21.81056185	17.59217302	19.61572794	7.138336722	1.685183516	4.218388832	18.70551551	19.55847351	20.46279609	98	98	98	0	0	0	98	98	98	103	89	96.71428571	19.57142857	4.423960733	14	95	97	99	53	43	48.57142857	9.285714286
218295	38.8	38.8	38.8	0	0	0	38.8	38.8	38.8	86	85	85.83333333	0.166666667	0.40824829	1	86	86	86	21.81056185	17.59217302	19.61572794	7.138336722	1.685183516	4.218388832	18.70551551	19.55847351	20.46279609	98	98	98	0	0	0	98	98	98	113	94	101.8571429	46.80952381	6.841748593	19	97.5	101	105	60	48	51.57142857	21.28571429
218295	38.9	38.8	38.85	0.003	0.054772256	0.1	38.8	38.85	38.9	89	86	87.16666667	0.966666667	0.98319208	3	87	87	87	21.81056185	17.59217302	19.61572794	7.138336722	1.685183516	4.218388832	18.70551551	19.55847351	20.46279609	98	97	97.66666667	0.266666667	0.516397779	1	97.25	98	98	107	94	100.6666667	27.86666667	5.278888772	13	96.75	100.5	105	54	48	51.5	5.5
218295	38.8	38.8	38.8	0	0	0	38.8	38.8	38.8	86	85	85.16666667	0.166666667	0.40824829	1	85	85	85	21.81056185	17.59217302	19.61572794	7.138336722	1.685183516	4.218388832	18.70551551	19.55847351	20.46279609	99	99	99	0	0	0	99	99	99	105	104	104.3333333	0.266666667	0.516397779	1	104	104	104.75	50	50	50	0
218295	38.8	38.8	38.8	0	0	0	38.8	38.8	38.8	86	85	85.57142857	0.285714286	0.534522484	1	85	86	86	21.81056185	17.59217302	19.61572794	7.138336722	1.685183516	4.218388832	18.70551551	19.55847351	20.46279609	99	98	98.71428571	0.238095238	0.487950036	1	98.5	99	99	107	104	105.1428571	1.142857143	1.069044968	3	104.5	105	105.5	52	50	50.42857143	0.619047619
218295	38.8	38.8	38.8	0	0	0	38.8	38.8	38.8	87	86	86.16666667	0.166666667	0.40824829	1	86	86	86	21.81056185	17.59217302	19.61572794	7.138336722	1.685183516	4.218388832	18.70551551	19.55847351	20.46279609	99	98	98.16666667	0.166666667	0.40824829	1	98	98	98	107	101	104.1666667	6.566666667	2.562550813	6	102	105	105.75	52	49	50.16666667	1.366666667
218295	38.8	38.7	38.76666667	0.002666667	0.051639778	0.1	38.725	38.8	38.8	86	85	85.16666667	0.166666667	0.40824829	1	85	85	85	21.81056185	17.59217302	19.61572794	7.138336722	1.685183516	4.218388832	18.70551551	19.55847351	20.46279609	99	98	98.83333333	0.166666667	0.40824829	1	99	99	99	103	99	100.8333333	2.166666667	1.471960144	4	100	100.5	101.75	50	49	49.66666667	0.266666667
218295	38.8	38.7	38.77142857	0.002380952	0.048795004	0.1	38.75	38.8	38.8	86	85	85.57142857	0.285714286	0.534522484	1	85	86	86	21.81056185	17.59217302	19.61572794	7.138336722	1.685183516	4.218388832	18.70551551	19.55847351	20.46279609	99	98	98.28571429	0.238095238	0.487950036	1	98	98	98.5	113	99	102	24.33333333	4.932882862	14	99.5	101	101	56	49	50.57142857	5.952380952
219067	37.2	36.6	36.9	0.076	0.275680975	0.6	36.65	36.9	37.15	68	58	63.66666667	10.26666667	3.204163958	10	64	64	64	28	21	24.16666667	6.166666667	2.483277404	7	22.5	24.5	25	97	93	94.83333333	3.366666667	1.834847859	4	93.25	94.5	96.5	123.1218626	109.3780536	116.0798099	112.9624308	7.194998328	13.74380904	113.1942255	115.9874504	118.8555816	69.97412107	61.02196635	65.13548333	63.63984204
219067	37.2	36.6	36.97142857	0.072380952	0.269037084	0.6	36.8	37	37.2	68	50	58.57142857	34.28571429	5.855400438	18	56	58	61	28	17	23	13.33333333	3.651483717	11	21.5	22	25.5	99	94	97.28571429	2.904761905	1.704336206	5	97	97	98.5	169	169	169	112.9624308	7.194998328	0	169	169	169	84	84	84	63.63984204
219067	37.2	35.6	36.76666667	0.422666667	0.650128192	1.6	36.55	37.1	37.2	72	64	67.66666667	16.66666667	4.082482905	8	64	67	71.5	28	23	25.5	7.5	2.738612788	5	23	25.5	28	97	92	94.5	3.1	1.760681686	5	93.5	95	95	137	137	137	112.9624308	7.194998328	0	137	137	137	58	58	58	63.63984204
219067	37.2	36.4	37.05714286	0.08952381	0.299205297	0.8	37.1	37.2	37.2	72	64	70	8	2.828427125	8	70	70	72	29	23	26.57142857	4.952380952	2.225394561	6	25	28	28	97	94	95	1	1	3	94.5	95	95	137	137	137	112.9624308	7.194998328	0	137	137	137	58	58	58	63.63984204
219067	37	29.4	35.48571429	8.091428571	2.844543649	7.6	35.6	36.8	37	62	50	55.71428571	20.57142857	4.535573676	12	52	56	59	22	13	18.71428571	8.571428571	2.927700219	9	18	19	20.5	98	96	96.85714286	1.142857143	1.069044968	2	96	96	98	165	165	165	112.9624308	7.194998328	0	165	165	165	77	77	77	63.63984204
219067	37	36.8	36.97142857	0.005714286	0.075592895	0.2	37	37	37	56	50	52.28571429	3.238095238	1.799470822	6	52	52	52	20	13	16.14285714	7.80952381	2.794552524	7	13.5	17	18	98	96	97.71428571	0.571428571	0.755928946	2	98	98	98	165	165	165	112.9624308	7.194998328	0	165	165	165	77	77	77	63.63984204
219067	37	37	37	0	0	0	37	37	37	52	52	52	0	0	0	52	52	52	17	12	14.16666667	3.766666667	1.940790217	5	13	13.5	15.5	98	98	98	0	0	0	98	98	98	123.1218626	109.3780536	116.0798099	112.9624308	7.194998328	13.74380904	113.1942255	115.9874504	118.8555816	69.97412107	61.02196635	65.13548333	63.63984204
219067	37.2	37	37.06666667	0.010666667	0.103279556	0.2	37	37	37.15	58	50	54	9.6	3.098386677	8	52	54	56	26	13	19.33333333	33.86666667	5.819507425	13	14	19.5	24.25	99	97	98.16666667	0.566666667	0.752772653	2	98	98	98.75	169	169	169	112.9624308	7.194998328	0	169	169	169	84	84	84	63.63984204
219067	37.2	37.2	37.2	0	0	0	37.2	37.2	37.2	72	68	70	1.6	1.264911064	4	70	70	70	29	25	26.16666667	2.566666667	1.602081979	4	25	25.5	26.75	95	94	94.5	0.3	0.547722558	1	94	94.5	95	123.1218626	109.3780536	116.0798099	112.9624308	7.194998328	13.74380904	113.1942255	115.9874504	118.8555816	69.97412107	61.02196635	65.13548333	63.63984204
221017	36.4	36.1	36.25	0.011	0.104880885	0.3	36.2	36.25	36.3	104	100	102.3333333	2.266666667	1.505545305	4	102	102	103.5	33	26	28.16666667	6.566666667	2.562550813	7	27	27	28.5	99	95	97.4	3.3	1.816590212	4	96	98	99	94	77	82.71428571	32.23809524	5.677860093	17	79.5	81	84	57	48	51.71428571	9.904761905
221017	35.4	34.9	35.24285714	0.036190476	0.190237946	0.5	35.15	35.3	35.4	104	98	100.5714286	3.285714286	1.812653934	6	100	100	101	34	28	30.28571429	4.238095238	2.058663459	6	29	30	31	99	96	97.5	1.5	1.224744871	3	96.5	98	98	98	96	97	1	1	2	96.5	97	97.5	65	63	64.33333333	1.333333333
221017	35.3	33.1	34.62857143	0.599047619	0.773981666	2.2	34.4	34.9	35.15	104	100	101.2857143	2.571428571	1.603567451	4	100	101	102	39	28	32.71428571	15.9047619	3.98807747	11	30	32	35	99	96	97.33333333	1.466666667	1.211060142	3	96.25	97.5	98	98	92	95.66666667	10.33333333	3.214550254	6	94.5	97	97.5	65	60	63.33333333	8.333333333
221017	35.7	35.5	35.62857143	0.005714286	0.075592895	0.2	35.6	35.6	35.7	99	97	97.85714286	0.80952381	0.899735411	2	97	98	98.5	32	27	28.71428571	2.571428571	1.603567451	5	28	28	29	99	98	98.57142857	0.285714286	0.534522484	1	98	99	99	92	90	90.66666667	1.333333333	1.154700538	2	90	90	91	61	57	58.33333333	5.333333333
221017	35.9	35.7	35.76666667	0.006666667	0.081649658	0.2	35.7	35.75	35.8	99	98	98.83333333	0.166666667	0.40824829	1	99	99	99	28	26	27.33333333	0.666666667	0.816496581	2	27	27.5	28	99	98	98.83333333	0.166666667	0.40824829	1	99	99	99	96	89	91.6	7.3	2.701851217	7	90	91	92	66	57	59.6	13.8
221017	36.2	36	36.08571429	0.008095238	0.089973541	0.2	36	36.1	36.15	103	100	102.1428571	1.142857143	1.069044968	3	102	102	103	29	26	27.57142857	0.952380952	0.975900073	3	27	28	28	99	96	97.42857143	0.952380952	0.975900073	3	97	97	98	92	78	85.14285714	23.80952381	4.879500365	14	83	84	88	59	48	53.42857143	14.95238095
221017	36.1	35.9	36	0.004	0.063245553	0.2	36	36	36	103	100	102	1.6	1.264911064	3	101.25	102.5	103	32	28	29	2.4	1.549193338	4	28	28.5	29	99	97	97.6	0.8	0.894427191	2	97	97	98	99	83	90.16666667	34.96666667	5.913261931	16	85.75	91.5	92	65	52	58	24
221017	35.5	35.4	35.45	0.003	0.054772256	0.1	35.4	35.45	35.5	104	97	100.1666667	6.166666667	2.483277404	7	98.5	100.5	101	34	28	29.66666667	4.666666667	2.160246899	6	29	29	29	99	96	98	1.6	1.264911064	3	97.25	98.5	99	96	92	94	8	2.828427125	4	93	94	95	63	61	62	2
221017	35.6	35.5	35.55	0.003	0.054772256	0.1	35.5	35.55	35.6	98	97	97.33333333	0.266666667	0.516397779	1	97	97	97.75	32	27	29.33333333	2.666666667	1.632993162	5	29	29	29.75	99	98	98.5	0.333333333	0.577350269	1	98	98.5	99	90	90	90	0	0	0	90	90	90	62	61	61.5	0.5
221086	38	37.6	37.85	0.027	0.164316767	0.4	37.75	37.9	37.975	98	96	97.16666667	0.566666667	0.752772653	2	97	97	97.75	26	26	26	0	0	0	26	26	26	97	95	95.5	0.7	0.836660027	2	95	95	95.75	113	99	108	25.33333333	5.033222957	14	105.5	110	111.5	57	50	53.71428571	5.238095238
221086	38.1	37.9	37.95	0.007	0.083666003	0.2	37.9	37.9	37.975	100	99	99.5	0.3	0.547722558	1	99	99.5	100	27	26	26.33333333	0.266666667	0.516397779	1	26	26	26.75	95	92	94	1.6	1.264911064	3	93.25	94.5	95	105	91	98	24.4	4.939635614	14	96	97	101	52	48	49.83333333	3.366666667
221086	38	37.8	37.91428571	0.004761905	0.069006556	0.2	37.9	37.9	37.95	100	99	99.85714286	0.142857143	0.377964473	1	100	100	100	30	26	27	2	1.414213562	4	26	27	27	95	92	92.85714286	1.476190476	1.214985793	3	92	92	93.5	105	91	98.25	20.5	4.527692569	14	95.75	97.5	102	56	48	50.625	6.267857143
221086	38	37.4	37.81666667	0.049666667	0.222860195	0.6	37.8	37.85	37.975	100	100	100	0	0	0	100	100	100	30	26	27.16666667	2.166666667	1.471960144	4	26.25	27	27	92	87	90.66666667	4.666666667	2.160246899	5	89.75	92	92	105	88	97.28571429	31.9047619	5.648430039	17	94.5	97	101	56	46	50.14285714	9.80952381
221086	37.9	36.3	37.36666667	0.430666667	0.656251984	1.6	37.025	37.7	37.775	101	100	100.1666667	0.166666667	0.40824829	1	100	100	100	29	26	27.16666667	1.366666667	1.169045194	3	26.25	27	27.75	92	91	91.33333333	0.266666667	0.516397779	1	91	91	91.75	108	100	103.8571429	10.80952381	3.287784027	8	101.5	104	106	57	52	54	2.666666667
221086	38	37.6	37.87142857	0.025714286	0.160356745	0.4	37.8	37.9	38	101	97	98.42857143	2.285714286	1.511857892	4	97.5	98	99	26	26	26	0	0	0	26	26	26	96	95	95.57142857	0.285714286	0.534522484	1	95	96	96	113	107	110	4.285714286	2.070196678	6	108.75	110	111.25	57	53	54.75	1.357142857
221086	38	31.4	37	6.11	2.471841419	6.6	37.8	38	38	104	98	101.1428571	6.80952381	2.60950643	6	99	101	103.5	26	26	26	0	0	0	26	26	26	96	95	95.85714286	0.142857143	0.377964473	1	96	96	96	111	99	106	22	4.69041576	12	103	108	109	55	50	53.14285714	3.80952381
221086	38	37.6	37.83333333	0.034666667	0.186189867	0.4	37.675	37.9	37.975	101	100	100.3333333	0.266666667	0.516397779	1	100	100	100.75	27	26	26.5	0.3	0.547722558	1	26	26.5	27	91	89	90.16666667	0.566666667	0.752772653	2	90	90	90.75	101	97	99	2.4	1.549193338	4	98	99	100	51	50	50.5	0.3
221086	38	36.8	37.68571429	0.171428571	0.414039336	1.2	37.65	37.9	37.9	101	100	100.4285714	0.285714286	0.534522484	1	100	100	101	28	26	26.71428571	0.571428571	0.755928946	2	26	27	27	92	90	90.85714286	0.476190476	0.690065559	2	90.5	91	91	104	97	100	6	2.449489743	7	98	100	100.75	57	50	52	5.714285714
223886	39	38.7	38.8	0.013333333	0.115470054	0.3	38.7	38.8	38.85	86	82	83.28571429	1.904761905	1.380131119	4	82.5	83	83.5	21.81056185	17.59217302	19.61572794	7.138336722	1.685183516	4.218388832	18.70551551	19.55847351	20.46279609	96.41513599	93.78849034	95.23194193	6.921248842	1.217235733	2.626645644	94.71257391	95.34245171	95.85045329	123.1218626	109.3780536	116.0798099	112.9624308	7.194998328	13.74380904	113.1942255	115.9874504	118.8555816	69.97412107	61.02196635	65.13548333	63.63984204
223886	39.1	38.8	38.95	0.019	0.137840488	0.3	38.825	38.95	39.075	83	81	82.16666667	0.566666667	0.752772653	2	82	82	82.75	21.81056185	17.59217302	19.61572794	7.138336722	1.685183516	4.218388832	18.70551551	19.55847351	20.46279609	96.41513599	93.78849034	95.23194193	6.921248842	1.217235733	2.626645644	94.71257391	95.34245171	95.85045329	123.1218626	109.3780536	116.0798099	112.9624308	7.194998328	13.74380904	113.1942255	115.9874504	118.8555816	69.97412107	61.02196635	65.13548333	63.63984204
223886	38.7	38.4	38.58333333	0.017666667	0.132916014	0.3	38.5	38.6	38.7	86	69	80	38.4	6.196773354	17	78	82	83.75	21.81056185	17.59217302	19.61572794	7.138336722	1.685183516	4.218388832	18.70551551	19.55847351	20.46279609	96.41513599	93.78849034	95.23194193	6.921248842	1.217235733	2.626645644	94.71257391	95.34245171	95.85045329	158	158	158	112.9624308	7.194998328	0	158	158	158	77	77	77	63.63984204
223886	39.3	39.2	39.28333333	0.001666667	0.040824829	0.1	39.3	39.3	39.3	76	70	72.33333333	4.266666667	2.065591118	6	71.25	72	72.75	21.81056185	17.59217302	19.61572794	7.138336722	1.685183516	4.218388832	18.70551551	19.55847351	20.46279609	96.41513599	93.78849034	95.23194193	6.921248842	1.217235733	2.626645644	94.71257391	95.34245171	95.85045329	123.1218626	109.3780536	116.0798099	112.9624308	7.194998328	13.74380904	113.1942255	115.9874504	118.8555816	69.97412107	61.02196635	65.13548333	63.63984204
223886	39.3	39.2	39.26666667	0.002666667	0.051639778	0.1	39.225	39.3	39.3	77	69	71.83333333	8.966666667	2.994439291	8	69.5	71.5	72.75	21.81056185	17.59217302	19.61572794	7.138336722	1.685183516	4.218388832	18.70551551	19.55847351	20.46279609	96.41513599	93.78849034	95.23194193	6.921248842	1.217235733	2.626645644	94.71257391	95.34245171	95.85045329	181	181	181	112.9624308	7.194998328	0	181	181	181	86	86	86	63.63984204
223886	39.3	39.2	39.27142857	0.002380952	0.048795004	0.1	39.25	39.3	39.3	77	70	74.28571429	9.904761905	3.14718317	7	71.5	76	77	21.81056185	17.59217302	19.61572794	7.138336722	1.685183516	4.218388832	18.70551551	19.55847351	20.46279609	96.41513599	93.78849034	95.23194193	6.921248842	1.217235733	2.626645644	94.71257391	95.34245171	95.85045329	123.1218626	109.3780536	116.0798099	112.9624308	7.194998328	13.74380904	113.1942255	115.9874504	118.8555816	69.97412107	61.02196635	65.13548333	63.63984204
223886	39.3	39.2	39.23333333	0.002666667	0.051639778	0.1	39.2	39.2	39.275	78	75	76.66666667	1.066666667	1.032795559	3	76.25	77	77	21.81056185	17.59217302	19.61572794	7.138336722	1.685183516	4.218388832	18.70551551	19.55847351	20.46279609	96.41513599	93.78849034	95.23194193	6.921248842	1.217235733	2.626645644	94.71257391	95.34245171	95.85045329	170	170	170	112.9624308	7.194998328	0	170	170	170	86	86	86	63.63984204
223886	39.3	39.2	39.21428571	0.001428571	0.037796447	0.1	39.2	39.2	39.2	78	69	70.85714286	10.47619048	3.236694375	9	69	70	70.5	21.81056185	17.59217302	19.61572794	7.138336722	1.685183516	4.218388832	18.70551551	19.55847351	20.46279609	96.41513599	93.78849034	95.23194193	6.921248842	1.217235733	2.626645644	94.71257391	95.34245171	95.85045329	123.1218626	109.3780536	116.0798099	112.9624308	7.194998328	13.74380904	113.1942255	115.9874504	118.8555816	69.97412107	61.02196635	65.13548333	63.63984204
223886	39.2	33.8	38.42857143	4.165714286	2.041008154	5.4	39.2	39.2	39.2	86	69	74.42857143	37.28571429	6.106202935	17	70	72	77	21.81056185	17.59217302	19.61572794	7.138336722	1.685183516	4.218388832	18.70551551	19.55847351	20.46279609	96.41513599	93.78849034	95.23194193	6.921248842	1.217235733	2.626645644	94.71257391	95.34245171	95.85045329	123.1218626	109.3780536	116.0798099	112.9624308	7.194998328	13.74380904	113.1942255	115.9874504	118.8555816	69.97412107	61.02196635	65.13548333	63.63984204
224391	37	30.7	35.45	5.899	2.428785705	6.3	35.525	36.25	36.975	69	63	65.33333333	6.666666667	2.581988897	6	63.25	64.5	67.25	19	17	18.16666667	0.566666667	0.752772653	2	18	18	18.75	94	93	93.16666667	0.166666667	0.40824829	1	93	93	93	120	120	120	112.9624308	7.194998328	0	120	120	120	64	64	64	63.63984204
224391	35.6	29.7	33.1	6.572	2.563591231	5.9	31.1	33.55	35.325	65	60	63	2.8	1.673320053	5	63	63	63.75	19	17	18.16666667	0.966666667	0.98319208	2	17.25	18.5	19	94	93	93.5	0.3	0.547722558	1	93	93.5	94	123.1218626	109.3780536	116.0798099	112.9624308	7.194998328	13.74380904	113.1942255	115.9874504	118.8555816	69.97412107	61.02196635	65.13548333	63.63984204
224391	37	25	34.56666667	22.94666667	4.790267912	12	35.1	36.95	37	69	64	66	4	2	5	65	65	67.25	19	18	18.16666667	0.166666667	0.40824829	1	18	18	18	93	93	93	0	0	0	93	93	93	120	120	120	112.9624308	7.194998328	0	120	120	120	64	64	64	63.63984204
224391	35.5	29.3	31.6	5.736	2.394994781	6.2	29.725	31.2	32.675	69	63	67	7.6	2.75680975	6	65	68.5	69	19	17	18	0.4	0.632455532	2	18	18	18	93	92	92.5	0.3	0.547722558	1	92	92.5	93	123.1218626	109.3780536	116.0798099	112.9624308	7.194998328	13.74380904	113.1942255	115.9874504	118.8555816	69.97412107	61.02196635	65.13548333	63.63984204
224391	33.8	33.1	33.33333333	0.106666667	0.326598632	0.7	33.1	33.15	33.575	66	63	64.66666667	1.066666667	1.032795559	3	64.25	65	65	16	15	15.5	0.3	0.547722558	1	15	15.5	16	92	92	92	0	0	0	92	92	92	123.1218626	109.3780536	116.0798099	112.9624308	7.194998328	13.74380904	113.1942255	115.9874504	118.8555816	69.97412107	61.02196635	65.13548333	63.63984204
224391	34.2	33.1	33.72857143	0.215714286	0.46445052	1.1	33.4	33.8	34.1	66	63	64.57142857	1.619047619	1.272418021	3	63.5	65	65.5	16	15	15.28571429	0.238095238	0.487950036	1	15	15	15.5	92	92	92	0	0	0	92	92	92	111	111	111	112.9624308	7.194998328	0	111	111	111	59	59	59	63.63984204
224391	34.7	34.1	34.36666667	0.070666667	0.265832027	0.6	34.125	34.35	34.575	66	62	63.5	2.7	1.643167673	4	62.25	63	64.5	16	15	15.16666667	0.166666667	0.40824829	1	15	15	15	92	92	92	0	0	0	92	92	92	111	111	111	112.9624308	7.194998328	0	111	111	111	59	59	59	63.63984204
224391	32.8	29.3	30.52857143	1.439047619	1.199603109	3.5	29.85	30.2	30.85	71	66	68.71428571	2.238095238	1.496026483	5	68.5	69	69	19	17	17.85714286	0.476190476	0.690065559	2	17.5	18	18	93	92	92.14285714	0.142857143	0.377964473	1	92	92	92	111	111	111	112.9624308	7.194998328	0	111	111	111	57	57	57	63.63984204
224391	33	30.2	31.7	1.584	1.258570618	2.8	30.575	31.9	32.775	71	64	66.5	8.3	2.880972058	7	64.25	65.5	68.25	18	16	17.16666667	0.566666667	0.752772653	2	17	17	17.75	92	92	92	0	0	0	92	92	92	111	111	111	112.9624308	7.194998328	0	111	111	111	57	57	57	63.63984204
228245	33.9	33	33.68333333	0.113666667	0.337144875	0.9	33.8	33.8	33.8	64	56	62.16666667	9.366666667	3.060501048	8	63	63	63.75	24	24	24	0	0	0	24	24	24	99	98	98.5	0.5	0.707106781	1	98.25	98.5	98.75	177	72	115	2454	49.53786431	105	78	88	160	73	36	54	249.5
228245	33.9	33	33.38571429	0.124761905	0.353216513	0.9	33.1	33.4	33.6	64	55	57.85714286	15.14285714	3.891382421	9	55.5	56	59.5	24	24	24	0	0	0	24	24	24	99	98	98.33333333	0.266666667	0.516397779	1	98	98	98.75	88	72	81.75	29.92857143	5.470701183	16	77.75	84	85.25	51	36	46.125	27.26785714
228245	34	33.9	33.97142857	0.002380952	0.048795004	0.1	33.95	34	34	66	61	63.42857143	3.619047619	1.902379462	5	62	63	65	24	24	24	0	0	0	24	24	24	99	99	99	6.921248842	1.217235733	0	99	99	99	153	74	103.8	1541.7	39.26448777	79	75	77	140	68	45	54.2	111.7
228245	34	33.9	33.95	0.003	0.054772256	0.1	33.9	33.95	34	64	61	62.66666667	1.466666667	1.211060142	3	62	62.5	63.75	24	24	24	0	0	0	24	24	24	96.41513599	93.78849034	95.23194193	6.921248842	1.217235733	2.626645644	94.71257391	95.34245171	95.85045329	100	74	81.5	153.6666667	12.39623599	26	74.75	76	82.75	54	45	48.5	16.33333333
228245	33.1	32.8	32.9	0.013333333	0.115470054	0.3	32.8	32.9	32.95	62	55	57.85714286	6.142857143	2.478478796	7	56	58	59	24	24	24	0	0	0	24	24	24	96.41513599	93.78849034	95.23194193	6.921248842	1.217235733	2.626645644	94.71257391	95.34245171	95.85045329	196	130	166.5	935	30.5777697	66	147.25	170	189.25	87	60	75.25	158.25
228245	32.9	32.2	32.68571429	0.074761905	0.273426233	0.7	32.6	32.8	32.85	66	58	61.85714286	11.47619048	3.38765265	8	59	62	64.5	24	24	24	0	0	0	24	24	24	99	98	98.5	0.5	0.707106781	1	98.25	98.5	98.75	215	186	196	180.6666667	13.4412301	29	186.75	191.5	200.75	95	81	86.75	36.25
228245	33.6	33.1	33.35	0.043	0.207364414	0.5	33.175	33.4	33.475	56	55	55.5	0.3	0.547722558	1	55	55.5	56	24	24	24	0	0	0	24	24	24	99	98	98.33333333	0.266666667	0.516397779	1	98	98	98.75	92	77	84.75	19.07142857	4.367084676	15	83.5	84.5	86.5	55	41	49.25	15.92857143
228245	33.5	32.8	33.15	0.067	0.258843582	0.7	33.025	33.1	33.325	56	54	55.33333333	0.666666667	0.816496581	2	55	55.5	56	24	24	24	0	0	0	24	24	24	99	99	99	0	0	0	99	99	99	153	86	127.75	862.9166667	29.37544326	67	119	136	144.75	70	53	62	52.66666667
228245	34	33.9	33.95	0.003	0.054772256	0.1	33.9	33.95	34	71	65	67.16666667	5.366666667	2.316606714	6	65.25	67	68	24	24	24	0	0	0	24	24	24	99	99	99	0	0	0	99	99	99	153	121	139	176.6666667	13.29160136	32	135.25	141	144.75	68	54	62.5	36.33333333
228693	37.7	37.5	37.6	0.012	0.109544512	0.2	37.5	37.6	37.7	90	68	78	76.4	8.740709353	22	71	77.5	84	21.81056185	17.59217302	19.61572794	7.138336722	1.685183516	4.218388832	18.70551551	19.55847351	20.46279609	94	91	92.5	1.5	1.224744871	3	91.5	93	93	154	134	142	64.4	8.024961059	20	135	141.5	146.5	77	65	70.16666667	24.56666667
228693	38.3	37.5	38.14285714	0.082857143	0.287849167	0.8	38.2	38.2	38.3	84	73	79	19.33333333	4.396968653	11	75.5	80	82.5	21.81056185	17.59217302	19.61572794	7.138336722	1.685183516	4.218388832	18.70551551	19.55847351	20.46279609	97	94	95.28571429	1.238095238	1.112697281	3	94.5	95	96	165	146	157.8571429	50.47619048	7.104659772	19	153.5	160	163.5	87	79	83.28571429	10.57142857
228693	38.3	34.1	37.57142857	2.429047619	1.558540221	4.2	37.85	38.3	38.3	84	73	78.57142857	20.61904762	4.540820148	11	74.5	80	82	21.81056185	17.59217302	19.61572794	7.138336722	1.685183516	4.218388832	18.70551551	19.55847351	20.46279609	98	94	96.42857143	2.285714286	1.511857892	4	95.5	97	97.5	177	155	164.2857143	46.57142857	6.824326236	22	161	164	166	90	80	84.42857143	11.95238095
228693	37.9	35.4	37.28333333	0.877666667	0.936838656	2.5	37.45	37.65	37.7	106	91	96.83333333	34.56666667	5.879342367	15	92	96	100	21.81056185	17.59217302	19.61572794	7.138336722	1.685183516	4.218388832	18.70551551	19.55847351	20.46279609	98	93	95	3.6	1.897366596	5	93.5	95	95.75	172	151	158.1666667	51.36666667	7.167054253	21	155.5	157	157	82	75	77.83333333	5.366666667
228693	38.2	37.15	37.67857143	0.136547619	0.369523503	1.05	37.5	37.6	37.9	106	97	101.1428571	7.80952381	2.794552524	9	100	101	102	21.81056185	17.59217302	19.61572794	7.138336722	1.685183516	4.218388832	18.70551551	19.55847351	20.46279609	95	92	93.28571429	0.904761905	0.951189731	3	93	93	93.5	172	151	158.8571429	42.47619048	6.517376042	21	156	158	159.5	82	75	77	6
228693	37.7	33.2	36.03571429	3.695595238	1.922393102	4.5	34.875	36.6	37.5	96	81	91.14285714	36.47619048	6.039552175	15	87.5	95	95.5	21.81056185	17.59217302	19.61572794	7.138336722	1.685183516	4.218388832	18.70551551	19.55847351	20.46279609	94	93	93.14285714	0.142857143	0.377964473	1	93	93	93	159	145	153.2857143	28.23809524	5.313952883	14	150.5	155	156.5	79	72	76	5.666666667
228693	36.6	33.2	35.30833333	2.394416667	1.547390276	3.4	34.1125	36.15	36.275	98	95	96	1.2	1.095445115	3	95.25	96	96	21.81056185	17.59217302	19.61572794	7.138336722	1.685183516	4.218388832	18.70551551	19.55847351	20.46279609	95	93	93.66666667	0.666666667	0.816496581	2	93	93.5	94	162	155	157.8333333	6.966666667	2.639444386	7	155.75	158	158.75	81	76	78	3.6
228693	38.3	38.2	38.23333333	0.002666667	0.051639778	0.1	38.2	38.2	38.275	83	73	77	20.4	4.516635916	10	73.25	75.5	80.75	21.81056185	17.59217302	19.61572794	7.138336722	1.685183516	4.218388832	18.70551551	19.55847351	20.46279609	98	94	95.66666667	1.866666667	1.366260102	4	95	95.5	96	163	146	154.3333333	42.66666667	6.531972647	17	150.5	153	159.25	87	78	82.16666667	13.36666667
228693	38.2	37.15	37.89166667	0.182416667	0.427102642	1.05	37.725	38.1	38.175	102	91	98	23.2	4.816637832	11	94.5	100	101.75	21.81056185	17.59217302	19.61572794	7.138336722	1.685183516	4.218388832	18.70551551	19.55847351	20.46279609	99	92	94.5	6.7	2.588435821	7	93	93.5	95.5	184	155	164.6666667	123.8666667	11.12954027	29	158.25	159.5	169	87	75	79.66666667	29.06666667
228732	33.4	33.4	33.4	0	0	0	33.4	33.4	33.4	64	62	62.66666667	1.066666667	1.032795559	2	62	62	63.5	30	18	23.5	20.7	4.549725266	12	21.25	22	26.5	96.41513599	93.78849034	95.23194193	6.921248842	1.217235733	2.626645644	94.71257391	95.34245171	95.85045329	224	210	218.6666667	37.86666667	6.153589738	14	214	221	223.5	110	104	107	4.4
228732	33.8	33.4	33.56666667	0.022666667	0.150554531	0.4	33.45	33.6	33.6	66	62	63.16666667	2.566666667	1.602081979	4	62	62.5	63.75	32	22	24.5	14.3	3.78153408	10	22.25	23.5	24	96.41513599	93.78849034	95.23194193	6.921248842	1.217235733	2.626645644	94.71257391	95.34245171	95.85045329	240	212	222	121.6	11.027239	28	213.5	219	227.5	130	98	109	188.4
228732	33.8	33.6	33.71428571	0.011428571	0.106904497	0.2	33.6	33.8	33.8	66	62	63.42857143	2.285714286	1.511857892	4	62	64	64	32	22	24.14285714	12.80952381	3.579039509	10	22	23	24	96.41513599	93.78849034	95.23194193	6.921248842	1.217235733	2.626645644	94.71257391	95.34245171	95.85045329	244	194	220.2857143	329.9047619	18.16328059	50	211	212	235	130	96	110.5714286	254.2857143
228732	34	33.8	33.86666667	0.010666667	0.103279556	0.2	33.8	33.8	33.95	64	62	63.33333333	1.066666667	1.032795559	2	62.5	64	64	23	21	21.83333333	0.566666667	0.752772653	2	21.25	22	22	96.41513599	93.78849034	95.23194193	6.921248842	1.217235733	2.626645644	94.71257391	95.34245171	95.85045329	244	174	197.6666667	674.2666667	25.96664527	70	181	189	206	130	90	101.3333333	207.4666667
228732	34.8	34.4	34.66666667	0.026666667	0.163299316	0.4	34.6	34.7	34.8	74	72	73.66666667	0.666666667	0.816496581	2	74	74	74	22	21	21.16666667	0.166666667	0.40824829	1	21	21	21	96.41513599	93.78849034	95.23194193	6.921248842	1.217235733	2.626645644	94.71257391	95.34245171	95.85045329	114	106	110.6666667	10.66666667	3.265986324	8	108.5	111	113.5	68	64	66	1.6
228732	34	33.4	33.6	0.053333333	0.230940108	0.6	33.4	33.6	33.7	64	62	62.57142857	0.952380952	0.975900073	2	62	62	63	28	18	24.42857143	13.61904762	3.690399385	10	23	25	27	99	99	99	0	0	0	99	99	99	226	206	216.5714286	52.95238095	7.276838665	20	211	220	221	108	96	103.1428571	19.80952381
228732	34.8	33.6	34.05714286	0.196190476	0.442933941	1.2	33.7	34	34.3	72	62	65.14285714	17.14285714	4.140393356	10	62	64	67	28	25	26.71428571	1.904761905	1.380131119	3	25.5	27	28	99	95	98.33333333	2.666666667	1.632993162	4	99	99	99	246	206	222	244	15.62049935	40	209	220	232	110	96	102.2857143	31.23809524
228732	34.4	34	34.13333333	0.026666667	0.163299316	0.4	34	34.1	34.2	76	66	72.66666667	13.86666667	3.723797345	10	72	73	75.5	22	21	21.5	0.3	0.547722558	1	21	21.5	22	96.41513599	93.78849034	95.23194193	6.921248842	1.217235733	2.626645644	94.71257391	95.34245171	95.85045329	174	94	139.6666667	1309.466667	36.18655367	80	108	150	169.5	92	62	79.33333333	186.6666667
228732	34.6	34	34.34285714	0.04952381	0.222539456	0.6	34.2	34.4	34.5	76	72	74.28571429	1.904761905	1.380131119	4	74	74	75	22	21	21.28571429	0.238095238	0.487950036	1	21	21	21.5	96.41513599	93.78849034	95.23194193	6.921248842	1.217235733	2.626645644	94.71257391	95.34245171	95.85045329	162	94	116.5714286	600.952381	24.51433011	68	102	108	124	88	62	69.71428571	92.57142857
228904	38.9	38.8	38.83333333	0.002666667	0.051639778	0.1	38.8	38.8	38.875	99	94	96.16666667	2.966666667	1.722401424	5	95.25	96	96.75	18	18	18	0	0	0	18	18	18	99	99	99	0	0	0	99	99	99	121	119	120	2	1.414213562	2	119.5	120	120.5	67	65	66	2
228904	38.9	38.8	38.87142857	0.002380952	0.048795004	0.1	38.85	38.9	38.9	100	95	98	4	2	5	96.5	99	99.5	18	18	18	0	0	0	18	18	18	99	99	99	0	0	0	99	99	99	126	119	122.5	24.5	4.949747468	7	120.75	122.5	124.25	70	65	67.5	12.5
228904	39	38.9	38.95	0.003	0.054772256	0.1	38.9	38.95	39	100	99	99.83333333	0.166666667	0.40824829	1	100	100	100	18	18	18	0	0	0	18	18	18	99	99	99	0	0	0	99	99	99	127	126	126.5	0.5	0.707106781	1	126.25	126.5	126.75	74	70	72	8
228904	38.6	38.4	38.48333333	0.005666667	0.075277265	0.2	38.425	38.5	38.5	91	90	90.16666667	0.166666667	0.40824829	1	90	90	90	18	18	18	0	0	0	18	18	18	98	97	97.33333333	0.266666667	0.516397779	1	97	97	97.75	111	109	110	2	1.414213562	2	109.5	110	110.5	61	61	61	0
228904	38.7	38.6	38.63333333	0.002666667	0.051639778	0.1	38.6	38.6	38.675	93	91	91.66666667	0.666666667	0.816496581	2	91	91.5	92	18	18	18	0	0	0	18	18	18	99	97	98.33333333	0.666666667	0.816496581	2	98	98.5	99	114	111	112.5	4.5	2.121320344	3	111.75	112.5	113.25	64	61	62.5	4.5
228904	38.7	38.6	38.67142857	0.002380952	0.048795004	0.1	38.65	38.7	38.7	94	91	92.42857143	1.619047619	1.272418021	3	91.5	92	93.5	18	18	18	0	0	0	18	18	18	99	98	98.85714286	0.142857143	0.377964473	1	99	99	99	113	111	112	2	1.414213562	2	111.5	112	112.5	61	61	61	0
228904	38.8	38.7	38.73333333	0.002666667	0.051639778	0.1	38.7	38.7	38.775	95	92	93.83333333	1.366666667	1.169045194	3	93.25	94	94.75	18	18	18	0	0	0	18	18	18	99	98	98.83333333	0.166666667	0.40824829	1	99	99	99	115	113	114	2	1.414213562	2	113.5	114	114.5	64	61	62.5	4.5
228904	38.3	32.4	36.77142857	4.765714286	2.183051599	5.9	36.25	37.8	38.2	91	90	90.42857143	0.285714286	0.534522484	1	90	90	91	18	13	17.16666667	4.166666667	2.041241452	5	18	18	18	97	96	96.71428571	0.238095238	0.487950036	1	96.5	97	97	118	112	115	18	4.242640687	6	113.5	115	116.5	71	58	64.5	84.5
228904	38.5	37.8	38.25714286	0.056190476	0.237045304	0.7	38.2	38.3	38.4	90	90	90	0	0	0	90	90	90	18	18	18	0	0	0	18	18	18	97	97	97	0	0	0	97	97	97	112	109	110.5	4.5	2.121320344	3	109.75	110.5	111.25	61	58	59.5	4.5
229054	37	25.1	33.30833333	23.91241667	4.890032379	11.9	30.9125	35.425	36.975	85	79	81.83333333	4.966666667	2.228601953	6	80.25	82	83	18	15	15.66666667	1.466666667	1.211060142	3	15	15	15.75	99	98	98.66666667	0.266666667	0.516397779	1	98.25	99	99	123.1218626	109.3780536	116.0798099	112.9624308	7.194998328	13.74380904	113.1942255	115.9874504	118.8555816	69.97412107	61.02196635	65.13548333	63.63984204
229054	35.5	25.1	32.34166667	16.80641667	4.099562985	10.4	30.9125	34.025	35.15	83	74	79.83333333	10.16666667	3.188521078	9	79.25	80.5	81.75	16	15	15.16666667	0.166666667	0.40824829	1	15	15	15	99	99	99	0	0	0	99	99	99	123.1218626	109.3780536	116.0798099	112.9624308	7.194998328	13.74380904	113.1942255	115.9874504	118.8555816	69.97412107	61.02196635	65.13548333	63.63984204
229054	36.8	36.8	36.8	0	0	0	36.8	36.8	36.8	88	83	85.5	2.7	1.643167673	5	85	85.5	86	16	15	15.83333333	0.166666667	0.40824829	1	16	16	16	99	99	99	0	0	0	99	99	99	123.1218626	109.3780536	116.0798099	112.9624308	7.194998328	13.74380904	113.1942255	115.9874504	118.8555816	69.97412107	61.02196635	65.13548333	63.63984204
229054	37	36.8	36.9	0.008	0.089442719	0.2	36.825	36.9	36.975	90	80	84.5	13.1	3.619392214	10	82.25	84	86.5	19	15	17.16666667	2.966666667	1.722401424	4	16	17	18.75	99	98	98.33333333	0.266666667	0.516397779	1	98	98	98.75	116	116	116	112.9624308	7.194998328	0	116	116	116	60	60	60	63.63984204
229054	36.9	36.9	36.9	0	0	0	36.9	36.9	36.9	80	77	78.71428571	1.238095238	1.112697281	3	78	79	79.5	16	15	15.71428571	0.238095238	0.487950036	1	15.5	16	16	98	97	97.85714286	0.142857143	0.377964473	1	98	98	98	123.1218626	109.3780536	116.0798099	112.9624308	7.194998328	13.74380904	113.1942255	115.9874504	118.8555816	69.97412107	61.02196635	65.13548333	63.63984204
229054	36.9	36.9	36.9	0	0	0	36.9	36.9	36.9	90	77	82.16666667	29.36666667	5.419102017	13	79	79.5	86	16	15	15.83333333	0.166666667	0.40824829	1	16	16	16	99	97	98.16666667	0.566666667	0.752772653	2	98	98	98.75	123.1218626	109.3780536	116.0798099	112.9624308	7.194998328	13.74380904	113.1942255	115.9874504	118.8555816	69.97412107	61.02196635	65.13548333	63.63984204
229054	36.9	36.9	36.9	0	0	0	36.9	36.9	36.9	83	78	80.16666667	3.766666667	1.940790217	5	78.5	80.5	81	16	15	15.66666667	0.266666667	0.516397779	1	15.25	16	16	98	98	98	0	0	0	98	98	98	106	106	106	112.9624308	7.194998328	0	106	106	106	58	58	58	63.63984204
229054	36.8	36.8	36.8	0	0	0	36.8	36.8	36.8	89	85	87.14285714	2.476190476	1.573591585	4	86	87	88.5	17	16	16.28571429	0.238095238	0.487950036	1	16	16	16.5	99	99	99	0	0	0	99	99	99	123.1218626	109.3780536	116.0798099	112.9624308	7.194998328	13.74380904	113.1942255	115.9874504	118.8555816	69.97412107	61.02196635	65.13548333	63.63984204
229054	36.9	36.8	36.85	0.003	0.054772256	0.1	36.8	36.85	36.9	89	87	88	1.2	1.095445115	2	87	88	89	17	15	16	0.8	0.894427191	2	15.25	16	16.75	99	99	99	0	0	0	99	99	99	123	123	123	112.9624308	7.194998328	0	123	123	123	59	59	59	63.63984204
230695	36.8	36.6	36.71428571	0.011428571	0.106904497	0.2	36.6	36.8	36.8	68	64	66.57142857	2.285714286	1.511857892	4	66	66	68	22	15	19.42857143	5.619047619	2.370453041	7	18.5	20	21	91	91	91	6.921248842	1.217235733	0	91	91	91	160	160	160	112.9624308	7.194998328	0	160	160	160	90	90	90	63.63984204
230695	36.6	36.6	36.6	0	0	0	36.6	36.6	36.6	68	62	64.66666667	4.266666667	2.065591118	6	64	64	65.5	21	13	16.83333333	8.166666667	2.857738033	8	15.25	16.5	18.5	97	96	96.5	0.5	0.707106781	1	96.25	96.5	96.75	123.1218626	109.3780536	116.0798099	112.9624308	7.194998328	13.74380904	113.1942255	115.9874504	118.8555816	69.97412107	61.02196635	65.13548333	63.63984204
230695	36.6	36.6	36.6	0	0	0	36.6	36.6	36.6	66	62	64.33333333	2.266666667	1.505545305	4	64	64	65.5	20	14	16.66666667	3.866666667	1.966384161	6	16	16.5	17	97	94	95.33333333	2.333333333	1.527525232	3	94.5	95	96	152	152	152	112.9624308	7.194998328	0	152	152	152	83	83	83	63.63984204
230695	36.6	36.6	36.6	0	0	0	36.6	36.6	36.6	68	64	65.14285714	2.476190476	1.573591585	4	64	64	66	20	14	17.14285714	4.142857143	2.035400978	6	16	17	18.5	97	94	96.25	2.25	1.5	3	96.25	97	97	152	152	152	112.9624308	7.194998328	0	152	152	152	83	83	83	63.63984204
230695	36	28.4	34.21428571	7.181428571	2.679818757	7.6	34.25	35.4	35.6	66	62	64	1.333333333	1.154700538	4	64	64	64	21	18	19.85714286	1.476190476	1.214985793	3	19	20	21	98	92	95.6	5.3	2.302172887	6	95	96	97	123.1218626	109.3780536	116.0798099	112.9624308	7.194998328	13.74380904	113.1942255	115.9874504	118.8555816	69.97412107	61.02196635	65.13548333	63.63984204
230695	36.8	33.6	35.61666667	1.505666667	1.227056098	3.2	35.075	35.8	36.6	66	64	64.28571429	0.571428571	0.755928946	2	64	64	64	25	14	19.71428571	11.23809524	3.352326839	11	18.5	20	21	98	92	96.14285714	4.476190476	2.115700942	6	95.5	97	97.5	148	148	148	112.9624308	7.194998328	0	148	148	148	76	76	76	63.63984204
230695	36.8	36.8	36.8	0	0	0	36.8	36.8	36.8	68	64	66.33333333	2.266666667	1.505545305	4	66	66	67.5	22	18	20.66666667	2.266666667	1.505545305	4	20.25	21	21.75	96	91	93.33333333	6.333333333	2.516611478	5	92	93	94.5	160	160	160	112.9624308	7.194998328	0	160	160	160	90	90	90	63.63984204
230695	36.8	36.8	36.8	0	0	0	36.8	36.8	36.8	64	62	63.66666667	0.666666667	0.816496581	2	64	64	64	25	14	19.16666667	14.96666667	3.868677638	11	16.75	19.5	20.75	98	95	96.5	1.5	1.224744871	3	95.5	97	97	148	148	148	112.9624308	7.194998328	0	148	148	148	76	76	76	63.63984204
230695	36.6	36.6	36.6	0	0	0	36.6	36.6	36.6	68	64	65.33333333	2.666666667	1.632993162	4	64	65	66	19	15	17.33333333	2.266666667	1.505545305	4	16.5	18	18	97	97	97	0	0	0	97	97	97	123.1218626	109.3780536	116.0798099	112.9624308	7.194998328	13.74380904	113.1942255	115.9874504	118.8555816	69.97412107	61.02196635	65.13548333	63.63984204
231835	35.4	35.4	35.4	0	0	0	35.4	35.4	35.4	86	86	86	0	0	0	86	86	86	20	17	18.5	1.1	1.048808848	3	18	18.5	19	96.41513599	93.78849034	95.23194193	6.921248842	1.217235733	2.626645644	94.71257391	95.34245171	95.85045329	109	102	105.6666667	7.866666667	2.804757862	7	103.5	106	107.75	54	52	53.16666667	0.966666667
231835	35.6	25.9	33.36	17.498	4.18306108	9.7	34.9	34.9	35.5	94	90	91.8	2.7	1.643167673	4	91	91	93	21	18	18.8	1.7	1.303840481	3	18	18	19	98	98	98	6.921248842	1.217235733	0	98	98	98	117	102	109.8	46.7	6.833739825	15	103	113	114	61	52	56	16.5
231835	34.9	30	33.78	4.497	2.120613119	4.9	34.5	34.6	34.9	93	88	90.2	3.7	1.923538406	5	89	90	91	23	18	19.4	4.3	2.073644135	5	18	19	19	96.41513599	93.78849034	95.23194193	6.921248842	1.217235733	2.626645644	94.71257391	95.34245171	95.85045329	120	102	108.8	52.7	7.259476565	18	103	108	111	58	48	53.2	15.2
231835	35.4	35.4	35.4	0	0	0	35.4	35.4	35.4	86	86	86	0	0	0	86	86	86	18	17	17.28571429	0.238095238	0.487950036	1	17	17	17.5	96.41513599	93.78849034	95.23194193	6.921248842	1.217235733	2.626645644	94.71257391	95.34245171	95.85045329	95	90	92.14285714	3.80952381	1.951800146	5	90.5	92	93.5	51	48	48.85714286	1.476190476
231835	35.4	35.4	35.4	0	0	0	35.4	35.4	35.4	87	86	86.5	0.3	0.547722558	1	86	86.5	87	19	17	17.83333333	0.566666667	0.752772653	2	17.25	18	18	96.41513599	93.78849034	95.23194193	6.921248842	1.217235733	2.626645644	94.71257391	95.34245171	95.85045329	95	90	92.5	3.1	1.760681686	5	91.5	93	93	49	48	48.16666667	0.166666667
231835	35.4	35.4	35.4	0	0	0	35.4	35.4	35.4	86	85	85.83333333	0.166666667	0.40824829	1	86	86	86	19	17	17.83333333	0.966666667	0.98319208	2	17	17.5	18.75	96.41513599	93.78849034	95.23194193	6.921248842	1.217235733	2.626645644	94.71257391	95.34245171	95.85045329	111	102	107.8333333	10.16666667	3.188521078	9	107.25	108.5	109.75	54	51	53.16666667	1.366666667
231835	35.4	35.4	35.4	0	0	0	35.4	35.4	35.4	86	86	86	0	0	0	86	86	86	20	17	18.57142857	1.285714286	1.133893419	3	18	19	19	96.41513599	93.78849034	95.23194193	6.921248842	1.217235733	2.626645644	94.71257391	95.34245171	95.85045329	110	107	108.2857143	1.238095238	1.112697281	3	107.5	108	109	54	53	53.71428571	0.238095238
231835	35.7	25.9	33.98333333	15.68566667	3.960513435	9.8	35.525	35.6	35.6	94	89	90.5	3.5	1.870828693	5	89.25	90	90.75	24	18	19.66666667	5.866666667	2.422120283	6	18	18.5	20.5	98	98	98	6.921248842	1.217235733	0	98	98	98	117	87	106.6666667	148.2666667	12.17648006	30	100.25	113	113.75	61	45	54	42.4
231835	35.5	35.4	35.43333333	0.002666667	0.051639778	0.1	35.4	35.4	35.475	87	86	86.16666667	0.166666667	0.40824829	1	86	86	86	19	17	17.5	0.7	0.836660027	2	17	17	17.75	96.41513599	93.78849034	95.23194193	6.921248842	1.217235733	2.626645644	94.71257391	95.34245171	95.85045329	98	90	94	7.6	2.75680975	8	92.5	94.5	95	52	48	50	2
231836	35.55618578	34.72113201	35.24934126	0.745971632	0.345173883	0.835053765	35.1299215	35.32607195	35.44986	116	114	115.3333333	0.666666667	0.816496581	2	115	115.5	116	21.81056185	17.59217302	19.61572794	7.138336722	1.685183516	4.218388832	18.70551551	19.55847351	20.46279609	87	85	86.16666667	0.966666667	0.98319208	2	85.25	86.5	87	123.1218626	109.3780536	116.0798099	112.9624308	7.194998328	13.74380904	113.1942255	115.9874504	118.8555816	69.97412107	61.02196635	65.13548333	63.63984204
231836	35.55618578	34.72113201	35.24934126	0.745971632	0.345173883	0.835053765	35.1299215	35.32607195	35.44986	116	116	116	0	0	0	116	116	116	21.81056185	17.59217302	19.61572794	7.138336722	1.685183516	4.218388832	18.70551551	19.55847351	20.46279609	90	88	88.66666667	0.666666667	0.816496581	2	88	88.5	89	123.1218626	109.3780536	116.0798099	112.9624308	7.194998328	13.74380904	113.1942255	115.9874504	118.8555816	69.97412107	61.02196635	65.13548333	63.63984204
231836	35.55618578	34.72113201	35.24934126	0.745971632	0.345173883	0.835053765	35.1299215	35.32607195	35.44986	116	116	116	0	0	0	116	116	116	21.81056185	17.59217302	19.61572794	7.138336722	1.685183516	4.218388832	18.70551551	19.55847351	20.46279609	90	88	89.14285714	0.476190476	0.690065559	2	89	89	89.5	123.1218626	109.3780536	116.0798099	112.9624308	7.194998328	13.74380904	113.1942255	115.9874504	118.8555816	69.97412107	61.02196635	65.13548333	63.63984204
231836	35.55618578	34.72113201	35.24934126	0.745971632	0.345173883	0.835053765	35.1299215	35.32607195	35.44986	117	116	116.1666667	0.166666667	0.40824829	1	116	116	116	21.81056185	17.59217302	19.61572794	7.138336722	1.685183516	4.218388832	18.70551551	19.55847351	20.46279609	90	89	89.66666667	0.266666667	0.516397779	1	89.25	90	90	123.1218626	109.3780536	116.0798099	112.9624308	7.194998328	13.74380904	113.1942255	115.9874504	118.8555816	69.97412107	61.02196635	65.13548333	63.63984204
231836	35.55618578	34.72113201	35.24934126	0.745971632	0.345173883	0.835053765	35.1299215	35.32607195	35.44986	116	116	116	0	0	0	116	116	116	21.81056185	17.59217302	19.61572794	7.138336722	1.685183516	4.218388832	18.70551551	19.55847351	20.46279609	90	89	89.5	0.3	0.547722558	1	89	89.5	90	123.1218626	109.3780536	116.0798099	112.9624308	7.194998328	13.74380904	113.1942255	115.9874504	118.8555816	69.97412107	61.02196635	65.13548333	63.63984204
231836	35.55618578	34.72113201	35.24934126	0.745971632	0.345173883	0.835053765	35.1299215	35.32607195	35.44986	115	113	114	0.8	0.894427191	2	113.25	114	114.75	21.81056185	17.59217302	19.61572794	7.138336722	1.685183516	4.218388832	18.70551551	19.55847351	20.46279609	87	85	86	0.8	0.894427191	2	85.25	86	86.75	123.1218626	109.3780536	116.0798099	112.9624308	7.194998328	13.74380904	113.1942255	115.9874504	118.8555816	69.97412107	61.02196635	65.13548333	63.63984204
231836	25.6	25.6	25.6	0	0	0	25.6	25.6	25.6	114	112	113.2	0.7	0.836660027	2	113	113	114	21.81056185	17.59217302	19.61572794	7.138336722	1.685183516	4.218388832	18.70551551	19.55847351	20.46279609	88	86	87	0.5	0.707106781	2	87	87	87	72	72	72	112.9624308	7.194998328	0	72	72	72	40	40	40	63.63984204
231836	35.55618578	34.72113201	35.24934126	0.745971632	0.345173883	0.835053765	35.1299215	35.32607195	35.44986	117	116	116.1428571	0.142857143	0.377964473	1	116	116	116	21.81056185	17.59217302	19.61572794	7.138336722	1.685183516	4.218388832	18.70551551	19.55847351	20.46279609	90	89	89.42857143	0.285714286	0.534522484	1	89	89	90	123.1218626	109.3780536	116.0798099	112.9624308	7.194998328	13.74380904	113.1942255	115.9874504	118.8555816	69.97412107	61.02196635	65.13548333	63.63984204
231836	35.55618578	34.72113201	35.24934126	0.745971632	0.345173883	0.835053765	35.1299215	35.32607195	35.44986	117	116	116.5	0.3	0.547722558	1	116	116.5	117	21.81056185	17.59217302	19.61572794	7.138336722	1.685183516	4.218388832	18.70551551	19.55847351	20.46279609	90	89	89.5	0.3	0.547722558	1	89	89.5	90	123.1218626	109.3780536	116.0798099	112.9624308	7.194998328	13.74380904	113.1942255	115.9874504	118.8555816	69.97412107	61.02196635	65.13548333	63.63984204
233459	35	34.6	34.82857143	0.022380952	0.149602648	0.4	34.75	34.8	34.95	72	69	70.42857143	1.952380952	1.397276262	3	69	71	71.5	18	17	17.42857143	0.285714286	0.534522484	1	17	17	18	95	94	94.71428571	0.238095238	0.487950036	1	94.5	95	95	119	111	115	32	5.656854249	8	113	115	117	69	63	66	18
233459	34.8	34.5	34.66666667	0.014666667	0.121106014	0.3	34.6	34.65	34.775	71	68	69	1.2	1.095445115	3	68.25	69	69	18	17	17.66666667	0.266666667	0.516397779	1	17.25	18	18	95	94	94.33333333	0.266666667	0.516397779	1	94	94	94.75	119	116	117.5	4.5	2.121320344	3	116.75	117.5	118.25	69	69	69	0
233459	35.2	34.9	35.06666667	0.014666667	0.121106014	0.3	35	35.05	35.175	73	71	72.16666667	0.566666667	0.752772653	2	72	72	72.75	18	17	17.5	0.3	0.547722558	1	17	17.5	18	95	95	95	0	0	0	95	95	95	111	107	109	8	2.828427125	4	108	109	110	63	63	63	0
233459	34	33.6	33.78333333	0.021666667	0.147196014	0.4	33.7	33.75	33.875	68	67	67.5	0.3	0.547722558	1	67	67.5	68	19	17	17.83333333	0.966666667	0.98319208	2	17	17.5	18.75	94	94	94	0	0	0	94	94	94	114	109	111.5	12.5	3.535533906	5	110.25	111.5	112.75	67	65	66	2
233459	33.5	33.2	33.33333333	0.014666667	0.121106014	0.3	33.225	33.35	33.4	67	65	66.33333333	0.666666667	0.816496581	2	66	66.5	67	17	13	14.66666667	1.866666667	1.366260102	4	14	14.5	15	94	94	94	0	0	0	94	94	94	101	96	98.5	12.5	3.535533906	5	97.25	98.5	99.75	61	59	60	2
233459	34.2	33.7	33.95714286	0.02952381	0.171824939	0.5	33.85	34	34.05	68	67	67.71428571	0.238095238	0.487950036	1	67.5	68	68	20	17	18.28571429	1.238095238	1.112697281	3	17.5	18	19	94	93	93.85714286	0.142857143	0.377964473	1	94	94	94	119	114	116.5	12.5	3.535533906	5	115.25	116.5	117.75	69	67	68	2
233459	34.4	34	34.21666667	0.021666667	0.147196014	0.4	34.125	34.25	34.3	68	68	68	0	0	0	68	68	68	20	17	18.33333333	1.066666667	1.032795559	3	18	18	18.75	94	93	93.83333333	0.166666667	0.40824829	1	94	94	94	119	116	117.5	4.5	2.121320344	3	116.75	117.5	118.25	69	68	68.5	0.5
233459	33.3	32.6	33.02857143	0.062380952	0.249761791	0.7	32.9	33.1	33.2	66	65	65.85714286	0.142857143	0.377964473	1	66	66	66	14	13	13.42857143	0.285714286	0.534522484	1	13	13	14	95	94	94.57142857	0.285714286	0.534522484	1	94	95	95	100	96	98	8	2.828427125	4	97	98	99	59	56	57.5	4.5
233459	33.1	29.85	32.12142857	1.376547619	1.173263661	3.25	31.75	32.6	32.9	68	66	66.42857143	0.619047619	0.786795792	2	66	66	66.5	14	13	13.28571429	0.238095238	0.487950036	1	13	13	13.5	95	95	95	0	0	0	95	95	95	111	100	105.5	60.5	7.778174593	11	102.75	105.5	108.25	64	56	60	32
233586	39.1	37	38.38571429	0.544761905	0.738079877	2.1	38.1	38.6	38.9	88	86	87	0.666666667	0.816496581	2	86.5	87	87.5	31	30	30.57142857	0.285714286	0.534522484	1	30	31	31	91	89	90.14285714	0.476190476	0.690065559	2	90	90	90.5	123.1218626	109.3780536	116.0798099	112.9624308	7.194998328	13.74380904	113.1942255	115.9874504	118.8555816	69.97412107	61.02196635	65.13548333	63.63984204
233586	38.6	30.7	36.1	8.05	2.837252192	7.9	35.1	37	38.1	91	86	88	2.666666667	1.632993162	5	87	88	88.5	34	30	31.42857143	1.619047619	1.272418021	4	31	31	31.5	92	89	90.57142857	1.285714286	1.133893419	3	90	90	91.5	159	159	159	112.9624308	7.194998328	0	159	159	159	100	100	100	63.63984204
233586	39.6	39.4	39.5	0.004	0.063245553	0.2	39.5	39.5	39.5	86	86	86	0	0	0	86	86	86	30	29	29.83333333	0.166666667	0.40824829	1	30	30	30	94	91	92.33333333	1.866666667	1.366260102	3	91.25	92	93.5	139	139	139	112.9624308	7.194998328	0	139	139	139	91	91	91	63.63984204
233586	39.4	38.8	39.15	0.051	0.225831796	0.6	39.025	39.2	39.3	88	84	86	2	1.414213562	4	85.25	86	86.75	31	29	30	0.4	0.632455532	2	30	30	30	91	90	90.83333333	0.166666667	0.40824829	1	91	91	91	123.1218626	109.3780536	116.0798099	112.9624308	7.194998328	13.74380904	113.1942255	115.9874504	118.8555816	69.97412107	61.02196635	65.13548333	63.63984204
233586	39.8	39.7	39.75	0.003	0.054772256	0.1	39.7	39.75	39.8	91	88	89.16666667	1.766666667	1.329160136	3	88	89	90	33	30	31.16666667	1.366666667	1.169045194	3	30.25	31	31.75	94	91	93	2.4	1.549193338	3	91.75	94	94	161	161	161	112.9624308	7.194998328	0	161	161	161	94	94	94	63.63984204
233586	39.8	39.7	39.78571429	0.001428571	0.037796447	0.1	39.8	39.8	39.8	95	88	90.71428571	5.238095238	2.288688541	7	89.5	90	91.5	36	30	32	4.333333333	2.081665999	6	30.5	32	32.5	94	91	92.4	2.3	1.516575089	3	91	92	94	123.1218626	109.3780536	116.0798099	112.9624308	7.194998328	13.74380904	113.1942255	115.9874504	118.8555816	69.97412107	61.02196635	65.13548333	63.63984204
233586	39.8	39.8	39.8	0	0	0	39.8	39.8	39.8	95	89	91.16666667	4.566666667	2.136976057	6	90	90.5	91.75	36	29	31	7.2	2.683281573	7	29.25	30	31.5	92	92	92	6.921248842	1.217235733	0	92	92	92	123.1218626	109.3780536	116.0798099	112.9624308	7.194998328	13.74380904	113.1942255	115.9874504	118.8555816	69.97412107	61.02196635	65.13548333	63.63984204
233586	39.7	39.6	39.63333333	0.002666667	0.051639778	0.1	39.6	39.6	39.675	89	85	87.33333333	2.266666667	1.505545305	4	86.5	88	88	30	30	30	0	0	0	30	30	30	94	93	93.66666667	0.266666667	0.516397779	1	93.25	94	94	123.1218626	109.3780536	116.0798099	112.9624308	7.194998328	13.74380904	113.1942255	115.9874504	118.8555816	69.97412107	61.02196635	65.13548333	63.63984204
233586	39.6	39.5	39.55714286	0.002857143	0.053452248	0.1	39.5	39.6	39.6	88	86	86.57142857	0.952380952	0.975900073	2	86	86	87	30	29	29.85714286	0.142857143	0.377964473	1	30	30	30	94	91	93	1.333333333	1.154700538	3	92.5	93	94	123.1218626	109.3780536	116.0798099	112.9624308	7.194998328	13.74380904	113.1942255	115.9874504	118.8555816	69.97412107	61.02196635	65.13548333	63.63984204
234371	34	33.5	33.67142857	0.049047619	0.221466971	0.5	33.5	33.5	33.85	104	94	99.71428571	17.57142857	4.191828786	10	97	101	102.5	24	24	24	0	0	0	24	24	24	99	92	96.42857143	9.285714286	3.047247001	7	95	98	98	84	73	80	37	6.08276253	11	78	83	83.5	52	44	49	19
234371	33.5	33.4	33.48333333	0.001666667	0.040824829	0.1	33.5	33.5	33.5	104	97	100.6666667	8.666666667	2.943920289	7	98.5	100.5	103.25	24	24	24	0	0	0	24	24	24	99	98	98.16666667	0.166666667	0.40824829	1	98	98	98	87	84	85.5	4.5	2.121320344	3	84.75	85.5	86.25	54	52	53	2
234371	33.3	33.1	33.2	0.004	0.063245553	0.2	33.2	33.2	33.2	112	97	100.5	32.3	5.683308895	15	98	98.5	99	24	24	24	0	0	0	24	24	24	98	97	97.5	0.3	0.547722558	1	97	97.5	98	102	94	98	32	5.656854249	8	96	98	100	63	56	59.5	24.5
234371	33.4	33.1	33.24285714	0.00952381	0.097590007	0.3	33.2	33.2	33.3	112	93	98.85714286	39.14285714	6.256425269	19	95.5	98	99	24	24	24	0	0	0	24	24	24	98	97	97.28571429	0.238095238	0.487950036	1	97	97	97.5	102	102	102	112.9624308	7.194998328	0	102	102	102	63	63	63	63.63984204
234371	34.3	34.2	34.25714286	0.002857143	0.053452248	0.1	34.2	34.3	34.3	122	115	118.1428571	8.142857143	2.853569194	7	116	117	120.5	24	16	21.71428571	10.23809524	3.199702367	8	20	24	24	98	96	97.28571429	0.571428571	0.755928946	2	97	97	98	128	97	112.5	480.5	21.92031022	31	104.75	112.5	120.25	73	55	64	162
234371	34.5	34.2	34.32857143	0.012380952	0.111269728	0.3	34.25	34.3	34.4	122	109	115.2857143	23.23809524	4.820590756	13	112	115	118.5	24	16	20	10	3.16227766	8	18	19	22.5	98	96	97	0.666666667	0.816496581	2	96.5	97	97.5	99	97	98	2	1.414213562	2	97.5	98	98.5	55	55	55	0
234371	34.3	34.2	34.23333333	0.002666667	0.051639778	0.1	34.2	34.2	34.275	121	100	110.5	70.3	8.384509527	21	104	111	116.5	24	24	24	0	0	0	24	24	24	98	90	94.5	13.1	3.619392214	8	91.5	95	97.75	128	128	128	112.9624308	7.194998328	0	128	128	128	73	73	73	63.63984204
234371	34.1	33.5	33.9	0.052	0.228035085	0.6	33.825	33.95	34.075	101	94	96.83333333	9.366666667	3.060501048	7	94.25	96	99.25	24	24	24	0	0	0	24	24	24	98	91	93.83333333	10.56666667	3.250640962	7	92	92	96.5	83	71	75.66666667	41.33333333	6.429100507	12	72	73	78	51	44	46.33333333	16.33333333
234371	33.5	33.3	33.38333333	0.005666667	0.075277265	0.2	33.325	33.4	33.4	98	89	93.66666667	9.866666667	3.141125064	9	92.25	93.5	95.5	24	24	24	0	0	0	24	24	24	98	96	97.16666667	0.566666667	0.752772653	2	97	97	97.75	95	21	74.25	1264.916667	35.56566697	74	72.75	90.5	92	57	55	56	1
234883	35.55618578	34.72113201	35.24934126	0.745971632	0.345173883	0.835053765	35.1299215	35.32607195	35.44986	68	65	66.33333333	1.466666667	1.211060142	3	65.25	66.5	67	21.81056185	17.59217302	19.61572794	7.138336722	1.685183516	4.218388832	18.70551551	19.55847351	20.46279609	95	92	93.66666667	1.066666667	1.032795559	3	93.25	94	94	135	118	127.3333333	56.66666667	7.527726527	17	120.75	129	133.5	66	61	63.66666667	3.866666667
234883	36.4	35.1	35.62857143	0.265714286	0.515474816	1.3	35.3	35.4	35.95	63	57	59.71428571	6.238095238	2.497617913	6	58	58	62	21.81056185	17.59217302	19.61572794	7.138336722	1.685183516	4.218388832	18.70551551	19.55847351	20.46279609	95	94	94.71428571	0.238095238	0.487950036	1	94.5	95	95	145	131	136.5714286	21.61904762	4.649628761	14	134	136	138	64	60	62.14285714	2.476190476
234883	35.6	28.6	33.92857143	6.059047619	2.461513278	7	33.8	35.1	35.3	67	58	63	8.666666667	2.943920289	9	62	63	64.5	21.81056185	17.59217302	19.61572794	7.138336722	1.685183516	4.218388832	18.70551551	19.55847351	20.46279609	96	92	94.14285714	2.476190476	1.573591585	4	93	95	95	157	133	142.8571429	63.47619048	7.967194643	24	137.5	145	145	68	61	64.28571429	4.571428571
234883	36.3	35.7	36.01428571	0.044761905	0.211570094	0.6	35.9	36	36.15	63	59	61.57142857	1.619047619	1.272418021	4	61.5	62	62	21.81056185	17.59217302	19.61572794	7.138336722	1.685183516	4.218388832	18.70551551	19.55847351	20.46279609	94	93	93.42857143	0.285714286	0.534522484	1	93	93	94	144	134	138.2857143	14.9047619	3.860668583	10	135.5	138	140.5	67	64	65.42857143	0.952380952
234883	36.1	35.7	35.93333333	0.043333333	0.2081666	0.4	35.85	36	36.05	76	62	66.83333333	34.56666667	5.879342367	14	62	65	70.25	21.81056185	17.59217302	19.61572794	7.138336722	1.685183516	4.218388832	18.70551551	19.55847351	20.46279609	96	93	93.8	1.7	1.303840481	3	93	93	94	144	132	137	20	4.472135955	12	135	136	138	67	63	65.4	2.3
234883	35.55618578	34.72113201	35.24934126	0.745971632	0.345173883	0.835053765	35.1299215	35.32607195	35.44986	66	65	65.83333333	0.166666667	0.40824829	1	66	66	66	21.81056185	17.59217302	19.61572794	7.138336722	1.685183516	4.218388832	18.70551551	19.55847351	20.46279609	93	91	91.5	0.7	0.836660027	2	91	91	91.75	131	112	123.1428571	41.47619048	6.440201121	19	120	125	127	64	56	61.71428571	7.238095238
234883	35.55618578	34.72113201	35.24934126	0.745971632	0.345173883	0.835053765	35.1299215	35.32607195	35.44986	68	65	66.14285714	1.142857143	1.069044968	3	65.5	66	66.5	21.81056185	17.59217302	19.61572794	7.138336722	1.685183516	4.218388832	18.70551551	19.55847351	20.46279609	94	91	92	1.333333333	1.154700538	3	91	92	92.5	135	112	124.5	53.71428571	7.329003051	23	121	125.5	127.5	66	56	62.375	9.125
234883	36.5	35.8	36.2	0.068	0.260768096	0.7	36.05	36.25	36.375	63	58	60.16666667	4.566666667	2.136976057	5	58.25	60	61.75	21.81056185	17.59217302	19.61572794	7.138336722	1.685183516	4.218388832	18.70551551	19.55847351	20.46279609	94	93	93.5	0.3	0.547722558	1	93	93.5	94	143	133	136.1666667	14.16666667	3.763863264	10	134	134.5	137.25	66	62	64	2.8
234883	36.6	35.4	36.3	0.208	0.45607017	1.2	36.325	36.45	36.575	62	57	58.66666667	3.866666667	1.966384161	5	57.25	58	59.5	21.81056185	17.59217302	19.61572794	7.138336722	1.685183516	4.218388832	18.70551551	19.55847351	20.46279609	95	94	94.33333333	0.266666667	0.516397779	1	94	94	94.75	137	131	134.6666667	5.066666667	2.250925735	6	133.5	135.5	136	64	60	62	2.8
236265	37.1	37	37.01666667	0.001666667	0.040824829	0.1	37	37	37	74	70	72.5	1.9	1.378404875	4	72.25	73	73	21.81056185	17.59217302	19.61572794	7.138336722	1.685183516	4.218388832	18.70551551	19.55847351	20.46279609	97	97	97	0	0	0	97	97	97	103	92	96.33333333	20.66666667	4.546060566	11	93.25	94.5	99.5	59	54	55.66666667	5.066666667
236265	37.2	37.1	37.13333333	0.002666667	0.051639778	0.1	37.1	37.1	37.175	72	69	70.5	1.1	1.048808848	3	70	70.5	71	21.81056185	17.59217302	19.61572794	7.138336722	1.685183516	4.218388832	18.70551551	19.55847351	20.46279609	98	97	97.66666667	0.266666667	0.516397779	1	97.25	98	98	103	95	99.16666667	8.166666667	2.857738033	8	97.5	99.5	100.75	59	55	56.33333333	2.266666667
236265	37	36.7	36.93333333	0.014666667	0.121106014	0.3	36.925	37	37	104	70	85.33333333	238.2666667	15.43588892	34	71.75	83.5	98.25	21.81056185	17.59217302	19.61572794	7.138336722	1.685183516	4.218388832	18.70551551	19.55847351	20.46279609	98	97	97.16666667	0.166666667	0.40824829	1	97	97	97	123	94	104	106.3333333	10.31180553	29	96	103	108	76	55	62.57142857	68.61904762
236265	37	37	37	0	0	0	37	37	37	74	70	72	3	1.732050808	4	70.5	72	73.5	21.81056185	17.59217302	19.61572794	7.138336722	1.685183516	4.218388832	18.70551551	19.55847351	20.46279609	97	97	97	0	0	0	97	97	97	101	92	95.14285714	10.14285714	3.184785259	9	93.5	94	96	58	54	55.42857143	3.285714286
236265	36.9	36.8	36.83333333	0.002666667	0.051639778	0.1	36.8	36.8	36.875	94	90	92	2.8	1.673320053	4	91	91.5	93.5	21.81056185	17.59217302	19.61572794	7.138336722	1.685183516	4.218388832	18.70551551	19.55847351	20.46279609	98	97	97.66666667	0.266666667	0.516397779	1	97.25	98	98	117	108	112.5	13.5	3.674234614	9	109.5	113	115	66	62	64.5	2.3
236265	37.3	33.8	36.71428571	1.671428571	1.292837411	3.5	37.05	37.2	37.3	74	61	67.14285714	24.80952381	4.980915961	13	64	65	71	21.81056185	17.59217302	19.61572794	7.138336722	1.685183516	4.218388832	18.70551551	19.55847351	20.46279609	98	93	96	3.333333333	1.825741858	5	95	96	97.5	169	117	130.4285714	316.952381	17.80315649	52	120	127	130	89	65	71.28571429	66.23809524
236265	37.3	37.1	37.21428571	0.004761905	0.069006556	0.2	37.2	37.2	37.25	71	61	66.28571429	14.23809524	3.773340064	10	64	65	69.5	21.81056185	17.59217302	19.61572794	7.138336722	1.685183516	4.218388832	18.70551551	19.55847351	20.46279609	98	96	97.42857143	0.619047619	0.786795792	2	97	98	98	129	99	112.5714286	139.2857143	11.80193689	30	101.5	117	120	70	56	62.85714286	33.14285714
236265	36.8	36.7	36.75	0.003	0.054772256	0.1	36.7	36.75	36.8	107	95	100.1666667	23.36666667	4.833908012	12	96.75	99	103.5	21.81056185	17.59217302	19.61572794	7.138336722	1.685183516	4.218388832	18.70551551	19.55847351	20.46279609	98	96	97	0.4	0.632455532	2	97	97	97	125	105	116.1666667	51.76666667	7.194905605	20	114	115	121.25	72	61	67	18.4
236265	36.8	36.7	36.78571429	0.001428571	0.037796447	0.1	36.8	36.8	36.8	99	92	95.57142857	6.952380952	2.6367368	7	94	95	97.5	21.81056185	17.59217302	19.61572794	7.138336722	1.685183516	4.218388832	18.70551551	19.55847351	20.46279609	98	97	97.57142857	0.285714286	0.534522484	1	97	98	98	117	105	112.8571429	18.47619048	4.298393941	12	111.5	114	115.5	66	61	64.85714286	3.476190476
237707	38.7	38.6	38.65	0.003	0.054772256	0.1	38.6	38.65	38.7	102	99	100.1666667	1.766666667	1.329160136	3	99	100	101	18	12	13.66666667	5.066666667	2.250925735	6	12.25	13	13.75	92	90	91	2	1.414213562	2	90.5	91	91.5	129	104	118	107.2	10.35374328	25	110	120.5	125.75	70	60	66	18.8
237707	38.8	38.6	38.68571429	0.008095238	0.089973541	0.2	38.6	38.7	38.75	102	98	100.2857143	1.904761905	1.380131119	4	99.5	101	101	24	12	15.71428571	16.9047619	4.111540089	12	13.5	14	16.5	96	90	92.2	6.2	2.48997992	6	90	92	93	129	87	111	225.3333333	15.011107	42	104	107	123	70	47	60.14285714	83.80952381
237707	38.8	38.6	38.76666667	0.006666667	0.081649658	0.2	38.8	38.8	38.8	103	98	101	3.2	1.788854382	5	100.25	101.5	102	24	8	15	26.4	5.138093031	16	14	14.5	15	96	89	91.83333333	8.566666667	2.926886856	7	89.25	91.5	93.75	107	87	99.83333333	52.96666667	7.277820186	20	98	101	104.75	55	47	52	8
237707	38.4	38.3	38.31666667	0.001666667	0.040824829	0.1	38.3	38.3	38.3	108	103	105.5	3.5	1.870828693	5	104.25	105.5	106.75	15	12	14.33333333	1.466666667	1.211060142	3	14.25	15	15	96.41513599	93.78849034	95.23194193	6.921248842	1.217235733	2.626645644	94.71257391	95.34245171	95.85045329	116	107	113	12.4	3.521363372	9	111.5	114	115.75	63	59	61.83333333	2.566666667
237707	38.5	38.4	38.43333333	0.002666667	0.051639778	0.1	38.4	38.4	38.475	104	102	102.8333333	0.566666667	0.752772653	2	102.25	103	103	18	13	14.33333333	3.466666667	1.861898673	5	13.25	14	14	96.41513599	93.78849034	95.23194193	6.921248842	1.217235733	2.626645644	94.71257391	95.34245171	95.85045329	106	84	97.66666667	71.46666667	8.453795992	22	93.25	100	103.75	60	54	57.66666667	5.866666667
237707	38.6	38.5	38.58333333	0.001666667	0.040824829	0.1	38.6	38.6	38.6	102	100	101.1666667	0.966666667	0.98319208	2	100.25	101.5	102	17	12	14	4.4	2.097617696	5	12.25	13.5	15.5	96.41513599	93.78849034	95.23194193	6.921248842	1.217235733	2.626645644	94.71257391	95.34245171	95.85045329	127	86	105.1666667	237.3666667	15.4067085	41	94.25	105	114.25	71	55	62.5	50.7
237707	38.6	38.4	38.5	0.006666667	0.081649658	0.2	38.45	38.5	38.55	103	100	102	1.333333333	1.154700538	3	101.5	102	103	14	12	13.42857143	0.619047619	0.786795792	2	13	14	14	96.41513599	93.78849034	95.23194193	6.921248842	1.217235733	2.626645644	94.71257391	95.34245171	95.85045329	127	84	101.8571429	222.4761905	14.91563577	43	91.5	103	108	71	54	60.85714286	47.47619048
237707	38.3	35.9	37.94285714	0.812857143	0.901585904	2.4	38.25	38.3	38.3	116	106	110.1428571	12.47619048	3.532165126	10	107.5	110	112	17	15	15.6	0.8	0.894427191	2	15	15	16	96.41513599	93.78849034	95.23194193	6.921248842	1.217235733	2.626645644	94.71257391	95.34245171	95.85045329	116	83	102.5714286	153.6190476	12.39431513	33	95	106	111.5	63	45	55.57142857	52.61904762
237707	38.3	31.7	35.91428571	6.958095238	2.637820168	6.6	34.5	35.9	38.25	118	110	114.3333333	12.26666667	3.502380143	8	111.5	114.5	117.5	17	16	16.5	0.5	0.707106781	1	16.25	16.5	16.75	99	99	99	6.921248842	1.217235733	0	99	99	99	123	83	101.5714286	196.6190476	14.02209141	40	92.5	99	110.5	70	45	56.42857143	80.95238095
241200	38.6	38.2	38.4	0.026666667	0.163299316	0.4	38.3	38.4	38.5	122	116	119.1428571	3.80952381	1.951800146	6	118	120	120	12	12	12	0	0	0	12	12	12	93	91	92	1	1	2	91	92	93	160	148	153.7142857	20.57142857	4.535573676	12	150	154	157	72	58	64.28571429	31.23809524
241200	38.6	27.6	36.85714286	16.68952381	4.085281362	11	38.2	38.4	38.5	122	120	120.5714286	0.952380952	0.975900073	2	120	120	121	12	12	12	0	0	0	12	12	12	93	92	92.42857143	0.285714286	0.534522484	1	92	92	93	156	138	148.5714286	28.95238095	5.380741673	18	148	150	150	66	58	61.42857143	14.28571429
241200	38.4	38	38.16666667	0.022666667	0.150554531	0.4	38.05	38.2	38.2	118	110	115	9.2	3.033150178	8	114	115	117.5	12	12	12	0	0	0	12	12	12	91	90	90.66666667	0.266666667	0.516397779	1	90.25	91	91	160	146	154	27.2	5.215361924	14	151	155	157.5	72	68	69.66666667	2.266666667
241200	38	37.6	37.76666667	0.022666667	0.150554531	0.4	37.65	37.8	37.8	112	102	109	17.2	4.147288271	10	107	111	112	12	12	12	0	0	0	12	12	12	96	90	93	8.8	2.966479395	6	90.25	93	95.75	146	132	140.5	33.5	5.787918451	14	136.75	141.5	145.5	70	64	67.5	5.5
241200	37	36.4	36.68571429	0.038095238	0.195180015	0.6	36.6	36.6	36.8	86	76	79.71428571	11.23809524	3.352326839	10	78	78	81	12	12	12	0	0	0	12	12	12	95	93	94.14285714	0.80952381	0.899735411	2	93.5	94	95	122	108	114.2857143	23.23809524	4.820590756	14	111	114	117	70	60	63.71428571	12.57142857
241200	37	36.6	36.86666667	0.026666667	0.163299316	0.4	36.8	36.9	37	88	78	81.66666667	19.86666667	4.457203907	10	78	80	85	12	12	12	0	0	0	12	12	12	94	93	93.33333333	0.266666667	0.516397779	1	93	93	93.75	118	110	114.6666667	10.66666667	3.265986324	8	112.5	115	117.5	64	60	62	3.2
241200	36.6	36.2	36.4	0.032	0.178885438	0.4	36.25	36.4	36.55	86	72	76.66666667	29.86666667	5.465040409	14	72.5	75	79	12	12	12	0	0	0	12	12	12	95	93	94	1.2	1.095445115	2	93	94	95	122	104	110.6666667	57.06666667	7.554248253	18	105	108	115.5	70	60	63.33333333	15.46666667
241200	37.6	37.2	37.33333333	0.026666667	0.163299316	0.4	37.2	37.3	37.4	102	90	95.33333333	28.26666667	5.316640543	12	90.5	95	99.5	12	12	12	0	0	0	12	12	12	96	93	93.83333333	1.766666667	1.329160136	3	93	93	94.5	132	114	122	46.4	6.811754546	18	118	120	126.5	64	56	59.33333333	10.66666667
241200	37.8	37.4	37.6	0.026666667	0.163299316	0.4	37.5	37.6	37.7	112	98	104.2857143	27.23809524	5.219012861	14	101	102	108	12	12	12	0	0	0	12	12	12	96	90	94.42857143	4.952380952	2.225394561	6	94	95	96	144	122	133.2857143	52.23809524	7.227592631	22	130	132	137.5	68	58	63.85714286	13.47619048
241775	38.3	36	37.84285714	0.686190476	0.828366149	2.3	38	38.2	38.2	107	92	96.71428571	44.9047619	6.701101544	15	93	93	99.5	21.81056185	17.59217302	19.61572794	7.138336722	1.685183516	4.218388832	18.70551551	19.55847351	20.46279609	97	97	97	6.921248842	1.217235733	0	97	97	97	100	97	98.5	4.5	2.121320344	3	97.75	98.5	99.25	59	55	57	8
241775	38.2	36	37.65	0.711	0.843208159	2.2	37.65	37.95	38.175	107	93	102.5	25.1	5.00999002	14	102.25	103.5	105.5	21.81056185	17.59217302	19.61572794	7.138336722	1.685183516	4.218388832	18.70551551	19.55847351	20.46279609	97	89	93	32	5.656854249	8	91	93	95	97	97	97	112.9624308	7.194998328	0	97	97	97	55	55	55	63.63984204
241775	38.1	37.5	37.97142857	0.045714286	0.213808994	0.6	38	38	38.1	106	98	102.1428571	7.142857143	2.672612419	8	101	101	104	21.81056185	17.59217302	19.61572794	7.138336722	1.685183516	4.218388832	18.70551551	19.55847351	20.46279609	96.41513599	93.78849034	95.23194193	6.921248842	1.217235733	2.626645644	94.71257391	95.34245171	95.85045329	102	102	102	0	0	0	102	102	102	57	56	56.5	0.5
241775	38.1	37.5	37.95	0.051	0.225831796	0.6	38	38	38.075	106	101	102.5	4.3	2.073644135	5	101	101.5	103.5	21.81056185	17.59217302	19.61572794	7.138336722	1.685183516	4.218388832	18.70551551	19.55847351	20.46279609	99	99	99	6.921248842	1.217235733	0	99	99	99	102	102	102	112.9624308	7.194998328	0	102	102	102	57	57	57	63.63984204
241775	38.2	27.6	36.65714286	15.95619048	3.994520056	10.6	38.1	38.2	38.2	106	95	97.85714286	19.14285714	4.375255095	11	95	96	99	21.81056185	17.59217302	19.61572794	7.138336722	1.685183516	4.218388832	18.70551551	19.55847351	20.46279609	96.41513599	93.78849034	95.23194193	6.921248842	1.217235733	2.626645644	94.71257391	95.34245171	95.85045329	98	98	98	0	0	0	98	98	98	56	53	54.5	4.5
241775	38.2	38.2	38.2	0	0	0	38.2	38.2	38.2	104	92	95.85714286	15.14285714	3.891382421	12	94	95	96	21.81056185	17.59217302	19.61572794	7.138336722	1.685183516	4.218388832	18.70551551	19.55847351	20.46279609	96	96	96	6.921248842	1.217235733	0	96	96	96	104	98	101	18	4.242640687	6	99.5	101	102.5	59	56	57.5	4.5
241775	38.3	38.2	38.21666667	0.001666667	0.040824829	0.1	38.2	38.2	38.2	94	92	92.83333333	0.566666667	0.752772653	2	92.25	93	93	21.81056185	17.59217302	19.61572794	7.138336722	1.685183516	4.218388832	18.70551551	19.55847351	20.46279609	96.41513599	93.78849034	95.23194193	6.921248842	1.217235733	2.626645644	94.71257391	95.34245171	95.85045329	100	95	97.5	12.5	3.535533906	5	96.25	97.5	98.75	59	51	55	32
241775	38.2	38.2	38.2	0	0	0	38.2	38.2	38.2	104	92	95	20	4.472135955	12	93	93.5	94	21.81056185	17.59217302	19.61572794	7.138336722	1.685183516	4.218388832	18.70551551	19.55847351	20.46279609	96	96	96	6.921248842	1.217235733	0	96	96	96	104	102	103	2	1.414213562	2	102.5	103	103.5	59	56	57.5	4.5
241775	38.1	38.1	38.1	0	0	0	38.1	38.1	38.1	104	98	100.6666667	5.866666667	2.422120283	6	99	100	102.5	21.81056185	17.59217302	19.61572794	7.138336722	1.685183516	4.218388832	18.70551551	19.55847351	20.46279609	96.41513599	93.78849034	95.23194193	6.921248842	1.217235733	2.626645644	94.71257391	95.34245171	95.85045329	102	101	101.5	0.5	0.707106781	1	101.25	101.5	101.75	58	56	57	2
243643	35.55618578	34.72113201	35.24934126	0.745971632	0.345173883	0.835053765	35.1299215	35.32607195	35.44986	81	79	79.83333333	0.566666667	0.752772653	2	79.25	80	80	16	16	16	0	0	0	16	16	16	98	98	98	0	0	0	98	98	98	142	140	141	0.4	0.632455532	2	141	141	141	62	60	60.83333333	0.566666667
243643	34.1	25.3	30.43333333	20.97333333	4.579665199	8.8	28.6	31.9	33	79	75	76.14285714	2.142857143	1.463850109	4	75	76	76.5	23	18	19.85714286	3.142857143	1.772810521	5	18.5	20	20.5	96.41513599	93.78849034	95.23194193	6.921248842	1.217235733	2.626645644	94.71257391	95.34245171	95.85045329	112	84	99.57142857	125.2857143	11.19311013	28	90	106	107.5	59	53	55.42857143	4.952380952
243643	37.05	31.9	35.21666667	8.280833333	2.877643712	5.15	34.3	36.7	36.875	79	72	74.85714286	6.142857143	2.478478796	7	73	75	76	21	16	18.14285714	4.80952381	2.193062655	5	16	18	20	96.41513599	93.78849034	95.23194193	6.921248842	1.217235733	2.626645644	94.71257391	95.34245171	95.85045329	112	79	99.42857143	145.2857143	12.05345238	33	92	106	107.5	59	53	55.14285714	4.476190476
243643	26.2	26.2	26.2	0.745971632	0.345173883	0	26.2	26.2	26.2	85	79	83	4.4	2.097617696	6	83	83.5	84	16	16	16	0	0	0	16	16	16	99	98	98.33333333	0.266666667	0.516397779	1	98	98	98.75	148	130	143	42	6.480740698	18	145	145	145	75	63	65.33333333	22.66666667
243643	35.55618578	34.72113201	35.24934126	0.745971632	0.345173883	0.835053765	35.1299215	35.32607195	35.44986	84	83	83.33333333	0.266666667	0.516397779	1	83	83	83.75	16	16	16	0	0	0	16	16	16	99	98	98.16666667	0.166666667	0.40824829	1	98	98	98	146	145	145.3333333	0.266666667	0.516397779	1	145	145	145.75	64	63	63.16666667	0.166666667
243643	35.55618578	34.72113201	35.24934126	0.745971632	0.345173883	0.835053765	35.1299215	35.32607195	35.44986	83	81	82.16666667	0.566666667	0.752772653	2	82	82	82.75	17	16	16.16666667	0.166666667	0.40824829	1	16	16	16	98	97	97.83333333	0.166666667	0.40824829	1	98	98	98	149	137	144.1666667	20.16666667	4.490731195	12	142	145	147.25	64	60	62.33333333	2.666666667
243643	35.55618578	34.72113201	35.24934126	0.745971632	0.345173883	0.835053765	35.1299215	35.32607195	35.44986	82	80	81.14285714	0.80952381	0.899735411	2	80.5	81	82	17	16	16.14285714	0.142857143	0.377964473	1	16	16	16	98	97	97.85714286	0.142857143	0.377964473	1	98	98	98	149	137	142	15	3.872983346	12	140.5	141	143	64	60	61.14285714	2.142857143
243643	37.05	30.1	35.15	11.35833333	3.370212654	6.95	35.05	36.725	36.825	83	71	74.4	23.8	4.878524367	12	72	73	73	16	16	16	0	0	0	16	16	16	96.41513599	93.78849034	95.23194193	6.921248842	1.217235733	2.626645644	94.71257391	95.34245171	95.85045329	152	73	94.66666667	847.8666667	29.11815012	79	79.25	85	93	79	43	56.5	158.3
243643	36.8	26.2	32.73333333	32.65333333	5.714309524	10.6	30.7	35.2	36	85	79	82	8	2.828427125	6	79	83	84	16	16	16	0	0	0	16	16	16	99	98	98.2	0.2	0.447213595	1	98	98	98	150	126	139.8	121.2	11.00908716	24	130	145	148	75	59	66.2	39.7
244445	34.8	34.5	34.63333333	0.014666667	0.121106014	0.3	34.525	34.65	34.7	60	57	58	1.2	1.095445115	3	57.25	58	58	25	10	16	24.4	4.939635614	15	14.25	15.5	16	96	94	95.16666667	0.566666667	0.752772653	2	95	95	95.75	105	89	96.83333333	50.16666667	7.08284312	16	90.75	96.5	103	71	64	66.83333333	11.76666667
244445	34.4	34.2	34.28333333	0.005666667	0.075277265	0.2	34.225	34.3	34.3	70	56	58.83333333	31.36666667	5.600595206	14	56	56	58.25	50	12	22	194	13.92838828	38	16.25	17.5	18.75	98	92	93.83333333	4.566666667	2.136976057	6	93	93	93.75	125	90	97.16666667	187.7666667	13.70279777	35	90.5	92.5	93	75	60	63.83333333	32.16666667
244445	35.1	34.8	34.95	0.011	0.104880885	0.3	34.9	34.95	35	63	60	61.5	1.5	1.224744871	3	61	61	62.5	17	14	16	1.2	1.095445115	3	16	16	16.75	94	87	91.16666667	6.166666667	2.483277404	7	90.25	91.5	92.75	90	58	76	93.25	9.656603958	32	73	76	80	64	41	52.44444444	46.02777778
244445	34.9	34.6	34.77142857	0.012380952	0.111269728	0.3	34.7	34.8	34.85	61	57	59.42857143	2.952380952	1.718249386	4	58	60	61	25	14	17.14285714	12.80952381	3.579039509	11	16	16	16.5	95	91	93.57142857	2.619047619	1.618347187	4	92.5	94	95	100	73	87.625	67.125	8.192984804	27	84.5	89.5	90.75	67	51	61	31.71428571
244445	36	35.5	35.73333333	0.038666667	0.196638416	0.5	35.6	35.7	35.875	70	61	66	10.4	3.224903099	9	65	65.5	68.25	19	11	15.16666667	7.766666667	2.786873995	8	13.75	16	16	96.41513599	93.78849034	95.23194193	6.921248842	1.217235733	2.626645644	94.71257391	95.34245171	95.85045329	132	99	117.5	119.7142857	10.94140237	33	111.5	117	125.75	91	73	80.75	33.92857143
244445	34.3	34.1	34.17142857	0.005714286	0.075592895	0.2	34.1	34.2	34.2	59	56	56.85714286	1.476190476	1.214985793	3	56	56	57.5	22	14	17.28571429	6.904761905	2.627691364	8	16	16	18.5	97	93	94.71428571	2.904761905	1.704336206	4	93.5	94	96	105	73	90.14285714	93.47619048	9.668308563	32	87.5	92	93	70	53	61.28571429	24.9047619
244445	34.2	34	34.08571429	0.004761905	0.069006556	0.2	34.05	34.1	34.1	60	56	57.85714286	1.80952381	1.345185418	4	57	58	58.5	22	10	16	13.33333333	3.651483717	12	15	16	17	97	94	96.16666667	1.766666667	1.329160136	3	95.5	97	97	105	69	85.875	173.5535714	13.17397326	36	76	84	95.25	70	48	58.375	63.69642857
244445	35.4	35.2	35.28333333	0.009666667	0.098319208	0.2	35.2	35.25	35.375	61	57	58.66666667	2.266666667	1.505545305	4	58	58	59.5	17	15	15.83333333	0.566666667	0.752772653	2	15.25	16	16	98	96	97	1	1	2	96.5	97	97.5	112	82	96.25	113.0714286	10.633505	30	89	97	103	76	58	66.875	52.69642857
244445	35.6	35.2	35.42857143	0.022380952	0.149602648	0.4	35.35	35.4	35.55	66	58	61.28571429	9.904761905	3.14718317	8	59	61	63	16	13	15.28571429	1.238095238	1.112697281	3	15	16	16	98	98	98	6.921248842	1.217235733	0	98	98	98	125	95	109.4444444	98.27777778	9.913514905	30	102	112	113	86	64	75.33333333	45.5
244705	37.1	37.1	37.1	0	0	0	37.1	37.1	37.1	95	94	94.5	0.3	0.547722558	1	94	94.5	95	20	20	20	0	0	0	20	20	20	96.41513599	93.78849034	95.23194193	6.921248842	1.217235733	2.626645644	94.71257391	95.34245171	95.85045329	117	117	117	112.9624308	7.194998328	0	117	117	117	65	65	65	63.63984204
244705	37.1	37.1	37.1	0	0	0	37.1	37.1	37.1	97	94	95	1.333333333	1.154700538	3	94	95	95.5	21	20	20.28571429	0.238095238	0.487950036	1	20	20	20.5	96.41513599	93.78849034	95.23194193	6.921248842	1.217235733	2.626645644	94.71257391	95.34245171	95.85045329	117	117	117	112.9624308	7.194998328	0	117	117	117	65	65	65	63.63984204
244705	37.1	37.1	37.1	0	0	0	37.1	37.1	37.1	98	94	96.16666667	2.166666667	1.471960144	4	95.25	96.5	97	21	20	20.5	0.3	0.547722558	1	20	20.5	21	96.41513599	93.78849034	95.23194193	6.921248842	1.217235733	2.626645644	94.71257391	95.34245171	95.85045329	123.1218626	109.3780536	116.0798099	112.9624308	7.194998328	13.74380904	113.1942255	115.9874504	118.8555816	69.97412107	61.02196635	65.13548333	63.63984204
244705	37	37	37	0	0	0	37	37	37	95	93	93.83333333	0.966666667	0.98319208	2	93	93.5	94.75	20	20	20	0	0	0	20	20	20	96.41513599	93.78849034	95.23194193	6.921248842	1.217235733	2.626645644	94.71257391	95.34245171	95.85045329	116	116	116	112.9624308	7.194998328	0	116	116	116	65	65	65	63.63984204
244705	37	36.8	36.88333333	0.005666667	0.075277265	0.2	36.825	36.9	36.9	98	96	97.16666667	0.966666667	0.98319208	2	96.25	97.5	98	20	20	20	0	0	0	20	20	20	96.41513599	93.78849034	95.23194193	6.921248842	1.217235733	2.626645644	94.71257391	95.34245171	95.85045329	123.1218626	109.3780536	116.0798099	112.9624308	7.194998328	13.74380904	113.1942255	115.9874504	118.8555816	69.97412107	61.02196635	65.13548333	63.63984204
244705	37.1	37	37.01428571	0.001428571	0.037796447	0.1	37	37	37	95	93	93.85714286	0.80952381	0.899735411	2	93	94	94.5	20	20	20	0	0	0	20	20	20	96.41513599	93.78849034	95.23194193	6.921248842	1.217235733	2.626645644	94.71257391	95.34245171	95.85045329	116	116	116	112.9624308	7.194998328	0	116	116	116	65	65	65	63.63984204
244705	37.1	37	37.05	0.003	0.054772256	0.1	37	37.05	37.1	95	94	94.5	0.3	0.547722558	1	94	94.5	95	20	20	20	0	0	0	20	20	20	96.41513599	93.78849034	95.23194193	6.921248842	1.217235733	2.626645644	94.71257391	95.34245171	95.85045329	123.1218626	109.3780536	116.0798099	112.9624308	7.194998328	13.74380904	113.1942255	115.9874504	118.8555816	69.97412107	61.02196635	65.13548333	63.63984204
244705	36.7	34.7	35.97142857	0.442380952	0.665117247	2	35.8	36.2	36.3	101	99	100	0.666666667	0.816496581	2	99.5	100	100.5	21	20	20.28571429	0.238095238	0.487950036	1	20	20	20.5	96.41513599	93.78849034	95.23194193	6.921248842	1.217235733	2.626645644	94.71257391	95.34245171	95.85045329	125	125	125	112.9624308	7.194998328	0	125	125	125	68	68	68	63.63984204
244705	36.9	36.1	36.55714286	0.11952381	0.345722157	0.8	36.25	36.7	36.85	100	98	98.85714286	0.80952381	0.899735411	2	98	99	99.5	20	20	20	0	0	0	20	20	20	96.41513599	93.78849034	95.23194193	6.921248842	1.217235733	2.626645644	94.71257391	95.34245171	95.85045329	125	125	125	112.9624308	7.194998328	0	125	125	125	68	68	68	63.63984204
245240	32.5	32.1	32.32857143	0.022380952	0.149602648	0.4	32.25	32.3	32.45	76	71	73.57142857	2.952380952	1.718249386	5	72.5	74	74.5	22	19	19.85714286	1.142857143	1.069044968	3	19	20	20	96.41513599	93.78849034	95.23194193	6.921248842	1.217235733	2.626645644	94.71257391	95.34245171	95.85045329	102	102	102	0	0	0	102	102	102	67	67	67	0
245240	32.3	31.9	32.12857143	0.022380952	0.149602648	0.4	32.05	32.1	32.25	74	70	71.71428571	1.904761905	1.380131119	4	71	71	72.5	22	19	20	1.333333333	1.154700538	3	19	20	20.5	96.41513599	93.78849034	95.23194193	6.921248842	1.217235733	2.626645644	94.71257391	95.34245171	95.85045329	103	102	102.5	0.5	0.707106781	1	102.25	102.5	102.75	67	63	65	8
245240	33.2	32.8	33.01666667	0.021666667	0.147196014	0.4	32.925	33.05	33.1	81	78	79.5	1.9	1.378404875	3	78.25	79.5	80.75	22	19	20.33333333	1.466666667	1.211060142	3	19.25	20.5	21	96.41513599	93.78849034	95.23194193	6.921248842	1.217235733	2.626645644	94.71257391	95.34245171	95.85045329	109	100	103.375	9.410714286	3.067688753	9	101.5	103	104.5	68	48	55.125	65.83928571
245240	32.8	32.4	32.58333333	0.021666667	0.147196014	0.4	32.5	32.55	32.675	77	74	75.83333333	1.366666667	1.169045194	3	75.25	76	76.75	21	19	20	0.4	0.632455532	2	20	20	20	96.41513599	93.78849034	95.23194193	6.921248842	1.217235733	2.626645644	94.71257391	95.34245171	95.85045329	107	99	102.6666667	16.33333333	4.041451884	8	100.5	102	104.5	68	49	61.33333333	114.3333333
245240	34.3	33.8	34.08333333	0.029666667	0.172240142	0.5	34.025	34.1	34.175	91	90	90.16666667	0.166666667	0.40824829	1	90	90	90	26	20	24.66666667	5.466666667	2.338090389	6	25	25.5	26	96.41513599	93.78849034	95.23194193	6.921248842	1.217235733	2.626645644	94.71257391	95.34245171	95.85045329	112	95	105.375	36.55357143	6.045954964	17	102.5	107	110	58	45	48.5	20.85714286
245240	34.5	34.1	34.27142857	0.022380952	0.149602648	0.4	34.15	34.3	34.35	93	90	91	1.333333333	1.154700538	3	90	91	91.5	27	25	25.85714286	0.476190476	0.690065559	2	25.5	26	26	96.41513599	93.78849034	95.23194193	6.921248842	1.217235733	2.626645644	94.71257391	95.34245171	95.85045329	115	107	110.8888889	8.611111111	2.934469477	8	110	110	112	59	46	49	29.25
245240	34.8	34.3	34.55	0.035	0.187082869	0.5	34.425	34.55	34.675	96	91	93.5	3.5	1.870828693	5	92.25	93.5	94.75	27	26	26.33333333	0.266666667	0.516397779	1	26	26	26.75	96.41513599	93.78849034	95.23194193	6.921248842	1.217235733	2.626645644	94.71257391	95.34245171	95.85045329	121	110	114.875	10.125	3.181980515	11	114.25	115	115.25	59	44	48.125	26.98214286
245240	33.5	33.2	33.35	0.011	0.104880885	0.3	33.3	33.35	33.4	88	85	87	1.2	1.095445115	3	87	87	87.75	23	20	21.66666667	1.066666667	1.032795559	3	21.25	22	22	99	99	99	6.921248842	1.217235733	0	99	99	99	99	75	87.75	57.64285714	7.592289322	24	84.25	87.5	91.5	62	35	44.25	87.07142857
245240	33.3	33	33.17142857	0.012380952	0.111269728	0.3	33.1	33.2	33.25	87	79	82.85714286	11.47619048	3.38765265	8	80.5	81	86	22	20	21	0.666666667	0.816496581	2	20.5	21	21.5	96.41513599	93.78849034	95.23194193	6.921248842	1.217235733	2.626645644	94.71257391	95.34245171	95.85045329	109	82	98.66666667	77.25	8.789197916	27	96	100	104	68	36	50.77777778	104.1944444
251565	36.3	36.2	36.25	0.003	0.054772256	0.1	36.2	36.25	36.3	129	128	128.6666667	0.266666667	0.516397779	1	128.25	129	129	29	18	24	13.6	3.687817783	11	23	24	25.75	94	92	93.33333333	0.666666667	0.816496581	2	93	93.5	94	112	98	102.5714286	23.28571429	4.825527358	14	99	102	104	91	64	70.14285714	87.80952381
251565	36.2	36.1	36.15714286	0.002857143	0.053452248	0.1	36.1	36.2	36.2	129	128	128.1428571	0.142857143	0.377964473	1	128	128	128	28	18	22	17	4.123105626	10	18	23	24.5	94	92	93.57142857	0.619047619	0.786795792	2	93.5	94	94	112	98	102.125	20.69642857	4.549332761	14	98.75	102	102.5	91	62	69	85.14285714
251565	36.6	36.4	36.51428571	0.008095238	0.089973541	0.2	36.45	36.5	36.6	131	130	130.4285714	0.285714286	0.534522484	1	130	130	131	30	15	22.83333333	35.76666667	5.980523946	15	18.25	25	25.75	94	93	93.28571429	0.238095238	0.487950036	1	93	93	93.5	105	81	94.625	69.41071429	8.331309278	24	89.5	95	101.25	71	54	64.875	41.83928571
251565	36.5	36.3	36.41666667	0.005666667	0.075277265	0.2	36.4	36.4	36.475	130	129	129.6666667	0.266666667	0.516397779	1	129.25	130	130	30	15	23	37.6	6.131883887	15	18	25	26.75	93	93	93	0	0	0	93	93	93	132	88	102.5714286	217.6190476	14.75191674	44	93.5	99	106	85	58	68.42857143	77.61904762
251565	36	35.8	35.91428571	0.004761905	0.069006556	0.2	35.9	35.9	35.95	127	126	126.1428571	0.142857143	0.377964473	1	126	126	126	19	9	12.75	20.25	4.5	10	9.75	11.5	14.5	98	95	95.71428571	1.238095238	1.112697281	3	95	95	96	118	98	104.125	40.69642857	6.379375249	20	99.75	103	106	71	58	62.75	19.35714286
251565	36	34.1	35.7	0.5	0.707106781	1.9	35.9	36	36	127	126	126.5714286	0.285714286	0.534522484	1	126	127	127	13	5	8.5	11.66666667	3.415650255	8	6.5	8	10	98	95	96.85714286	2.142857143	1.463850109	3	95.5	98	98	108	98	102.5	13.14285714	3.625307869	10	99	103	104.5	67	57	60.75	12.78571429
251565	35.9	28.9	34.63333333	7.926666667	2.815433655	7	35.5	35.85	35.9	127	126	126.3333333	0.266666667	0.516397779	1	126	126	126.75	19	9	12.66666667	14.26666667	3.777124126	10	10	12	14	96	95	95.66666667	0.266666667	0.516397779	1	95.25	96	96	118	98	103.1428571	50.14285714	7.081162132	20	99	100	104	71	60	63	16.66666667
251565	36.2	36	36.1	0.005	0.070710678	0.2	36.1	36.1	36.1	128	128	128	0	0	0	128	128	128	28	15	20.4	26.3	5.128352562	13	18	18	23	95	94	94.2	0.2	0.447213595	1	94	94	94	112	98	101.8333333	28.16666667	5.307227776	14	98.25	100.5	102	72	60	65	19.2
251565	36.7	36.6	36.65	0.003	0.054772256	0.1	36.6	36.65	36.7	131	131	131	0	0	0	131	131	131	25	11	20.8	36.2	6.016643583	14	19	24	25	95	93	93.66666667	0.666666667	0.816496581	2	93	93.5	94	102	81	93	69.66666667	8.346656017	21	87	96	99	71	54	64.42857143	43.28571429
252287	34.5	31.9	32.79166667	0.834416667	0.913464103	2.6	32.2875	32.6	32.875	117	116	116.1666667	0.166666667	0.40824829	1	116	116	116	18	17	17.83333333	0.166666667	0.40824829	1	18	18	18	93	91	91.83333333	0.966666667	0.98319208	2	91	91.5	92.75	110	89	102	47.42857143	6.886840453	21	99.75	103	106	77	54	60.75	54.21428571
252287	35	34.2	34.81428571	0.081428571	0.285356919	0.8	34.8	34.9	35	124	112	117.5714286	28.95238095	5.380741673	12	112.5	117	122.5	17	17	17	7.138336722	1.685183516	0	17	17	17	91	87	88.85714286	1.476190476	1.214985793	4	88.5	89	89	143	78	103.5	520.9444444	22.82420742	65	83	102	112.5	101	44	62.4	307.8222222
252287	35	34.8	34.87142857	0.005714286	0.075592895	0.2	34.8	34.9	34.9	117	112	113	3.333333333	1.825741858	5	112	112	113	9	2	5.5	24.5	4.949747468	7	3.75	5.5	7.25	89	86	88.57142857	1.285714286	1.133893419	3	89	89	89	101	78	85.55555556	48.77777778	6.984108947	23	81	83	88	64	44	52.66666667	56.5
252287	35.2	35	35.13333333	0.006666667	0.081649658	0.2	35.1	35.15	35.2	120	116	118.1666667	2.166666667	1.471960144	4	117.25	118.5	119	21.81056185	17.59217302	19.61572794	7.138336722	1.685183516	4.218388832	18.70551551	19.55847351	20.46279609	94	93	93.5	0.3	0.547722558	1	93	93.5	94	132	117	123.625	34.55357143	5.878228596	15	118.75	123	126.75	90	64	71.75	99.64285714
252287	35.1	34.6	34.94285714	0.02952381	0.171824939	0.5	34.9	35	35.05	118	116	117	0.666666667	0.816496581	2	116.5	117	117.5	21.81056185	17.59217302	19.61572794	7.138336722	1.685183516	4.218388832	18.70551551	19.55847351	20.46279609	95	93	93.71428571	0.571428571	0.755928946	2	93	94	94	143	117	127.7777778	75.69444444	8.700255424	26	123	126	132	93	65	72.88888889	96.11111111
252287	35.2	34.7	35.01666667	0.029666667	0.172240142	0.5	35	35.05	35.1	117	117	117	0	0	0	117	117	117	46	18	22.66666667	130.6666667	11.43095213	28	18	18	18	95	89	90.66666667	5.066666667	2.250925735	6	89.25	90	90.75	116	97	102.875	53.83928571	7.337525858	19	98	100	104	84	55	62.625	125.4107143
252287	35.1	32.8	34.34285714	1.082857143	1.04060422	2.3	33.7	35	35.05	117	116	116.7142857	0.238095238	0.487950036	1	116.5	117	117	18	17	17.85714286	0.142857143	0.377964473	1	18	18	18	91	89	90.42857143	0.619047619	0.786795792	2	90	91	91	102	89	98	15.5	3.937003937	13	97	98	101	75	54	58.77777778	47.94444444
252287	35.1	34.2	34.9	0.12	0.346410162	0.9	35	35	35.075	124	120	122.6666667	2.266666667	1.505545305	4	122.25	123	123.75	17	4	11.66666667	46.33333333	6.806859286	13	9	14	15.5	91	87	88.33333333	1.866666667	1.366260102	4	88	88	88	143	103	120.2222222	156.1944444	12.49777758	40	113	118	124	101	58	71.55555556	203.0277778
252287	35	34.6	34.9	0.024	0.154919334	0.4	34.9	34.95	35	118	116	116.8333333	0.566666667	0.752772653	2	116.25	117	117	21.81056185	17.59217302	19.61572794	7.138336722	1.685183516	4.218388832	18.70551551	19.55847351	20.46279609	95	91	93.16666667	1.766666667	1.329160136	4	93	93	93.75	143	118	127.875	74.125	8.609587679	25	122.75	126	129.25	93	63	73.125	103.2678571
252908	35.1	35	35.03333333	0.002666667	0.051639778	0.1	35	35	35.075	49	44	46.16666667	3.766666667	1.940790217	5	44.5	46.5	47	2	2	2	7.138336722	1.685183516	0	2	2	2	96.41513599	93.78849034	95.23194193	6.921248842	1.217235733	2.626645644	94.71257391	95.34245171	95.85045329	142	123	137.4285714	42.95238095	6.5538066	19	138	140	140.5	68	57	60.71428571	13.57142857
252908	34.9	34.7	34.83333333	0.006666667	0.081649658	0.2	34.8	34.85	34.9	53	44	48	10.8	3.286335345	9	45.75	48	49.5	18	12	15	6	2.449489743	6	14.25	15	15.75	96.41513599	93.78849034	95.23194193	6.921248842	1.217235733	2.626645644	94.71257391	95.34245171	95.85045329	144	135	140.5	10.7	3.271085447	9	139.25	141	142.75	64	60	62.16666667	2.566666667
252908	35.1	35.1	35.1	0	0	0	35.1	35.1	35.1	51	45	46.66666667	5.066666667	2.250925735	6	45.25	46	46.75	20	3	7.166666667	42.56666667	6.524313502	17	4	4	7	96.41513599	93.78849034	95.23194193	6.921248842	1.217235733	2.626645644	94.71257391	95.34245171	95.85045329	146	121	140	73	8.544003745	25	141.5	142	144	68	58	64.42857143	10.28571429
252908	35.1	35	35.07142857	0.002380952	0.048795004	0.1	35.05	35.1	35.1	47	44	45.28571429	1.238095238	1.112697281	3	44.5	45	46	8	2	4.25	6.916666667	2.62995564	6	2.75	3.5	5	96.41513599	93.78849034	95.23194193	6.921248842	1.217235733	2.626645644	94.71257391	95.34245171	95.85045329	146	123	139.875	51.83928571	7.199950397	23	139.75	141.5	144	68	59	63	12
252908	35.2	35.2	35.2	0	0	0	35.2	35.2	35.2	48	45	46.33333333	1.866666667	1.366260102	3	45.25	46	47.5	10	3	7.166666667	5.366666667	2.316606714	7	7	7.5	8	96.41513599	93.78849034	95.23194193	6.921248842	1.217235733	2.626645644	94.71257391	95.34245171	95.85045329	132	113	126.375	55.125	7.424621202	19	125.75	130	130.25	65	57	59.5	8.571428571
252908	34.9	34.7	34.77142857	0.005714286	0.075592895	0.2	34.7	34.8	34.8	47	43	44.85714286	1.476190476	1.214985793	4	44.5	45	45	24	4	12.85714286	44.80952381	6.69399162	20	9	12	16	96.41513599	93.78849034	95.23194193	6.921248842	1.217235733	2.626645644	94.71257391	95.34245171	95.85045329	154	119	143.1111111	145.1111111	12.04620733	35	141	148	151	81	63	72.11111111	35.86111111
252908	34.8	34.7	34.74285714	0.002857143	0.053452248	0.1	34.7	34.7	34.8	53	45	47.57142857	9.285714286	3.047247001	8	45	47	49	24	11	16.42857143	16.95238095	4.117326918	13	14.5	15	18	96.41513599	93.78849034	95.23194193	6.921248842	1.217235733	2.626645644	94.71257391	95.34245171	95.85045329	154	119	140	106.2857143	10.30949632	35	138	140.5	145	81	61	67.625	63.98214286
252908	35.2	35.1	35.16666667	0.002666667	0.051639778	0.1	35.125	35.2	35.2	50	47	48.5	1.1	1.048808848	3	48	48.5	49	13	8	10.66666667	6.333333333	2.516611478	5	9.5	11	12	96.41513599	93.78849034	95.23194193	6.921248842	1.217235733	2.626645644	94.71257391	95.34245171	95.85045329	140	116	133.1428571	66.80952381	8.173709305	24	132	136	138	65	57	61.28571429	9.904761905
252908	35.2	35.2	35.2	0	0	0	35.2	35.2	35.2	50	46	48.14285714	1.80952381	1.345185418	4	47.5	48	49	13	3	8.25	18.25	4.272001873	10	6	8.5	10.75	96.41513599	93.78849034	95.23194193	6.921248842	1.217235733	2.626645644	94.71257391	95.34245171	95.85045329	137	113	128.7777778	71.19444444	8.437680039	24	130	132	132	65	57	59.88888889	8.611111111
252954	33.2	33.2	33.2	0	0	0	33.2	33.2	33.2	99	97	97.66666667	0.666666667	0.816496581	2	97	97.5	98	17	16	16.16666667	0.166666667	0.40824829	1	16	16	16	97	96	96.83333333	0.166666667	0.40824829	1	97	97	97	118	108	112.5	10.3	3.209361307	10	112	112	112.75	70	62	67.16666667	7.366666667
252954	33.2	33.2	33.2	0	0	0	33.2	33.2	33.2	98	96	97	0.333333333	0.577350269	2	97	97	97	16	13	15.57142857	1.285714286	1.133893419	3	16	16	16	97	97	97	0	0	0	97	97	97	113	108	111.4285714	2.619047619	1.618347187	5	111.5	112	112	68	67	67.71428571	0.238095238
252954	33.2	33.2	33.2	0	0	0	33.2	33.2	33.2	97	95	95.83333333	0.966666667	0.98319208	2	95	95.5	96.75	16	13	15.5	1.5	1.224744871	3	16	16	16	97	96	96.66666667	0.266666667	0.516397779	1	96.25	97	97	112	108	109.6666667	2.666666667	1.632993162	4	108.25	109.5	110.75	68	65	66.66666667	1.466666667
252954	33.2	33.1	33.16666667	0.002666667	0.051639778	0.1	33.125	33.2	33.2	105	102	103.6666667	1.066666667	1.032795559	3	103.25	104	104	16	16	16	0	0	0	16	16	16	98	97	97.16666667	0.166666667	0.40824829	1	97	97	97	144	142	143.3333333	0.666666667	0.816496581	2	143	143.5	144	83	82	82.83333333	0.166666667
252954	33.1	33	33.06666667	0.002666667	0.051639778	0.1	33.025	33.1	33.1	105	101	102.6666667	2.266666667	1.505545305	4	102	102	103.5	16	16	16	0	0	0	16	16	16	98	98	98	0	0	0	98	98	98	157	147	152.6666667	13.06666667	3.614784456	10	150.75	153.5	154.75	86	83	84.16666667	1.366666667
252954	33.2	33.2	33.2	0	0	0	33.2	33.2	33.2	104	101	102.4285714	1.619047619	1.272418021	3	101.5	102	103.5	16	16	16	0	0	0	16	16	16	97	97	97	0	0	0	97	97	97	144	140	142.1428571	2.476190476	1.573591585	4	141	142	143.5	83	82	82.85714286	0.142857143
252954	33.2	33.2	33.2	0	0	0	33.2	33.2	33.2	102	100	100.6666667	0.666666667	0.816496581	2	100	100.5	101	17	16	16.33333333	0.266666667	0.516397779	1	16	16	16.75	97	96	96.83333333	0.166666667	0.40824829	1	97	97	97	141	138	139.6666667	1.466666667	1.211060142	3	139	139.5	140.75	83	82	82.5	0.3
252954	33.6	33	33.22857143	0.049047619	0.221466971	0.6	33.05	33.2	33.35	102	98	100.5714286	1.952380952	1.397276262	4	100	101	101.5	16	7	13.8	15.2	3.898717738	9	14	16	16	98	95	97.28571429	1.238095238	1.112697281	3	97	98	98	157	112	139.75	258.5	16.07793519	45	128.25	143	153.5	86	62	78	60.28571429
252954	33.8	28.8	32.82857143	3.202380952	1.789519755	5	33.25	33.4	33.65	107	98	101.4285714	8.285714286	2.878491669	9	100	101	102	16	7	12.33333333	22.33333333	4.725815626	9	10.5	14	15	98	95	96.14285714	1.476190476	1.214985793	3	95	96	97	145	112	128.875	180.125	13.42106553	33	119.5	127.5	141.75	80	62	72.25	58.5
253774	35.9	27.5	34.2	9.09	3.014962686	8.4	34.5	35.4	35.8	106	104	104.7142857	0.571428571	0.755928946	2	104	105	105	22	15	19.14285714	5.80952381	2.410295378	7	18	20	20.5	98	97	97.85714286	0.142857143	0.377964473	1	98	98	98	155	134	140.4285714	58.95238095	7.678045386	21	134.5	138	143.5	84	75	78.14285714	11.14285714
253774	35.9	32	34.31428571	2.584761905	1.607719473	3.9	33.35	34.5	35.55	105	104	104.4285714	0.285714286	0.534522484	1	104	104	105	22	19	20.42857143	1.285714286	1.133893419	3	19.5	21	21	98	97	97.42857143	0.285714286	0.534522484	1	97	97	98	162	134	150	98	9.899494937	28	143.5	155	156	93	75	84.14285714	39.14285714
253774	34.4	30.3	32.1	2.944	1.715808847	4.1	30.625	32.1	33.2	102	96	99.5	6.3	2.50998008	6	98	99.5	101.75	23	13	18.33333333	13.46666667	3.669695719	10	16.25	18.5	20.75	99	94	96.66666667	3.066666667	1.751190072	5	96	96.5	97.75	159	139	148.3333333	57.06666667	7.554248253	20	142.5	149	152.5	85	74	80.16666667	13.36666667
253774	35.7	32	33.86666667	2.154666667	1.467878287	3.7	32.675	34.3	34.65	105	100	103	3.2	1.788854382	5	102.25	103.5	104	21	19	20	0.8	0.894427191	2	19.25	20	20.75	97	95	96.5	0.7	0.836660027	2	96.25	97	97	174	155	164.5	58.7	7.661592524	19	158.25	165.5	169.75	97	88	93.16666667	14.96666667
253774	37.4	33.9	36.81666667	2.041666667	1.428869017	3.5	37.4	37.4	37.4	110	96	102.6666667	28.66666667	5.354126135	14	98.75	102.5	106.25	26	18	21.83333333	8.566666667	2.926886856	8	19.75	22.5	23	98	96	97	0.8	0.894427191	2	96.25	97	97.75	193	148	166.4285714	247.952381	15.74650377	45	154	170	173	95	80	87.28571429	28.9047619
253774	37.4	37.3	37.35714286	0.002857143	0.053452248	0.1	37.3	37.4	37.4	104	96	99.85714286	10.47619048	3.236694375	8	97	101	102	23	15	19.42857143	6.952380952	2.6367368	8	18.5	19	21	98	95	96.85714286	1.142857143	1.069044968	3	96.5	97	97.5	177	158	168	51.66666667	7.187952884	19	162.5	170	173	95	85	89.14285714	16.80952381
253774	37.4	37.3	37.31666667	0.001666667	0.040824829	0.1	37.3	37.3	37.3	111	96	101.1666667	30.96666667	5.564770136	15	97	100.5	102.5	27	13	20	32	5.656854249	14	16	19.5	24.5	98	95	96.83333333	0.966666667	0.98319208	3	97	97	97	177	160	167.3333333	33.06666667	5.750362307	17	165	166	169.25	92	85	87	7.6
253774	35.3	30.4	33.78333333	4.429666667	2.104677331	4.9	32.6	34.95	35.2	109	95	102	36	6	14	97.25	102	106.75	22	11	16.16666667	20.96666667	4.578937286	11	13	15	20	99	91	96.66666667	10.26666667	3.204163958	8	95.5	98	99	162	143	153	68	8.246211251	19	145.75	155	159	89	79	84.33333333	12.26666667
253774	35.2	30.3	31.78571429	3.344761905	1.828869023	4.9	30.45	31	32.55	102	95	98.14285714	6.476190476	2.544836041	7	96.5	98	99.5	23	13	18.14285714	16.80952381	4.099941928	10	14.5	20	21	99	96	97.85714286	2.142857143	1.463850109	3	96.5	99	99	162	147	154.5714286	24.95238095	4.995235826	15	152	154	157.5	87	80	83.28571429	6.238095238
253918	35.1	34.9	34.98333333	0.005666667	0.075277265	0.2	34.925	35	35	76	72	73.16666667	2.566666667	1.602081979	4	72	72.5	73.75	15	14	14.16666667	0.166666667	0.40824829	1	14	14	14	96.41513599	93.78849034	95.23194193	6.921248842	1.217235733	2.626645644	94.71257391	95.34245171	95.85045329	139	115	127	288	16.97056275	24	121	127	133	109	87	98	242
253918	35	34.8	34.88571429	0.004761905	0.069006556	0.2	34.85	34.9	34.9	74	68	70.85714286	4.142857143	2.035400978	6	69.5	71	72	14	14	14	0	0	0	14	14	14	97	89	92.25	11.58333333	3.403429643	8	90.5	91.5	93.25	139	93	116	1058	32.52691193	46	104.5	116	127.5	109	68	88.5	840.5
253918	35.6	35.3	35.44285714	0.016190476	0.127241802	0.3	35.35	35.4	35.55	77	74	75.71428571	1.238095238	1.112697281	3	75	76	76.5	14	14	14	0	0	0	14	14	14	96.41513599	93.78849034	95.23194193	6.921248842	1.217235733	2.626645644	94.71257391	95.34245171	95.85045329	104	98	101	18	4.242640687	6	99.5	101	102.5	74	73	73.5	0.5
253918	35.4	35.1	35.28333333	0.013666667	0.116904519	0.3	35.225	35.3	35.375	76	73	74.5	1.1	1.048808848	3	74	74.5	75	14	14	14	0	0	0	14	14	14	96.41513599	93.78849034	95.23194193	6.921248842	1.217235733	2.626645644	94.71257391	95.34245171	95.85045329	114	104	109	50	7.071067812	10	106.5	109	111.5	80	73	76.5	24.5
253918	34.6	34.5	34.56666667	0.003333333	0.057735027	0.1	34.55	34.6	34.6	76	66	69.85714286	13.80952381	3.716116765	10	67.5	69	71.5	19	14	15.14285714	4.142857143	2.035400978	5	14	14	15.5	93	91	92	2	1.414213562	2	91.5	92	92.5	203	126	160.3333333	1007.866667	31.74691586	77	136.5	153	185.25	112	84	97.5	154.3
253918	34.6	34.5	34.56666667	0.003333333	0.057735027	0.1	34.55	34.6	34.6	76	62	67.57142857	29.95238095	5.472876844	14	63.5	66	71	46	12	19.85714286	138.4761905	11.76759068	34	14	17	18	99	96	97.5	4.5	2.121320344	3	96.75	97.5	98.25	203	135	159.0909091	565.4909091	23.78005276	68	140.5	147	173	112	82	95	122
253918	34.7	34.5	34.63333333	0.006666667	0.081649658	0.2	34.6	34.65	34.7	69	67	68.66666667	0.666666667	0.816496581	2	69	69	69	14	14	14	0	0	0	14	14	14	93	91	92.2	1.2	1.095445115	2	91	93	93	126	94	110	512	22.627417	32	102	110	118	84	72	78	72
253918	34.9	34.7	34.81666667	0.005666667	0.075277265	0.2	34.8	34.8	34.875	71	68	69.16666667	1.366666667	1.169045194	3	68.25	69	69.75	14	14	14	0	0	0	14	14	14	99	89	93.33333333	14.66666667	3.829708431	10	91.25	92	95.75	106	93	99.5	84.5	9.192388155	13	96.25	99.5	102.75	79	68	73.5	60.5
253918	35.8	35.5	35.66666667	0.014666667	0.121106014	0.3	35.6	35.65	35.775	78	76	77.33333333	0.666666667	0.816496581	2	77	77.5	78	14	14	14	0	0	0	14	14	14	96.41513599	93.78849034	95.23194193	6.921248842	1.217235733	2.626645644	94.71257391	95.34245171	95.85045329	98	98	98	0	0	0	98	98	98	74	74	74	0
254514	36.6	36.1	36.35	0.035	0.187082869	0.5	36.225	36.35	36.475	108	105	107	1.2	1.095445115	3	107	107	107.75	28	14	18.16666667	32.16666667	5.671566509	14	14.25	15.5	20.5	99	99	99	0	0	0	99	99	99	111	109	109.8333333	0.566666667	0.752772653	2	109.25	110	110	68	67	67.33333333	0.266666667
254514	34.3	34.2	34.27142857	0.002380952	0.048795004	0.1	34.25	34.3	34.3	105	103	103.5714286	0.619047619	0.786795792	2	103	103	104	14	14	14	0	0	0	14	14	14	99	98	98.57142857	0.285714286	0.534522484	1	98	99	99	124	117	120.1428571	5.476190476	2.340126167	7	118.5	121	121	81	77	78.14285714	2.142857143
254514	34.5	34.3	34.35714286	0.006190476	0.078679579	0.2	34.3	34.3	34.4	104	103	103.5714286	0.285714286	0.534522484	1	103	104	104	14	14	14	0	0	0	14	14	14	99	99	99	0	0	0	99	99	99	125	117	120.75	7.642857143	2.764571783	8	118.75	121	121.75	79	76	77.125	0.982142857
254514	35.4	35	35.18333333	0.021666667	0.147196014	0.4	35.1	35.15	35.275	111	103	106.8333333	6.966666667	2.639444386	8	106	106.5	107.75	29	14	25.5	32.3	5.683308895	15	27	27.5	28	99	99	99	0	0	0	99	99	99	120	89	107.2857143	117.2380952	10.82765419	31	101.5	108	115.5	76	59	70.42857143	37.95238095
254514	35.1	34.7	34.92857143	0.022380952	0.149602648	0.4	34.85	34.9	35.05	106	103	104.7142857	1.238095238	1.112697281	3	104	105	105.5	28	14	18.42857143	40.61904762	6.373307432	14	14	14	22.5	99	98	98.57142857	0.285714286	0.534522484	1	98	99	99	115	86	103	116	10.77032961	29	97.25	105.5	110.75	75	59	68.5	34.85714286
254514	36	35.5	35.75	0.035	0.187082869	0.5	35.625	35.75	35.875	111	105	107.8333333	6.566666667	2.562550813	6	106.25	107	110	22	15	19.5	10.3	3.209361307	7	17	21	22	99	99	99	0	0	0	99	99	99	111	96	106.8333333	30.96666667	5.564770136	15	106.75	109	109.75	69	64	67.16666667	2.966666667
254514	36.3	35.7	36	0.046666667	0.21602469	0.6	35.85	36	36.15	111	105	107	4.333333333	2.081665999	6	105.5	107	107.5	22	14	17.71428571	12.23809524	3.498298906	8	15	16	21	99	99	99	0	0	0	99	99	99	111	109	109.7142857	0.571428571	0.755928946	2	109	110	110	69	67	67.71428571	0.571428571
254514	34.9	34.7	34.78333333	0.009666667	0.098319208	0.2	34.7	34.75	34.875	105	104	104.3333333	0.266666667	0.516397779	1	104	104	104.75	18	14	14.66666667	2.666666667	1.632993162	4	14	14	14	99	98	98.5	0.3	0.547722558	1	98	98.5	99	128	86	110.8333333	265.7666667	16.30235157	42	102.5	111.5	124.25	77	61	71.16666667	38.56666667
254514	34.6	34.4	34.5	0.008	0.089442719	0.2	34.425	34.5	34.575	111	104	105.1666667	8.166666667	2.857738033	7	104	104	104	26	14	17	23.2	4.816637832	12	14	14.5	18	99	99	99	0	0	0	99	99	99	129	119	124.7142857	13.57142857	3.683941988	10	122.5	125	127.5	79	76	77.28571429	1.238095238
256864	34.2	34	34.11666667	0.005666667	0.075277265	0.2	34.1	34.1	34.175	55	50	53	3.2	1.788854382	5	52.25	53.5	54	20	20	20	0	0	0	20	20	20	99	97	97.83333333	0.566666667	0.752772653	2	97.25	98	98	145	99	121.5	196.2857143	14.01020037	46	113.5	120.5	129.75	61	41	51	47.71428571
256864	34.1	33.8	33.93333333	0.010666667	0.103279556	0.3	33.9	33.9	33.975	60	53	55	6.8	2.607680962	7	53.25	54.5	55	20	20	20	0	0	0	20	20	20	99	99	99	0	0	0	99	99	99	290	118	146.5384615	1915.269231	43.76378904	172	129	135	143	95	51	65.38461538	118.2564103
256864	34.2	33.8	34.01428571	0.018095238	0.134518542	0.4	33.95	34	34.1	54	48	50.85714286	6.142857143	2.478478796	6	49	50	53	21	20	20.14285714	0.142857143	0.377964473	1	20	20	20	98	97	97.71428571	0.238095238	0.487950036	1	97.5	98	98	145	99	122.5	180	13.41640786	46	117	120.5	129.75	61	41	49.375	35.41071429
256864	34	33.8	33.86666667	0.006666667	0.081649658	0.2	33.8	33.85	33.9	51	48	49.5	1.5	1.224744871	3	49	49	50.5	21	20	20.16666667	0.166666667	0.40824829	1	20	20	20	98	98	98	0	0	0	98	98	98	120	111	116.4285714	7.285714286	2.699206233	9	116.5	117	117	59	46	48.42857143	22.28571429
256864	33.9	33.9	33.9	0	0	0	33.9	33.9	33.9	50	49	49.16666667	0.166666667	0.40824829	1	49	49	49	20	20	20	0	0	0	20	20	20	98	98	98	0	0	0	98	98	98	116	110	113.8571429	3.80952381	1.951800146	6	113.5	114	115	62	47	49.57142857	30.28571429
256864	34.9	33.9	34.41428571	0.121428571	0.348466026	1	34.2	34.4	34.65	52	49	50.85714286	1.142857143	1.069044968	3	50.5	51	51.5	20	20	20	0	0	0	20	20	20	99	99	99	0	0	0	99	99	99	143	127	135.1111111	41.61111111	6.450667493	16	130	136	142	83	63	69.33333333	38
256864	34.4	33.8	34.04285714	0.052857143	0.229906813	0.6	33.9	33.9	34.2	60	49	52.85714286	13.80952381	3.716116765	11	50.5	52	54	20	20	20	0	0	0	20	20	20	99	99	99	0	0	0	99	99	99	290	127	148.9090909	2225.490909	47.175109	163	130.5	135	140	95	63	70.54545455	97.47272727
256864	33.9	33.9	33.9	0	0	0	33.9	33.9	33.9	52	49	50.66666667	1.066666667	1.032795559	3	50.25	51	51	20	20	20	0	0	0	20	20	20	98	98	98	0	0	0	98	98	98	121	111	115.7142857	11.23809524	3.352326839	10	113.5	116	117.5	61	47	49.85714286	24.80952381
256864	33.9	33.9	33.9	0	0	0	33.9	33.9	33.9	51	49	49.85714286	0.80952381	0.899735411	2	49	50	50.5	20	20	20	0	0	0	20	20	20	98	98	98	0	0	0	98	98	98	118	111	114.25	4.5	2.121320344	7	113	114	115.25	61	47	49.25	23.07142857
260078	34	33.7	33.87142857	0.012380952	0.111269728	0.3	33.8	33.9	33.95	84	83	83.85714286	0.142857143	0.377964473	1	84	84	84	14	14	14	0	0	0	14	14	14	99	98	98.85714286	0.142857143	0.377964473	1	99	99	99	107	95	98.75	18.5	4.301162634	12	95.75	97	100.75	68	54	61.5	22.28571429
260078	34.5	33.7	34.01666667	0.085666667	0.292688686	0.8	33.825	33.95	34.15	84	84	84	0	0	0	84	84	84	14	14	14	0	0	0	14	14	14	99	99	99	0	0	0	99	99	99	103	94	97.14285714	11.14285714	3.338091842	9	94.5	97	98.5	68	49	62.71428571	42.57142857
260078	34.5	33.8	34.11666667	0.069666667	0.263944439	0.7	33.925	34.1	34.275	84	83	83.83333333	0.166666667	0.40824829	1	84	84	84	14	14	14	0	0	0	14	14	14	99	98	98.75	0.25	0.5	1	98.75	99	99	107	90	96.14285714	29.14285714	5.398412465	17	93.5	96	96.5	60	54	58.14285714	4.142857143
260078	34.8	34	34.38333333	0.081666667	0.285773803	0.8	34.225	34.35	34.55	84	84	84	0	0	0	84	84	84	14	14	14	0	0	0	14	14	14	99	92	97	8	2.828427125	7	98	98	98	105	84	95.14285714	59.14285714	7.690439334	21	90.5	96	100	66	40	53.71428571	67.57142857
260078	33.95	33.7	33.84166667	0.008416667	0.091742393	0.25	33.8	33.85	33.9	84	84	84	0	0	0	84	84	84	18	14	15.66666667	2.666666667	1.632993162	4	14.25	15.5	16.75	98	97	97.5	0.3	0.547722558	1	97	97.5	98	131	106	117.125	63.26785714	7.95410945	25	113.25	117.5	120	78	57	69	58.85714286
260078	34.9	34.6	34.81666667	0.017666667	0.132916014	0.3	34.75	34.9	34.9	84	84	84	0	0	0	84	84	84	14	14	14	0	0	0	14	14	14	99	98	98.75	0.25	0.5	1	98.75	99	99	154	90	116.8333333	714.9666667	26.73886061	64	94.75	111.5	136.5	113	52	76.33333333	592.2666667
260078	34.9	34.3	34.68571429	0.064761905	0.254483604	0.6	34.5	34.8	34.9	84	84	84	0	0	0	84	84	84	14	14	14	0	0	0	14	14	14	99	92	97.2	8.7	2.949576241	7	98	98	99	123	84	95.71428571	171.2380952	13.08579746	39	88	93	97	84	51	56.71428571	145.5714286
260078	34.3	33.8	34.06428571	0.040595238	0.2014826	0.5	33.925	34	34.25	84	84	84	0	0	0	84	84	84	18	14	15.57142857	2.952380952	1.718249386	4	14	15	17	98	97	97.25	0.25	0.5	1	97	97	97.25	137	117	129	54.25	7.365459931	20	123	132	134	82	43	72.55555556	181.5277778
260078	34.7	34	34.35714286	0.056190476	0.237045304	0.7	34.25	34.3	34.5	84	84	84	0	0	0	84	84	84	17	14	14.71428571	1.238095238	1.112697281	3	14	14	15	99	98	98.75	0.25	0.5	1	98.75	99	99	137	127	132.6666667	9.25	3.041381265	10	131	133	135	82	43	74.88888889	150.6111111
260882	34.6	34.6	34.6	0	0	0	34.6	34.6	34.6	112	108	110.4285714	1.952380952	1.397276262	4	110	111	111	18	18	18	0	0	0	18	18	18	96.41513599	93.78849034	95.23194193	6.921248842	1.217235733	2.626645644	94.71257391	95.34245171	95.85045329	132	125	128.5	24.5	4.949747468	7	126.75	128.5	130.25	104	86	95	162
260882	34.6	34.6	34.6	0	0	0	34.6	34.6	34.6	112	104	109.1428571	9.142857143	3.023715784	8	107.5	111	111	18	18	18	0	0	0	18	18	18	96.41513599	93.78849034	95.23194193	6.921248842	1.217235733	2.626645644	94.71257391	95.34245171	95.85045329	136	132	134	8	2.828427125	4	133	134	135	104	101	102.5	4.5
260882	34.6	34.6	34.6	0	0	0	34.6	34.6	34.6	113	108	111	2.8	1.673320053	5	111	111	111.75	28	18	20.33333333	15.46666667	3.932768321	10	18	18.5	20.5	96.41513599	93.78849034	95.23194193	6.921248842	1.217235733	2.626645644	94.71257391	95.34245171	95.85045329	125	125	125	112.9624308	7.194998328	0	125	125	125	86	86	86	63.63984204
260882	34.7	34.7	34.7	0	0	0	34.7	34.7	34.7	110	109	109.5	0.5	0.707106781	1	109.25	109.5	109.75	28	24	26	8	2.828427125	4	25	26	27	96.41513599	93.78849034	95.23194193	6.921248842	1.217235733	2.626645644	94.71257391	95.34245171	95.85045329	140	130	135	50	7.071067812	10	132.5	135	137.5	93	81	87	72
260882	35	34.8	34.88571429	0.004761905	0.069006556	0.2	34.85	34.9	34.9	106	88	92.71428571	43.23809524	6.575568054	18	89	90	93.5	27	22	22.71428571	3.571428571	1.889822365	5	22	22	22	99	99	99	6.921248842	1.217235733	0	99	99	99	118	118	118	112.9624308	7.194998328	0	118	118	118	80	80	80	63.63984204
260882	35	34.9	34.93333333	0.002666667	0.051639778	0.1	34.9	34.9	34.975	91	88	89.66666667	1.466666667	1.211060142	3	89	89.5	90.75	22	22	22	0	0	0	22	22	22	96.41513599	93.78849034	95.23194193	6.921248842	1.217235733	2.626645644	94.71257391	95.34245171	95.85045329	118	108	113	50	7.071067812	10	110.5	113	115.5	80	64	72	128
260882	34.9	34.6	34.75	0.015	0.122474487	0.3	34.65	34.8	34.8	106	84	92.83333333	72.96666667	8.542052837	22	85.5	93	96.75	27	21	22.83333333	4.566666667	2.136976057	6	22	22	22.75	99	98	98.5	0.5	0.707106781	1	98.25	98.5	98.75	95	95	95	112.9624308	7.194998328	0	95	95	95	51	51	51	63.63984204
260882	34.7	34.7	34.7	0	0	0	34.7	34.7	34.7	110	93	105.4	52.3	7.231873893	17	105	109	110	29	22	25.2	9.7	3.1144823	7	23	24	28	96.41513599	93.78849034	95.23194193	6.921248842	1.217235733	2.626645644	94.71257391	95.34245171	95.85045329	140	89	119.6666667	730.3333333	27.02468008	51	109.5	130	135	93	58	77.33333333	316.3333333
260882	34.9	34.7	34.76666667	0.006666667	0.081649658	0.2	34.7	34.75	34.8	110	87	95.16666667	98.16666667	9.907909298	23	88	90.5	102	29	20	22.83333333	10.16666667	3.188521078	9	21.25	22	22.75	96.41513599	93.78849034	95.23194193	6.921248842	1.217235733	2.626645644	94.71257391	95.34245171	95.85045329	89	88	88.5	0.5	0.707106781	1	88.25	88.5	88.75	64	58	61	18
267580	33.3	33	33.18333333	0.013666667	0.116904519	0.3	33.125	33.2	33.275	104	102	103	0.5	0.707106781	2	103	103	103	25	16	19.25	15.58333333	3.947573094	9	17.5	18	19.75	96.41513599	93.78849034	95.23194193	6.921248842	1.217235733	2.626645644	94.71257391	95.34245171	95.85045329	154	127	141.1666667	126.5666667	11.25018518	27	131.5	145	148	73	52	62.33333333	83.86666667
267580	33.2	32.7	32.92857143	0.032380952	0.179947082	0.5	32.8	32.9	33.05	104	101	102.1428571	1.476190476	1.214985793	3	101	102	103	28	18	23	20.8	4.5607017	10	19.25	22.5	27.25	96.41513599	93.78849034	95.23194193	6.921248842	1.217235733	2.626645644	94.71257391	95.34245171	95.85045329	154	130	144.875	46.69642857	6.833478512	24	144	145.5	148	73	64	67.75	14.21428571
267580	33.2	32.8	33	0.024	0.154919334	0.4	32.9	33	33.1	103	102	102.1666667	0.166666667	0.40824829	1	102	102	102	16	14	14.83333333	0.566666667	0.752772653	2	14.25	15	15	96.41513599	93.78849034	95.23194193	6.921248842	1.217235733	2.626645644	94.71257391	95.34245171	95.85045329	134	123	127.6666667	19.06666667	4.366539438	11	124.25	127	130.5	57	51	53.66666667	4.666666667
267580	34	32.8	33.4	0.27	0.519615242	1.2	33	33.2	33.9	109	102	104.2857143	7.904761905	2.811540842	7	102	103	106	16	14	14.85714286	0.80952381	0.899735411	2	14	15	15.5	96.41513599	93.78849034	95.23194193	6.921248842	1.217235733	2.626645644	94.71257391	95.34245171	95.85045329	144	125	131.8571429	36.14285714	6.011892975	19	129	131	132.5	70	52	58.57142857	37.28571429
267580	32.2	31.8	31.95714286	0.026190476	0.161834719	0.4	31.8	32	32.05	99	97	98.28571429	0.571428571	0.755928946	2	98	98	99	26	14	22.42857143	16.95238095	4.117326918	12	21.5	24	25	99	99	99	6.921248842	1.217235733	0	99	99	99	151	116	140.5	193.1	13.8960426	35	135.5	146.5	150	73	58	63.5	33.5
267580	32.3	32	32.15714286	0.016190476	0.127241802	0.3	32.05	32.2	32.25	99	98	98.42857143	0.285714286	0.534522484	1	98	98	99	26	13	19.71428571	27.57142857	5.250850271	13	15	22	23.5	96.41513599	93.78849034	95.23194193	6.921248842	1.217235733	2.626645644	94.71257391	95.34245171	95.85045329	151	126	142.6666667	71	8.426149773	25	142	145	147	73	58	62.33333333	28.75
267580	32.5	32.2	32.36666667	0.014666667	0.121106014	0.3	32.3	32.35	32.475	101	98	98.83333333	1.366666667	1.169045194	3	98	98.5	99	58	13	27.16666667	263.7666667	16.24089489	45	17.75	23	28.25	96.41513599	93.78849034	95.23194193	6.921248842	1.217235733	2.626645644	94.71257391	95.34245171	95.85045329	153	123	139.75	101.6428571	10.08180823	30	138	142.5	144.25	74	58	62.375	31.41071429
267580	32.9	32.6	32.73333333	0.014666667	0.121106014	0.3	32.625	32.75	32.8	102	101	101.25	0.25	0.5	1	101	101	101.25	28	19	23.75	24.25	4.924428901	9	19.75	24	28	96.41513599	93.78849034	95.23194193	6.921248842	1.217235733	2.626645644	94.71257391	95.34245171	95.85045329	146	127	139.125	60.125	7.75403121	19	132.25	144	144.25	71	58	65.375	19.98214286
267580	34	30.2	32.88333333	2.657666667	1.630235157	3.8	32.075	33.8	33.95	110	105	108	3.2	1.788854382	5	107.25	108.5	109	26	14	18.33333333	19.46666667	4.412104562	12	15.25	17.5	19.75	96.41513599	93.78849034	95.23194193	6.921248842	1.217235733	2.626645644	94.71257391	95.34245171	95.85045329	144	99	118.8333333	338.5666667	18.40018116	45	103	119	130.5	70	46	55.5	98.3
269297	35.8	35.6	35.68333333	0.005666667	0.075277265	0.2	35.625	35.7	35.7	85	62	76.5	99.5	9.974968672	23	69.25	81	83.75	45	33	36.16666667	22.16666667	4.708148964	12	33.25	34	37	96.41513599	93.78849034	95.23194193	6.921248842	1.217235733	2.626645644	94.71257391	95.34245171	95.85045329	118	112	115	18	4.242640687	6	113.5	115	116.5	68	63	65.5	12.5
269297	34.6	34.15	34.45	0.020833333	0.144337567	0.45	34.45	34.5	34.5	69	51	63.42857143	39.61904762	6.29436634	18	61.5	65	68	61	16	34	335.6666667	18.32120811	45	17	32	47.5	96.41513599	93.78849034	95.23194193	6.921248842	1.217235733	2.626645644	94.71257391	95.34245171	95.85045329	109	105	107.6666667	5.333333333	2.309401077	4	107	109	109	69	62	66.33333333	14.33333333
269297	34.7	34.4	34.58571429	0.014761905	0.121498579	0.3	34.5	34.6	34.7	65	48	56.14285714	42.80952381	6.542898731	17	51	55	61.5	61	16	38.57142857	214.952381	14.66125441	45	32.5	33	47.5	96.41513599	93.78849034	95.23194193	6.921248842	1.217235733	2.626645644	94.71257391	95.34245171	95.85045329	113	109	110.3333333	5.333333333	2.309401077	4	109	109	111	72	62	67.33333333	25.33333333
269297	35.1	35	35.04285714	0.002857143	0.053452248	0.1	35	35	35.1	79	55	70.71428571	110.9047619	10.53113298	24	65.5	75	77.5	43	21	31.57142857	79.28571429	8.904252596	22	25	31	38	96.41513599	93.78849034	95.23194193	6.921248842	1.217235733	2.626645644	94.71257391	95.34245171	95.85045329	110	105	107	7	2.645751311	5	105.5	106	108	67	65	66	1
269297	35.2	35	35.1	0.008	0.089442719	0.2	35.025	35.1	35.175	79	76	78.16666667	1.766666667	1.329160136	3	77.5	79	79	34	21	29	22.8	4.774934555	13	27.25	29.5	32.5	96.41513599	93.78849034	95.23194193	6.921248842	1.217235733	2.626645644	94.71257391	95.34245171	95.85045329	107	105	106	1	1	2	105.5	106	106.5	65	61	63	4
269297	35.7	35.3	35.48571429	0.024761905	0.157359158	0.4	35.35	35.5	35.6	81	62	73.42857143	65.61904762	8.100558476	19	66.5	78	80	45	16	29.14285714	109.8095238	10.47900395	29	21	29	36	96.41513599	93.78849034	95.23194193	6.921248842	1.217235733	2.626645644	94.71257391	95.34245171	95.85045329	118	112	115.3333333	9.333333333	3.055050463	6	114	116	117	81	63	70.33333333	89.33333333
269297	35.5	35.3	35.35	0.007	0.083666003	0.2	35.3	35.3	35.375	81	67	76.83333333	28.16666667	5.307227776	14	75.75	78.5	80.5	43	16	27.5	103.1	10.15381702	27	21	25	33.5	96.41513599	93.78849034	95.23194193	6.921248842	1.217235733	2.626645644	94.71257391	95.34245171	95.85045329	118	116	117	2	1.414213562	2	116.5	117	117.5	81	67	74	98
269297	35.1	34.9	35	0.008	0.089442719	0.2	34.925	35	35.075	75	53	61.66666667	107.8666667	10.38588786	22	55.25	56	70.25	43	21	33	77.2	8.786353055	22	27.5	32.5	40.5	96.41513599	93.78849034	95.23194193	6.921248842	1.217235733	2.626645644	94.71257391	95.34245171	95.85045329	110	105	107.5	12.5	3.535533906	5	106.25	107.5	108.75	67	66	66.5	0.5
269297	34.8	34.7	34.73333333	0.002666667	0.051639778	0.1	34.7	34.7	34.775	55	48	51.66666667	5.466666667	2.338090389	7	51	51.5	52.75	50	16	28.33333333	167.8666667	12.95633693	34	19	26	33	96.41513599	93.78849034	95.23194193	6.921248842	1.217235733	2.626645644	94.71257391	95.34245171	95.85045329	113	110	111.5	4.5	2.121320344	3	110.75	111.5	112.25	73	72	72.5	0.5
271621	38.3	38.3	38.3	0	0	0	38.3	38.3	38.3	104	99	101.6666667	3.066666667	1.751190072	5	101	101.5	102.75	21	20	20.33333333	0.266666667	0.516397779	1	20	20	20.75	98	97	97.5	0.3	0.547722558	1	97	97.5	98	123.1218626	109.3780536	116.0798099	112.9624308	7.194998328	13.74380904	113.1942255	115.9874504	118.8555816	69.97412107	61.02196635	65.13548333	63.63984204
271621	38.3	38.2	38.25	0.003	0.054772256	0.1	38.2	38.25	38.3	117	106	108.8333333	18.16666667	4.262237284	11	106.25	107	109.25	23	21	22	0.4	0.632455532	2	22	22	22	97	96	96.5	0.3	0.547722558	1	96	96.5	97	113	113	113	112.9624308	7.194998328	0	113	113	113	70	70	70	63.63984204
271621	38.3	38.3	38.3	0	0	0	38.3	38.3	38.3	103	99	101	2.333333333	1.527525232	4	100	101	102	22	20	20.57142857	0.619047619	0.786795792	2	20	20	21	98	97	97.71428571	0.238095238	0.487950036	1	97.5	98	98	105	105	105	112.9624308	7.194998328	0	105	105	105	65	65	65	63.63984204
271621	38.3	38.3	38.3	0	0	0	38.3	38.3	38.3	105	99	102.5	4.3	2.073644135	6	102	102.5	103.75	25	20	21.66666667	3.066666667	1.751190072	5	21	21	21.75	98	97	97.83333333	0.166666667	0.40824829	1	98	98	98	105	105	105	112.9624308	7.194998328	0	105	105	105	65	65	65	63.63984204
271621	38.3	38.3	38.3	0.745971632	0.345173883	0	38.3	38.3	38.3	102	98	100.5	2.3	1.516575089	4	100	100.5	101.75	23	17	20.5	4.7	2.167948339	6	19.5	21	21.75	92	87	88.16666667	4.166666667	2.041241452	5	87	87	88.5	106	106	106	112.9624308	7.194998328	0	106	106	106	63	63	63	63.63984204
271621	38.2	29.85	34.025	12.88575	3.589672687	8.35	31.3	33.65	37.125	111	108	108.8571429	1.142857143	1.069044968	3	108	109	109	22	21	21.71428571	0.238095238	0.487950036	1	21.5	22	22	96	91	93.85714286	3.142857143	1.772810521	5	93	94	95	123.1218626	109.3780536	116.0798099	112.9624308	7.194998328	13.74380904	113.1942255	115.9874504	118.8555816	69.97412107	61.02196635	65.13548333	63.63984204
271621	38.2	29.85	36.80833333	11.62041667	3.408873225	8.35	38.2	38.2	38.2	117	106	109	13.33333333	3.651483717	11	107.5	108	108.5	22	21	21.85714286	0.142857143	0.377964473	1	22	22	22	96	94	95.42857143	0.952380952	0.975900073	2	95	96	96	113	113	113	112.9624308	7.194998328	0	113	113	113	70	70	70	63.63984204
271621	38.3	38.3	38.3	0	0	0	38.3	38.3	38.3	106	98	102.7142857	8.238095238	2.870208222	8	101.5	102	105	21	5	13	49	7	16	6.5	14	19	93	87	91	4.666666667	2.160246899	6	90.5	92	92	106	106	106	112.9624308	7.194998328	0	106	106	106	63	63	63	63.63984204
271621	38.3	38.3	38.3	0	0	0	38.3	38.3	38.3	106	101	103.5	4.7	2.167948339	5	102	103	105.5	23	5	12.5	59.5	7.71362431	18	6.25	10.5	18.5	99	92	93.66666667	7.466666667	2.732520204	7	92	92.5	93.75	123.1218626	109.3780536	116.0798099	112.9624308	7.194998328	13.74380904	113.1942255	115.9874504	118.8555816	69.97412107	61.02196635	65.13548333	63.63984204
272480	36.3	31.8	34.99166667	2.884416667	1.698357049	4.5	34.7875	35.5	36.1	154	130	147.6666667	80.66666667	8.98146239	24	148.5	150	153	16	16	16	0	0	0	16	16	16	96.41513599	93.78849034	95.23194193	6.921248842	1.217235733	2.626645644	94.71257391	95.34245171	95.85045329	92	70	76.33333333	45.5	6.745368782	22	71	76	78	52	38	46.66666667	15.5
272480	36.3	29.3	32.99285714	5.91702381	2.432493332	7	31.6	32.5	34.825	154	150	152.2857143	2.904761905	1.704336206	4	151	153	153.5	16	16	16	0	0	0	16	16	16	96.41513599	93.78849034	95.23194193	6.921248842	1.217235733	2.626645644	94.71257391	95.34245171	95.85045329	92	71	81.33333333	38.75	6.224949799	21	77	83	85	55	38	48.33333333	35
272480	36.9	29.3	33.81666667	10.18166667	3.190872399	7.6	31.675	34.35	36.5	153	147	151.1666667	4.966666667	2.228601953	6	151	151.5	152.75	16	16	16	0	0	0	16	16	16	96.41513599	93.78849034	95.23194193	6.921248842	1.217235733	2.626645644	94.71257391	95.34245171	95.85045329	92	83	85.57142857	8.952380952	2.992052966	9	84	85	85.5	55	41	50.71428571	24.23809524
272480	34.7	34.4	34.56666667	0.014666667	0.121106014	0.3	34.5	34.55	34.675	86	67	73	52	7.211102551	19	68	71	74.75	16	16	16	0	0	0	16	16	16	96.41513599	93.78849034	95.23194193	6.921248842	1.217235733	2.626645644	94.71257391	95.34245171	95.85045329	116	111	113.5	12.5	3.535533906	5	112.25	113.5	114.75	67	63	65	8
272480	35.35	34.8	35.075	0.04375	0.209165007	0.55	34.925	35.1	35.2	104	83	92.16666667	70.16666667	8.376554582	21	85.25	91.5	97.75	16	7	12.5	16.3	4.037325848	9	9.5	13.5	16	96.41513599	93.78849034	95.23194193	6.921248842	1.217235733	2.626645644	94.71257391	95.34245171	95.85045329	104	102	103	2	1.414213562	2	102.5	103	103.5	62	49	55.5	84.5
272480	36	35.5	35.75	0.035	0.187082869	0.5	35.625	35.75	35.875	125	79	99.33333333	287.0666667	16.94304184	46	87	100	107	16	16	16	0	0	0	16	16	16	96.41513599	93.78849034	95.23194193	6.921248842	1.217235733	2.626645644	94.71257391	95.34245171	95.85045329	112	102	107	50	7.071067812	10	104.5	107	109.5	61	58	59.5	4.5
272480	35.7	35	35.36428571	0.062261905	0.249523355	0.7	35.2	35.35	35.55	107	85	97.85714286	77.47619048	8.802056037	22	91.5	99	105.5	16	11	15.28571429	3.571428571	1.889822365	5	16	16	16	96.41513599	93.78849034	95.23194193	6.921248842	1.217235733	2.626645644	94.71257391	95.34245171	95.85045329	102	102	102	0	0	0	102	102	102	62	58	60	8
272480	34.3	34	34.14285714	0.012857143	0.113389342	0.3	34.05	34.2	34.2	81	71	75.28571429	12.23809524	3.498298906	10	72.5	76	77	18	9	14.14285714	9.476190476	3.078342164	9	13	15	15.5	96.41513599	93.78849034	95.23194193	6.921248842	1.217235733	2.626645644	94.71257391	95.34245171	95.85045329	142	128	135	98	9.899494937	14	131.5	135	138.5	80	76	78	8
272480	34.5	34.2	34.32857143	0.019047619	0.138013112	0.3	34.2	34.3	34.45	81	67	73.57142857	26.61904762	5.15936504	14	69.5	74	77	18	15	16	1	1	3	15.5	16	16	96.41513599	93.78849034	95.23194193	6.921248842	1.217235733	2.626645644	94.71257391	95.34245171	95.85045329	128	116	122	72	8.485281374	12	119	122	125	76	67	71.5	40.5
273140	33.9	33.7	33.87142857	0.005714286	0.075592895	0.2	33.9	33.9	33.9	75	71	72.71428571	1.904761905	1.380131119	4	72	72	73.5	28	19	22.57142857	9.619047619	3.10145895	9	20.5	22	24	95	92	93.28571429	1.238095238	1.112697281	3	92.5	93	94	109	88	102.5	50.57142857	7.111359123	21	99.75	104	108	58	46	54	13.71428571
273140	33.9	33.9	33.9	0	0	0	33.9	33.9	33.9	75	72	73	1.333333333	1.154700538	3	72	73	73.5	23	19	20.85714286	2.476190476	1.573591585	4	19.5	21	22	95	92	93.85714286	0.80952381	0.899735411	3	94	94	94	112	107	108.7142857	2.571428571	1.603567451	5	108	108	109	57	54	55.28571429	1.238095238
273140	34.4	34.1	34.25	0.011	0.104880885	0.3	34.2	34.25	34.3	75	70	72.83333333	3.766666667	1.940790217	5	72	72.5	74.5	29	16	22.16666667	25.36666667	5.036533199	13	18.25	22.5	25.25	95	92	94.16666667	1.366666667	1.169045194	3	94	94.5	95	111	93	101.7142857	28.57142857	5.345224838	18	100	102	103	58	51	54.42857143	5.952380952
273140	34.1	33.9	33.96666667	0.006666667	0.081649658	0.2	33.9	33.95	34	75	72	73.83333333	1.366666667	1.169045194	3	73.25	74	74.75	26	19	22	8.4	2.898275349	7	20	21	24.25	95	86	92.66666667	11.06666667	3.326659987	9	93.25	94	94	112	103	108.5	9.1	3.016620626	9	108.25	109	109.75	56	51	54	2.8
273140	34.9	34.7	34.82857143	0.005714286	0.075592895	0.2	34.8	34.8	34.9	77	75	76.14285714	0.476190476	0.690065559	2	76	76	76.5	27	19	22	9.333333333	3.055050463	8	20	20	24	98	97	97.71428571	0.238095238	0.487950036	1	97.5	98	98	111	104	109.1428571	7.142857143	2.672612419	7	108	111	111	56	52	54.57142857	1.952380952
273140	34.8	34.6	34.73333333	0.006666667	0.081649658	0.2	34.7	34.75	34.8	76	74	75.33333333	0.666666667	0.816496581	2	75	75.5	76	27	19	22.83333333	8.166666667	2.857738033	8	21.25	22.5	24.5	98	97	97.5	0.3	0.547722558	1	97	97.5	98	111	108	110.5714286	1.285714286	1.133893419	3	111	111	111	60	55	56.28571429	2.904761905
273140	35	34.9	34.93333333	0.002666667	0.051639778	0.1	34.9	34.9	34.975	77	75	76.16666667	0.566666667	0.752772653	2	76	76	76.75	22	20	20.5	0.7	0.836660027	2	20	20	20.75	98	97	97.5	0.3	0.547722558	1	97	97.5	98	108	95	101.1666667	38.96666667	6.242328625	13	95.5	100.5	107	54	48	51	7.2
273140	34.6	34.4	34.51666667	0.005666667	0.075277265	0.2	34.5	34.5	34.575	74	68	70.33333333	7.466666667	2.732520204	6	68	69.5	72.5	25	18	22.33333333	9.466666667	3.076794869	7	20.25	23	25	97	95	96.5	0.7	0.836660027	2	96.25	97	97	119	90	102.1666667	131.7666667	11.47896627	29	92.5	101.5	109	99	49	60	375.2
273140	34.5	34.2	34.37142857	0.012380952	0.111269728	0.3	34.3	34.4	34.45	73	68	70.14285714	4.80952381	2.193062655	5	68	70	72	23	16	19.57142857	6.952380952	2.6367368	7	17.5	20	21.5	97	94	95.28571429	0.904761905	0.951189731	3	95	95	95.5	103	90	96.28571429	25.23809524	5.023753103	13	92	97	100	54	49	51.42857143	3.952380952
277246	32.5	32.5	32.5	0	0	0	32.5	32.5	32.5	134	127	131.3333333	7.866666667	2.804757862	7	129.75	132	133.5	22	22	22	0	0	0	22	22	22	99	99	99	0	0	0	99	99	99	108	91	100	40.28571429	6.347102826	17	95	101.5	104.5	79	62	69	32.57142857
[truncated: 18,287 more rows]
[truncated: 20 more columns]
