# Supplementary material for: A machine learning approach for predicting 72-hour mortality of hypothermic patients only using non-invasive parameters: A multi-center retrospective cohort study
Source: PLoS One. 2025 Oct 22;20(10):e0334526. doi: 10.1371/journal.pone.0334526 (PMC12543198; doi:10.1371/journal.pone.0334526)
Supplement: S1 Data — (ZIP) [file pone.0334526.s002.zip › Appendix DATA/4h/train_4 - 24h.csv]

anon_id	temper_max_1	temper_min_1	temper_mean_1	temper_var_1	temper_stddev_1	temper_range_1	temper_perc25_1	temper_perc50_1	temper_perc75_1	hrate_max_1	hrate_min_1	hrate_mean_1	hrate_var_1	hrate_stddev_1	hrate_range_1	hrate_perc25_1	hrate_perc50_1	hrate_perc75_1	rration_max_1	rration_min_1	rration_mean_1	rration_var_1	rration_stddev_1	rration_range_1	rration_perc25_1	rration_perc50_1	rration_perc75_1	sao2_max_1	sao2_min_1	sao2_mean_1	sao2_var_1	sao2_stddev_1	sao2_range_1	sao2_perc25_1	sao2_perc50_1	sao2_perc75_1	systolic_max_1	systolic_min_1	systolic_mean_1	systolic_var_1	systolic_stddev_1	systolic_range_1	systolic_perc25_1	systolic_perc50_1	systolic_perc75_1	diastolic_max_1	diastolic_min_1	diastolic_mean_1	diastolic_var_1
141276	35.9	33.7	35.28571429	0.644761905	0.802970675	2.2	35.05	35.6	35.85	75	73	74	0.666666667	0.816496581	2	73.5	74	74.5	26	18	19.85714286	8.142857143	2.853569194	8	18	19	20	96.38044703	93.8160313	95.22243942	6.821279667	1.190036322	2.564415723	94.71742159	95.32699947	95.82487994	173	157	165.4285714	50.28571429	7.091242083	16	159	166	172	97	85	91	18.33333333
141276	35.9	35.6	35.8	0.02	0.141421356	0.3	35.75	35.85	35.9	75	72	73.28571429	0.904761905	0.951189731	3	73	73	73.5	26	18	19.42857143	8.952380952	2.992052966	8	18	18	19	96.38044703	93.8160313	95.22243942	6.821279667	1.190036322	2.564415723	94.71742159	95.32699947	95.82487994	171	151	158.5714286	59.61904762	7.721337165	20	152	158	163	96	83	87.85714286	22.14285714
141276	35.6593046	34.932376	35.38857479	0.632894819	0.301055086	0.726928602	35.28180712	35.45314776	35.5635418	73	72	72.33333333	0.266666667	0.516397779	1	72	72	72.75	18	18	18	0	0	0	18	18	18	96.38044703	93.8160313	95.22243942	6.821279667	1.190036322	2.564415723	94.71742159	95.32699947	95.82487994	153	150	151.1666667	1.366666667	1.169045194	3	150.25	151	151.75	85	82	83	1.2
141276	35.6593046	34.932376	35.38857479	0.632894819	0.301055086	0.726928602	35.28180712	35.45314776	35.5635418	74	73	73.33333333	0.266666667	0.516397779	1	73	73	73.75	18	18	18	0	0	0	18	18	18	96.38044703	93.8160313	95.22243942	6.821279667	1.190036322	2.564415723	94.71742159	95.32699947	95.82487994	149	143	145.8333333	5.366666667	2.316606714	6	144.25	145.5	147.5	81	76	78.33333333	3.466666667
141276	35.6593046	34.932376	35.38857479	0.632894819	0.301055086	0.726928602	35.28180712	35.45314776	35.5635418	73	72	72.83333333	0.166666667	0.40824829	1	73	73	73	18	18	18	0	0	0	18	18	18	96.38044703	93.8160313	95.22243942	6.821279667	1.190036322	2.564415723	94.71742159	95.32699947	95.82487994	139	134	135.8333333	2.966666667	1.722401424	5	135	135.5	136	73	70	71.16666667	0.966666667
141276	35.6593046	34.932376	35.38857479	0.632894819	0.301055086	0.726928602	35.28180712	35.45314776	35.5635418	73	72	72.71428571	0.238095238	0.487950036	1	72.5	73	73	18	18	18	0	0	0	18	18	18	96.38044703	93.8160313	95.22243942	6.821279667	1.190036322	2.564415723	94.71742159	95.32699947	95.82487994	136	133	134.7142857	1.238095238	1.112697281	3	134	135	135.5	71	70	70.57142857	0.285714286
141276	35.6593046	34.932376	35.38857479	0.632894819	0.301055086	0.726928602	35.28180712	35.45314776	35.5635418	85	73	77.66666667	20.66666667	4.546060566	12	74	77.5	79.5	21	14	17.83333333	8.566666667	2.926886856	7	15.75	18	20.25	98	86	92	72	8.485281374	12	89	92	95	169	138	155.5	193.9	13.92479802	31	143.5	158.5	167.5	95	72	84.5	103.1
141276	35.6593046	34.932376	35.38857479	0.632894819	0.301055086	0.726928602	35.28180712	35.45314776	35.5635418	73	71	72.33333333	0.666666667	0.816496581	2	72	72.5	73	18	18	18	0	0	0	18	18	18	96.38044703	93.8160313	95.22243942	6.821279667	1.190036322	2.564415723	94.71742159	95.32699947	95.82487994	143	133	137.1666667	13.36666667	3.656045222	10	134.5	137	138.75	75	70	71.83333333	3.766666667
141276	35.6593046	34.932376	35.38857479	0.632894819	0.301055086	0.726928602	35.28180712	35.45314776	35.5635418	73	73	73	0	0	0	73	73	73	18	18	18	0	0	0	18	18	18	96.38044703	93.8160313	95.22243942	6.821279667	1.190036322	2.564415723	94.71742159	95.32699947	95.82487994	141	137	139.1666667	2.566666667	1.602081979	4	138.25	139	140.5	74	72	73.16666667	0.566666667
141276	35.6593046	34.932376	35.38857479	0.632894819	0.301055086	0.726928602	35.28180712	35.45314776	35.5635418	74	73	73.14285714	0.142857143	0.377964473	1	73	73	73	18	18	18	0	0	0	18	18	18	96.38044703	93.8160313	95.22243942	6.821279667	1.190036322	2.564415723	94.71742159	95.32699947	95.82487994	146	139	142.7142857	6.238095238	2.497617913	7	141	143	144.5	78	73	75.71428571	4.238095238
141276	35.6593046	34.932376	35.38857479	0.632894819	0.301055086	0.726928602	35.28180712	35.45314776	35.5635418	98	77	86.85714286	80.80952381	8.989411761	21	79	85	95	21	13	15.85714286	12.80952381	3.579039509	8	13.5	14	18	98	86	92	72	8.485281374	12	89	92	95	169	154	161.8571429	30.80952381	5.55063274	15	159	160	166	95	74	85.14285714	65.47619048
141276	35.6593046	34.932376	35.38857479	0.632894819	0.301055086	0.726928602	35.28180712	35.45314776	35.5635418	102	94	98.16666667	8.166666667	2.857738033	8	96.5	98.5	99.75	18	13	14.5	4.3	2.073644135	5	13	13.5	15.5	86	86	86	6.821279667	1.190036322	0	86	86	86	166	154	159.5	14.7	3.834057903	12	159	159	159.75	83	72	75.83333333	14.96666667
141751	32.9	32.2	32.5	0.068	0.260768096	0.7	32.325	32.45	32.65	100	96	97.66666667	2.666666667	1.632993162	4	96.25	97.5	98.75	31	27	29.5	3.1	1.760681686	4	28.25	30	31	94	89	92.66666667	3.866666667	1.966384161	5	92.25	93.5	94	98	86	91.625	13.98214286	3.739270364	12	89.75	91	93.5	54	45	47.875	12.41071429
141751	31.6	31.4	31.5	0.006666667	0.081649658	0.2	31.45	31.5	31.55	124	120	122.2857143	3.571428571	1.889822365	4	120.5	123	124	33	30	31	1.333333333	1.154700538	3	30	31	31.5	95	89	92.28571429	6.571428571	2.563479778	6	90	93	94.5	108	89	100.375	37.41071429	6.116429864	19	98.25	100	105.25	58	53	55.375	2.553571429
141751	31.5	31.3	31.41666667	0.005666667	0.075277265	0.2	31.4	31.4	31.475	124	115	120	8.4	2.898275349	9	120	120	120.75	31	28	29.83333333	1.366666667	1.169045194	3	29.25	30	30.75	95	93	94.33333333	0.666666667	0.816496581	2	94	94.5	95	111	96	103.6666667	33.86666667	5.819507425	15	100	103.5	107.75	57	53	55.33333333	1.866666667
141751	31.2	31.1	31.14285714	0.002857143	0.053452248	0.1	31.1	31.1	31.2	100	93	96.85714286	5.476190476	2.340126167	7	96	97	98	26	20	21.85714286	4.476190476	2.115700942	6	20.5	21	22.5	95	94	94.14285714	0.142857143	0.377964473	1	94	94	94	91	73	83.28571429	60.57142857	7.782764841	18	77	83	91	60	42	48.28571429	46.9047619
141751	31.4	31.1	31.24285714	0.00952381	0.097590007	0.3	31.2	31.2	31.3	97	93	95.42857143	1.952380952	1.397276262	4	95	95	96.5	23	20	21.57142857	1.619047619	1.272418021	3	20.5	22	22.5	96	94	94.57142857	0.619047619	0.786795792	2	94	94	95	83	73	76	13	3.605551275	10	73	76	77	50	38	44.71428571	19.57142857
141751	31.2	31	31.08333333	0.005666667	0.075277265	0.2	31.025	31.1	31.1	107	102	105.1666667	2.966666667	1.722401424	5	105	105.5	106	25	19	21.33333333	4.266666667	2.065591118	6	20.25	21	21.75	95	91	92.16666667	2.166666667	1.471960144	4	91.25	92	92	99	73	87.16666667	84.16666667	9.174239296	26	82.5	88.5	92.25	74	60	68.66666667	27.86666667
141751	31.1	31	31.05	0.003	0.054772256	0.1	31	31.05	31.1	102	97	100	3.6	1.897366596	5	99.25	100	101.5	26	20	22	6	2.449489743	6	20.25	21	23.25	95	93	94.16666667	0.566666667	0.752772653	2	94	94	94.75	99	84	92	21	4.582575695	15	91	91	94	60	47	55.14285714	18.47619048
141751	32.4	31.9	32.11428571	0.038095238	0.195180015	0.5	31.95	32.1	32.25	137	96	118.8571429	444.4761905	21.08260398	41	96.5	135	135.5	34	26	29.57142857	6.285714286	2.507132682	8	28.5	29	30.5	97	92	93.71428571	2.904761905	1.704336206	5	92.5	94	94	105	86	97.375	39.69642857	6.300510183	19	94.5	97	103	53	46	49.5	8.285714286
141751	31.7	31.5	31.61666667	0.005666667	0.075277265	0.2	31.6	31.6	31.675	126	122	124.1666667	2.566666667	1.602081979	4	123.25	124	125.5	33	30	31.16666667	1.366666667	1.169045194	3	30.25	31	31.75	96	89	92.16666667	8.566666667	2.926886856	7	90	91.5	94.5	106	89	100.2857143	31.9047619	5.648430039	17	99	102	103.5	58	53	55	3.333333333
141751	32.1	31.8	31.91666667	0.013666667	0.116904519	0.3	31.825	31.9	31.975	137	132	135	2.8	1.673320053	5	135	135	135.75	34	26	30.5	8.3	2.880972058	8	29.25	30.5	32.5	97	92	94.83333333	4.566666667	2.136976057	5	93.25	95	96.75	115	96	105.5	44.7	6.68580586	19	103	104	109.5	60	49	53.83333333	20.56666667
141751	31.3	31.1	31.17142857	0.005714286	0.075592895	0.2	31.1	31.2	31.2	114	105	107.5714286	9.619047619	3.10145895	9	106	106	108	25	20	21.85714286	2.80952381	1.67616342	5	21	21	22.5	99	91	94	9.333333333	3.055050463	8	92	92	96	107	87	94.71428571	42.9047619	6.550172662	20	91.5	93	96.5	74	65	70	14
141751	31.3	31.2	31.26666667	0.002666667	0.051639778	0.1	31.225	31.3	31.3	117	106	112.8333333	18.96666667	4.355073669	11	110.25	114.5	115.75	28	21	25.5	9.1	3.016620626	7	23.5	26.5	28	99	92	95.83333333	5.366666667	2.316606714	7	95.25	96	96.75	134	93	109.3333333	257.4666667	16.04576787	41	97	106.5	118.25	73	61	67	17.2
142539	32.7	32.6	32.68333333	0.001666667	0.040824829	0.1	32.7	32.7	32.7	36	35	35.83333333	0.166666667	0.40824829	1	36	36	36	18	18	18	0	0	0	18	18	18	99	94	97.75	6.25	2.5	5	97.75	99	99	92	90	91.16666667	0.566666667	0.752772653	2	91	91	91.75	55	53	54	0.4
142539	32.7	32.7	32.7	0	0	0	32.7	32.7	32.7	36	36	36	0	0	0	36	36	36	18	18	18	0	0	0	18	18	18	94	94	94	0	0	0	94	94	94	93	90	91.28571429	0.904761905	0.951189731	3	91	91	91.5	56	53	54.14285714	0.80952381
142539	32.7	28.3	29.28571429	2.351428571	1.53343685	4.4	28.5	29	29	37	36	36.85714286	0.142857143	0.377964473	1	37	37	37	19	18	18.14285714	0.142857143	0.377964473	1	18	18	18	95	94	94.57142857	0.285714286	0.534522484	1	94	95	95	96	90	92.85714286	4.476190476	2.115700942	6	91.5	93	94	57	53	55.42857143	1.619047619
142539	29.1	28.2	28.78571429	0.138095238	0.371611676	0.9	28.6	29	29	38	37	37.14285714	0.142857143	0.377964473	1	37	37	37	19	18	18.14285714	0.142857143	0.377964473	1	18	18	18	98	94	95	2	1.414213562	4	94	95	95	98	90	92.57142857	6.619047619	2.572750983	8	91.5	92	92.5	58	53	55.14285714	2.476190476
142539	32.6	32.5	32.55	0.003	0.054772256	0.1	32.5	32.55	32.6	33	32	32.66666667	0.266666667	0.516397779	1	32.25	33	33	22	19	20	2.4	1.549193338	3	19	19	21.25	96	92	93.66666667	2.666666667	1.632993162	4	92.25	93.5	94.75	104	99	102	5.2	2.28035085	5	100.25	102.5	104	62	58	60.5	3.1
142539	32.6	32.6	32.6	0	0	0	32.6	32.6	32.6	35	35	35	0	0	0	35	35	35	18	18	18	0	0	0	18	18	18	99	99	99	0	0	0	99	99	99	96	90	92.33333333	5.066666667	2.250925735	6	90.5	92.5	93	55	53	53.83333333	0.966666667
142539	32.8	32.6	32.67142857	0.009047619	0.095118973	0.2	32.6	32.6	32.75	36	35	35.28571429	0.238095238	0.487950036	1	35	35	35.5	18	18	18	0	0	0	18	18	18	96.38044703	93.8160313	95.22243942	6.821279667	1.190036322	2.564415723	94.71742159	95.32699947	95.82487994	98	92	94.71428571	4.571428571	2.138089935	6	93	95	96	57	53	54.85714286	1.476190476
142539	33	32.7	32.86666667	0.014666667	0.121106014	0.3	32.8	32.85	32.975	37	35	36	0.4	0.632455532	2	36	36	36	18	18	18	0	0	0	18	18	18	99	99	99	0	0	0	99	99	99	98	90	95	9.6	3.098386677	8	93.5	95.5	97.5	57	54	55.66666667	1.466666667
142539	32.9	32.7	32.8	0.008	0.089442719	0.2	32.725	32.8	32.875	37	33	35	2	1.414213562	4	34.25	35	35.75	22	18	18.83333333	2.566666667	1.602081979	4	18	18	18.75	99	97	98.66666667	0.666666667	0.816496581	2	99	99	99	103	85	95.57142857	40.61904762	6.373307432	18	92	97	100	61	52	56.85714286	10.14285714
142539	32.8	32.7	32.71666667	0.001666667	0.040824829	0.1	32.7	32.7	32.7	37	36	36.16666667	0.166666667	0.40824829	1	36	36	36	18	18	18	0	0	0	18	18	18	94	94	94	0	0	0	94	94	94	96	91	92.66666667	3.466666667	1.861898673	5	91.25	92.5	93	58	54	55.16666667	2.566666667
142539	32.7	28.5	31.3	4.704	2.168870674	4.2	29.55	32.7	32.7	37	36	36.33333333	0.266666667	0.516397779	1	36	36	36.75	18	18	18	0	0	0	18	18	18	95	94	94.83333333	0.166666667	0.40824829	1	95	95	95	96	93	94	1.6	1.264911064	3	93	93.5	94.75	57	55	55.83333333	0.566666667
142539	32.8	32.5	32.65714286	0.016190476	0.127241802	0.3	32.55	32.7	32.75	37	32	33.85714286	2.80952381	1.67616342	5	33	33	34.5	22	18	20	3.666666667	1.914854216	4	18.5	19	22	99	94	97	4.333333333	2.081665999	5	95.5	97	99	103	85	98.125	31.26785714	5.591766907	18	98.5	99.5	101	61	52	58.125	7.839285714
144156	36.1	36.1	36.1	0	0	0	36.1	36.1	36.1	96	91	93	3	1.732050808	5	92	93	93.5	21	20	20.42857143	0.285714286	0.534522484	1	20	20	21	96.38044703	93.8160313	95.22243942	6.821279667	1.190036322	2.564415723	94.71742159	95.32699947	95.82487994	99	96	97.375	1.125	1.060660172	3	96.75	97.5	98	57	41	46.375	32.26785714
144156	36.1	36.1	36.1	0	0	0	36.1	36.1	36.1	93	91	91.83333333	0.966666667	0.98319208	2	91	91.5	92.75	21	20	20.5	0.3	0.547722558	1	20	20.5	21	96.38044703	93.8160313	95.22243942	6.821279667	1.190036322	2.564415723	94.71742159	95.32699947	95.82487994	100	91	97.14285714	9.476190476	3.078342164	9	96.5	98	99	57	43	45.85714286	24.80952381
144156	35.4	35.1	35.27142857	0.012380952	0.111269728	0.3	35.2	35.3	35.35	82	78	80	3.666666667	1.914854216	4	78.5	79	82	16	15	15.57142857	0.285714286	0.534522484	1	15	16	16	99	98	98.85714286	0.142857143	0.377964473	1	99	99	99	89	88	88.5	0.5	0.707106781	1	88.25	88.5	88.75	54	52	53	2
144156	35.6	35.3	35.45	0.011	0.104880885	0.3	35.4	35.45	35.5	91	79	82.33333333	19.86666667	4.457203907	12	79.5	81.5	82	21	15	16.83333333	4.566666667	2.136976057	6	16	16	16.75	99	98	98.66666667	0.266666667	0.516397779	1	98.25	99	99	97	89	93	32	5.656854249	8	91	93	95	54	53	53.5	0.5
144156	34.9	34.9	34.9	0	0	0	34.9	34.9	34.9	87	81	84.71428571	4.238095238	2.058663459	6	84	85	86	25	20	23.14285714	5.476190476	2.340126167	5	21	25	25	96.38044703	93.8160313	95.22243942	6.821279667	1.190036322	2.564415723	94.71742159	95.32699947	95.82487994	107	105	106	2	1.414213562	2	105.5	106	106.5	58	55	56.5	4.5
144156	34.9	34.9	34.9	0	0	0	34.9	34.9	34.9	87	85	85.71428571	0.904761905	0.951189731	2	85	85	86.5	25	18	21.71428571	10.57142857	3.251373336	7	19	21	25	96.38044703	93.8160313	95.22243942	6.821279667	1.190036322	2.564415723	94.71742159	95.32699947	95.82487994	105	97	101	32	5.656854249	8	99	101	103	55	54	54.5	0.5
144156	35.3	35.1	35.16666667	0.006666667	0.081649658	0.2	35.1	35.15	35.2	84	78	80.66666667	7.066666667	2.658320272	6	78.25	80.5	82.75	17	15	16	0.8	0.894427191	2	15.25	16	16.75	99	99	99	0	0	0	99	99	99	93	88	90.5	12.5	3.535533906	5	89.25	90.5	91.75	52	52	52	0
144156	35	34.9	34.95	0.003	0.054772256	0.1	34.9	34.95	35	87	85	86	0.8	0.894427191	2	85.25	86	86.75	21	18	19.33333333	1.466666667	1.211060142	3	18.25	19.5	20	96.38044703	93.8160313	95.22243942	6.821279667	1.190036322	2.564415723	94.71742159	95.32699947	95.82487994	97	95	96	2	1.414213562	2	95.5	96	96.5	54	53	53.5	0.5
144156	35.8	35.6	35.66666667	0.006666667	0.081649658	0.2	35.6	35.65	35.7	92	87	89.33333333	4.266666667	2.065591118	5	87.5	89.5	90.75	20	17	18.66666667	1.866666667	1.366260102	3	17.5	19	19.75	99	99	99	0	0	0	99	99	99	104	98	100.5	6.333333333	2.516611478	6	99.5	100	101	58	55	56	2
144156	35.9	35.6	35.77142857	0.012380952	0.111269728	0.3	35.7	35.8	35.85	95	87	91.71428571	7.238095238	2.690370837	8	90.5	92	93.5	22	17	19.71428571	2.571428571	1.603567451	5	19	20	20.5	99	99	99	0	0	0	99	99	99	102	100	101	2	1.414213562	2	100.5	101	101.5	56	56	56	0
144156	36.1	35.8	35.95	0.011	0.104880885	0.3	35.9	35.95	36	95	92	93.66666667	1.066666667	1.032795559	3	93.25	94	94	22	19	20.5	1.1	1.048808848	3	20	20.5	21	99	99	99	0	0	0	99	99	99	102	97	99.5	12.5	3.535533906	5	98.25	99.5	100.75	56	56	56	0
144156	36.1	36.1	36.1	0	0	0	36.1	36.1	36.1	96	91	94	3.6	1.897366596	5	93.25	94	95.5	21	20	20.83333333	0.166666667	0.40824829	1	21	21	21	99	99	99	0	0	0	99	99	99	103	96	98.6	7.3	2.701851217	7	97	98	99	57	41	47.4	52.8
145164	35.6593046	34.932376	35.38857479	0.632894819	0.301055086	0.726928602	35.28180712	35.45314776	35.5635418	71	68	70.5	1.5	1.224744871	3	71	71	71	21.83715842	17.64729098	19.66436579	7.188838486	1.67480451	4.189867445	18.76402771	19.61155678	20.50730342	96.38044703	93.8160313	95.22243942	6.821279667	1.190036322	2.564415723	94.71742159	95.32699947	95.82487994	133	130	131.5	4.5	2.121320344	3	130.75	131.5	132.25	88	87	87.5	0.5
145164	33.2	33	33.08333333	0.005666667	0.075277265	0.2	33.025	33.1	33.1	70	68	69	1.2	1.095445115	2	68	69	70	21.83715842	17.64729098	19.66436579	7.188838486	1.67480451	4.189867445	18.76402771	19.61155678	20.50730342	99	96	98	3	1.732050808	3	97.5	99	99	131	120	125.5	60.5	7.778174593	11	122.75	125.5	128.25	88	83	85.5	12.5
145164	35.6593046	34.932376	35.38857479	0.632894819	0.301055086	0.726928602	35.28180712	35.45314776	35.5635418	89.93656862	84.17593821	86.8755586	12.47576345	2.246051074	5.760630413	85.54949481	86.7514434	88.06682531	21.83715842	17.64729098	19.66436579	7.188838486	1.67480451	4.189867445	18.76402771	19.61155678	20.50730342	96.38044703	93.8160313	95.22243942	6.821279667	1.190036322	2.564415723	94.71742159	95.32699947	95.82487994	122.6782236	109.3616941	115.8546631	107.3671428	7.017601948	13.31652955	113.054357	115.7655306	118.5437164	69.55779401	60.93129354	64.89638183	59.94896076
145164	35.6593046	34.932376	35.38857479	0.632894819	0.301055086	0.726928602	35.28180712	35.45314776	35.5635418	89.93656862	84.17593821	86.8755586	12.47576345	2.246051074	5.760630413	85.54949481	86.7514434	88.06682531	21.83715842	17.64729098	19.66436579	7.188838486	1.67480451	4.189867445	18.76402771	19.61155678	20.50730342	96.38044703	93.8160313	95.22243942	6.821279667	1.190036322	2.564415723	94.71742159	95.32699947	95.82487994	122.6782236	109.3616941	115.8546631	107.3671428	7.017601948	13.31652955	113.054357	115.7655306	118.5437164	69.55779401	60.93129354	64.89638183	59.94896076
145164	33.1	33	33.07142857	0.002380952	0.048795004	0.1	33.05	33.1	33.1	71	68	70.14285714	1.142857143	1.069044968	3	70	70	71	21.83715842	17.64729098	19.66436579	7.188838486	1.67480451	4.189867445	18.76402771	19.61155678	20.50730342	99	96	97.83333333	1.766666667	1.329160136	3	97	98	99	131	120	125.5	60.5	7.778174593	11	122.75	125.5	128.25	88	83	85.5	12.5
145164	33.1	33.1	33.1	0	0	0	33.1	33.1	33.1	71	69	70.16666667	0.966666667	0.98319208	2	69.25	70.5	71	21.83715842	17.64729098	19.66436579	7.188838486	1.67480451	4.189867445	18.76402771	19.61155678	20.50730342	99	93	96.5	6.333333333	2.516611478	6	96	97	97.5	133	133	133	107.3671428	7.017601948	0	133	133	133	89	89	89	59.94896076
145164	33	30.2	32.35	1.139	1.06723943	2.8	32.55	32.75	32.875	71	71	71	0	0	0	71	71	71	21.83715842	17.64729098	19.66436579	7.188838486	1.67480451	4.189867445	18.76402771	19.61155678	20.50730342	96.38044703	93.8160313	95.22243942	6.821279667	1.190036322	2.564415723	94.71742159	95.32699947	95.82487994	122.6782236	109.3616941	115.8546631	107.3671428	7.017601948	13.31652955	113.054357	115.7655306	118.5437164	69.55779401	60.93129354	64.89638183	59.94896076
145164	35.6593046	34.932376	35.38857479	0.632894819	0.301055086	0.726928602	35.28180712	35.45314776	35.5635418	89.93656862	84.17593821	86.8755586	12.47576345	2.246051074	5.760630413	85.54949481	86.7514434	88.06682531	21.83715842	17.64729098	19.66436579	7.188838486	1.67480451	4.189867445	18.76402771	19.61155678	20.50730342	96.38044703	93.8160313	95.22243942	6.821279667	1.190036322	2.564415723	94.71742159	95.32699947	95.82487994	122.6782236	109.3616941	115.8546631	107.3671428	7.017601948	13.31652955	113.054357	115.7655306	118.5437164	69.55779401	60.93129354	64.89638183	59.94896076
145164	33	30.2	32.225	1.829166667	1.352466882	2.8	32.15	32.85	32.925	71	71	71	0	0	0	71	71	71	21.83715842	17.64729098	19.66436579	7.188838486	1.67480451	4.189867445	18.76402771	19.61155678	20.50730342	96.38044703	93.8160313	95.22243942	6.821279667	1.190036322	2.564415723	94.71742159	95.32699947	95.82487994	130	130	130	107.3671428	7.017601948	0	130	130	130	88	88	88	59.94896076
145164	32.6	32.55	32.5875	0.000625	0.025	0.05	32.5875	32.6	32.6	71	70	70.4	0.3	0.547722558	1	70	70	71	21.83715842	17.64729098	19.66436579	7.188838486	1.67480451	4.189867445	18.76402771	19.61155678	20.50730342	99	99	99	0	0	0	99	99	99	150	150	150	107.3671428	7.017601948	0	150	150	150	87	87	87	59.94896076
145164	32.6	32.6	32.6	0.632894819	0.301055086	0	32.6	32.6	32.6	70	70	70	0	0	0	70	70	70	21.83715842	17.64729098	19.66436579	7.188838486	1.67480451	4.189867445	18.76402771	19.61155678	20.50730342	99	99	99	0	0	0	99	99	99	122.6782236	109.3616941	115.8546631	107.3671428	7.017601948	13.31652955	113.054357	115.7655306	118.5437164	69.55779401	60.93129354	64.89638183	59.94896076
145164	35.6593046	34.932376	35.38857479	0.632894819	0.301055086	0.726928602	35.28180712	35.45314776	35.5635418	89.93656862	84.17593821	86.8755586	12.47576345	2.246051074	5.760630413	85.54949481	86.7514434	88.06682531	21.83715842	17.64729098	19.66436579	7.188838486	1.67480451	4.189867445	18.76402771	19.61155678	20.50730342	96.38044703	93.8160313	95.22243942	6.821279667	1.190036322	2.564415723	94.71742159	95.32699947	95.82487994	122.6782236	109.3616941	115.8546631	107.3671428	7.017601948	13.31652955	113.054357	115.7655306	118.5437164	69.55779401	60.93129354	64.89638183	59.94896076
145998	35.6593046	34.932376	35.38857479	0.632894819	0.301055086	0.726928602	35.28180712	35.45314776	35.5635418	96	93	93.5	1.5	1.224744871	3	93	93	93	21.83715842	17.64729098	19.66436579	7.188838486	1.67480451	4.189867445	18.76402771	19.61155678	20.50730342	99	98	98.83333333	0.166666667	0.40824829	1	99	99	99	130	116	125.2857143	22.23809524	4.715728495	14	124	126	128.5	65	50	53.57142857	26.95238095
145998	35.6593046	34.932376	35.38857479	0.632894819	0.301055086	0.726928602	35.28180712	35.45314776	35.5635418	95	93	93.5	0.7	0.836660027	2	93	93	93.75	21.83715842	17.64729098	19.66436579	7.188838486	1.67480451	4.189867445	18.76402771	19.61155678	20.50730342	99	98	98.33333333	0.266666667	0.516397779	1	98	98	98.75	144	125	130.1666667	50.16666667	7.08284312	19	126.25	127.5	130.25	62	54	56.16666667	8.566666667
145998	37.7	37.6	37.61428571	0.001428571	0.037796447	0.1	37.6	37.6	37.6	94	92	93.14285714	0.80952381	0.899735411	2	92.5	93	94	21.83715842	17.64729098	19.66436579	7.188838486	1.67480451	4.189867445	18.76402771	19.61155678	20.50730342	97	97	97	0	0	0	97	97	97	108	104	106.2857143	1.571428571	1.253566341	4	106	106	107	51	50	50.28571429	0.238095238
145998	37.6	37.5	37.55	0.003	0.054772256	0.1	37.5	37.55	37.6	95	94	94.16666667	0.166666667	0.40824829	1	94	94	94	21.83715842	17.64729098	19.66436579	7.188838486	1.67480451	4.189867445	18.76402771	19.61155678	20.50730342	98	97	97.66666667	0.266666667	0.516397779	1	97.25	98	98	110	107	108.5	1.5	1.224744871	3	108	108	109.5	52	51	51.33333333	0.266666667
145998	37.6	37.6	37.6	0	0	0	37.6	37.6	37.6	94	93	93.66666667	0.266666667	0.516397779	1	93.25	94	94	21.83715842	17.64729098	19.66436579	7.188838486	1.67480451	4.189867445	18.76402771	19.61155678	20.50730342	98	97	97.16666667	0.166666667	0.40824829	1	97	97	97	107	104	105.8333333	0.966666667	0.98319208	3	106	106	106	51	50	50.5	0.3
145998	37.2	37.2	37.2	0.632894819	0.301055086	0	37.2	37.2	37.2	93	92	92.66666667	0.266666667	0.516397779	1	92.25	93	93	21.83715842	17.64729098	19.66436579	7.188838486	1.67480451	4.189867445	18.76402771	19.61155678	20.50730342	99	98	98.16666667	0.166666667	0.40824829	1	98	98	98	125	112	119	28.4	5.329165038	13	115.25	119.5	123	55	50	52.5	4.3
145998	35.6593046	34.932376	35.38857479	0.632894819	0.301055086	0.726928602	35.28180712	35.45314776	35.5635418	93	92	92.85714286	0.142857143	0.377964473	1	93	93	93	21.83715842	17.64729098	19.66436579	7.188838486	1.67480451	4.189867445	18.76402771	19.61155678	20.50730342	98	98	98	0	0	0	98	98	98	128	123	125.2857143	3.571428571	1.889822365	5	124	125	126.5	56	54	54.71428571	0.571428571
145998	35.6593046	34.932376	35.38857479	0.632894819	0.301055086	0.726928602	35.28180712	35.45314776	35.5635418	93	92	92.85714286	0.142857143	0.377964473	1	93	93	93	21.83715842	17.64729098	19.66436579	7.188838486	1.67480451	4.189867445	18.76402771	19.61155678	20.50730342	99	98	98.85714286	0.142857143	0.377964473	1	99	99	99	126	116	121	17.33333333	4.163331999	10	117	123	124	51	47	49.14285714	3.142857143
145998	34.1	34.1	34.1	0.632894819	0.301055086	0	34.1	34.1	34.1	93	92	92.71428571	0.238095238	0.487950036	1	92.5	93	93	21.83715842	17.64729098	19.66436579	7.188838486	1.67480451	4.189867445	18.76402771	19.61155678	20.50730342	99	99	99	0	0	0	99	99	99	123	116	118.5714286	6.619047619	2.572750983	7	117	117	120	50	46	47.85714286	2.476190476
145998	37.7	37.6	37.66666667	0.002666667	0.051639778	0.1	37.625	37.7	37.7	93	92	92.16666667	0.166666667	0.40824829	1	92	92	92	21.83715842	17.64729098	19.66436579	7.188838486	1.67480451	4.189867445	18.76402771	19.61155678	20.50730342	98	97	97.33333333	0.266666667	0.516397779	1	97	97	97.75	115	106	110.1666667	14.16666667	3.763863264	9	107.25	109.5	113.25	53	50	51.5	1.9
145998	37.5	37.4	37.47142857	0.002380952	0.048795004	0.1	37.45	37.5	37.5	94	94	94	0	0	0	94	94	94	21.83715842	17.64729098	19.66436579	7.188838486	1.67480451	4.189867445	18.76402771	19.61155678	20.50730342	98	97	97.14285714	0.142857143	0.377964473	1	97	97	97	109	107	108.2857143	0.571428571	0.755928946	2	108	108	109	51	51	51	0
145998	37.5	37.3	37.41666667	0.005666667	0.075277265	0.2	37.4	37.4	37.475	94	94	94	0	0	0	94	94	94	21.83715842	17.64729098	19.66436579	7.188838486	1.67480451	4.189867445	18.76402771	19.61155678	20.50730342	97	97	97	0	0	0	97	97	97	113	108	110	4	2	5	109	109	111.25	52	51	51.16666667	0.166666667
146133	35.8	35.4	35.57142857	0.022380952	0.149602648	0.4	35.45	35.6	35.65	91	88	89.85714286	1.142857143	1.069044968	3	89.5	90	90.5	26	24	25.14285714	0.476190476	0.690065559	2	25	25	25.5	97	95	95.85714286	0.476190476	0.690065559	2	95.5	96	96	111	86	101.4166667	50.26515152	7.089792064	25	97	103	105.25	58	42	51.66666667	21.6969697
146133	35.6	35.3	35.41666667	0.013666667	0.116904519	0.3	35.325	35.4	35.475	91	86	89.33333333	3.866666667	1.966384161	5	88.5	90	90.75	25	24	24.83333333	0.166666667	0.40824829	1	25	25	25	97	96	96.33333333	0.266666667	0.516397779	1	96	96	96.75	112	97	104.4166667	17.90151515	4.231018217	15	101.75	105	105.25	58	47	53.25	18.93181818
146133	35.9	35.6	35.78333333	0.013666667	0.116904519	0.3	35.725	35.8	35.875	90	89	89.33333333	0.266666667	0.516397779	1	89	89	89.75	26	25	25.83333333	0.166666667	0.40824829	1	26	26	26	96	95	95.33333333	0.266666667	0.516397779	1	95	95	95.75	122	86	106.3333333	139.25	11.80042372	36	97	110	115	54	42	49.88888889	16.86111111
146133	36.2	36	36.1	0.008	0.089442719	0.2	36.025	36.1	36.175	90	89	89.16666667	0.166666667	0.40824829	1	89	89	89	26	26	26	0	0	0	26	26	26	96	96	96	0	0	0	96	96	96	124	107	110.6666667	43.46666667	6.592925501	17	107.25	108.5	109	54	46	48	8.8
146133	34.5	34.5	34.5	0	0	0	34.5	34.5	34.5	88	84	86	1.6	1.264911064	4	86	86	86	27	23	25.5	3.1	1.760681686	4	24.25	26	27	99	98	98.66666667	0.266666667	0.516397779	1	98.25	99	99	113	85	98.25	92.21428571	9.602826965	28	92	95	107	58	44	49.625	24.26785714
146133	34.8	34.6	34.7	0.008	0.089442719	0.2	34.625	34.7	34.775	86	84	85.33333333	0.666666667	0.816496581	2	85	85.5	86	27	23	25.83333333	2.166666667	1.471960144	4	26	26	26.75	98	97	97.16666667	0.166666667	0.40824829	1	97	97	97	115	112	113.6	1.8	1.341640786	3	113	113	115	64	56	60.6	8.3
146133	36.4	36.1	36.22857143	0.012380952	0.111269728	0.3	36.15	36.2	36.3	90	89	89.57142857	0.285714286	0.534522484	1	89	90	90	26	18	24.66666667	10.66666667	3.265986324	8	26	26	26	98	91	95	6.333333333	2.516611478	7	94	96	96	124	99	108.2857143	57.9047619	7.60951785	25	106	107	108	54	46	48.57142857	6.952380952
146133	36.5	36.3	36.4	0.008	0.089442719	0.2	36.325	36.4	36.475	92	90	90.66666667	0.666666667	0.816496581	2	90	90.5	91	26	18	22	32	5.656854249	8	20	22	24	98	91	94.5	7.5	2.738612788	7	92.5	94.5	96.5	115	99	105.7142857	23.9047619	4.889249626	16	104	105	106.5	56	47	49.14285714	9.80952381
146133	35	34.7	34.84285714	0.016190476	0.127241802	0.3	34.75	34.8	34.95	87	85	86.14285714	0.476190476	0.690065559	2	86	86	86.5	26	23	25.14285714	1.142857143	1.069044968	3	25	25	26	97	96	96.85714286	0.142857143	0.377964473	1	97	97	97	138	108	118.3333333	113.25	10.64189833	30	113	115	117	66	48	58.88888889	37.86111111
146133	35.2	34.9	35.06666667	0.014666667	0.121106014	0.3	35	35.05	35.175	87	86	86.83333333	0.166666667	0.40824829	1	87	87	87	25	25	25	0	0	0	25	25	25	97	96	96.83333333	0.166666667	0.40824829	1	97	97	97	138	104	114.5833333	118.0833333	10.86661554	34	107.75	110.5	115.5	66	46	55.08333333	44.26515152
146133	34.4	34.1	34.18571429	0.011428571	0.106904497	0.3	34.1	34.2	34.2	87	83	85	3.666666667	1.914854216	4	83.5	84	87	42	23	36.28571429	38.57142857	6.210590034	19	36.5	37	39.5	99	87	95.28571429	17.9047619	4.231401884	12	94	96	98.5	128	74	104.8571429	548.8095238	23.42668401	54	84.5	119	122	58	48	54.71428571	16.23809524
146133	34.5	34.2	34.33333333	0.022666667	0.150554531	0.3	34.2	34.3	34.475	87	83	85.71428571	2.571428571	1.603567451	4	85	86	87	42	23	30.57142857	74.95238095	8.657504314	19	23.5	25	38.5	99	87	96	19.33333333	4.396968653	12	95	98	99	124	74	91.77777778	213.4444444	14.609738	50	85	92	95	56	44	49.11111111	18.86111111
146291	37.4	34.7	35.87142857	0.985714286	0.992831449	2.7	35	36.2	36.4	64	54	57.42857143	13.95238095	3.735288604	10	54.5	56	59.5	21.83715842	17.64729098	19.66436579	7.188838486	1.67480451	4.189867445	18.76402771	19.61155678	20.50730342	98	96	96.71428571	0.571428571	0.755928946	2	96	97	97	140	121	131.3846154	26.08974359	5.107812016	19	129	132	134	113	67	76.92307692	148.0769231
146291	36.4	34	35.32857143	0.969047619	0.984402163	2.4	34.7	34.9	36.3	56	52	54.14285714	1.476190476	1.214985793	4	54	54	54.5	21.83715842	17.64729098	19.66436579	7.188838486	1.67480451	4.189867445	18.76402771	19.61155678	20.50730342	98	96	96.57142857	0.619047619	0.786795792	2	96	96	97	134	121	127.6923077	17.73076923	4.210791996	13	125	129	130	113	67	72.69230769	150.5641026
146291	35.4	35.4	35.4	0.632894819	0.301055086	0	35.4	35.4	35.4	55	53	53.66666667	0.666666667	0.816496581	2	53	53.5	54	21.83715842	17.64729098	19.66436579	7.188838486	1.67480451	4.189867445	18.76402771	19.61155678	20.50730342	97	95	95.5	0.7	0.836660027	2	95	95	95.75	137	112	127.0833333	46.81060606	6.841827684	25	124	127	132.25	90	65	73	58.36363636
146291	37.4	34.7	35.48333333	0.941666667	0.970395109	2.7	35.025	35.2	35.375	64	56	59.16666667	7.366666667	2.714160398	8	58	58.5	59.75	21.83715842	17.64729098	19.66436579	7.188838486	1.67480451	4.189867445	18.76402771	19.61155678	20.50730342	97	96	96.5	0.3	0.547722558	1	96	96.5	97	142	125	134.1666667	33.96969697	5.828352852	17	129.5	134	138.5	86	69	75.66666667	19.87878788
146291	37.7	37.3	37.43333333	0.030666667	0.175119007	0.4	37.3	37.35	37.55	65	52	57.16666667	30.16666667	5.492419018	13	53.25	55	61.25	21.83715842	17.64729098	19.66436579	7.188838486	1.67480451	4.189867445	18.76402771	19.61155678	20.50730342	96	94	95.33333333	0.666666667	0.816496581	2	95	95.5	96	142	104	129.25	99.29545455	9.96471046	38	125.75	131.5	136.25	80	57	68.75	52.75
146291	37.4	36.8	37.17142857	0.065714286	0.256347978	0.6	37.05	37.3	37.3	65	52	54.71428571	21.23809524	4.608480795	13	52.5	53	54	21.83715842	17.64729098	19.66436579	7.188838486	1.67480451	4.189867445	18.76402771	19.61155678	20.50730342	96	95	95.71428571	0.238095238	0.487950036	1	95.5	96	96	142	121	131	27	5.196152423	21	129	131	133	75	57	66.30769231	44.23076923
146291	37.3	36.7	37	0.068	0.260768096	0.6	36.8	37	37.2	56	52	53.66666667	1.866666667	1.366260102	4	53	53.5	54	21.83715842	17.64729098	19.66436579	7.188838486	1.67480451	4.189867445	18.76402771	19.61155678	20.50730342	97	95	96	0.4	0.632455532	2	96	96	96	137	124	130.4166667	17.17424242	4.144181756	13	128.25	130.5	133.25	77	57	66.83333333	58.51515152
146291	37.7	36.6	37.41666667	0.169666667	0.411906138	1.1	37.45	37.6	37.6	71	54	59.66666667	42.66666667	6.531972647	17	56	56.5	62.25	21.83715842	17.64729098	19.66436579	7.188838486	1.67480451	4.189867445	18.76402771	19.61155678	20.50730342	97	93	95.83333333	2.166666667	1.471960144	4	96	96	96.75	146	120	136.1538462	76.64102564	8.75448603	26	130	135	145	91	60	74.46153846	83.26923077
146291	35.6593046	34.932376	35.38857479	0.632894819	0.301055086	0.726928602	35.28180712	35.45314776	35.5635418	55	54	54.5	0.3	0.547722558	1	54	54.5	55	21.83715842	17.64729098	19.66436579	7.188838486	1.67480451	4.189867445	18.76402771	19.61155678	20.50730342	94	94	94	0	0	0	94	94	94	127	98	116.0833333	70.62878788	8.404093519	29	111.75	114.5	123	104	66	81.16666667	288.1515152
146291	35.6593046	34.932376	35.38857479	0.632894819	0.301055086	0.726928602	35.28180712	35.45314776	35.5635418	55	53	53.71428571	0.571428571	0.755928946	2	53	54	54	21.83715842	17.64729098	19.66436579	7.188838486	1.67480451	4.189867445	18.76402771	19.61155678	20.50730342	95	94	94.57142857	0.285714286	0.534522484	1	94	95	95	133	112	122	55.16666667	7.427426652	21	114	123	127	104	65	79.30769231	232.5641026
146291	37.7	37.6	37.62857143	0.002380952	0.048795004	0.1	37.6	37.6	37.65	57	54	55.42857143	0.952380952	0.975900073	3	55	55	56	21.83715842	17.64729098	19.66436579	7.188838486	1.67480451	4.189867445	18.76402771	19.61155678	20.50730342	97	93	96	2	1.414213562	4	96	96	97	141	116	127	44.18181818	6.646940513	25	122.75	127	130.25	84	60	68.75	69.11363636
146291	37.7	37.6	37.61666667	0.001666667	0.040824829	0.1	37.6	37.6	37.6	68	52	56.83333333	31.76666667	5.636192568	16	55	55	55.75	21.83715842	17.64729098	19.66436579	7.188838486	1.67480451	4.189867445	18.76402771	19.61155678	20.50730342	98	96	97	0.8	0.894427191	2	96.25	97	97.75	145	116	127.5	74	8.602325267	29	122.75	126.5	129.75	75	62	66.375	29.125
146544	35.6593046	34.932376	35.38857479	0.632894819	0.301055086	0.726928602	35.28180712	35.45314776	35.5635418	63	51	55.33333333	17.86666667	4.226897996	12	53.25	54	56.25	31	12	15.83333333	56.56666667	7.521081483	19	12	12.5	14.5	96.38044703	93.8160313	95.22243942	6.821279667	1.190036322	2.564415723	94.71742159	95.32699947	95.82487994	107	103	105	8	2.828427125	4	104	105	106	70	65	67.5	12.5
146544	35.6593046	34.932376	35.38857479	0.632894819	0.301055086	0.726928602	35.28180712	35.45314776	35.5635418	60	50	54.14285714	13.14285714	3.625307869	10	51.5	53	56.5	12	12	12	0	0	0	12	12	12	97	97	97	6.821279667	1.190036322	0	97	97	97	98	93	95.5	12.5	3.535533906	5	94.25	95.5	96.75	68	67	67.5	0.5
146544	35.6593046	34.932376	35.38857479	0.632894819	0.301055086	0.726928602	35.28180712	35.45314776	35.5635418	53	50	51.5	1.1	1.048808848	3	51	51.5	52	12	12	12	0	0	0	12	12	12	96.38044703	93.8160313	95.22243942	6.821279667	1.190036322	2.564415723	94.71742159	95.32699947	95.82487994	93	93	93	0	0	0	93	93	93	67	65	66	2
146544	35.6593046	34.932376	35.38857479	0.632894819	0.301055086	0.726928602	35.28180712	35.45314776	35.5635418	61	54	57	8.666666667	2.943920289	7	54.5	56	59.5	12	12	12	0	0	0	12	12	12	96.38044703	93.8160313	95.22243942	6.821279667	1.190036322	2.564415723	94.71742159	95.32699947	95.82487994	122.6782236	109.3616941	115.8546631	107.3671428	7.017601948	13.31652955	113.054357	115.7655306	118.5437164	69.55779401	60.93129354	64.89638183	59.94896076
146544	34.8	34.8	34.8	0	0	0	34.8	34.8	34.8	61	56	59	3.666666667	1.914854216	5	58	59	60.5	12	12	12	0	0	0	12	12	12	96.38044703	93.8160313	95.22243942	6.821279667	1.190036322	2.564415723	94.71742159	95.32699947	95.82487994	122.6782236	109.3616941	115.8546631	107.3671428	7.017601948	13.31652955	113.054357	115.7655306	118.5437164	69.55779401	60.93129354	64.89638183	59.94896076
146544	35.6593046	34.932376	35.38857479	0.632894819	0.301055086	0.726928602	35.28180712	35.45314776	35.5635418	55	51	52.66666667	3.466666667	1.861898673	4	51	52.5	54	12	12	12	0	0	0	12	12	12	96.38044703	93.8160313	95.22243942	6.821279667	1.190036322	2.564415723	94.71742159	95.32699947	95.82487994	122.6782236	109.3616941	115.8546631	107.3671428	7.017601948	13.31652955	113.054357	115.7655306	118.5437164	69.55779401	60.93129354	64.89638183	59.94896076
146544	34.8	34.8	34.8	0.632894819	0.301055086	0	34.8	34.8	34.8	52	50	50.5	0.7	0.836660027	2	50	50	50.75	12	12	12	0	0	0	12	12	12	96.38044703	93.8160313	95.22243942	6.821279667	1.190036322	2.564415723	94.71742159	95.32699947	95.82487994	122.6782236	109.3616941	115.8546631	107.3671428	7.017601948	13.31652955	113.054357	115.7655306	118.5437164	69.55779401	60.93129354	64.89638183	59.94896076
146544	35.6593046	34.932376	35.38857479	0.632894819	0.301055086	0.726928602	35.28180712	35.45314776	35.5635418	54	51	53.14285714	1.142857143	1.069044968	3	53	53	54	12	12	12	0	0	0	12	12	12	96.38044703	93.8160313	95.22243942	6.821279667	1.190036322	2.564415723	94.71742159	95.32699947	95.82487994	103	102	102.5	0.5	0.707106781	1	102.25	102.5	102.75	70	64	67	18
146544	35.6593046	34.932376	35.38857479	0.632894819	0.301055086	0.726928602	35.28180712	35.45314776	35.5635418	55	53	54	0.8	0.894427191	2	53.25	54	54.75	12	12	12	0	0	0	12	12	12	96.38044703	93.8160313	95.22243942	6.821279667	1.190036322	2.564415723	94.71742159	95.32699947	95.82487994	102	101	101.5	0.5	0.707106781	1	101.25	101.5	101.75	66	64	65	2
146544	35.6593046	34.932376	35.38857479	0.632894819	0.301055086	0.726928602	35.28180712	35.45314776	35.5635418	60	54	56.83333333	4.166666667	2.041241452	6	56	56.5	57.75	12	12	12	0	0	0	12	12	12	97	97	97	6.821279667	1.190036322	0	97	97	97	118	98	108	200	14.14213562	20	103	108	113	68	58	63	50
146544	34.8	34.8	34.8	0	0	0	34.8	34.8	34.8	53	50	51	1.666666667	1.290994449	3	50	50	52	12	12	12	0	0	0	12	12	12	96.38044703	93.8160313	95.22243942	6.821279667	1.190036322	2.564415723	94.71742159	95.32699947	95.82487994	122.6782236	109.3616941	115.8546631	107.3671428	7.017601948	13.31652955	113.054357	115.7655306	118.5437164	69.55779401	60.93129354	64.89638183	59.94896076
146544	34.8	34.8	34.8	0	0	0	34.8	34.8	34.8	56	50	52.16666667	4.966666667	2.228601953	6	50.5	52	52.75	12	12	12	0	0	0	12	12	12	96.38044703	93.8160313	95.22243942	6.821279667	1.190036322	2.564415723	94.71742159	95.32699947	95.82487994	98	98	98	107.3671428	7.017601948	0	98	98	98	65	65	65	59.94896076
146961	37.2	37.1	37.14285714	0.002857143	0.053452248	0.1	37.1	37.1	37.2	100	79	87.85714286	76.14285714	8.725987459	21	80	86	95	25	16	20.85714286	9.142857143	3.023715784	9	19.5	20	23	99	94	96.5	12.5	3.535533906	5	95.25	96.5	97.75	122.6782236	109.3616941	115.8546631	107.3671428	7.017601948	13.31652955	113.054357	115.7655306	118.5437164	69.55779401	60.93129354	64.89638183	59.94896076
146961	37.3	37.2	37.23333333	0.002666667	0.051639778	0.1	37.2	37.2	37.275	100	79	89	74.4	8.625543461	21	81.5	90	94.75	25	16	21.16666667	12.56666667	3.544949459	9	19.25	21	24.25	99	99	99	0	0	0	99	99	99	122.6782236	109.3616941	115.8546631	107.3671428	7.017601948	13.31652955	113.054357	115.7655306	118.5437164	69.55779401	60.93129354	64.89638183	59.94896076
146961	37.4	33.2	36.30714286	3.418690476	1.848970112	4.2	35.675	37.4	37.4	101	82	89	45.66666667	6.757711644	19	84	87	92.5	24	19	20.28571429	3.571428571	1.889822365	5	19	19	21	99	99	99	0	0	0	99	99	99	169	169	169	107.3671428	7.017601948	0	169	169	169	73	73	73	59.94896076
146961	37.4	37.2	37.32857143	0.005714286	0.075592895	0.2	37.3	37.3	37.4	87	80	82.71428571	6.238095238	2.497617913	7	81	82	84	21	19	19.42857143	0.619047619	0.786795792	2	19	19	19.5	99	99	99	0	0	0	99	99	99	122.6782236	109.3616941	115.8546631	107.3671428	7.017601948	13.31652955	113.054357	115.7655306	118.5437164	69.55779401	60.93129354	64.89638183	59.94896076
146961	37.2	37.2	37.2	0	0	0	37.2	37.2	37.2	86	76	80.5	13.1	3.619392214	10	78.25	80	82.5	20	15	18.16666667	3.366666667	1.834847859	5	17.5	19	19	96.38044703	93.8160313	95.22243942	6.821279667	1.190036322	2.564415723	94.71742159	95.32699947	95.82487994	122.6782236	109.3616941	115.8546631	107.3671428	7.017601948	13.31652955	113.054357	115.7655306	118.5437164	69.55779401	60.93129354	64.89638183	59.94896076
146961	37.3	37.3	37.3	0	0	0	37.3	37.3	37.3	73	72	72.28571429	0.238095238	0.487950036	1	72	72	72.5	19	17	18.28571429	0.571428571	0.755928946	2	18	18	19	96.38044703	93.8160313	95.22243942	6.821279667	1.190036322	2.564415723	94.71742159	95.32699947	95.82487994	122.6782236	109.3616941	115.8546631	107.3671428	7.017601948	13.31652955	113.054357	115.7655306	118.5437164	69.55779401	60.93129354	64.89638183	59.94896076
146961	37.3	37.3	37.3	0	0	0	37.3	37.3	37.3	83	72	74.83333333	19.76666667	4.44597196	11	72	72.5	76	19	16	17.83333333	1.766666667	1.329160136	3	17	18	19	99	99	99	6.821279667	1.190036322	0	99	99	99	153	153	153	107.3671428	7.017601948	0	153	153	153	67	67	67	59.94896076
146961	37.2	37.2	37.2	0	0	0	37.2	37.2	37.2	75	72	73	1.6	1.264911064	3	72	72.5	73.75	19	18	18.66666667	0.266666667	0.516397779	1	18.25	19	19	96.38044703	93.8160313	95.22243942	6.821279667	1.190036322	2.564415723	94.71742159	95.32699947	95.82487994	146	146	146	107.3671428	7.017601948	0	146	146	146	69	69	69	59.94896076
146961	37.3	37.2	37.28333333	0.001666667	0.040824829	0.1	37.3	37.3	37.3	73	72	72.16666667	0.166666667	0.40824829	1	72	72	72	19	18	18.16666667	0.166666667	0.40824829	1	18	18	18	96.38044703	93.8160313	95.22243942	6.821279667	1.190036322	2.564415723	94.71742159	95.32699947	95.82487994	122.6782236	109.3616941	115.8546631	107.3671428	7.017601948	13.31652955	113.054357	115.7655306	118.5437164	69.55779401	60.93129354	64.89638183	59.94896076
146961	37.1	37.1	37.1	0	0	0	37.1	37.1	37.1	100	76	85.83333333	102.5666667	10.12752026	24	77.75	83	93.5	23	19	21.5	2.7	1.643167673	4	20.5	22	22.75	99	94	97.33333333	8.333333333	2.886751346	5	96.5	99	99	152	152	152	107.3671428	7.017601948	0	152	152	152	68	68	68	59.94896076
146961	37.3	37.2	37.23333333	0.002666667	0.051639778	0.1	37.2	37.2	37.275	81	78	79.5	1.9	1.378404875	3	78.25	79.5	80.75	22	19	20.66666667	1.066666667	1.032795559	3	20.25	21	21	99	99	99	0	0	0	99	99	99	122.6782236	109.3616941	115.8546631	107.3671428	7.017601948	13.31652955	113.054357	115.7655306	118.5437164	69.55779401	60.93129354	64.89638183	59.94896076
146961	37.2	37.2	37.2	0	0	0	37.2	37.2	37.2	79	72	75.28571429	6.571428571	2.563479778	7	73.5	75	77	20	18	18.85714286	0.476190476	0.690065559	2	18.5	19	19	96.38044703	93.8160313	95.22243942	6.821279667	1.190036322	2.564415723	94.71742159	95.32699947	95.82487994	122.6782236	109.3616941	115.8546631	107.3671428	7.017601948	13.31652955	113.054357	115.7655306	118.5437164	69.55779401	60.93129354	64.89638183	59.94896076
147009	36	35.8	35.88571429	0.011428571	0.106904497	0.2	35.8	35.8	36	126	96	108.2857143	112.5714286	10.60996836	30	102	106	113	26	18	20.71428571	9.571428571	3.093772547	8	18.5	20	22	96.38044703	93.8160313	95.22243942	6.821279667	1.190036322	2.564415723	94.71742159	95.32699947	95.82487994	152	118	137.1428571	147.8095238	12.15769402	34	130	142	144	74	54	62.57142857	44.95238095
147009	36.2	36	36.06666667	0.010666667	0.103279556	0.2	36	36	36.15	108	96	98.33333333	23.06666667	4.802776974	12	96	96	97.5	20	18	18.33333333	0.666666667	0.816496581	2	18	18	18	96.38044703	93.8160313	95.22243942	6.821279667	1.190036322	2.564415723	94.71742159	95.32699947	95.82487994	136	106	117.6666667	120.6666667	10.98483804	30	110.5	115	122.5	60	48	53.33333333	18.66666667
147009	35.2	35	35.06666667	0.010666667	0.103279556	0.2	35	35	35.15	96	94	94.66666667	1.066666667	1.032795559	2	94	94	95.5	18	18	18	0	0	0	18	18	18	99	99	99	0	0	0	99	99	99	138	136	137.6666667	0.666666667	0.816496581	2	138	138	138	68	66	66.33333333	0.666666667
147009	35	34.8	34.97142857	0.005714286	0.075592895	0.2	35	35	35	96	90	94	4.8	2.19089023	6	94	94	95.5	18	18	18	0	0	0	18	18	18	99	99	99	0	0	0	99	99	99	138	136	136.5714286	0.952380952	0.975900073	2	136	136	137	74	66	69.71428571	9.904761905
147009	34.6	34.4	34.57142857	0.005714286	0.075592895	0.2	34.6	34.6	34.6	104	92	99.71428571	21.9047619	4.680252333	12	98	102	102	19	14	15.42857143	2.619047619	1.618347187	5	15	15	15	96.38044703	93.8160313	95.22243942	6.821279667	1.190036322	2.564415723	94.71742159	95.32699947	95.82487994	150	140	143.4285714	12.95238095	3.598941643	10	141	142	145	80	76	76.57142857	2.285714286
147009	34.8	34.6	34.68571429	0.011428571	0.106904497	0.2	34.6	34.6	34.8	102	86	93.42857143	43.61904762	6.60447179	16	89	92	98	19	15	15.57142857	2.285714286	1.511857892	4	15	15	15	96.38044703	93.8160313	95.22243942	6.821279667	1.190036322	2.564415723	94.71742159	95.32699947	95.82487994	144	136	139.4285714	8.952380952	2.992052966	8	137	140	141	76	74	75.42857143	0.952380952
147009	34.8	34.8	34.8	0	0	0	34.8	34.8	34.8	92	82	86	11.2	3.346640106	10	84.5	86	86	15	15	15	0	0	0	15	15	15	96.38044703	93.8160313	95.22243942	6.821279667	1.190036322	2.564415723	94.71742159	95.32699947	95.82487994	138	134	136	1.6	1.264911064	4	136	136	136	76	72	74	1.6
147009	35	34.8	34.9	0.012	0.109544512	0.2	34.8	34.9	35	96	82	90.5	38.33333333	6.191391874	14	88	92	94.5	18	15	17.25	2.25	1.5	3	17.25	18	18	96.38044703	93.8160313	95.22243942	6.821279667	1.190036322	2.564415723	94.71742159	95.32699947	95.82487994	140	136	136.6666667	2.666666667	1.632993162	4	136	136	136	76	70	72.66666667	4.266666667
147009	35.4	35.2	35.34285714	0.00952381	0.097590007	0.2	35.3	35.4	35.4	120	96	102.8571429	69.14285714	8.315218406	24	98	100	104	19	18	18.71428571	0.238095238	0.487950036	1	18.5	19	19	99	99	99	0	0	0	99	99	99	160	140	146	50.66666667	7.118052168	20	141	144	148	74	66	67.71428571	8.571428571
147009	35.4	35.2	35.26666667	0.010666667	0.103279556	0.2	35.2	35.2	35.35	120	96	100.6666667	92.26666667	9.605553949	24	96	96	99	19	18	18.33333333	0.266666667	0.516397779	1	18	18	18.75	99	99	99	0	0	0	99	99	99	160	138	143.3333333	68.26666667	8.262364472	22	140	140	141.5	74	66	67.66666667	10.26666667
147009	35.6	35.4	35.46666667	0.010666667	0.103279556	0.2	35.4	35.4	35.55	106	100	102.3333333	5.466666667	2.338090389	6	100.5	102	103.5	19	19	19	0	0	0	19	19	19	99	99	99	6.821279667	1.190036322	0	99	99	99	150	144	145.3333333	5.866666667	2.422120283	6	144	144	145.5	68	64	66	1.6
147009	35.8	35.6	35.73333333	0.010666667	0.103279556	0.2	35.65	35.8	35.8	126	106	111.6666667	71.06666667	8.430104784	20	106	107	115.5	26	19	21.5	7.9	2.810693865	7	20	20	23	96.38044703	93.8160313	95.22243942	6.821279667	1.190036322	2.564415723	94.71742159	95.32699947	95.82487994	152	142	145.3333333	13.86666667	3.723797345	10	142.5	145	146	74	64	66.33333333	15.06666667
148954	37.3	37.2	37.225	0.0025	0.05	0.1	37.2	37.2	37.225	59	54	56.5	4.3	2.073644135	5	55	56.5	58	21.83715842	17.64729098	19.66436579	7.188838486	1.67480451	4.189867445	18.76402771	19.61155678	20.50730342	99	98	98.5	0.3	0.547722558	1	98	98.5	99	111	111	111	107.3671428	7.017601948	0	111	111	111	68	68	68	59.94896076
148954	37.4	37.2	37.3	0.008	0.089442719	0.2	37.225	37.3	37.375	61	57	58.5	2.3	1.516575089	4	57.25	58.5	59	21.83715842	17.64729098	19.66436579	7.188838486	1.67480451	4.189867445	18.76402771	19.61155678	20.50730342	99	99	99	0	0	0	99	99	99	122.6782236	109.3616941	115.8546631	107.3671428	7.017601948	13.31652955	113.054357	115.7655306	118.5437164	69.55779401	60.93129354	64.89638183	59.94896076
148954	36.9	36.5	36.68571429	0.024761905	0.157359158	0.4	36.55	36.7	36.8	62	54	58.85714286	8.142857143	2.853569194	8	57.5	60	60.5	21.83715842	17.64729098	19.66436579	7.188838486	1.67480451	4.189867445	18.76402771	19.61155678	20.50730342	99	99	99	0	0	0	99	99	99	122.6782236	109.3616941	115.8546631	107.3671428	7.017601948	13.31652955	113.054357	115.7655306	118.5437164	69.55779401	60.93129354	64.89638183	59.94896076
148954	36.8	35.5	36.4	0.236	0.485798312	1.3	36.3	36.6	36.675	68	55	60.16666667	23.76666667	4.875106836	13	56.25	60.5	61.75	21.83715842	17.64729098	19.66436579	7.188838486	1.67480451	4.189867445	18.76402771	19.61155678	20.50730342	99	99	99	0	0	0	99	99	99	116	116	116	107.3671428	7.017601948	0	116	116	116	66	66	66	59.94896076
148954	37.4	37.2	37.32857143	0.005714286	0.075592895	0.2	37.3	37.3	37.4	61	57	58.28571429	3.571428571	1.889822365	4	57	57	59.5	21.83715842	17.64729098	19.66436579	7.188838486	1.67480451	4.189867445	18.76402771	19.61155678	20.50730342	99	97	98.6	0.8	0.894427191	2	99	99	99	122.6782236	109.3616941	115.8546631	107.3671428	7.017601948	13.31652955	113.054357	115.7655306	118.5437164	69.55779401	60.93129354	64.89638183	59.94896076
148954	37.4	37.2	37.3125	0.007291667	0.085391256	0.2	37.275	37.325	37.3625	61	57	58.33333333	2.266666667	1.505545305	4	57.25	58	58.75	21.83715842	17.64729098	19.66436579	7.188838486	1.67480451	4.189867445	18.76402771	19.61155678	20.50730342	99	97	98	0.666666667	0.816496581	2	97.75	98	98.25	122	122	122	107.3671428	7.017601948	0	122	122	122	70	70	70	59.94896076
148954	37.2	37	37.06666667	0.006666667	0.081649658	0.2	37	37.05	37.1	59	55	57.66666667	2.266666667	1.505545305	4	57.25	58	58.75	21.83715842	17.64729098	19.66436579	7.188838486	1.67480451	4.189867445	18.76402771	19.61155678	20.50730342	99	98	98.16666667	0.166666667	0.40824829	1	98	98	98	122.6782236	109.3616941	115.8546631	107.3671428	7.017601948	13.31652955	113.054357	115.7655306	118.5437164	69.55779401	60.93129354	64.89638183	59.94896076
148954	37.3	37	37.14285714	0.012857143	0.113389342	0.3	37.05	37.2	37.2	59	58	58.42857143	0.285714286	0.534522484	1	58	58	59	21.83715842	17.64729098	19.66436579	7.188838486	1.67480451	4.189867445	18.76402771	19.61155678	20.50730342	99	98	98.28571429	0.238095238	0.487950036	1	98	98	98.5	122.6782236	109.3616941	115.8546631	107.3671428	7.017601948	13.31652955	113.054357	115.7655306	118.5437164	69.55779401	60.93129354	64.89638183	59.94896076
148954	38.45	37.3	37.51428571	0.172261905	0.415044461	1.15	37.325	37.4	37.4	57	51	55.14285714	3.80952381	1.951800146	6	55	56	56	21.83715842	17.64729098	19.66436579	7.188838486	1.67480451	4.189867445	18.76402771	19.61155678	20.50730342	98	97	97.57142857	0.285714286	0.534522484	1	97	98	98	122.6782236	109.3616941	115.8546631	107.3671428	7.017601948	13.31652955	113.054357	115.7655306	118.5437164	69.55779401	60.93129354	64.89638183	59.94896076
148954	37.4	33.5	36.66428571	2.020595238	1.421476429	3.9	36.9	37.3	37.325	60	46	53.14285714	22.47619048	4.740906082	14	50	55	55.5	21.83715842	17.64729098	19.66436579	7.188838486	1.67480451	4.189867445	18.76402771	19.61155678	20.50730342	99	97	97.66666667	0.666666667	0.816496581	2	97	97.5	98	122.6782236	109.3616941	115.8546631	107.3671428	7.017601948	13.31652955	113.054357	115.7655306	118.5437164	69.55779401	60.93129354	64.89638183	59.94896076
148954	37.2	36.5	36.85	0.099	0.314642654	0.7	36.575	36.85	37.125	61	54	57.66666667	7.466666667	2.732520204	7	56	57.5	59.75	21.83715842	17.64729098	19.66436579	7.188838486	1.67480451	4.189867445	18.76402771	19.61155678	20.50730342	99	98	98.83333333	0.166666667	0.40824829	1	99	99	99	122.6782236	109.3616941	115.8546631	107.3671428	7.017601948	13.31652955	113.054357	115.7655306	118.5437164	69.55779401	60.93129354	64.89638183	59.94896076
148954	38.45	37.2	37.50833333	0.218416667	0.467350689	1.25	37.3	37.35	37.4	57	55	55.66666667	0.666666667	0.816496581	2	55	55.5	56	21.83715842	17.64729098	19.66436579	7.188838486	1.67480451	4.189867445	18.76402771	19.61155678	20.50730342	98	98	98	0	0	0	98	98	98	121	121	121	107.3671428	7.017601948	0	121	121	121	77	77	77	59.94896076
149040	35.7	29.3	31.92	6.662	2.581085043	6.4	29.7	32.4	32.5	89	85	86.2	2.7	1.643167673	4	85	86	86	21.83715842	17.64729098	19.66436579	7.188838486	1.67480451	4.189867445	18.76402771	19.61155678	20.50730342	99	99	99	6.821279667	1.190036322	0	99	99	99	116	113	113.6	1.8	1.341640786	3	113	113	113	59	58	58.4	0.3
149040	37.25	34.7	35.975	3.25125	1.803122292	2.55	35.3375	35.975	36.6125	91	87	89	8	2.828427125	4	88	89	90	21.83715842	17.64729098	19.66436579	7.188838486	1.67480451	4.189867445	18.76402771	19.61155678	20.50730342	96.38044703	93.8160313	95.22243942	6.821279667	1.190036322	2.564415723	94.71742159	95.32699947	95.82487994	127	119	123	32	5.656854249	8	121	123	125	65	62	63.5	4.5
149040	35.6593046	34.932376	35.38857479	0.632894819	0.301055086	0.726928602	35.28180712	35.45314776	35.5635418	94	94	94	0	0	0	94	94	94	21.83715842	17.64729098	19.66436579	7.188838486	1.67480451	4.189867445	18.76402771	19.61155678	20.50730342	97	97	97	0	0	0	97	97	97	111	107	109	2.666666667	1.632993162	4	107.5	110	110	56	54	54.85714286	0.476190476
149040	35.6593046	34.932376	35.38857479	0.632894819	0.301055086	0.726928602	35.28180712	35.45314776	35.5635418	94	93	93.83333333	0.166666667	0.40824829	1	94	94	94	21.83715842	17.64729098	19.66436579	7.188838486	1.67480451	4.189867445	18.76402771	19.61155678	20.50730342	98	97	97.16666667	0.166666667	0.40824829	1	97	97	97	111	107	108.3333333	3.066666667	1.751190072	4	107	107.5	109.5	55	54	54.5	0.3
149040	35.6593046	34.932376	35.38857479	0.632894819	0.301055086	0.726928602	35.28180712	35.45314776	35.5635418	94	94	94	0	0	0	94	94	94	21.83715842	17.64729098	19.66436579	7.188838486	1.67480451	4.189867445	18.76402771	19.61155678	20.50730342	98	96	96.83333333	0.566666667	0.752772653	2	96.25	97	97	107	104	105.3333333	1.466666667	1.211060142	3	104.25	105.5	106	55	53	53.83333333	0.566666667
149040	37.25	37.25	37.25	0.632894819	0.301055086	0	37.25	37.25	37.25	92	89	90.5	1.666666667	1.290994449	3	89.75	90.5	91.25	21.83715842	17.64729098	19.66436579	7.188838486	1.67480451	4.189867445	18.76402771	19.61155678	20.50730342	97	97	97	0	0	0	97	97	97	127	120	124	13	3.605551275	7	122.5	125	126	65	57	60	19
149040	35.6593046	34.932376	35.38857479	0.632894819	0.301055086	0.726928602	35.28180712	35.45314776	35.5635418	92	89	90.66666667	1.466666667	1.211060142	3	90	90.5	91.75	21.83715842	17.64729098	19.66436579	7.188838486	1.67480451	4.189867445	18.76402771	19.61155678	20.50730342	98	97	97.4	0.3	0.547722558	1	97	97	98	125	111	115.6	42.8	6.542170894	14	111	111	120	58	53	55	5.5
149040	35.7	32.4	33.68571429	2.098095238	1.44848032	3.3	32.55	32.7	34.95	87	85	86	0.666666667	0.816496581	2	85.5	86	86.5	21.83715842	17.64729098	19.66436579	7.188838486	1.67480451	4.189867445	18.76402771	19.61155678	20.50730342	99	99	99	0	0	0	99	99	99	114	111	112.8571429	0.80952381	0.899735411	3	113	113	113	59	58	58.42857143	0.285714286
149040	35.2	26.6	32.51428571	8.004761905	2.829268793	8.6	32.45	32.7	34.1	87	85	86.28571429	0.571428571	0.755928946	2	86	86	87	21.83715842	17.64729098	19.66436579	7.188838486	1.67480451	4.189867445	18.76402771	19.61155678	20.50730342	99	98	98.57142857	0.285714286	0.534522484	1	98	99	99	123	111	115.1428571	16.47619048	4.059087395	12	113	114	116	62	58	59.57142857	1.952380952
149040	35.6593046	34.932376	35.38857479	0.632894819	0.301055086	0.726928602	35.28180712	35.45314776	35.5635418	95	93	94	0.4	0.632455532	2	94	94	94	21.83715842	17.64729098	19.66436579	7.188838486	1.67480451	4.189867445	18.76402771	19.61155678	20.50730342	98	95	96.83333333	0.966666667	0.98319208	3	97	97	97	116	109	111	6.4	2.529822128	7	110	110	110.75	58	54	55.5	1.9
149040	35.6593046	34.932376	35.38857479	0.632894819	0.301055086	0.726928602	35.28180712	35.45314776	35.5635418	94	93	93.16666667	0.166666667	0.40824829	1	93	93	93	21.83715842	17.64729098	19.66436579	7.188838486	1.67480451	4.189867445	18.76402771	19.61155678	20.50730342	97	97	97	0	0	0	97	97	97	111	107	108.6666667	2.666666667	1.632993162	4	107.25	108.5	109.75	55	54	54.16666667	0.166666667
149040	35.6593046	34.932376	35.38857479	0.632894819	0.301055086	0.726928602	35.28180712	35.45314776	35.5635418	94	93	93.57142857	0.285714286	0.534522484	1	93	94	94	21.83715842	17.64729098	19.66436579	7.188838486	1.67480451	4.189867445	18.76402771	19.61155678	20.50730342	98	96	97	0.333333333	0.577350269	2	97	97	97	109	105	107	1.666666667	1.290994449	4	106.5	107	107.5	55	54	54.28571429	0.238095238
149333	37.9	37.8	37.85	0.003	0.054772256	0.1	37.8	37.85	37.9	86	73	76	24.4	4.939635614	13	74	74	74.75	21.83715842	17.64729098	19.66436579	7.188838486	1.67480451	4.189867445	18.76402771	19.61155678	20.50730342	96.38044703	93.8160313	95.22243942	6.821279667	1.190036322	2.564415723	94.71742159	95.32699947	95.82487994	122.6782236	109.3616941	115.8546631	107.3671428	7.017601948	13.31652955	113.054357	115.7655306	118.5437164	69.55779401	60.93129354	64.89638183	59.94896076
149333	38	37.8	37.92857143	0.005714286	0.075592895	0.2	37.9	37.9	38	86	73	77.85714286	31.80952381	5.639993246	13	74.5	75	81	21.83715842	17.64729098	19.66436579	7.188838486	1.67480451	4.189867445	18.76402771	19.61155678	20.50730342	99	99	99	0	0	0	99	99	99	122.6782236	109.3616941	115.8546631	107.3671428	7.017601948	13.31652955	113.054357	115.7655306	118.5437164	69.55779401	60.93129354	64.89638183	59.94896076
149333	38	38	38	0	0	0	38	38	38	86	75	77.33333333	18.26666667	4.273952113	11	75.25	76	76	21.83715842	17.64729098	19.66436579	7.188838486	1.67480451	4.189867445	18.76402771	19.61155678	20.50730342	99	97	98	1	1	2	97	98	99	135	135	135	107.3671428	7.017601948	0	135	135	135	60	60	60	59.94896076
149333	38	38	38	0	0	0	38	38	38	83	74	76.66666667	10.66666667	3.265986324	9	75	75.5	76.75	21.83715842	17.64729098	19.66436579	7.188838486	1.67480451	4.189867445	18.76402771	19.61155678	20.50730342	98	93	95.16666667	5.366666667	2.316606714	5	93.25	94.5	97.25	122.6782236	109.3616941	115.8546631	107.3671428	7.017601948	13.31652955	113.054357	115.7655306	118.5437164	69.55779401	60.93129354	64.89638183	59.94896076
149333	37.5	37.3	37.42	0.012	0.109544512	0.2	37.3	37.5	37.5	76	72	74.2	2.7	1.643167673	4	73	75	75	21.83715842	17.64729098	19.66436579	7.188838486	1.67480451	4.189867445	18.76402771	19.61155678	20.50730342	96.38044703	93.8160313	95.22243942	6.821279667	1.190036322	2.564415723	94.71742159	95.32699947	95.82487994	137	137	137	107.3671428	7.017601948	0	137	137	137	63	63	63	59.94896076
149333	38	38	38	0	0	0	38	38	38	83	74	77.14285714	9.476190476	3.078342164	9	75	77	78	21.83715842	17.64729098	19.66436579	7.188838486	1.67480451	4.189867445	18.76402771	19.61155678	20.50730342	98	93	94.85714286	3.80952381	1.951800146	5	93.5	94	96	122.6782236	109.3616941	115.8546631	107.3671428	7.017601948	13.31652955	113.054357	115.7655306	118.5437164	69.55779401	60.93129354	64.89638183	59.94896076
149333	38	38	38	0	0	0	38	38	38	83	75	78.5	7.1	2.664582519	8	77.25	78.5	79	21.83715842	17.64729098	19.66436579	7.188838486	1.67480451	4.189867445	18.76402771	19.61155678	20.50730342	98	94	97	2.4	1.549193338	4	97	97.5	98	132	132	132	107.3671428	7.017601948	0	132	132	132	60	60	60	59.94896076
149333	37.8	26.25	34.01	23.4205	4.839473112	11.55	32.5	35.8	37.7	87	72	76.6	35.8	5.983310121	15	74	74	76	21.83715842	17.64729098	19.66436579	7.188838486	1.67480451	4.189867445	18.76402771	19.61155678	20.50730342	96.38044703	93.8160313	95.22243942	6.821279667	1.190036322	2.564415723	94.71742159	95.32699947	95.82487994	134	134	134	107.3671428	7.017601948	0	134	134	134	60	60	60	59.94896076
149333	35.6593046	34.932376	35.38857479	0.632894819	0.301055086	0.726928602	35.28180712	35.45314776	35.5635418	89.93656862	84.17593821	86.8755586	12.47576345	2.246051074	5.760630413	85.54949481	86.7514434	88.06682531	21.83715842	17.64729098	19.66436579	7.188838486	1.67480451	4.189867445	18.76402771	19.61155678	20.50730342	96.38044703	93.8160313	95.22243942	6.821279667	1.190036322	2.564415723	94.71742159	95.32699947	95.82487994	122.6782236	109.3616941	115.8546631	107.3671428	7.017601948	13.31652955	113.054357	115.7655306	118.5437164	69.55779401	60.93129354	64.89638183	59.94896076
149333	32.5	26.25	29.375	19.53125	4.419417382	6.25	27.8125	29.375	30.9375	87	72	79.5	112.5	10.60660172	15	75.75	79.5	83.25	21.83715842	17.64729098	19.66436579	7.188838486	1.67480451	4.189867445	18.76402771	19.61155678	20.50730342	96.38044703	93.8160313	95.22243942	6.821279667	1.190036322	2.564415723	94.71742159	95.32699947	95.82487994	122.6782236	109.3616941	115.8546631	107.3671428	7.017601948	13.31652955	113.054357	115.7655306	118.5437164	69.55779401	60.93129354	64.89638183	59.94896076
149333	37.4	29.5	36.05714286	8.416190476	2.901067127	7.9	36.85	37.1	37.35	83	69	72.57142857	22.28571429	4.720774755	14	70.5	71	72	21.83715842	17.64729098	19.66436579	7.188838486	1.67480451	4.189867445	18.76402771	19.61155678	20.50730342	99	99	99	0	0	0	99	99	99	146	146	146	107.3671428	7.017601948	0	146	146	146	67	67	67	59.94896076
149333	37.5	36.9	37.27142857	0.042380952	0.205866346	0.6	37.2	37.3	37.4	76	71	72.71428571	3.904761905	1.97604704	5	71.5	72	73.5	21.83715842	17.64729098	19.66436579	7.188838486	1.67480451	4.189867445	18.76402771	19.61155678	20.50730342	99	99	99	0	0	0	99	99	99	122.6782236	109.3616941	115.8546631	107.3671428	7.017601948	13.31652955	113.054357	115.7655306	118.5437164	69.55779401	60.93129354	64.89638183	59.94896076
149334	31.8	26.6	29.12857143	3.825714286	1.955943324	5.2	27.7	29.2	30.45	75	70	72.85714286	3.142857143	1.772810521	5	72	73	74	21.83715842	17.64729098	19.66436579	7.188838486	1.67480451	4.189867445	18.76402771	19.61155678	20.50730342	96.38044703	93.8160313	95.22243942	6.821279667	1.190036322	2.564415723	94.71742159	95.32699947	95.82487994	122.6782236	109.3616941	115.8546631	107.3671428	7.017601948	13.31652955	113.054357	115.7655306	118.5437164	69.55779401	60.93129354	64.89638183	59.94896076
149334	29.7	26.6	28.45	1.856666667	1.362595562	3.1	27.875	28.75	29.325	75	72	73	2	1.414213562	3	72	72.5	73.5	21.83715842	17.64729098	19.66436579	7.188838486	1.67480451	4.189867445	18.76402771	19.61155678	20.50730342	96.38044703	93.8160313	95.22243942	6.821279667	1.190036322	2.564415723	94.71742159	95.32699947	95.82487994	122.6782236	109.3616941	115.8546631	107.3671428	7.017601948	13.31652955	113.054357	115.7655306	118.5437164	69.55779401	60.93129354	64.89638183	59.94896076
149334	37.9	37.9	37.9	0	0	0	37.9	37.9	37.9	77	74	75	1.2	1.095445115	3	74.25	75	75	21.83715842	17.64729098	19.66436579	7.188838486	1.67480451	4.189867445	18.76402771	19.61155678	20.50730342	96.38044703	93.8160313	95.22243942	6.821279667	1.190036322	2.564415723	94.71742159	95.32699947	95.82487994	122.6782236	109.3616941	115.8546631	107.3671428	7.017601948	13.31652955	113.054357	115.7655306	118.5437164	69.55779401	60.93129354	64.89638183	59.94896076
149334	35.6593046	34.932376	35.38857479	0.632894819	0.301055086	0.726928602	35.28180712	35.45314776	35.5635418	74	74	74	0	0	0	74	74	74	21.83715842	17.64729098	19.66436579	7.188838486	1.67480451	4.189867445	18.76402771	19.61155678	20.50730342	96.38044703	93.8160313	95.22243942	6.821279667	1.190036322	2.564415723	94.71742159	95.32699947	95.82487994	122.6782236	109.3616941	115.8546631	107.3671428	7.017601948	13.31652955	113.054357	115.7655306	118.5437164	69.55779401	60.93129354	64.89638183	59.94896076
149334	35.6593046	34.932376	35.38857479	0.632894819	0.301055086	0.726928602	35.28180712	35.45314776	35.5635418	76	74	74.57142857	0.619047619	0.786795792	2	74	74	75	21.83715842	17.64729098	19.66436579	7.188838486	1.67480451	4.189867445	18.76402771	19.61155678	20.50730342	96.38044703	93.8160313	95.22243942	6.821279667	1.190036322	2.564415723	94.71742159	95.32699947	95.82487994	122.6782236	109.3616941	115.8546631	107.3671428	7.017601948	13.31652955	113.054357	115.7655306	118.5437164	69.55779401	60.93129354	64.89638183	59.94896076
149334	35.6593046	34.932376	35.38857479	0.632894819	0.301055086	0.726928602	35.28180712	35.45314776	35.5635418	78	74	75.66666667	2.666666667	1.632993162	4	74.25	75.5	76.75	21.83715842	17.64729098	19.66436579	7.188838486	1.67480451	4.189867445	18.76402771	19.61155678	20.50730342	96.38044703	93.8160313	95.22243942	6.821279667	1.190036322	2.564415723	94.71742159	95.32699947	95.82487994	122.6782236	109.3616941	115.8546631	107.3671428	7.017601948	13.31652955	113.054357	115.7655306	118.5437164	69.55779401	60.93129354	64.89638183	59.94896076
149334	35.6593046	34.932376	35.38857479	0.632894819	0.301055086	0.726928602	35.28180712	35.45314776	35.5635418	76	73	74.16666667	1.366666667	1.169045194	3	73.25	74	74.75	21.83715842	17.64729098	19.66436579	7.188838486	1.67480451	4.189867445	18.76402771	19.61155678	20.50730342	96.38044703	93.8160313	95.22243942	6.821279667	1.190036322	2.564415723	94.71742159	95.32699947	95.82487994	122.6782236	109.3616941	115.8546631	107.3671428	7.017601948	13.31652955	113.054357	115.7655306	118.5437164	69.55779401	60.93129354	64.89638183	59.94896076
149334	35.6593046	34.932376	35.38857479	0.632894819	0.301055086	0.726928602	35.28180712	35.45314776	35.5635418	74	68	72.16666667	4.966666667	2.228601953	6	72	72.5	73.75	21.83715842	17.64729098	19.66436579	7.188838486	1.67480451	4.189867445	18.76402771	19.61155678	20.50730342	96.38044703	93.8160313	95.22243942	6.821279667	1.190036322	2.564415723	94.71742159	95.32699947	95.82487994	122.6782236	109.3616941	115.8546631	107.3671428	7.017601948	13.31652955	113.054357	115.7655306	118.5437164	69.55779401	60.93129354	64.89638183	59.94896076
149334	38.1	37.9	37.97142857	0.009047619	0.095118973	0.2	37.9	37.9	38.05	95	74	77.85714286	58.14285714	7.625146369	21	74.5	75	76	21.83715842	17.64729098	19.66436579	7.188838486	1.67480451	4.189867445	18.76402771	19.61155678	20.50730342	96.38044703	93.8160313	95.22243942	6.821279667	1.190036322	2.564415723	94.71742159	95.32699947	95.82487994	125	125	125	107.3671428	7.017601948	0	125	125	125	61	61	61	59.94896076
149334	38.1	36.1	37.575	0.969166667	0.984462628	2	37.525	38.05	38.1	95	74	82.66666667	65.86666667	8.115828157	21	76.5	81.5	87.25	21.83715842	17.64729098	19.66436579	7.188838486	1.67480451	4.189867445	18.76402771	19.61155678	20.50730342	96.38044703	93.8160313	95.22243942	6.821279667	1.190036322	2.564415723	94.71742159	95.32699947	95.82487994	125	125	125	107.3671428	7.017601948	0	125	125	125	61	61	61	59.94896076
149334	35.6593046	34.932376	35.38857479	0.632894819	0.301055086	0.726928602	35.28180712	35.45314776	35.5635418	76	68	73.14285714	6.142857143	2.478478796	8	73	74	74	21.83715842	17.64729098	19.66436579	7.188838486	1.67480451	4.189867445	18.76402771	19.61155678	20.50730342	96.38044703	93.8160313	95.22243942	6.821279667	1.190036322	2.564415723	94.71742159	95.32699947	95.82487994	122.6782236	109.3616941	115.8546631	107.3671428	7.017601948	13.31652955	113.054357	115.7655306	118.5437164	69.55779401	60.93129354	64.89638183	59.94896076
149334	35.6593046	34.932376	35.38857479	0.632894819	0.301055086	0.726928602	35.28180712	35.45314776	35.5635418	76	70	72.33333333	5.866666667	2.422120283	6	70.25	72	73.75	21.83715842	17.64729098	19.66436579	7.188838486	1.67480451	4.189867445	18.76402771	19.61155678	20.50730342	96.38044703	93.8160313	95.22243942	6.821279667	1.190036322	2.564415723	94.71742159	95.32699947	95.82487994	122.6782236	109.3616941	115.8546631	107.3671428	7.017601948	13.31652955	113.054357	115.7655306	118.5437164	69.55779401	60.93129354	64.89638183	59.94896076
151179	35.6593046	34.932376	35.38857479	0.632894819	0.301055086	0.726928602	35.28180712	35.45314776	35.5635418	113	84	95.5	181.1	13.45734	29	85.5	89.5	107	31	23	27.16666667	8.166666667	2.857738033	8	25.5	27.5	28.75	98	97	97.5	0.3	0.547722558	1	97	97.5	98	117	87	94.85714286	112.4761905	10.60547927	30	88	92	96	69	54	61.57142857	23.61904762
151179	37	36.8	36.96666667	0.006666667	0.081649658	0.2	37	37	37	109	86	91.33333333	77.86666667	8.824209124	23	87	87.5	90.25	25	19	22.16666667	4.166666667	2.041241452	6	21.25	22.5	23	99	97	98	0.4	0.632455532	2	98	98	98	103	82	88.2	40.84444444	6.390965846	21	84.5	87	88	57	50	53.4	3.822222222
151179	37.1	36.8	36.98571429	0.008095238	0.089973541	0.3	37	37	37	109	83	89.28571429	83.23809524	9.123491395	26	84	86	89.5	25	18	21.71428571	5.238095238	2.288688541	7	20.5	22	23	99	97	98.14285714	0.476190476	0.690065559	2	98	98	98.5	103	82	90.3	49.78888889	7.056124212	21	86.25	88	93.5	59	50	54.8	7.288888889
151179	35.85	25.6	31.1	15.309	3.912671721	10.25	28.6875	31.1	34.075	114	99	107.1428571	40.47619048	6.362090103	15	101.5	109	112.5	40	30	34.28571429	12.23809524	3.498298906	10	32	35	35.5	98	96	97.71428571	0.571428571	0.755928946	2	98	98	98	77	54	67.88888889	79.61111111	8.922505876	23	58	72	73	47	34	41.55555556	18.77777778
151179	36.2	29.7	34.36428571	5.880595238	2.424993864	6.5	33.55	35.8	35.875	109	98	101.1428571	14.47619048	3.804758925	11	99	100	101.5	40	25	31.14285714	32.14285714	5.669467095	15	26.5	30	35	99	98	98.28571429	0.238095238	0.487950036	1	98	98	98.5	82	71	76.18181818	13.16363636	3.628172593	11	73	77	78	54	42	47.54545455	17.87272727
151179	36.4	35.8	36.08333333	0.081666667	0.285773803	0.6	35.825	36.05	36.35	100	97	98.16666667	1.366666667	1.169045194	3	97.25	98	98.75	31	25	27.5	5.9	2.42899156	6	26	26.5	29.25	99	98	98.83333333	0.166666667	0.40824829	1	99	99	99	90	77	83.4	24.71111111	4.971027169	13	79.5	83	88.25	57	50	52.9	4.544444444
151179	36.7	30.6	35.13333333	5.882666667	2.425420926	6.1	34.675	36.45	36.5	109	96	104.1666667	36.56666667	6.047037842	13	99.25	107	108.75	36	24	29.66666667	15.46666667	3.932768321	12	28.25	29.5	30.75	99	95	96.16666667	2.166666667	1.471960144	4	95.25	96	96	93	82	86.1	8.544444444	2.923088169	11	85	85.5	86.75	63	53	56.8	10.17777778
151179	37.3	37.2	37.26666667	0.003333333	0.057735027	0.1	37.25	37.3	37.3	92	82	85.33333333	13.46666667	3.669695719	10	83.25	84	86.25	31	21	24.66666667	11.86666667	3.444802849	10	23	24	25	98	97	97.66666667	0.266666667	0.516397779	1	97.25	98	98	93	85	89.25	6.214285714	2.49284691	8	88	89	90.5	63	51	57.375	19.41071429
151179	37.3	37.2	37.26	0.003	0.054772256	0.1	37.2	37.3	37.3	84	82	83	0.5	0.707106781	2	83	83	83	25	21	22.6	2.3	1.516575089	4	22	22	23	98	97	97.6	0.3	0.547722558	1	97	98	98	90	84	87.2	5.066666667	2.250925735	6	85.25	88	89	60	51	55	5.555555556
151179	37.2	37	37.11666667	0.009666667	0.098319208	0.2	37.025	37.15	37.2	84	82	83.33333333	0.666666667	0.816496581	2	83	83.5	84	25	18	20.83333333	5.366666667	2.316606714	7	20	20.5	21	99	98	98.16666667	0.166666667	0.40824829	1	98	98	98	101	82	88.1	27.21111111	5.216427045	19	86	86.5	89	59	51	54.4	8.933333333
151179	36.8	30.6	35.21666667	6.173666667	2.484686432	6.2	34.675	36.55	36.7	109	91	99.57142857	74.95238095	8.657504314	18	92	96	108.5	36	22	27.42857143	27.28571429	5.223572943	14	23	27	30.5	99	95	96.71428571	2.571428571	1.603567451	4	95.5	96	98	94	85	87.2	8.844444444	2.97396107	9	85	86	88.5	63	50	56.5	15.16666667
151179	36.8	36.7	36.78	0.002	0.04472136	0.1	36.8	36.8	36.8	109	89	97	87.6	9.359487165	20	91.25	92	104.75	27	21	22.66666667	5.066666667	2.250925735	6	21.25	22	22.75	99	98	98.16666667	0.166666667	0.40824829	1	98	98	98	94	81	86.4	14.93333333	3.864367132	13	84.25	86	88.5	60	50	54.3	8.9
151226	37.7	37.6	37.67142857	0.002380952	0.048795004	0.1	37.65	37.7	37.7	102	101	101.1428571	0.142857143	0.377964473	1	101	101	101	18	17	17.14285714	0.142857143	0.377964473	1	17	17	17	97	97	97	0	0	0	97	97	97	106	92	99.125	28.98214286	5.383506558	14	95.5	98	104.25	69	47	51.125	54.98214286
151226	37.7	37.7	37.7	0	0	0	37.7	37.7	37.7	104	101	102.1666667	1.366666667	1.169045194	3	101.25	102	102.75	18	17	17.16666667	0.166666667	0.40824829	1	17	17	17	97	97	97	0	0	0	97	97	97	116	96	108.1428571	47.14285714	6.866065623	20	105.5	107	113.5	76	48	55.14285714	89.80952381
151226	37.5	36.2	37.02857143	0.205714286	0.453557368	1.3	36.85	37.1	37.35	102	100	101.2857143	0.904761905	0.951189731	2	100.5	102	102	19	18	18.71428571	0.238095238	0.487950036	1	18.5	19	19	97	95	96	0.666666667	0.816496581	2	95.5	96	96.5	98	79	89.88888889	43.11111111	6.565905201	19	84	92	95	65	43	49.88888889	71.86111111
151226	37.1	32.5	35.64285714	2.802857143	1.67417357	4.6	35	36.2	36.85	104	102	102.4285714	0.619047619	0.786795792	2	102	102	102.5	21	19	19.57142857	0.619047619	0.786795792	2	19	19	20	96	94	94.85714286	0.80952381	0.899735411	2	94	95	95.5	96	81	88.3	37.78888889	6.147266782	15	83	88	93.75	65	43	50.6	84.04444444
151226	37.8	33.2	36.35	4.755	2.180596249	4.6	34.85	37.7	37.775	106	101	103.8333333	2.966666667	1.722401424	5	103.25	104	104.75	18	12	15.16666667	4.166666667	2.041241452	6	14.25	15.5	16	96	96	96	0	0	0	96	96	96	97	82	86.5	42.85714286	6.546536707	15	82.75	83	88	62	49	52.375	29.125
151226	38	37.8	37.91428571	0.008095238	0.089973541	0.2	37.85	37.9	38	131	114	118.1428571	36.47619048	6.039552175	17	114.5	116	118.5	25	13	17.57142857	15.95238095	3.994043184	12	15.5	17	18.5	97	85	93.42857143	14.95238095	3.866830867	12	94	94	95	176	121	136.8888889	275.8611111	16.60906714	55	127	135	138	86	57	67.88888889	99.36111111
151226	37.9	37.7	37.8	0.008	0.089442719	0.2	37.725	37.8	37.875	131	103	115.1666667	110.1666667	10.496031	28	107	116.5	119.25	25	13	17.66666667	19.06666667	4.366539438	12	14.75	17	19.25	97	85	94.16666667	21.76666667	4.665476039	12	94.25	96	97	176	109	133.625	436.5535714	20.89386444	67	120.5	130.5	139.75	86	53	67	143.4285714
151226	38.1	37.8	37.95	0.011	0.104880885	0.3	37.9	37.95	38	108	105	106.1666667	1.366666667	1.169045194	3	105.25	106	106.75	13	8	11	5.6	2.366431913	5	9	12	12.75	96	95	95.5	0.3	0.547722558	1	95	95.5	96	107	83	92.375	76.26785714	8.733147035	24	86	90	99.25	63	48	53	41.14285714
151226	38.1	38	38.05	0.003	0.054772256	0.1	38	38.05	38.1	115	110	113.1666667	3.366666667	1.834847859	5	112.5	114	114	17	13	15.5	3.1	1.760681686	4	14.25	16	17	95	94	94.66666667	0.266666667	0.516397779	1	94.25	95	95	135	95	115.1428571	235.4761905	15.34523348	40	103.5	113	128	64	50	58.14285714	27.80952381
151226	37.7	37.6	37.63333333	0.002666667	0.051639778	0.1	37.6	37.6	37.675	102	101	101.3333333	0.266666667	0.516397779	1	101	101	101.75	17	17	17	0	0	0	17	17	17	98	97	97.33333333	0.266666667	0.516397779	1	97	97	97.75	104	92	96.57142857	17.95238095	4.237025012	12	93.5	96	98.5	69	47	50.57142857	66.61904762
151226	37.6	37.3	37.46666667	0.010666667	0.103279556	0.3	37.425	37.5	37.5	102	100	100.6666667	0.666666667	0.816496581	2	100	100.5	101	19	17	18	0.4	0.632455532	2	18	18	18	98	96	97	0.4	0.632455532	2	97	97	97	111	79	100	144.6666667	12.0277457	32	93.5	106	108.5	72	43	51.71428571	89.23809524
151226	38	37.7	37.84285714	0.00952381	0.097590007	0.3	37.8	37.8	37.9	106	104	105.2857143	0.571428571	0.755928946	2	105	105	106	18	8	12.85714286	15.80952381	3.97611919	10	10	12	16	96	95	95.85714286	0.142857143	0.377964473	1	96	96	96	107	82	89.55555556	94.02777778	9.696792139	25	83	83	99	63	48	52.66666667	37
151730	35.6	35.1	35.32857143	0.052380952	0.228868854	0.5	35.15	35.2	35.55	93	89	90.85714286	2.142857143	1.463850109	4	90	90	92	10	8	9.285714286	0.571428571	0.755928946	2	9	9	10	98	97	97.85714286	0.142857143	0.377964473	1	98	98	98	134	119	125.1428571	27.80952381	5.2734736	15	121.5	125	127.5	63	50	55.28571429	25.9047619
151730	35.7	35.5	35.61666667	0.005666667	0.075277265	0.2	35.6	35.6	35.675	93	92	92.16666667	0.166666667	0.40824829	1	92	92	92	10	9	9.333333333	0.266666667	0.516397779	1	9	9	9.75	98	97	97.66666667	0.266666667	0.516397779	1	97.25	98	98	134	123	127.6666667	12.66666667	3.559026084	11	127	127	127.75	63	57	59.66666667	3.866666667
151730	35.8	35	35.4	0.14	0.374165739	0.8	35.05	35.45	35.7	88	87	87.5	0.3	0.547722558	1	87	87.5	88	17	9	12.66666667	12.26666667	3.502380143	8	9.5	12.5	15.5	99	98	98.83333333	0.166666667	0.40824829	1	99	99	99	132	116	127.6666667	35.46666667	5.955389716	16	127.75	130	130.75	52	44	49.66666667	8.266666667
151730	35.8	35.7	35.77142857	0.002380952	0.048795004	0.1	35.75	35.8	35.8	91	87	88.57142857	3.952380952	1.988059595	4	87	87	90.5	17	9	10.85714286	10.80952381	3.287784027	8	9	9	11.5	99	98	98.28571429	0.238095238	0.487950036	1	98	98	98.5	130	111	117.8571429	57.14285714	7.55928946	19	112.5	116	121.5	51	43	46.85714286	10.47619048
151730	35.4	33.9	35	0.293333333	0.54160256	1.5	34.85	35.3	35.35	94	90	92	2.333333333	1.527525232	4	91	92	93	13	11	11.85714286	0.80952381	0.899735411	2	11	12	12.5	98	97	97.85714286	0.142857143	0.377964473	1	98	98	98	112	5	58.5	5724.5	75.66042559	107	31.75	58.5	85.25	52	52	52	59.94896076
151730	35.6	34.8	35.37142857	0.075714286	0.27516229	0.8	35.35	35.4	35.55	94	90	92	2.333333333	1.527525232	4	91	92	93	12	9	10.85714286	1.142857143	1.069044968	3	10.5	11	11.5	98	97	97.42857143	0.285714286	0.534522484	1	97	97	98	112	101	106.5	60.5	7.778174593	11	103.75	106.5	109.25	52	46	49	18
151730	35.7	35.5	35.63333333	0.006666667	0.081649658	0.2	35.6	35.65	35.7	97	92	94	2.8	1.673320053	5	93.25	94	94	20	9	11.66666667	17.86666667	4.226897996	11	9.25	10	11.5	97	96	96.66666667	0.266666667	0.516397779	1	96.25	97	97	101	101	101	107.3671428	7.017601948	0	101	101	101	46	46	46	59.94896076
151730	35.8	35.7	35.78333333	0.001666667	0.040824829	0.1	35.8	35.8	35.8	94	87	91	6	2.449489743	7	90.25	91	92.5	12	9	9.5	1.5	1.224744871	3	9	9	9	98	97	97.83333333	0.166666667	0.40824829	1	98	98	98	116	110	112.8333333	5.366666667	2.316606714	6	111.25	112.5	114.5	52	43	46.5	12.3
151730	35.6	34.9	35.41666667	0.077666667	0.2786874	0.7	35.35	35.55	35.6	91	89	89.5	0.7	0.836660027	2	89	89	89.75	12	10	10.66666667	1.066666667	1.032795559	2	10	10	11.5	99	98	98.83333333	0.166666667	0.40824829	1	99	99	99	143	131	137.6666667	19.86666667	4.457203907	12	135.25	138	140.75	58	50	55.83333333	9.766666667
151730	35.7	35.4	35.57142857	0.009047619	0.095118973	0.3	35.55	35.6	35.6	90	89	89.42857143	0.285714286	0.534522484	1	89	89	90	10	9	9.714285714	0.238095238	0.487950036	1	9.5	10	10	99	98	98.57142857	0.285714286	0.534522484	1	98	99	99	141	128	134	29.66666667	5.446711546	13	129	135	138	58	50	54.57142857	9.952380952
151730	35.7	35.4	35.58333333	0.009666667	0.098319208	0.3	35.6	35.6	35.6	90	89	89.66666667	0.266666667	0.516397779	1	89.25	90	90	10	9	9.333333333	0.266666667	0.516397779	1	9	9	9.75	99	98	98.16666667	0.166666667	0.40824829	1	98	98	98	130	128	128.6666667	0.666666667	0.816496581	2	128	128.5	129	55	50	52.83333333	4.566666667
151730	35.6	35.1	35.25	0.035	0.187082869	0.5	35.125	35.2	35.275	90	89	89.83333333	0.166666667	0.40824829	1	90	90	90	10	8	9.333333333	0.666666667	0.816496581	2	9	9.5	10	98	98	98	0	0	0	98	98	98	127	119	123	10.8	3.286335345	8	120.25	124	124.75	54	50	52	3.2
152738	35.7	35.6	35.65	0.003	0.054772256	0.1	35.6	35.65	35.7	112	111	111.6666667	0.266666667	0.516397779	1	111.25	112	112	21.83715842	17.64729098	19.66436579	7.188838486	1.67480451	4.189867445	18.76402771	19.61155678	20.50730342	98	97	97.16666667	0.166666667	0.40824829	1	97	97	97	97	94	95.66666667	1.066666667	1.032795559	3	95.25	96	96	63	62	62.33333333	0.266666667
152738	36	35.8	35.9	0.008	0.089442719	0.2	35.825	35.9	35.975	114	111	112.5	1.1	1.048808848	3	112	112.5	113	21.83715842	17.64729098	19.66436579	7.188838486	1.67480451	4.189867445	18.76402771	19.61155678	20.50730342	97	95	95.83333333	0.966666667	0.98319208	2	95	95.5	96.75	99	84	94	29.33333333	5.416025603	15	92	95	98	65	57	61	6.333333333
152738	35.5	35.3	35.43333333	0.006666667	0.081649658	0.2	35.4	35.45	35.5	112	109	110.1666667	1.366666667	1.169045194	3	109.25	110	110.75	21.83715842	17.64729098	19.66436579	7.188838486	1.67480451	4.189867445	18.76402771	19.61155678	20.50730342	99	96	97.16666667	1.366666667	1.169045194	3	96.25	97	97.75	100	93	95.85714286	6.142857143	2.478478796	7	94	96	97	68	61	63.14285714	5.476190476
152738	35.4	35.3	35.35	0.003	0.054772256	0.1	35.3	35.35	35.4	112	109	109.6666667	1.466666667	1.211060142	3	109	109	109.75	21.83715842	17.64729098	19.66436579	7.188838486	1.67480451	4.189867445	18.76402771	19.61155678	20.50730342	98	96	97	0.4	0.632455532	2	97	97	97	100	91	93.66666667	13.46666667	3.669695719	9	91	92	95.25	64	61	61.66666667	1.466666667
152738	36.1	35.9	35.98571429	0.004761905	0.069006556	0.2	35.95	36	36	114	111	112.5714286	0.952380952	0.975900073	3	112	113	113	21.83715842	17.64729098	19.66436579	7.188838486	1.67480451	4.189867445	18.76402771	19.61155678	20.50730342	96	95	95.33333333	0.266666667	0.516397779	1	95	95	95.75	101	90	96.71428571	13.57142857	3.683941988	11	95.5	97	99	61	57	59.71428571	1.904761905
152738	36.2	36	36.1	0.008	0.089442719	0.2	36.025	36.1	36.175	114	113	113.1666667	0.166666667	0.40824829	1	113	113	113	21.83715842	17.64729098	19.66436579	7.188838486	1.67480451	4.189867445	18.76402771	19.61155678	20.50730342	96	95	95.5	0.5	0.707106781	1	95.25	95.5	95.75	101	90	96	15.2	3.898717738	11	94.25	96	98.5	61	56	58.33333333	3.866666667
152738	35.5	35.4	35.45	0.003	0.054772256	0.1	35.4	35.45	35.5	110	109	109.3333333	0.266666667	0.516397779	1	109	109	109.75	21.83715842	17.64729098	19.66436579	7.188838486	1.67480451	4.189867445	18.76402771	19.61155678	20.50730342	97	96	96.83333333	0.166666667	0.40824829	1	97	97	97	92	91	91.66666667	0.266666667	0.516397779	1	91.25	92	92	61	60	60.83333333	0.166666667
152738	35.6	35.4	35.52857143	0.005714286	0.075592895	0.2	35.5	35.5	35.6	112	109	110.2857143	1.238095238	1.112697281	3	109.5	110	111	21.83715842	17.64729098	19.66436579	7.188838486	1.67480451	4.189867445	18.76402771	19.61155678	20.50730342	97	96	96.85714286	0.142857143	0.377964473	1	97	97	97	96	91	93.14285714	4.80952381	2.193062655	5	91.5	92	95	63	60	61.57142857	1.285714286
152738	31.1	30.5	30.8	0.046666667	0.21602469	0.6	30.65	30.8	30.95	114	113	113.4285714	0.285714286	0.534522484	1	113	113	114	21.83715842	17.64729098	19.66436579	7.188838486	1.67480451	4.189867445	18.76402771	19.61155678	20.50730342	99	99	99	0	0	0	99	99	99	102	95	99	6.666666667	2.581988897	7	97.5	99	101	65	63	64.14285714	0.80952381
152738	31.3	28.4	30.6	1.006666667	1.003327796	2.9	30.65	30.9	31.15	114	111	112.5714286	0.952380952	0.975900073	3	112	113	113	21.83715842	17.64729098	19.66436579	7.188838486	1.67480451	4.189867445	18.76402771	19.61155678	20.50730342	96.38044703	93.8160313	95.22243942	6.821279667	1.190036322	2.564415723	94.71742159	95.32699947	95.82487994	99	84	93.71428571	27.23809524	5.219012861	15	91.5	95	97.5	65	61	62.85714286	2.142857143
152738	35.5	28.1	32.74	14.408	3.795787138	7.4	29.1	35.5	35.5	112	109	110.4	1.3	1.140175425	3	110	110	111	21.83715842	17.64729098	19.66436579	7.188838486	1.67480451	4.189867445	18.76402771	19.61155678	20.50730342	99	96	98	2	1.414213562	3	97	99	99	98	83	91.33333333	43.86666667	6.623191577	15	85.75	94	95.5	68	55	60.83333333	25.36666667
152738	31	29.9	30.46666667	0.170666667	0.413118224	1.1	30.2	30.5	30.725	114	112	113.1666667	0.966666667	0.98319208	2	112.25	113.5	114	21.83715842	17.64729098	19.66436579	7.188838486	1.67480451	4.189867445	18.76402771	19.61155678	20.50730342	99	99	99	0	0	0	99	99	99	104	80	98	80	8.94427191	24	100	101	102	66	53	63	24.4
153409	33.8	33.4	33.63333333	0.026666667	0.163299316	0.4	33.525	33.65	33.775	79	75	77.16666667	2.166666667	1.471960144	4	76.25	77.5	78	31	22	27.33333333	12.66666667	3.559026084	9	25	28.5	29.75	95	90	92.5	5.9	2.42899156	5	90.25	92.5	94.75	138	112	125	338	18.38477631	26	118.5	125	131.5	61	52	56.5	40.5
153409	33.4	33.1	33.25	0.011	0.104880885	0.3	33.2	33.25	33.3	74	72	72.83333333	0.566666667	0.752772653	2	72.25	73	73	27	25	26.16666667	0.566666667	0.752772653	2	26	26	26.75	95	92	93.5	1.9	1.378404875	3	92.25	93.5	94.75	134	121	127.5	84.5	9.192388155	13	124.25	127.5	130.75	58	53	55.5	12.5
153409	33.5	33.5	33.5	0	0	0	33.5	33.5	33.5	77	76	76.28571429	0.238095238	0.487950036	1	76	76	76.5	30	21	25	14.33333333	3.785938897	9	21.5	25	28	97	93	94.85714286	3.142857143	1.772810521	4	93.5	94	96.5	117	116	116.5	0.333333333	0.577350269	1	116	116.5	117	56	52	54	3.333333333
153409	32.9	32.9	32.9	0.632894819	0.301055086	0	32.9	32.9	32.9	76	72	74.83333333	2.566666667	1.602081979	4	74.25	75.5	76	27	20	22.33333333	10.66666667	3.265986324	7	20	20.5	24.75	94	87	89.33333333	7.466666667	2.732520204	7	87.25	88.5	90.5	127	118	123.5	15	3.872983346	9	122.5	124.5	125.5	56	51	54.25	5.583333333
153409	33.5	33.5	33.5	0	0	0	33.5	33.5	33.5	77	76	76.66666667	0.266666667	0.516397779	1	76.25	77	77	25	20	21.66666667	3.066666667	1.751190072	5	21	21	21.75	94	90	92.83333333	2.166666667	1.471960144	4	93	93	93.75	117	102	113.6666667	33.06666667	5.750362307	15	115.25	116	116	56	50	53	4
153409	33.3	33	33.12857143	0.012380952	0.111269728	0.3	33.05	33.1	33.2	73	72	72.71428571	0.238095238	0.487950036	1	72.5	73	73	29	26	26.71428571	1.238095238	1.112697281	3	26	26	27	94	91	92.28571429	0.904761905	0.951189731	3	92	92	92.5	124	121	122.5	4.5	2.121320344	3	121.75	122.5	123.25	58	56	57	2
153409	33.1	32.9	32.98333333	0.005666667	0.075277265	0.2	32.925	33	33	74	73	73.16666667	0.166666667	0.40824829	1	73	73	73	29	20	24.5	13.9	3.728270376	9	21.25	25.5	26.75	92	87	89.66666667	5.066666667	2.250925735	5	88	89.5	91.75	124	119	121.5	12.5	3.535533906	5	120.25	121.5	122.75	56	52	54	8
153409	34.2	33.9	34.04285714	0.012857143	0.113389342	0.3	33.95	34.1	34.1	85	79	81.42857143	4.285714286	2.070196678	6	80	81	82.5	30	23	27.33333333	5.466666667	2.338090389	7	27.25	28	28	96	90	92.42857143	4.285714286	2.070196678	6	91	92	93.5	124	115	119.5	40.5	6.363961031	9	117.25	119.5	121.75	58	46	52	72
153409	34.1	33.7	33.88571429	0.018095238	0.134518542	0.4	33.8	33.9	33.95	81	76	79	2.666666667	1.632993162	5	78.5	79	80	30	22	27.57142857	7.285714286	2.699206233	8	27.5	28	29	92	90	90.71428571	0.571428571	0.755928946	2	90	91	91	124	112	118	72	8.485281374	12	115	118	121	58	52	55	18
153409	33.5	33.1	33.38333333	0.033666667	0.183484786	0.4	33.275	33.5	33.5	76	75	75.83333333	0.166666667	0.40824829	1	76	76	76	30	20	25.5	19.5	4.415880433	10	21.75	27	28.5	99	96	97.33333333	1.066666667	1.032795559	3	97	97	97.75	117	94	105.5	264.5	16.26345597	23	99.75	105.5	111.25	55	44	49.5	60.5
153409	32.9	32.9	32.9	0	0	0	32.9	32.9	32.9	75	71	72.71428571	1.904761905	1.380131119	4	72	72	73.5	29	20	25.57142857	15.61904762	3.95209408	9	23	27	28.5	96	87	92.85714286	8.80952381	2.968084199	9	92.5	94	94	132	125	128.5	24.5	4.949747468	7	126.75	128.5	130.25	59	54	56.5	12.5
153409	32.9	32.9	32.9	0	0	0	32.9	32.9	32.9	73	71	72.33333333	0.666666667	0.816496581	2	72	72.5	73	29	19	24.16666667	24.56666667	4.956477244	10	20	24	28.75	96	94	94.33333333	0.666666667	0.816496581	2	94	94	94	132	116	124	128	11.3137085	16	120	124	128	59	56	57.5	4.5
154409	37.7	37	37.47142857	0.089047619	0.298408477	0.7	37.3	37.6	37.7	88	81	83.42857143	4.619047619	2.149196971	7	83	83	83	16	16	16	7.188838486	1.67480451	0	16	16	16	96.38044703	93.8160313	95.22243942	6.821279667	1.190036322	2.564415723	94.71742159	95.32699947	95.82487994	105	105	105	107.3671428	7.017601948	0	105	105	105	59	59	59	59.94896076
154409	37.7	36.3	37.4	0.296	0.54405882	1.4	37.525	37.6	37.675	85	83	83.5	0.7	0.836660027	2	83	83	83.75	16	16	16	7.188838486	1.67480451	0	16	16	16	96.38044703	93.8160313	95.22243942	6.821279667	1.190036322	2.564415723	94.71742159	95.32699947	95.82487994	105	105	105	107.3671428	7.017601948	0	105	105	105	58	58	58	59.94896076
154409	37.7	35.2	36.98333333	0.829666667	0.910860399	2.5	37.025	37.25	37.475	88	80	83.16666667	10.16666667	3.188521078	8	81	82	85.25	16	1	10.33333333	66.33333333	8.144527815	15	7.5	14	15	96.38044703	93.8160313	95.22243942	6.821279667	1.190036322	2.564415723	94.71742159	95.32699947	95.82487994	105	105	105	107.3671428	7.017601948	0	105	105	105	59	59	59	59.94896076
154409	37.5	37.3	37.45	0.007	0.083666003	0.2	37.425	37.5	37.5	87	82	85.33333333	3.866666667	1.966384161	5	84.5	86	86.75	7	5	6	2	1.414213562	2	5.5	6	6.5	96.38044703	93.8160313	95.22243942	6.821279667	1.190036322	2.564415723	94.71742159	95.32699947	95.82487994	96	96	96	107.3671428	7.017601948	0	96	96	96	55	55	55	59.94896076
154409	37.5	37.2	37.45	0.015	0.122474487	0.3	37.5	37.5	37.5	84	82	83	0.4	0.632455532	2	83	83	83	8	1	4.5	24.5	4.949747468	7	2.75	4.5	6.25	96.38044703	93.8160313	95.22243942	6.821279667	1.190036322	2.564415723	94.71742159	95.32699947	95.82487994	103	103	103	107.3671428	7.017601948	0	103	103	103	60	60	60	59.94896076
154409	37.6	37.5	37.55	0.003	0.054772256	0.1	37.5	37.55	37.6	85	82	83.33333333	1.466666667	1.211060142	3	82.25	83.5	84	16	3	8.8	30.2	5.495452666	13	5	7	13	96.38044703	93.8160313	95.22243942	6.821279667	1.190036322	2.564415723	94.71742159	95.32699947	95.82487994	103	103	103	107.3671428	7.017601948	0	103	103	103	58	58	58	59.94896076
154409	37.5	37.5	37.5	0	0	0	37.5	37.5	37.5	87	85	86.28571429	0.571428571	0.755928946	2	86	86	87	16	5	10.4	19.8	4.449719092	11	7	11	13	96.38044703	93.8160313	95.22243942	6.821279667	1.190036322	2.564415723	94.71742159	95.32699947	95.82487994	95	95	95	107.3671428	7.017601948	0	95	95	95	55	55	55	59.94896076
154409	37.5	37.4	37.48333333	0.001666667	0.040824829	0.1	37.5	37.5	37.5	87	85	86.5	0.7	0.836660027	2	86.25	87	87	16	11	14.66666667	4.666666667	2.160246899	5	13.75	16	16	96.38044703	93.8160313	95.22243942	6.821279667	1.190036322	2.564415723	94.71742159	95.32699947	95.82487994	95	95	95	107.3671428	7.017601948	0	95	95	95	55	55	55	59.94896076
154409	37.6	36.9	37.35	0.123	0.350713558	0.7	37.05	37.55	37.6	85	81	83.16666667	2.566666667	1.602081979	4	82.25	83	84.5	16	10	13.66666667	5.866666667	2.422120283	6	12.25	14	15.75	96.38044703	93.8160313	95.22243942	6.821279667	1.190036322	2.564415723	94.71742159	95.32699947	95.82487994	104	104	104	107.3671428	7.017601948	0	104	104	104	60	60	60	59.94896076
154409	37.6	36.9	37.47142857	0.065714286	0.256347978	0.7	37.5	37.6	37.6	84	81	82.71428571	1.238095238	1.112697281	3	82	83	83.5	16	3	11.14285714	28.47619048	5.336308694	13	7.5	13	15.5	96.38044703	93.8160313	95.22243942	6.821279667	1.190036322	2.564415723	94.71742159	95.32699947	95.82487994	104	104	104	107.3671428	7.017601948	0	104	104	104	60	60	60	59.94896076
154409	37.5	36.8	37.24285714	0.06952381	0.26367368	0.7	37.1	37.3	37.45	87	82	83.85714286	2.80952381	1.67616342	5	83	83	84.5	8	1	4	13	3.605551275	7	2	3	5.5	96.38044703	93.8160313	95.22243942	6.821279667	1.190036322	2.564415723	94.71742159	95.32699947	95.82487994	103	103	103	107.3671428	7.017601948	0	103	103	103	60	60	60	59.94896076
154409	37.4	34.5	36.59285714	0.973690476	0.986757557	2.9	36.575	36.8	37.15	87	83	85.14285714	2.476190476	1.573591585	4	84	85	86.5	3	1	2	2	1.414213562	2	1.5	2	2.5	96.38044703	93.8160313	95.22243942	6.821279667	1.190036322	2.564415723	94.71742159	95.32699947	95.82487994	112	112	112	107.3671428	7.017601948	0	112	112	112	62	62	62	59.94896076
154900	36	31.5	34.2	5.67	2.38117618	4.5	33.3	35.1	35.55	92	85	88.85714286	5.142857143	2.267786838	7	88	89	90	21.83715842	17.64729098	19.66436579	7.188838486	1.67480451	4.189867445	18.76402771	19.61155678	20.50730342	99	99	99	6.821279667	1.190036322	0	99	99	99	141	107	129.625	114.2678571	10.68961445	34	127	131.5	136	68	59	64.125	9.267857143
154900	36	36	36	0.632894819	0.301055086	0	36	36	36	90	85	87.57142857	2.952380952	1.718249386	5	86.5	88	88.5	21.83715842	17.64729098	19.66436579	7.188838486	1.67480451	4.189867445	18.76402771	19.61155678	20.50730342	96.38044703	93.8160313	95.22243942	6.821279667	1.190036322	2.564415723	94.71742159	95.32699947	95.82487994	139	107	128.625	91.125	9.545941546	32	127.75	130.5	132.75	67	59	63.375	7.125
154900	36.8	36.8	36.8	0	0	0	36.8	36.8	36.8	89	79	83	19.2	4.38178046	10	80	81	86.5	21.83715842	17.64729098	19.66436579	7.188838486	1.67480451	4.189867445	18.76402771	19.61155678	20.50730342	99	99	99	0	0	0	99	99	99	133	106	121	74.66666667	8.640987598	27	118.5	120	125.5	65	59	61	8
154900	36.8	36.5	36.66666667	0.023333333	0.152752523	0.3	36.6	36.7	36.75	90	80	86.33333333	12.26666667	3.502380143	10	86	86.5	88.5	21.83715842	17.64729098	19.66436579	7.188838486	1.67480451	4.189867445	18.76402771	19.61155678	20.50730342	96.38044703	93.8160313	95.22243942	6.821279667	1.190036322	2.564415723	94.71742159	95.32699947	95.82487994	139	126	130.8333333	21.36666667	4.622409184	13	127.75	130.5	131.75	67	60	63.66666667	6.266666667
154900	37	36.5	36.9	0.05	0.223606798	0.5	37	37	37	88	72	80.71428571	24.23809524	4.923220007	16	79.5	80	83	21.83715842	17.64729098	19.66436579	7.188838486	1.67480451	4.189867445	18.76402771	19.61155678	20.50730342	99	98	98.71428571	0.238095238	0.487950036	1	98.5	99	99	143	127	134.5	40.57142857	6.369570517	16	128	135	139	69	60	64.75	8.214285714
154900	37	36.5	36.75	0.125	0.353553391	0.5	36.625	36.75	36.875	84	72	78.83333333	15.36666667	3.920034013	12	78.25	79.5	80	21.83715842	17.64729098	19.66436579	7.188838486	1.67480451	4.189867445	18.76402771	19.61155678	20.50730342	99	98	98.83333333	0.166666667	0.40824829	1	99	99	99	143	127	134.5714286	32.28571429	5.682051943	16	130.5	136	137.5	69	60	64.71428571	8.904761905
154900	35.6593046	34.932376	35.38857479	0.632894819	0.301055086	0.726928602	35.28180712	35.45314776	35.5635418	71	68	69.33333333	1.866666667	1.366260102	3	68.25	69	70.5	21.83715842	17.64729098	19.66436579	7.188838486	1.67480451	4.189867445	18.76402771	19.61155678	20.50730342	98	98	98	0	0	0	98	98	98	96	83	87.42857143	17.28571429	4.157609203	13	85.5	86	88	54	33	37.71428571	52.9047619
154900	37	37	37	0	0	0	37	37	37	89	74	82.83333333	30.56666667	5.52871293	15	80.5	83	87	21.83715842	17.64729098	19.66436579	7.188838486	1.67480451	4.189867445	18.76402771	19.61155678	20.50730342	99	98	98.83333333	0.166666667	0.40824829	1	99	99	99	142	94	125.5	292.7	17.10847743	48	122	131	134.75	67	39	59.16666667	106.1666667
154900	36.2	36.2	36.2	0.632894819	0.301055086	0	36.2	36.2	36.2	89	79	85.66666667	17.06666667	4.131182236	10	83.5	88	88	21.83715842	17.64729098	19.66436579	7.188838486	1.67480451	4.189867445	18.76402771	19.61155678	20.50730342	99	99	99	0	0	0	99	99	99	136	108	129	110	10.48808848	28	131	132	134.5	67	54	63.83333333	24.16666667
154900	36.8	36.8	36.8	0.632894819	0.301055086	0	36.8	36.8	36.8	89	79	84.42857143	22.95238095	4.790864322	10	79.5	88	88	21.83715842	17.64729098	19.66436579	7.188838486	1.67480451	4.189867445	18.76402771	19.61155678	20.50730342	99	99	99	0	0	0	99	99	99	133	106	122.125	121.2678571	11.01216859	27	115.5	124	131.5	66	54	61.875	18.98214286
154900	35.6593046	34.932376	35.38857479	0.632894819	0.301055086	0.726928602	35.28180712	35.45314776	35.5635418	69	67	68.14285714	0.476190476	0.690065559	2	68	68	68.5	21.83715842	17.64729098	19.66436579	7.188838486	1.67480451	4.189867445	18.76402771	19.61155678	20.50730342	98	98	98	0	0	0	98	98	98	96	81	85.625	24.83928571	4.983902659	15	82	84	88	54	33	36.625	50.83928571
154900	35.6593046	34.932376	35.38857479	0.632894819	0.301055086	0.726928602	35.28180712	35.45314776	35.5635418	70	61	66.66666667	9.466666667	3.076794869	9	66.25	67.5	68	21.83715842	17.64729098	19.66436579	7.188838486	1.67480451	4.189867445	18.76402771	19.61155678	20.50730342	99	98	98.33333333	0.266666667	0.516397779	1	98	98	98.75	111	81	89.33333333	133.0666667	11.5354526	30	82	84.5	91.5	45	33	36.5	22.3
155918	37.8	37.6	37.73333333	0.010666667	0.103279556	0.2	37.65	37.8	37.8	70	62	65.33333333	8.266666667	2.875181154	8	63.5	65	66.5	16	11	12.33333333	3.866666667	1.966384161	5	11	11.5	12.75	99	97	98.2	1.2	1.095445115	2	97	99	99	154	118	126.6666667	184.6666667	13.58921141	36	119.75	122.5	123.75	68	52	56.83333333	32.16666667
155918	37.7	36.5	37.4	0.204	0.451663592	1.2	37.45	37.6	37.6	69	66	67	1.2	1.095445115	3	66.25	67	67	17	10	13.2	12.7	3.563705936	7	10	12	17	99	97	97.83333333	0.566666667	0.752772653	2	97.25	98	98	121	95	108.1428571	69.47619048	8.335237878	26	104	110	111.5	58	45	50.71428571	19.57142857
155918	37.8	36.5	37.54285714	0.21952381	0.46853368	1.3	37.6	37.7	37.8	67	63	65.57142857	2.285714286	1.511857892	4	65	66	66.5	17	12	15.66666667	3.466666667	1.861898673	5	16	16	16.75	99	96	97.57142857	0.952380952	0.975900073	3	97	98	98	121	91	103.8571429	96.14285714	9.805246409	30	98.5	101	108.5	53	43	46.57142857	10.61904762
155918	37	30.9	35.02857143	7.842380952	2.800425138	6.1	33.6	36.4	36.85	71	66	68	4.666666667	2.160246899	5	66.5	67	69.5	3	3	3	7.188838486	1.67480451	0	3	3	3	96.38044703	93.8160313	95.22243942	6.821279667	1.190036322	2.564415723	94.71742159	95.32699947	95.82487994	118	99	105.2857143	42.57142857	6.524678427	19	101	104	107	56	43	47.42857143	20.61904762
155918	37	34.4	36.05714286	0.81952381	0.905275543	2.6	35.75	36.2	36.65	67	66	66.28571429	0.238095238	0.487950036	1	66	66	66.5	21.83715842	17.64729098	19.66436579	7.188838486	1.67480451	4.189867445	18.76402771	19.61155678	20.50730342	96.38044703	93.8160313	95.22243942	6.821279667	1.190036322	2.564415723	94.71742159	95.32699947	95.82487994	105	89	100.375	26.26785714	5.125217765	16	99.75	101	103.5	51	43	45.375	6.553571429
155918	37.5	37.2	37.38333333	0.017666667	0.132916014	0.3	37.3	37.4	37.5	68	66	66.5	0.7	0.836660027	2	66	66	66.75	10	5	7.5	12.5	3.535533906	5	6.25	7.5	8.75	99	97	98.16666667	0.566666667	0.752772653	2	98	98	98.75	109	97	104.6	21.3	4.615192304	12	104	106	107	49	42	47	9.5
155918	37.3	30.9	34.86666667	9.370666667	3.061154466	6.4	32.275	36.45	37.025	71	66	68.33333333	4.666666667	2.160246899	5	67	67.5	70.25	3	3	3	7.188838486	1.67480451	0	3	3	3	96.38044703	93.8160313	95.22243942	6.821279667	1.190036322	2.564415723	94.71742159	95.32699947	95.82487994	118	102	107	35.2	5.93295879	16	103.25	105	108.25	56	44	48.5	17.5
155918	37.8	37.6	37.7	0.006666667	0.081649658	0.2	37.65	37.7	37.75	70	62	64.14285714	7.142857143	2.672612419	8	63	63	64	16	10	13.71428571	6.904761905	2.627691364	6	11.5	15	16	99	97	97.28571429	0.571428571	0.755928946	2	97	97	97	154	113	122.4285714	203.2857143	14.25782993	41	115	119	120.5	68	52	56	30
155918	37.9	37.7	37.78333333	0.009666667	0.098319208	0.2	37.7	37.75	37.875	64	63	63.33333333	0.266666667	0.516397779	1	63	63	63.75	16	10	14.33333333	5.866666667	2.422120283	6	13.5	15.5	16	97	97	97	0	0	0	97	97	97	119	106	113.1666667	19.36666667	4.400757511	13	111.5	114	115	55	49	52.16666667	4.166666667
155918	37.9	37.8	37.85	0.003	0.054772256	0.1	37.8	37.85	37.9	66	62	63.33333333	2.266666667	1.505545305	4	62.25	63	63.75	16	15	15.83333333	0.166666667	0.40824829	1	16	16	16	97	96	96.66666667	0.266666667	0.516397779	1	96.25	97	97	103	91	97.5	17.5	4.183300133	12	95.5	98	99.75	49	43	45.66666667	4.266666667
155918	37.6	37.3	37.51428571	0.011428571	0.106904497	0.3	37.5	37.5	37.6	68	65	66.28571429	0.904761905	0.951189731	3	66	66	66.5	10	5	7.5	12.5	3.535533906	5	6.25	7.5	8.75	98	97	97.42857143	0.285714286	0.534522484	1	97	97	98	109	102	104.7142857	7.238095238	2.690370837	7	102.5	104	106.5	49	45	47	3.666666667
155918	37.7	36.4	37.43333333	0.258666667	0.50859283	1.3	37.6	37.6	37.675	67	65	66.16666667	0.566666667	0.752772653	2	66	66	66.75	9	6	7.5	4.5	2.121320344	3	6.75	7.5	8.25	98	97	97.16666667	0.166666667	0.40824829	1	97	97	97	111	102	104.6666667	15.06666667	3.881580434	9	102	102.5	106.75	49	45	46.33333333	3.066666667
156476	35.8	35.8	35.8	0	0	0	35.8	35.8	35.8	85	75	78.83333333	22.96666667	4.792355023	10	76	76	82.75	21.83715842	17.64729098	19.66436579	7.188838486	1.67480451	4.189867445	18.76402771	19.61155678	20.50730342	93	80	89.66666667	24.26666667	4.926120854	13	89.75	92	92	112	102	106.3333333	18.26666667	4.273952113	10	102.5	106	109.5	59	51	54.33333333	11.86666667
156476	35.8	35.6	35.74285714	0.006190476	0.078679579	0.2	35.7	35.8	35.8	77	75	76	0.333333333	0.577350269	2	76	76	76	21.83715842	17.64729098	19.66436579	7.188838486	1.67480451	4.189867445	18.76402771	19.61155678	20.50730342	94	92	93.14285714	0.80952381	0.899735411	2	92.5	93	94	106	102	104	2.333333333	1.527525232	4	103	104	105	52	51	51.71428571	0.238095238
156476	35.4	35.1	35.25714286	0.012857143	0.113389342	0.3	35.2	35.2	35.35	78	76	77.14285714	0.476190476	0.690065559	2	77	77	77.5	21.83715842	17.64729098	19.66436579	7.188838486	1.67480451	4.189867445	18.76402771	19.61155678	20.50730342	96	95	95.42857143	0.285714286	0.534522484	1	95	95	96	107	106	106.5714286	0.285714286	0.534522484	1	106	107	107	53	53	53	0
156476	35.2	34.6	35.04285714	0.04952381	0.222539456	0.6	35	35.1	35.2	79	76	77.14285714	0.80952381	0.899735411	3	77	77	77	21.83715842	17.64729098	19.66436579	7.188838486	1.67480451	4.189867445	18.76402771	19.61155678	20.50730342	98	90	95.28571429	6.238095238	2.497617913	8	95.5	96	96	107	106	106.2857143	0.238095238	0.487950036	1	106	106	106.5	54	53	53.14285714	0.142857143
156476	35.6593046	34.932376	35.38857479	0.632894819	0.301055086	0.726928602	35.28180712	35.45314776	35.5635418	81	79	79.83333333	0.566666667	0.752772653	2	79.25	80	80	21.83715842	17.64729098	19.66436579	7.188838486	1.67480451	4.189867445	18.76402771	19.61155678	20.50730342	92	91	91.66666667	0.266666667	0.516397779	1	91.25	92	92	106	106	106	0	0	0	106	106	106	55	54	54.83333333	0.166666667
156476	35.6593046	34.932376	35.38857479	0.632894819	0.301055086	0.726928602	35.28180712	35.45314776	35.5635418	81	77	78.14285714	2.142857143	1.463850109	4	77	78	78.5	21.83715842	17.64729098	19.66436579	7.188838486	1.67480451	4.189867445	18.76402771	19.61155678	20.50730342	94	92	93.14285714	0.476190476	0.690065559	2	93	93	93.5	107	106	106.7142857	0.238095238	0.487950036	1	106.5	107	107	55	54	54.57142857	0.285714286
156476	35.6593046	34.932376	35.38857479	0.632894819	0.301055086	0.726928602	35.28180712	35.45314776	35.5635418	81	78	79.33333333	1.866666667	1.366260102	3	78.25	79	80.5	21.83715842	17.64729098	19.66436579	7.188838486	1.67480451	4.189867445	18.76402771	19.61155678	20.50730342	94	91	92.5	1.1	1.048808848	3	92	92.5	93	107	81	103	94.33333333	9.712534856	26	106	107	107	58	54	54.71428571	2.238095238
156476	35.6593046	34.932376	35.38857479	0.632894819	0.301055086	0.726928602	35.28180712	35.45314776	35.5635418	78	77	77.33333333	0.266666667	0.516397779	1	77	77	77.75	21.83715842	17.64729098	19.66436579	7.188838486	1.67480451	4.189867445	18.76402771	19.61155678	20.50730342	94	92	92.83333333	0.566666667	0.752772653	2	92.25	93	93	107	105	106.1666667	0.966666667	0.98319208	2	105.25	106.5	107	55	54	54.66666667	0.266666667
156476	35.6593046	34.932376	35.38857479	0.632894819	0.301055086	0.726928602	35.28180712	35.45314776	35.5635418	80	78	78.66666667	0.666666667	0.816496581	2	78	78.5	79	21.83715842	17.64729098	19.66436579	7.188838486	1.67480451	4.189867445	18.76402771	19.61155678	20.50730342	93	91	92.16666667	0.566666667	0.752772653	2	92	92	92.75	108	106	106.8333333	0.566666667	0.752772653	2	106.25	107	107	55	54	54.83333333	0.166666667
156476	35.8	35.6	35.66666667	0.006666667	0.081649658	0.2	35.6	35.65	35.7	78	76	76.83333333	0.966666667	0.98319208	2	76	76.5	77.75	21.83715842	17.64729098	19.66436579	7.188838486	1.67480451	4.189867445	18.76402771	19.61155678	20.50730342	94	93	93.5	0.3	0.547722558	1	93	93.5	94	106	104	105	0.4	0.632455532	2	105	105	105	52	51	51.83333333	0.166666667
156476	35.5	35.3	35.43333333	0.006666667	0.081649658	0.2	35.4	35.45	35.5	78	77	77.66666667	0.266666667	0.516397779	1	77.25	78	78	21.83715842	17.64729098	19.66436579	7.188838486	1.67480451	4.189867445	18.76402771	19.61155678	20.50730342	95	94	94.66666667	0.266666667	0.516397779	1	94.25	95	95	107	106	106.5	0.3	0.547722558	1	106	106.5	107	53	51	52.33333333	0.666666667
156476	35.6593046	34.932376	35.38857479	0.632894819	0.301055086	0.726928602	35.28180712	35.45314776	35.5635418	81	78	79.42857143	0.952380952	0.975900073	3	79	79	80	21.83715842	17.64729098	19.66436579	7.188838486	1.67480451	4.189867445	18.76402771	19.61155678	20.50730342	93	91	91.85714286	0.476190476	0.690065559	2	91.5	92	92	108	106	106.5714286	0.619047619	0.786795792	2	106	106	107	55	55	55	0
156818	36.7	35.4	36.3	0.343333333	0.585946528	1.3	36	36.6	36.7	114	95	103.2857143	50.57142857	7.111359123	19	97.5	103	108	44	11	20.71428571	112.2380952	10.59424821	33	18	18	18	96.38044703	93.8160313	95.22243942	6.821279667	1.190036322	2.564415723	94.71742159	95.32699947	95.82487994	112	88	99.33333333	145.3333333	12.05542755	24	93	98	105	71	52	63	97
156818	36.5	35.4	35.8	0.37	0.608276253	1.1	35.45	35.5	36	114	103	107.1666667	16.96666667	4.119061382	11	104.5	106	109	44	18	22.33333333	112.6666667	10.61445555	26	18	18	18	96.38044703	93.8160313	95.22243942	6.821279667	1.190036322	2.564415723	94.71742159	95.32699947	95.82487994	112	88	96.66666667	177.3333333	13.31665624	24	89	90	101	71	50	57.66666667	134.3333333
156818	36.8	36.7	36.77142857	0.002380952	0.048795004	0.1	36.75	36.8	36.8	130	59	99.42857143	854.952381	29.23956875	71	78.5	107	121.5	18	2	10.71428571	37.9047619	6.156684327	16	6	12	15.5	96.38044703	93.8160313	95.22243942	6.821279667	1.190036322	2.564415723	94.71742159	95.32699947	95.82487994	90	72	82	84	9.16515139	18	78	84	87	54	41	47.66666667	42.33333333
156818	36.8	36.6	36.7	0.008	0.089442719	0.2	36.625	36.7	36.775	126	59	98	986	31.40063694	67	69.75	109	123.5	22	14	18.66666667	8.666666667	2.943920289	8	17.25	19	20.75	96.38044703	93.8160313	95.22243942	6.821279667	1.190036322	2.564415723	94.71742159	95.32699947	95.82487994	115	72	98.5	379	19.46792233	43	90	103.5	112	69	41	55.5	133.6666667
156818	36.8	36.3	36.64285714	0.02952381	0.171824939	0.5	36.6	36.7	36.75	139	79	102.7142857	619.9047619	24.8978867	60	84	90	121.5	19	2	11.85714286	49.47619048	7.033931367	17	7	16	16	96.38044703	93.8160313	95.22243942	6.821279667	1.190036322	2.564415723	94.71742159	95.32699947	95.82487994	138	88	110.3333333	646.3333333	25.42308662	50	96.5	105	121.5	90	58	71.33333333	277.3333333
156818	36.8	34.7	36.12857143	0.559047619	0.74769487	2.1	35.9	36.3	36.65	102	78	86.85714286	70.14285714	8.375133261	24	80.5	86	90.5	20	12	16	8.333333333	2.886751346	8	14.5	16	17.5	96.38044703	93.8160313	95.22243942	6.821279667	1.190036322	2.564415723	94.71742159	95.32699947	95.82487994	105	75	86.2	131.7	11.47606204	30	81	82	88	66	49	55.8	42.7
156818	36.8	36.6	36.65	0.007	0.083666003	0.2	36.6	36.6	36.675	139	110	131.8333333	118.1666667	10.87044924	29	133.75	136	136.75	16	2	7.666666667	43.46666667	6.592925501	14	2.75	5	13.25	96.38044703	93.8160313	95.22243942	6.821279667	1.190036322	2.564415723	94.71742159	95.32699947	95.82487994	138	114	125.6666667	144.3333333	12.01388086	24	119.5	125	131.5	90	68	79.33333333	121.3333333
156818	36.8	36.7	36.76666667	0.002666667	0.051639778	0.1	36.725	36.8	36.8	133	107	124.1666667	104.5666667	10.2257844	26	119.25	128	131.5	12	2	5.6	17.3	4.159326869	10	2	5	7	96.38044703	93.8160313	95.22243942	6.821279667	1.190036322	2.564415723	94.71742159	95.32699947	95.82487994	106	84	93.33333333	129.3333333	11.37248141	22	87	90	98	57	48	53	21
156818	36.5	36.4	36.45714286	0.002857143	0.053452248	0.1	36.4	36.5	36.5	113	97	108	30.66666667	5.537749242	16	106.5	109	112	31	18	23	18.33333333	4.281744193	13	21	22	24	96.38044703	93.8160313	95.22243942	6.821279667	1.190036322	2.564415723	94.71742159	95.32699947	95.82487994	124	94	107.6666667	230.3333333	15.17673658	30	99.5	105	114.5	64	61	62.66666667	2.333333333
156818	36.6	36.5	36.53333333	0.002666667	0.051639778	0.1	36.5	36.5	36.575	123	106	112.5	43.1	6.565059025	17	107.5	111	116	23	20	21.83333333	0.966666667	0.98319208	3	22	22	22	96.38044703	93.8160313	95.22243942	6.821279667	1.190036322	2.564415723	94.71742159	95.32699947	95.82487994	124	99	107.25	130.9166667	11.44188213	25	100.5	103	109.75	63	61	62	1.333333333
156818	36.5	36.4	36.45	0.003	0.054772256	0.1	36.4	36.45	36.5	112	94	102.1666667	62.96666667	7.935153853	18	97	99	109.25	31	17	21.33333333	33.46666667	5.785038173	14	18	18	24	96.38044703	93.8160313	95.22243942	6.821279667	1.190036322	2.564415723	94.71742159	95.32699947	95.82487994	94	94	94	0	0	0	94	94	94	66	64	65	2
156818	36.7	36.5	36.63333333	0.006666667	0.081649658	0.2	36.6	36.65	36.7	105	95	99	16.4	4.049691346	10	96.25	97.5	101.75	18	11	16.66666667	7.866666667	2.804757862	7	17.25	18	18	96.38044703	93.8160313	95.22243942	6.821279667	1.190036322	2.564415723	94.71742159	95.32699947	95.82487994	98	98	98	107.3671428	7.017601948	0	98	98	98	66	66	66	59.94896076
157475	37.5	37.4	37.43333333	0.002666667	0.051639778	0.1	37.4	37.4	37.475	92	61	74.5	214.7	14.65264481	31	61.25	73	86.25	20	12	15.16666667	13.76666667	3.710345896	8	12	14	18.25	96.38044703	93.8160313	95.22243942	6.821279667	1.190036322	2.564415723	94.71742159	95.32699947	95.82487994	202	174	188	392	19.79898987	28	181	188	195	98	93	95.5	12.5
157475	37.4	37.3	37.36666667	0.002666667	0.051639778	0.1	37.325	37.4	37.4	80	65	72.5	52.3	7.231873893	15	65.75	73	78.75	21	12	14.5	15.9	3.987480407	9	12	12	16.5	96.38044703	93.8160313	95.22243942	6.821279667	1.190036322	2.564415723	94.71742159	95.32699947	95.82487994	134	130	132	8	2.828427125	4	131	132	133	79	74	76.5	12.5
157475	37.5	37.4	37.47142857	0.002380952	0.048795004	0.1	37.45	37.5	37.5	78	72	74.85714286	3.476190476	1.864454471	6	74	75	75.5	16	13	13.85714286	1.142857143	1.069044968	3	13	14	14	96.38044703	93.8160313	95.22243942	6.821279667	1.190036322	2.564415723	94.71742159	95.32699947	95.82487994	122.6782236	109.3616941	115.8546631	107.3671428	7.017601948	13.31652955	113.054357	115.7655306	118.5437164	69.55779401	60.93129354	64.89638183	59.94896076
157475	37.5	37.4	37.41666667	0.001666667	0.040824829	0.1	37.4	37.4	37.4	76	62	69	34.4	5.865151319	14	64	69.5	73.5	14	12	12.66666667	0.666666667	0.816496581	2	12	12.5	13	96.38044703	93.8160313	95.22243942	6.821279667	1.190036322	2.564415723	94.71742159	95.32699947	95.82487994	147	147	147	107.3671428	7.017601948	0	147	147	147	80	80	80	59.94896076
157475	37.4	37.3	37.37142857	0.002380952	0.048795004	0.1	37.35	37.4	37.4	78	65	67.28571429	23.57142857	4.855041562	13	65	65	66.5	12	12	12	0	0	0	12	12	12	96.38044703	93.8160313	95.22243942	6.821279667	1.190036322	2.564415723	94.71742159	95.32699947	95.82487994	130	130	130	107.3671428	7.017601948	0	130	130	130	74	74	74	59.94896076
157475	37.5	37.4	37.45	0.003	0.054772256	0.1	37.4	37.45	37.5	65	65	65	0	0	0	65	65	65	12	12	12	0	0	0	12	12	12	96.38044703	93.8160313	95.22243942	6.821279667	1.190036322	2.564415723	94.71742159	95.32699947	95.82487994	119	119	119	107.3671428	7.017601948	0	119	119	119	75	75	75	59.94896076
157475	37.5	37.4	37.41428571	0.001428571	0.037796447	0.1	37.4	37.4	37.4	62	61	61.14285714	0.142857143	0.377964473	1	61	61	61	12	12	12	0	0	0	12	12	12	96.38044703	93.8160313	95.22243942	6.821279667	1.190036322	2.564415723	94.71742159	95.32699947	95.82487994	122.6782236	109.3616941	115.8546631	107.3671428	7.017601948	13.31652955	113.054357	115.7655306	118.5437164	69.55779401	60.93129354	64.89638183	59.94896076
157475	37.4	37.4	37.4	0	0	0	37.4	37.4	37.4	61	61	61	0	0	0	61	61	61	12	12	12	0	0	0	12	12	12	96.38044703	93.8160313	95.22243942	6.821279667	1.190036322	2.564415723	94.71742159	95.32699947	95.82487994	122.6782236	109.3616941	115.8546631	107.3671428	7.017601948	13.31652955	113.054357	115.7655306	118.5437164	69.55779401	60.93129354	64.89638183	59.94896076
157475	36.1	33.5	35	1.09	1.044030651	2.6	34.35	34.7	36	84	64	72.57142857	58.61904762	7.656307701	20	66	72	78	17	12	12.85714286	3.476190476	1.864454471	5	12	12	12.5	96.38044703	93.8160313	95.22243942	6.821279667	1.190036322	2.564415723	94.71742159	95.32699947	95.82487994	122.6782236	109.3616941	115.8546631	107.3671428	7.017601948	13.31652955	113.054357	115.7655306	118.5437164	69.55779401	60.93129354	64.89638183	59.94896076
157475	36.1	30.3	34.15	4.109166667	2.027107956	5.8	33.65	34.7	35.325	80	66	73.85714286	35.47619048	5.956189258	14	69	76	78.5	17	12	12.71428571	3.571428571	1.889822365	5	12	12	12	96.38044703	93.8160313	95.22243942	6.821279667	1.190036322	2.564415723	94.71742159	95.32699947	95.82487994	140	140	140	107.3671428	7.017601948	0	140	140	140	78	78	78	59.94896076
157475	37.5	36.7	37.36666667	0.106666667	0.326598632	0.8	37.5	37.5	37.5	84	74	77.83333333	15.76666667	3.970726214	10	75	76.5	80.25	23	13	16.5	14.7	3.834057903	10	14	15	18.25	96.38044703	93.8160313	95.22243942	6.821279667	1.190036322	2.564415723	94.71742159	95.32699947	95.82487994	122.6782236	109.3616941	115.8546631	107.3671428	7.017601948	13.31652955	113.054357	115.7655306	118.5437164	69.55779401	60.93129354	64.89638183	59.94896076
157475	36.1	33.5	34.41666667	0.777666667	0.881854107	2.6	34.1	34.2	34.375	84	64	71	65.6	8.099382693	20	64.5	68.5	75.5	17	12	13	4	2	5	12	12	12.75	96.38044703	93.8160313	95.22243942	6.821279667	1.190036322	2.564415723	94.71742159	95.32699947	95.82487994	126	126	126	107.3671428	7.017601948	0	126	126	126	75	75	75	59.94896076
158449	35.6593046	34.932376	35.38857479	0.632894819	0.301055086	0.726928602	35.28180712	35.45314776	35.5635418	113	109	111.3333333	3.466666667	1.861898673	4	110	111.5	113	38	33	35.16666667	4.566666667	2.136976057	5	33.25	35	36.75	98	96	97.33333333	0.666666667	0.816496581	2	97	97.5	98	120	105	112.4285714	43.61904762	6.60447179	15	107.5	109	119	76	65	70.28571429	20.23809524
158449	35.6593046	34.932376	35.38857479	0.632894819	0.301055086	0.726928602	35.28180712	35.45314776	35.5635418	112	107	109.5	3.5	1.870828693	5	108.25	109.5	110.75	42	33	38.66666667	10.26666667	3.204163958	9	38	39	40.75	98	96	96.66666667	0.666666667	0.816496581	2	96	96.5	97	119	101	109.7142857	51.9047619	7.204495951	18	104.5	107	116	71	61	66.57142857	18.28571429
158449	35.6593046	34.932376	35.38857479	0.632894819	0.301055086	0.726928602	35.28180712	35.45314776	35.5635418	105	102	103.8571429	0.80952381	0.899735411	3	104	104	104	39	31	35.57142857	6.285714286	2.507132682	8	35	36	36.5	97	96	96.85714286	0.142857143	0.377964473	1	97	97	97	121	109	117.625	21.125	4.596194078	12	116.5	119.5	121	76	67	71.625	11.69642857
158449	35.6593046	34.932376	35.38857479	0.632894819	0.301055086	0.726928602	35.28180712	35.45314776	35.5635418	109	107	108.5	0.7	0.836660027	2	108.25	109	109	39	31	36.16666667	9.766666667	3.125166662	8	34.75	37	38.5	97	93	95.66666667	1.866666667	1.366260102	4	96	96	96	116	110	113.4285714	4.619047619	2.149196971	6	112.5	114	114.5	71	66	69.14285714	2.476190476
158449	35.6593046	34.932376	35.38857479	0.632894819	0.301055086	0.726928602	35.28180712	35.45314776	35.5635418	104	102	103.5	0.7	0.836660027	2	103.25	104	104	36	31	34	4.4	2.097617696	5	32.5	34.5	35.75	97	96	96.83333333	0.166666667	0.40824829	1	97	97	97	120	106	112	30.66666667	5.537749242	14	108	111	115.5	72	58	67.42857143	23.28571429
158449	35.6593046	34.932376	35.38857479	0.632894819	0.301055086	0.726928602	35.28180712	35.45314776	35.5635418	112	109	110.1666667	1.366666667	1.169045194	3	109.25	110	110.75	39	30	35.33333333	15.06666667	3.881580434	9	32.25	37	38	98	97	97.83333333	0.166666667	0.40824829	1	98	98	98	115	107	111.8571429	7.80952381	2.794552524	8	110.5	112	114	72	64	68.85714286	8.80952381
158449	35.6593046	34.932376	35.38857479	0.632894819	0.301055086	0.726928602	35.28180712	35.45314776	35.5635418	113	109	110.4285714	2.285714286	1.511857892	4	109.5	110	111	38	31	35.28571429	7.238095238	2.690370837	7	33.5	36	37.5	98	97	97.71428571	0.238095238	0.487950036	1	97.5	98	98	118	105	111	19.42857143	4.40778532	13	107.75	110.5	114.25	72	64	67.75	8.785714286
158449	33.1	33	33.03333333	0.002666667	0.051639778	0.1	33	33	33.075	107	103	104.8571429	1.80952381	1.345185418	4	104	105	105.5	37	24	28.57142857	27.61904762	5.255382728	13	25	26	31.5	99	98	98.57142857	0.285714286	0.534522484	1	98	99	99	102	83	90.75	54.21428571	7.363035088	19	85.75	87	97.5	60	50	54.25	14.78571429
158449	33	33	33	0	0	0	33	33	33	109	104	106.5714286	2.952380952	1.718249386	5	105.5	107	107.5	40	25	34.42857143	32.28571429	5.682051943	15	31.5	37	38	99	96	98	1.333333333	1.154700538	3	97.5	98	99	107	86	99	61.14285714	7.819389819	21	96.25	101.5	104.25	67	52	59.75	26.21428571
158449	35.6593046	34.932376	35.38857479	0.632894819	0.301055086	0.726928602	35.28180712	35.45314776	35.5635418	105	102	103.5	1.1	1.048808848	3	103	103.5	104	40	31	35.83333333	13.36666667	3.656045222	9	33	36.5	38.5	97	97	97	0	0	0	97	97	97	122	118	120.1428571	2.476190476	1.573591585	4	119	121	121	76	67	73.14285714	9.142857143
158449	35.6593046	34.932376	35.38857479	0.632894819	0.301055086	0.726928602	35.28180712	35.45314776	35.5635418	111	107	109	1.333333333	1.154700538	4	109	109	109	39	31	35.71428571	9.904761905	3.14718317	8	34	36	38	97	94	96	1	1	3	96	96	96.5	115	110	112.875	3.839285714	1.959409532	5	111	113.5	114.25	71	66	68.875	3.553571429
158449	35.6593046	34.932376	35.38857479	0.632894819	0.301055086	0.726928602	35.28180712	35.45314776	35.5635418	111	107	109	1.6	1.264911064	4	109	109	109	39	32	35.83333333	6.566666667	2.562550813	7	34.5	36	37.5	99	94	97	3.6	1.897366596	5	96.25	97	98.5	120	111	114.4285714	8.952380952	2.992052966	9	112.5	114	115.5	74	66	70.85714286	7.80952381
158856	33	32.9	32.93333333	0.002666667	0.051639778	0.1	32.9	32.9	32.975	98	83	90	40.8	6.387487769	15	85.25	88.5	95.5	24	15	19.66666667	14.66666667	3.829708431	9	16.75	19.5	23	98	88	92.83333333	17.36666667	4.16733328	10	89.5	92.5	96.25	104	88	94.66666667	50.66666667	7.118052168	16	88.5	93	100.5	55	49	51.5	7.9
158856	32.9	32.9	32.9	0	0	0	32.9	32.9	32.9	102	86	96.42857143	34.28571429	5.855400438	16	94	98	100.5	24	15	22	13	3.605551275	9	21.5	24	24	98	88	95.42857143	12.28571429	3.505098328	10	95.5	97	97	107	90	101.5714286	40.28571429	6.347102826	17	99	104	106	58	49	54.57142857	8.952380952
158856	32.9	32.9	32.9	0	0	0	32.9	32.9	32.9	107	106	106.6666667	0.266666667	0.516397779	1	106.25	107	107	24	24	24	0	0	0	24	24	24	95	92	92.83333333	1.366666667	1.169045194	3	92	92.5	93	112	89	103.8571429	66.47619048	8.153293229	23	100	106	110	63	57	60.42857143	5.952380952
158856	32.9	32.9	32.9	0	0	0	32.9	32.9	32.9	107	100	103.8333333	10.16666667	3.188521078	7	101.25	104	106.75	24	24	24	0	0	0	24	24	24	97	95	96.33333333	1.066666667	1.032795559	2	95.5	97	97	108	98	104.3333333	15.86666667	3.983298466	10	102	106	107	59	56	57.5	1.1
158856	33.5	32.8	33.11666667	0.069666667	0.263944439	0.7	32.925	33.1	33.275	92	91	91.5	0.3	0.547722558	1	91	91.5	92	16	13	14.66666667	1.066666667	1.032795559	3	14.25	15	15	96.38044703	93.8160313	95.22243942	6.821279667	1.190036322	2.564415723	94.71742159	95.32699947	95.82487994	193	179	186.25	40.91666667	6.396613687	14	182	186.5	190.75	114	95	102.25	66.91666667
158856	33	32.8	32.91666667	0.009666667	0.098319208	0.2	32.825	32.95	33	90	80	85.33333333	15.06666667	3.881580434	10	82.75	85.5	88.25	24	15	20	18	4.242640687	9	17.25	20.5	23.25	96.38044703	93.8160313	95.22243942	6.821279667	1.190036322	2.564415723	94.71742159	95.32699947	95.82487994	158	120	136.3333333	200.2666667	14.15156057	38	127.75	132.5	144.75	87	70	78	38
158856	32.9	32.8	32.87142857	0.002380952	0.048795004	0.1	32.85	32.9	32.9	107	105	106.1428571	0.80952381	0.899735411	2	105.5	106	107	24	24	24	0	0	0	24	24	24	94	92	92.85714286	0.476190476	0.690065559	2	92.5	93	93	128	106	117.4285714	101.2857143	10.0640804	22	110	112	128	67	61	64.28571429	6.904761905
158856	32.9	32.8	32.86666667	0.002666667	0.051639778	0.1	32.825	32.9	32.9	106	105	105.6666667	0.266666667	0.516397779	1	105.25	106	106	24	24	24	0	0	0	24	24	24	94	90	92.16666667	2.166666667	1.471960144	4	91.25	92.5	93	130	128	128.6666667	0.666666667	0.816496581	2	128	128.5	129	69	67	67.83333333	0.966666667
158856	33	32.9	32.98571429	0.001428571	0.037796447	0.1	33	33	33	86	78	81.57142857	9.952380952	3.154739443	8	79	82	83.5	18	8	13.66666667	26.33333333	5.131601439	10	11.5	15	16.5	96.38044703	93.8160313	95.22243942	6.821279667	1.190036322	2.564415723	94.71742159	95.32699947	95.82487994	135	102	119.4285714	144.2857143	12.01189886	33	111	120	128.5	78	61	70	40.33333333
158856	33	33	33	0	0	0	33	33	33	85	78	81.5	8.3	2.880972058	7	79	82.5	83	27	8	18.5	81.66666667	9.036961141	19	12.5	19.5	25.5	93	85	90.33333333	21.33333333	4.618802154	8	89	93	93	117	81	99.42857143	209.6190476	14.47822667	36	87	102	111	67	52	58.14285714	37.14285714
158856	34.2	33.2	33.67142857	0.132380952	0.363841933	1	33.4	33.7	33.9	93	85	91	7.333333333	2.708012802	8	91.5	92	92	16	11	13	3.333333333	1.825741858	5	11.5	13	14	96.38044703	93.8160313	95.22243942	6.821279667	1.190036322	2.564415723	94.71742159	95.32699947	95.82487994	190	169	177	95.33333333	9.763879011	21	169.75	174.5	181.75	114	84	99.5	153
158856	34.8	33.7	34.21428571	0.168095238	0.409994193	1.1	33.9	34.2	34.5	94	85	91.42857143	8.952380952	2.992052966	9	91.5	92	93	17	11	13.57142857	5.285714286	2.299068134	6	11.5	14	15	96.38044703	93.8160313	95.22243942	6.821279667	1.190036322	2.564415723	94.71742159	95.32699947	95.82487994	192	169	179.4	103.3	10.16366076	23	170	179	187	102	84	94.2	48.2
159510	35.2	34.7	35.01428571	0.044761905	0.211570094	0.5	34.85	35.1	35.2	93	62	75.85714286	156.4761905	12.50904435	31	65	74	86	19	2	13.42857143	28.95238095	5.380741673	17	13.5	15	15.5	99	98	98.5	0.3	0.547722558	1	98	98.5	99	150	87	118.5	520.5714286	22.81603446	63	102	115	136.75	70	40	55.875	108.9821429
159510	35.4	35.1	35.25714286	0.012857143	0.113389342	0.3	35.2	35.2	35.35	74	62	67.85714286	24.47619048	4.947341759	12	64	67	72	18	13	15.57142857	2.619047619	1.618347187	5	15	15	16.5	99	98	98.57142857	0.285714286	0.534522484	1	98	99	99	142	87	116.875	372.125	19.29054172	55	102	119	131	64	40	54.25	71.35714286
159510	35.5	35.3	35.43333333	0.006666667	0.081649658	0.2	35.4	35.45	35.5	80	65	73.83333333	30.56666667	5.52871293	15	71	75	77.5	18	12	15.66666667	4.666666667	2.160246899	6	15	16	17	99	98	98.75	0.25	0.5	1	98.75	99	99	144	117	136	97.33333333	9.865765725	27	133	139	143	64	58	62	5
159510	35.8	35.5	35.71666667	0.013666667	0.116904519	0.3	35.7	35.75	35.8	76	64	69	27.2	5.215361924	12	65.25	67	73.25	18	15	15.5	1.5	1.224744871	3	15	15	15	96.38044703	93.8160313	95.22243942	6.821279667	1.190036322	2.564415723	94.71742159	95.32699947	95.82487994	132	117	125.6666667	37.06666667	6.08824003	15	121.25	127.5	130	59	51	55.66666667	10.26666667
159510	36.5	36.2	36.37142857	0.012380952	0.111269728	0.3	36.3	36.4	36.45	72	66	68.57142857	7.285714286	2.699206233	6	66	69	70.5	17	15	16.14285714	0.476190476	0.690065559	2	16	16	16.5	96.38044703	93.8160313	95.22243942	6.821279667	1.190036322	2.564415723	94.71742159	95.32699947	95.82487994	132	102	113.5	135.1428571	11.62509601	30	105.25	108	124.25	60	47	52.875	22.125
159510	36.4	36.1	36.25	0.011	0.104880885	0.3	36.2	36.25	36.3	72	63	67.5	17.1	4.135214626	9	63.75	67.5	71.25	17	14	15.5	1.1	1.048808848	3	15	15.5	16	96.38044703	93.8160313	95.22243942	6.821279667	1.190036322	2.564415723	94.71742159	95.32699947	95.82487994	132	109	119	87.2	9.338094024	23	111	119	124.75	60	48	53	22.4
159510	36.7	36.4	36.53333333	0.010666667	0.103279556	0.3	36.5	36.5	36.575	73	66	68.66666667	8.266666667	2.875181154	7	66.25	68	70.5	17	14	15.83333333	0.966666667	0.98319208	3	16	16	16	96.38044703	93.8160313	95.22243942	6.821279667	1.190036322	2.564415723	94.71742159	95.32699947	95.82487994	137	100	112.2857143	228.5714286	15.11857892	37	102.5	106	119	64	47	53.71428571	47.23809524
159510	37	36.8	36.9	0.008	0.089442719	0.2	36.825	36.9	36.975	76	72	74.16666667	2.166666667	1.471960144	4	73.25	74.5	75	17	16	16.16666667	0.166666667	0.40824829	1	16	16	16	96.38044703	93.8160313	95.22243942	6.821279667	1.190036322	2.564415723	94.71742159	95.32699947	95.82487994	127	123	125.8333333	2.566666667	1.602081979	4	125.25	126.5	127	60	57	58.33333333	1.066666667
159510	35.9	35.7	35.82857143	0.005714286	0.075592895	0.2	35.8	35.8	35.9	68	62	64.42857143	4.285714286	2.070196678	6	63	64	65.5	15	15	15	0	0	0	15	15	15	96.38044703	93.8160313	95.22243942	6.821279667	1.190036322	2.564415723	94.71742159	95.32699947	95.82487994	130	110	118.2857143	52.23809524	7.227592631	20	113	117	122.5	58	48	52	12.66666667
159510	36.1	35.9	35.96666667	0.006666667	0.081649658	0.2	35.9	35.95	36	63	62	62.66666667	0.266666667	0.516397779	1	62.25	63	63	15	14	14.83333333	0.166666667	0.40824829	1	15	15	15	96.38044703	93.8160313	95.22243942	6.821279667	1.190036322	2.564415723	94.71742159	95.32699947	95.82487994	114	110	111	2.8	1.673320053	4	110	110	111.5	50	48	48.5	0.7
159510	37.1	36.9	37.01428571	0.008095238	0.089973541	0.2	36.95	37	37.1	86	72	76	23	4.795831523	14	73.5	74	76.5	18	16	16.71428571	0.571428571	0.755928946	2	16	17	17	96.38044703	93.8160313	95.22243942	6.821279667	1.190036322	2.564415723	94.71742159	95.32699947	95.82487994	129	106	123.7142857	64.57142857	8.03563492	23	124.5	127	127.5	62	56	58.42857143	3.619047619
159510	37.2	37.1	37.13333333	0.002666667	0.051639778	0.1	37.1	37.1	37.175	87	73	78.83333333	38.16666667	6.177917664	14	74.25	76.5	84	22	15	17.33333333	6.666666667	2.581988897	7	15.5	17	17.75	96.38044703	93.8160313	95.22243942	6.821279667	1.190036322	2.564415723	94.71742159	95.32699947	95.82487994	129	99	111	189.2	13.75499909	30	101.5	104.5	122.5	62	48	54.33333333	33.06666667
159655	37.6	37.4	37.5	0.008	0.089442719	0.2	37.425	37.5	37.575	95	90	92.33333333	3.066666667	1.751190072	5	91.25	92.5	93	21.83715842	17.64729098	19.66436579	7.188838486	1.67480451	4.189867445	18.76402771	19.61155678	20.50730342	96.38044703	93.8160313	95.22243942	6.821279667	1.190036322	2.564415723	94.71742159	95.32699947	95.82487994	111	101	105.6666667	11.86666667	3.444802849	10	103.75	106	106.75	66	63	64.66666667	1.066666667
159655	37.1	36.9	36.98571429	0.004761905	0.069006556	0.2	36.95	37	37	89	86	87.14285714	0.80952381	0.899735411	3	87	87	87	21.83715842	17.64729098	19.66436579	7.188838486	1.67480451	4.189867445	18.76402771	19.61155678	20.50730342	96.38044703	93.8160313	95.22243942	6.821279667	1.190036322	2.564415723	94.71742159	95.32699947	95.82487994	108	95	97.42857143	21.95238095	4.685336802	13	95.5	96	96	63	57	58.14285714	4.80952381
159655	37	36.9	36.93333333	0.002666667	0.051639778	0.1	36.9	36.9	36.975	88	86	87	0.4	0.632455532	2	87	87	87	21.83715842	17.64729098	19.66436579	7.188838486	1.67480451	4.189867445	18.76402771	19.61155678	20.50730342	96.38044703	93.8160313	95.22243942	6.821279667	1.190036322	2.564415723	94.71742159	95.32699947	95.82487994	96	95	95.66666667	0.266666667	0.516397779	1	95.25	96	96	57	57	57	0
159655	36.6	27.2	32.56666667	23.42333333	4.839765835	9.4	30.55	33.9	35.25	88	85	86.25	2.25	1.5	3	85	86	87.25	21.83715842	17.64729098	19.66436579	7.188838486	1.67480451	4.189867445	18.76402771	19.61155678	20.50730342	99	99	99	0	0	0	99	99	99	101	82	93.4	50.3	7.092249291	19	93	94	97	57	44	51.4	22.3
159655	36.6	36.6	36.6	0	0	0	36.6	36.6	36.6	88	87	87.8	0.2	0.447213595	1	88	88	88	21.83715842	17.64729098	19.66436579	7.188838486	1.67480451	4.189867445	18.76402771	19.61155678	20.50730342	99	99	99	6.821279667	1.190036322	0	99	99	99	110	93	101.8	36.7	6.058052492	17	101	102	103	63	53	58.2	13.7
159655	36.8	36.8	36.8	0	0	0	36.8	36.8	36.8	86	84	84.83333333	0.566666667	0.752772653	2	84.25	85	85	21.83715842	17.64729098	19.66436579	7.188838486	1.67480451	4.189867445	18.76402771	19.61155678	20.50730342	96.38044703	93.8160313	95.22243942	6.821279667	1.190036322	2.564415723	94.71742159	95.32699947	95.82487994	98	93	96.33333333	4.266666667	2.065591118	5	95.25	97	98	58	55	56.5	1.9
159655	36.8	36.6	36.65	0.007	0.083666003	0.2	36.6	36.6	36.675	90	88	88.66666667	1.066666667	1.032795559	2	88	88	89.5	21.83715842	17.64729098	19.66436579	7.188838486	1.67480451	4.189867445	18.76402771	19.61155678	20.50730342	96.38044703	93.8160313	95.22243942	6.821279667	1.190036322	2.564415723	94.71742159	95.32699947	95.82487994	114	93	102.6666667	70.26666667	8.382521498	21	96	102.5	108.25	70	55	60.16666667	32.56666667
159655	37.5	37.2	37.34285714	0.012857143	0.113389342	0.3	37.25	37.4	37.4	92	89	90	1.333333333	1.154700538	3	89	90	90.5	21.83715842	17.64729098	19.66436579	7.188838486	1.67480451	4.189867445	18.76402771	19.61155678	20.50730342	96.38044703	93.8160313	95.22243942	6.821279667	1.190036322	2.564415723	94.71742159	95.32699947	95.82487994	107	101	103.2857143	6.904761905	2.627691364	6	101	102	105.5	65	62	63.57142857	1.285714286
159655	37.4	37.1	37.23333333	0.010666667	0.103279556	0.3	37.2	37.2	37.275	90	87	88.66666667	1.066666667	1.032795559	3	88.25	89	89	21.83715842	17.64729098	19.66436579	7.188838486	1.67480451	4.189867445	18.76402771	19.61155678	20.50730342	99	99	99	6.821279667	1.190036322	0	99	99	99	105	97	100.8333333	7.366666667	2.714160398	8	99.5	101	101.75	64	60	62.16666667	2.166666667
159655	37.1	37	37.06666667	0.002666667	0.051639778	0.1	37.025	37.1	37.1	89	87	87.5	0.7	0.836660027	2	87	87	87.75	21.83715842	17.64729098	19.66436579	7.188838486	1.67480451	4.189867445	18.76402771	19.61155678	20.50730342	96.38044703	93.8160313	95.22243942	6.821279667	1.190036322	2.564415723	94.71742159	95.32699947	95.82487994	115	95	103.8333333	64.56666667	8.035338616	20	97	104	108.75	66	58	61.66666667	10.66666667
159655	36.9	36.8	36.84285714	0.002857143	0.053452248	0.1	36.8	36.8	36.9	85	84	84.71428571	0.238095238	0.487950036	1	84.5	85	85	21.83715842	17.64729098	19.66436579	7.188838486	1.67480451	4.189867445	18.76402771	19.61155678	20.50730342	96.38044703	93.8160313	95.22243942	6.821279667	1.190036322	2.564415723	94.71742159	95.32699947	95.82487994	98	96	97.28571429	0.571428571	0.755928946	2	97	97	98	58	56	57.28571429	0.571428571
159655	36.9	36.9	36.9	0	0	0	36.9	36.9	36.9	88	85	85.66666667	1.466666667	1.211060142	3	85	85	85.75	21.83715842	17.64729098	19.66436579	7.188838486	1.67480451	4.189867445	18.76402771	19.61155678	20.50730342	96.38044703	93.8160313	95.22243942	6.821279667	1.190036322	2.564415723	94.71742159	95.32699947	95.82487994	97	95	96.33333333	0.666666667	0.816496581	2	96	96.5	97	58	57	57.5	0.3
160084	37.3	37.3	37.3	0	0	0	37.3	37.3	37.3	62	52	57.16666667	18.16666667	4.262237284	10	54	57	60.75	22	14	17.83333333	11.36666667	3.371448749	8	14.75	18.5	20	98	96	97.33333333	0.666666667	0.816496581	2	97	97.5	98	108	77	94.16666667	164.1666667	12.81275406	31	84	98	103	50	46	47.5	2.3
160084	37.3	37.3	37.3	0	0	0	37.3	37.3	37.3	63	54	58	12.66666667	3.559026084	9	55.5	57	60.5	28	14	20.85714286	20.80952381	4.561745698	14	18.5	21	23	99	98	98.42857143	0.285714286	0.534522484	1	98	98	99	109	77	95.625	112.8392857	10.62258376	32	91.25	94	103.5	48	43	46.125	3.839285714
160084	37.4	37.2	37.32857143	0.005714286	0.075592895	0.2	37.3	37.3	37.4	74	63	69	13	3.605551275	11	67.5	69	71	27	17	20.71428571	10.9047619	3.302235895	10	19	20	21.5	98	95	96.42857143	1.285714286	1.133893419	3	96	96	97	118	101	110	41.66666667	6.454972244	17	105	111	115	54	44	49.14285714	15.80952381
160084	37.4	33.9	36.78571429	1.628095238	1.275968353	3.5	37.15	37.3	37.3	77	63	70	24	4.898979486	14	67	69	73.5	23	19	20.57142857	3.285714286	1.812653934	4	19	20	22	96	93	95.14285714	1.476190476	1.214985793	3	94.5	96	96	125	111	116.1428571	21.80952381	4.670066789	14	113	116	117.5	56	47	51.28571429	10.23809524
160084	37.4	37.3	37.33333333	0.002666667	0.051639778	0.1	37.3	37.3	37.375	70	62	66.83333333	12.96666667	3.600925807	8	64.25	67.5	70	29	15	21.5	40.3	6.348228099	14	15.75	21	27	99	97	98.16666667	0.566666667	0.752772653	2	98	98	98.75	114	106	109.6666667	9.066666667	3.011090611	8	107.5	109.5	111.5	58	52	53.66666667	5.066666667
160084	37.3	37.2	37.24285714	0.002857143	0.053452248	0.1	37.2	37.2	37.3	75	53	63	68.33333333	8.266397845	22	57	61	69	24	14	18.14285714	10.47619048	3.236694375	10	16.5	18	19	99	97	98.14285714	0.80952381	0.899735411	2	97.5	98	99	115	105	108.5714286	16.28571429	4.035556255	10	105.5	106	111.5	55	46	50.14285714	11.14285714
160084	37.3	37.2	37.28333333	0.001666667	0.040824829	0.1	37.3	37.3	37.3	61	53	55.83333333	13.36666667	3.656045222	8	53.25	54	58.5	19	14	15.66666667	5.066666667	2.250925735	5	14	14.5	17.25	98	97	97.33333333	0.266666667	0.516397779	1	97	97	97.75	112	104	106.3333333	8.266666667	2.875181154	8	105	105.5	106	51	45	47.33333333	6.266666667
160084	37.3	37.2	37.28333333	0.001666667	0.040824829	0.1	37.3	37.3	37.3	71	62	66.83333333	14.16666667	3.763863264	9	63.75	67.5	69.75	29	14	21.16666667	38.56666667	6.210206652	15	16	21	26	98	95	97	1.2	1.095445115	3	97	97	97.75	119	108	114.8333333	13.36666667	3.656045222	11	115	115.5	116	56	46	51.16666667	14.56666667
160084	37.2	37.2	37.2	0	0	0	37.2	37.2	37.2	78	69	72	13.6	3.687817783	9	69.25	70.5	74	30	18	23	23.2	4.816637832	12	19.25	22	26.25	99	99	99	0	0	0	99	99	99	122	105	113.1666667	32.16666667	5.671566509	17	111	113	115	57	50	54	6.4
160084	37.3	37.2	37.28333333	0.001666667	0.040824829	0.1	37.3	37.3	37.3	68	54	59	31.2	5.585696018	14	54.5	57.5	62	28	14	21	30.4	5.513619501	14	16.5	22.5	24	99	97	98.33333333	0.666666667	0.816496581	2	98	98.5	99	109	89	98	67.66666667	8.22597512	20	92	94	105	48	43	45.28571429	2.571428571
160084	37.4	37.3	37.33333333	0.002666667	0.051639778	0.1	37.3	37.3	37.375	72	65	69.33333333	6.666666667	2.581988897	7	68.25	70	71	27	16	20.16666667	22.96666667	4.792355023	11	16.25	18.5	23.75	99	96	98	1.2	1.095445115	3	98	98	98.75	112	101	107.3333333	19.06666667	4.366539438	11	104.5	108	110.75	48	44	45.66666667	2.666666667
160084	37.3	37.3	37.3	0	0	0	37.3	37.3	37.3	71	63	69	7.333333333	2.708012802	8	69.5	70	70	29	15	25	25	5	14	23.5	27	28.5	98	97	97.57142857	0.285714286	0.534522484	1	97	98	98	119	109	114.4285714	10.28571429	3.207134903	10	113	115	116	58	50	53.85714286	6.80952381
160141	37.6	37.5	37.58571429	0.001428571	0.037796447	0.1	37.6	37.6	37.6	69	53	57.85714286	30.14285714	5.4902511	16	54	57	59	16	12	14.71428571	3.571428571	1.889822365	4	13.5	16	16	97	97	97	0	0	0	97	97	97	154	147	149.7142857	5.904761905	2.429971585	7	148	149	151	71	65	67.28571429	3.571428571
160141	37.6	37.1	37.5	0.04	0.2	0.5	37.525	37.6	37.6	61	53	56.16666667	14.16666667	3.763863264	8	54	54	59.25	16	14	15.5	0.7	0.836660027	2	15.25	16	16	98	97	97.16666667	0.166666667	0.40824829	1	97	97	97	153	148	150	4	2	5	149	149	151	68	66	67.2	0.7
160141	37.6	37.6	37.6	0	0	0	37.6	37.6	37.6	56	54	55	0.8	0.894427191	2	54.25	55	55.75	15	14	14.33333333	0.266666667	0.516397779	1	14	14	14.75	93	93	93	0	0	0	93	93	93	147	144	145.3333333	1.066666667	1.032795559	3	145	145	145.75	63	62	62.66666667	0.266666667
160141	37.6	37.6	37.6	0	0	0	37.6	37.6	37.6	58	54	56.14285714	2.142857143	1.463850109	4	55.5	56	57	16	14	15.14285714	0.476190476	0.690065559	2	15	15	15.5	94	93	93.14285714	0.142857143	0.377964473	1	93	93	93	151	143	147	9.666666667	3.109126351	8	144.5	147	149.5	65	62	63.57142857	1.952380952
160141	37.6	37.5	37.57142857	0.002380952	0.048795004	0.1	37.55	37.6	37.6	68	54	58.28571429	27.9047619	5.282495803	14	54.5	57	60	16	8	13.14285714	8.476190476	2.911389784	8	11.5	15	15	99	93	96.28571429	3.571428571	1.889822365	6	95.5	97	97	159	153	156.1428571	5.142857143	2.267786838	6	154.5	156	158	75	67	70.57142857	6.952380952
160141	37.6	33.1	36.94285714	2.872857143	1.694950484	4.5	37.55	37.6	37.6	68	54	58.85714286	25.47619048	5.047394424	14	55.5	58	60.5	20	8	14	17.66666667	4.203173404	12	11.5	13	17	99	97	97.8	1.2	1.095445115	2	97	97	99	166	155	160	18	4.242640687	11	157	159	163	75	70	72.71428571	3.238095238
160141	37.6	37.6	37.6	0	0	0	37.6	37.6	37.6	58	55	56.5	1.5	1.224744871	3	56	56	57.5	16	15	15.66666667	0.266666667	0.516397779	1	15.25	16	16	94	93	93.16666667	0.166666667	0.40824829	1	93	93	93	151	139	147.7142857	22.9047619	4.785891965	12	146	150	151	68	62	65	3
160141	37.6	37.5	37.58333333	0.001666667	0.040824829	0.1	37.6	37.6	37.6	63	55	58	8	2.828427125	8	56.25	57.5	58.75	16	15	15.16666667	0.166666667	0.40824829	1	15	15	15	96	93	94	1.6	1.264911064	3	93	93.5	94.75	158	147	152	16.4	4.049691346	11	149	152.5	153.75	71	64	66.83333333	6.166666667
160141	37.6	37.6	37.6	0	0	0	37.6	37.6	37.6	81	64	70.57142857	34.95238095	5.912053869	17	67	69	73	17	16	16.85714286	0.142857143	0.377964473	1	17	17	17	97	95	96.14285714	0.476190476	0.690065559	2	96	96	96.5	158	149	152	9.666666667	3.109126351	9	150	151	153	71	65	67.14285714	6.142857143
160141	37.6	37.6	37.6	0	0	0	37.6	37.6	37.6	81	54	66	123.6	11.11755369	27	56.5	65.5	73.75	17	14	16	2.4	1.549193338	3	14.75	17	17	96	93	94.83333333	2.166666667	1.471960144	3	93.5	95.5	96	158	123	147.1428571	129.4761905	11.3787605	35	147	149	153	71	60	65.42857143	14.95238095
160141	37.6	37.5	37.56666667	0.002666667	0.051639778	0.1	37.525	37.6	37.6	70	61	66.5	11.5	3.391164992	9	64.75	67.5	68.75	17	11	15.5	5.1	2.258317958	6	16	16	16.75	97	96	96.66666667	0.266666667	0.516397779	1	96.25	97	97	151	145	148.3333333	7.066666667	2.658320272	6	146	149.5	150	67	65	66	1.2
160141	37.6	37.5	37.56666667	0.002666667	0.051639778	0.1	37.525	37.6	37.6	69	56	59.83333333	21.76666667	4.665476039	13	57.5	59	59	18	12	14.33333333	7.066666667	2.658320272	6	12	14	16	97	96	96.83333333	0.166666667	0.40824829	1	97	97	97	154	126	145.5714286	82.28571429	9.071147352	28	146.5	147	149.5	71	62	66.42857143	7.285714286
160349	36.4	36.3	36.38333333	0.001666667	0.040824829	0.1	36.4	36.4	36.4	124	118	121.5	4.7	2.167948339	6	120.5	122	122.75	21.83715842	17.64729098	19.66436579	7.188838486	1.67480451	4.189867445	18.76402771	19.61155678	20.50730342	96.38044703	93.8160313	95.22243942	6.821279667	1.190036322	2.564415723	94.71742159	95.32699947	95.82487994	122.6782236	109.3616941	115.8546631	107.3671428	7.017601948	13.31652955	113.054357	115.7655306	118.5437164	69.55779401	60.93129354	64.89638183	59.94896076
160349	36.5	36.4	36.45	0.003	0.054772256	0.1	36.4	36.45	36.5	122	115	120	6.4	2.529822128	7	120.25	121	121	21.83715842	17.64729098	19.66436579	7.188838486	1.67480451	4.189867445	18.76402771	19.61155678	20.50730342	96.38044703	93.8160313	95.22243942	6.821279667	1.190036322	2.564415723	94.71742159	95.32699947	95.82487994	122.6782236	109.3616941	115.8546631	107.3671428	7.017601948	13.31652955	113.054357	115.7655306	118.5437164	69.55779401	60.93129354	64.89638183	59.94896076
160349	36.4	36.4	36.4	0	0	0	36.4	36.4	36.4	122	119	120.2857143	0.904761905	0.951189731	3	120	120	120.5	21.83715842	17.64729098	19.66436579	7.188838486	1.67480451	4.189867445	18.76402771	19.61155678	20.50730342	96.38044703	93.8160313	95.22243942	6.821279667	1.190036322	2.564415723	94.71742159	95.32699947	95.82487994	122.6782236	109.3616941	115.8546631	107.3671428	7.017601948	13.31652955	113.054357	115.7655306	118.5437164	69.55779401	60.93129354	64.89638183	59.94896076
160349	36.5	36.4	36.42	0.002	0.04472136	0.1	36.4	36.4	36.4	122	115	119.6666667	6.666666667	2.581988897	7	119.25	120	121.5	21.83715842	17.64729098	19.66436579	7.188838486	1.67480451	4.189867445	18.76402771	19.61155678	20.50730342	96.38044703	93.8160313	95.22243942	6.821279667	1.190036322	2.564415723	94.71742159	95.32699947	95.82487994	122.6782236	109.3616941	115.8546631	107.3671428	7.017601948	13.31652955	113.054357	115.7655306	118.5437164	69.55779401	60.93129354	64.89638183	59.94896076
160349	36.4	36.3	36.34285714	0.002857143	0.053452248	0.1	36.3	36.3	36.4	122	112	117.7142857	16.23809524	4.029652	10	115	118	121	21.83715842	17.64729098	19.66436579	7.188838486	1.67480451	4.189867445	18.76402771	19.61155678	20.50730342	96.38044703	93.8160313	95.22243942	6.821279667	1.190036322	2.564415723	94.71742159	95.32699947	95.82487994	122.6782236	109.3616941	115.8546631	107.3671428	7.017601948	13.31652955	113.054357	115.7655306	118.5437164	69.55779401	60.93129354	64.89638183	59.94896076
160349	36.3	36.3	36.3	0	0	0	36.3	36.3	36.3	120	112	115.3333333	8.666666667	2.943920289	8	113.25	115	116.75	21.83715842	17.64729098	19.66436579	7.188838486	1.67480451	4.189867445	18.76402771	19.61155678	20.50730342	96.38044703	93.8160313	95.22243942	6.821279667	1.190036322	2.564415723	94.71742159	95.32699947	95.82487994	122.6782236	109.3616941	115.8546631	107.3671428	7.017601948	13.31652955	113.054357	115.7655306	118.5437164	69.55779401	60.93129354	64.89638183	59.94896076
160349	36.5	36.4	36.46666667	0.002666667	0.051639778	0.1	36.425	36.5	36.5	123	113	119.1666667	15.76666667	3.970726214	10	116.75	120.5	122	21.83715842	17.64729098	19.66436579	7.188838486	1.67480451	4.189867445	18.76402771	19.61155678	20.50730342	96.38044703	93.8160313	95.22243942	6.821279667	1.190036322	2.564415723	94.71742159	95.32699947	95.82487994	122.6782236	109.3616941	115.8546631	107.3671428	7.017601948	13.31652955	113.054357	115.7655306	118.5437164	69.55779401	60.93129354	64.89638183	59.94896076
160349	36.5	36.4	36.47142857	0.002380952	0.048795004	0.1	36.45	36.5	36.5	123	113	119.1428571	12.47619048	3.532165126	10	117.5	120	121.5	21.83715842	17.64729098	19.66436579	7.188838486	1.67480451	4.189867445	18.76402771	19.61155678	20.50730342	96.38044703	93.8160313	95.22243942	6.821279667	1.190036322	2.564415723	94.71742159	95.32699947	95.82487994	122.6782236	109.3616941	115.8546631	107.3671428	7.017601948	13.31652955	113.054357	115.7655306	118.5437164	69.55779401	60.93129354	64.89638183	59.94896076
160349	36.4	29	35.34285714	7.822857143	2.7969371	7.4	36.4	36.4	36.4	124	112	118.2857143	19.9047619	4.461475306	12	115.5	117	122	21.83715842	17.64729098	19.66436579	7.188838486	1.67480451	4.189867445	18.76402771	19.61155678	20.50730342	96.38044703	93.8160313	95.22243942	6.821279667	1.190036322	2.564415723	94.71742159	95.32699947	95.82487994	118	118	118	107.3671428	7.017601948	0	118	118	118	63	63	63	59.94896076
160349	36.4	27.5	33.3	16.32	4.039801975	8.9	30.275	35.25	36.4	126	116	122.7142857	11.23809524	3.352326839	10	122	124	124.5	21.83715842	17.64729098	19.66436579	7.188838486	1.67480451	4.189867445	18.76402771	19.61155678	20.50730342	96.38044703	93.8160313	95.22243942	6.821279667	1.190036322	2.564415723	94.71742159	95.32699947	95.82487994	101	101	101	107.3671428	7.017601948	0	101	101	101	61	61	61	59.94896076
160349	35.6593046	34.932376	35.38857479	0.632894819	0.301055086	0.726928602	35.28180712	35.45314776	35.5635418	123	119	120.5	1.9	1.378404875	4	120	120	120.75	21.83715842	17.64729098	19.66436579	7.188838486	1.67480451	4.189867445	18.76402771	19.61155678	20.50730342	96.38044703	93.8160313	95.22243942	6.821279667	1.190036322	2.564415723	94.71742159	95.32699947	95.82487994	116	116	116	107.3671428	7.017601948	0	116	116	116	75	75	75	59.94896076
160349	36.4	36.4	36.4	0	0	0	36.4	36.4	36.4	123	112	117.3333333	18.66666667	4.320493799	11	115	116	120.75	21.83715842	17.64729098	19.66436579	7.188838486	1.67480451	4.189867445	18.76402771	19.61155678	20.50730342	96.38044703	93.8160313	95.22243942	6.821279667	1.190036322	2.564415723	94.71742159	95.32699947	95.82487994	118	118	118	107.3671428	7.017601948	0	118	118	118	63	63	63	59.94896076
160578	36.8	27.2	34.41666667	14.43766667	3.79969297	9.6	33.9	36.35	36.625	77	76	76.66666667	0.266666667	0.516397779	1	76.25	77	77	12	8	9.666666667	2.666666667	1.632993162	4	8.25	9.5	10.75	96	95	95.16666667	0.166666667	0.40824829	1	95	95	95	114	109	111.5	12.5	3.535533906	5	110.25	111.5	112.75	56	56	56	0
160578	36.2	31.8	34.45	4.163333333	2.040424792	4.4	33.375	34.9	35.975	88	76	80.8	43.2	6.57267069	12	76	76	88	55	10	23.2	363.2	19.0578068	45	11	13	27	96	91	93.8	6.7	2.588435821	5	91	95	96	135	111	125	156	12.489996	24	120	129	132	61	57	59	4
160578	35.6593046	34.932376	35.38857479	0.632894819	0.301055086	0.726928602	35.28180712	35.45314776	35.5635418	89.93656862	84.17593821	86.8755586	12.47576345	2.246051074	5.760630413	85.54949481	86.7514434	88.06682531	21.83715842	17.64729098	19.66436579	7.188838486	1.67480451	4.189867445	18.76402771	19.61155678	20.50730342	96.38044703	93.8160313	95.22243942	6.821279667	1.190036322	2.564415723	94.71742159	95.32699947	95.82487994	122.6782236	109.3616941	115.8546631	107.3671428	7.017601948	13.31652955	113.054357	115.7655306	118.5437164	69.55779401	60.93129354	64.89638183	59.94896076
160578	35.6593046	34.932376	35.38857479	0.632894819	0.301055086	0.726928602	35.28180712	35.45314776	35.5635418	89.93656862	84.17593821	86.8755586	12.47576345	2.246051074	5.760630413	85.54949481	86.7514434	88.06682531	21.83715842	17.64729098	19.66436579	7.188838486	1.67480451	4.189867445	18.76402771	19.61155678	20.50730342	96.38044703	93.8160313	95.22243942	6.821279667	1.190036322	2.564415723	94.71742159	95.32699947	95.82487994	122.6782236	109.3616941	115.8546631	107.3671428	7.017601948	13.31652955	113.054357	115.7655306	118.5437164	69.55779401	60.93129354	64.89638183	59.94896076
160578	35.6593046	34.932376	35.38857479	0.632894819	0.301055086	0.726928602	35.28180712	35.45314776	35.5635418	89.93656862	84.17593821	86.8755586	12.47576345	2.246051074	5.760630413	85.54949481	86.7514434	88.06682531	21.83715842	17.64729098	19.66436579	7.188838486	1.67480451	4.189867445	18.76402771	19.61155678	20.50730342	96.38044703	93.8160313	95.22243942	6.821279667	1.190036322	2.564415723	94.71742159	95.32699947	95.82487994	122.6782236	109.3616941	115.8546631	107.3671428	7.017601948	13.31652955	113.054357	115.7655306	118.5437164	69.55779401	60.93129354	64.89638183	59.94896076
160578	36.2	35.9	36.05	0.045	0.212132034	0.3	35.975	36.05	36.125	88	76	84	48	6.92820323	12	82	88	88	55	13	31.66666667	457.3333333	21.38535324	42	20	27	41	96	91	92.66666667	8.333333333	2.886751346	5	91	91	93.5	135	135	135	107.3671428	7.017601948	0	135	135	135	61	61	61	59.94896076
160578	36.3	34.5	35.57857143	0.443214286	0.665743408	1.8	35.175	35.8	36.05	80	77	78.42857143	0.952380952	0.975900073	3	78	78	79	15	9	12.28571429	4.238095238	2.058663459	6	11	13	13.5	96	93	94.28571429	0.904761905	0.951189731	3	94	94	94.5	115	114	114.5	0.5	0.707106781	1	114.25	114.5	114.75	58	57	57.5	0.5
160578	36.3	27.2	34.12142857	10.64654762	3.262904782	9.1	33.8	35.45	36.15	79	76	77.57142857	1.285714286	1.133893419	3	77	77	78.5	13	8	9.857142857	3.476190476	1.864454471	5	8.5	9	11	96	94	95	0.666666667	0.816496581	2	94.5	95	95.5	114	109	111.5	12.5	3.535533906	5	110.25	111.5	112.75	57	56	56.5	0.5
160578	35.6593046	34.932376	35.38857479	0.632894819	0.301055086	0.726928602	35.28180712	35.45314776	35.5635418	89.93656862	84.17593821	86.8755586	12.47576345	2.246051074	5.760630413	85.54949481	86.7514434	88.06682531	21.83715842	17.64729098	19.66436579	7.188838486	1.67480451	4.189867445	18.76402771	19.61155678	20.50730342	96.38044703	93.8160313	95.22243942	6.821279667	1.190036322	2.564415723	94.71742159	95.32699947	95.82487994	122.6782236	109.3616941	115.8546631	107.3671428	7.017601948	13.31652955	113.054357	115.7655306	118.5437164	69.55779401	60.93129354	64.89638183	59.94896076
160578	35.6593046	34.932376	35.38857479	0.632894819	0.301055086	0.726928602	35.28180712	35.45314776	35.5635418	89.93656862	84.17593821	86.8755586	12.47576345	2.246051074	5.760630413	85.54949481	86.7514434	88.06682531	21.83715842	17.64729098	19.66436579	7.188838486	1.67480451	4.189867445	18.76402771	19.61155678	20.50730342	96.38044703	93.8160313	95.22243942	6.821279667	1.190036322	2.564415723	94.71742159	95.32699947	95.82487994	122.6782236	109.3616941	115.8546631	107.3671428	7.017601948	13.31652955	113.054357	115.7655306	118.5437164	69.55779401	60.93129354	64.89638183	59.94896076
160578	35.6593046	34.932376	35.38857479	0.632894819	0.301055086	0.726928602	35.28180712	35.45314776	35.5635418	89.93656862	84.17593821	86.8755586	12.47576345	2.246051074	5.760630413	85.54949481	86.7514434	88.06682531	21.83715842	17.64729098	19.66436579	7.188838486	1.67480451	4.189867445	18.76402771	19.61155678	20.50730342	96.38044703	93.8160313	95.22243942	6.821279667	1.190036322	2.564415723	94.71742159	95.32699947	95.82487994	122.6782236	109.3616941	115.8546631	107.3671428	7.017601948	13.31652955	113.054357	115.7655306	118.5437164	69.55779401	60.93129354	64.89638183	59.94896076
160578	35.6593046	34.932376	35.38857479	0.632894819	0.301055086	0.726928602	35.28180712	35.45314776	35.5635418	89.93656862	84.17593821	86.8755586	12.47576345	2.246051074	5.760630413	85.54949481	86.7514434	88.06682531	21.83715842	17.64729098	19.66436579	7.188838486	1.67480451	4.189867445	18.76402771	19.61155678	20.50730342	96.38044703	93.8160313	95.22243942	6.821279667	1.190036322	2.564415723	94.71742159	95.32699947	95.82487994	122.6782236	109.3616941	115.8546631	107.3671428	7.017601948	13.31652955	113.054357	115.7655306	118.5437164	69.55779401	60.93129354	64.89638183	59.94896076
162054	31.9	31.4	31.55714286	0.02952381	0.171824939	0.5	31.45	31.5	31.6	64	63	63.28571429	0.238095238	0.487950036	1	63	63	63.5	16	16	16	0	0	0	16	16	16	99	99	99	0	0	0	99	99	99	168	152	161.8571429	37.80952381	6.148944935	16	159	163	166	78	70	75	7.333333333
162054	31.9	31.4	31.53333333	0.038666667	0.196638416	0.5	31.4	31.45	31.575	64	62	63	0.4	0.632455532	2	63	63	63	16	16	16	0	0	0	16	16	16	99	99	99	0	0	0	99	99	99	163	152	158	24	4.898979486	11	154.25	158	162.5	76	70	73.33333333	5.866666667
162054	36.7	32.3	35.16666667	4.934666667	2.221410963	4.4	33.35	36.55	36.6	71	65	67	4.8	2.19089023	6	66	66	67.5	20	16	16.66666667	2.666666667	1.632993162	4	16	16	16	96.38044703	93.8160313	95.22243942	6.821279667	1.190036322	2.564415723	94.71742159	95.32699947	95.82487994	178	173	175.7142857	5.238095238	2.288688541	5	174	175	178	90	82	84.28571429	7.238095238
162054	35.8	31.5	32.5	2.728	1.651665826	4.3	31.6	31.9	32.275	69	63	65	5.2	2.28035085	6	63.25	64.5	65.75	19	16	16.5	1.5	1.224744871	3	16	16	16	99	99	99	0	0	0	99	99	99	176	163	169	29.6	5.440588203	13	165	168	173.25	82	76	78.5	5.9
162054	34.8	32.2	33.06666667	0.806666667	0.898146239	2.6	32.675	32.9	32.975	62	60	61	0.8	0.894427191	2	60.25	61	61.75	16	16	16	0	0	0	16	16	16	96.38044703	93.8160313	95.22243942	6.821279667	1.190036322	2.564415723	94.71742159	95.32699947	95.82487994	143	138	140.1666667	2.966666667	1.722401424	5	139.25	140	140.75	66	64	65	0.4
162054	36.3	33.2	34.26666667	1.646666667	1.283225104	3.1	33.2	34	34.875	60	59	59.66666667	0.266666667	0.516397779	1	59.25	60	60	16	16	16	0	0	0	16	16	16	96.38044703	93.8160313	95.22243942	6.821279667	1.190036322	2.564415723	94.71742159	95.32699947	95.82487994	148	139	145.2857143	9.238095238	3.039423504	9	145	146	147	68	67	67.42857143	0.285714286
162054	36.8	36.5	36.65714286	0.00952381	0.097590007	0.3	36.6	36.7	36.7	68	65	66	1	1	3	65.5	66	66	16	16	16	0	0	0	16	16	16	96.38044703	93.8160313	95.22243942	6.821279667	1.190036322	2.564415723	94.71742159	95.32699947	95.82487994	178	173	176.2857143	3.904761905	1.97604704	5	175	177	178	85	82	83.85714286	1.476190476
162054	36.8	36.7	36.76666667	0.002666667	0.051639778	0.1	36.725	36.8	36.8	66	65	65.83333333	0.166666667	0.40824829	1	66	66	66	16	16	16	0	0	0	16	16	16	96.38044703	93.8160313	95.22243942	6.821279667	1.190036322	2.564415723	94.71742159	95.32699947	95.82487994	179	177	178.3333333	0.666666667	0.816496581	2	178	178.5	179	85	84	84.83333333	0.166666667
162054	36.5	35.7	35.96666667	0.074666667	0.27325202	0.8	35.9	35.9	35.9	61	60	60.16666667	0.166666667	0.40824829	1	60	60	60	16	16	16	0	0	0	16	16	16	96.38044703	93.8160313	95.22243942	6.821279667	1.190036322	2.564415723	94.71742159	95.32699947	95.82487994	156	141	147.4285714	23.95238095	4.894116974	15	144.5	148	149	73	66	69	6.333333333
162054	36.5	33.2	34.85714286	2.46952381	1.571471861	3.3	33.2	35.7	36.1	60	59	59.71428571	0.238095238	0.487950036	1	59.5	60	60	16	16	16	0	0	0	16	16	16	96.38044703	93.8160313	95.22243942	6.821279667	1.190036322	2.564415723	94.71742159	95.32699947	95.82487994	150	141	146.625	7.125	2.669269563	9	146	147	148	73	67	68.375	3.696428571
162054	36.7	32.1	33.6	4.163333333	2.040424792	4.6	32.2	32.6	34.7	67	61	63.28571429	3.904761905	1.97604704	6	62	63	64	16	16	16	0	0	0	16	16	16	96.38044703	93.8160313	95.22243942	6.821279667	1.190036322	2.564415723	94.71742159	95.32699947	95.82487994	150	138	142.1428571	15.47619048	3.933978962	12	140	141	143	70	63	65.57142857	4.952380952
162054	36.7	32.1	35.01428571	4.561428571	2.135750119	4.6	33.25	36.4	36.7	67	63	64.85714286	1.80952381	1.345185418	4	64	65	65.5	16	16	16	0	0	0	16	16	16	96.38044703	93.8160313	95.22243942	6.821279667	1.190036322	2.564415723	94.71742159	95.32699947	95.82487994	150	140	143.4285714	11.95238095	3.457221565	10	141	143	144.5	70	63	65.14285714	6.142857143
163084	37.5	37.3	37.41428571	0.004761905	0.069006556	0.2	37.4	37.4	37.45	82	79	80.42857143	0.952380952	0.975900073	3	80	80	81	17	15	16.28571429	0.571428571	0.755928946	2	16	16	17	97	92	95.85714286	3.476190476	1.864454471	5	95.5	97	97	92	92	92	107.3671428	7.017601948	0	92	92	92	55	55	55	59.94896076
163084	37.5	26.8	35.92857143	16.20904762	4.026046152	10.7	37.35	37.5	37.5	85	80	82.28571429	3.904761905	1.97604704	5	81	82	83.5	17	15	16.42857143	0.619047619	0.786795792	2	16	17	17	99	95	97.28571429	2.238095238	1.496026483	4	96.5	97	98.5	92	92	92	107.3671428	7.017601948	0	92	92	92	55	55	55	59.94896076
163084	37.5	37.4	37.48333333	0.001666667	0.040824829	0.1	37.5	37.5	37.5	91	73	81.16666667	34.96666667	5.913261931	18	78.75	81.5	82	24	16	19.16666667	10.16666667	3.188521078	8	17	18	21.25	99	95	96.5	2.7	1.643167673	4	95.25	96	97.5	95	95	95	107.3671428	7.017601948	0	95	95	95	53	53	53	59.94896076
163084	37.4	37.4	37.4	0	0	0	37.4	37.4	37.4	80	77	78.83333333	1.366666667	1.169045194	3	78.25	79	79.75	17	15	16.33333333	0.666666667	0.816496581	2	16	16.5	17	98	92	96	4.8	2.19089023	6	95.5	97	97	122.6782236	109.3616941	115.8546631	107.3671428	7.017601948	13.31652955	113.054357	115.7655306	118.5437164	69.55779401	60.93129354	64.89638183	59.94896076
163084	37.5	37.4	37.41666667	0.001666667	0.040824829	0.1	37.4	37.4	37.4	82	81	81.66666667	0.266666667	0.516397779	1	81.25	82	82	17	16	16.66666667	0.266666667	0.516397779	1	16.25	17	17	97	93	95.75	3.583333333	1.892969449	4	95.25	96.5	97	95	95	95	107.3671428	7.017601948	0	95	95	95	56	56	56	59.94896076
163084	37.5	37.4	37.45714286	0.002857143	0.053452248	0.1	37.4	37.5	37.5	92	80	82.71428571	17.23809524	4.151878519	12	81	81	82	31	16	19	29	5.385164807	15	16.5	17	18	98	93	96.25	4.916666667	2.217355783	5	96	97	97.25	95	95	95	107.3671428	7.017601948	0	95	95	95	56	56	56	59.94896076
163084	37.6	37.5	37.55	0.003	0.054772256	0.1	37.5	37.55	37.6	92	80	84.33333333	19.46666667	4.412104562	12	81.25	83.5	85.75	31	17	21.66666667	38.26666667	6.186005712	14	17.25	18.5	25.75	98	96	97	0.666666667	0.816496581	2	96.75	97	97.25	122.6782236	109.3616941	115.8546631	107.3671428	7.017601948	13.31652955	113.054357	115.7655306	118.5437164	69.55779401	60.93129354	64.89638183	59.94896076
163084	37.7	37.5	37.56666667	0.006666667	0.081649658	0.2	37.5	37.55	37.6	89	86	87.33333333	1.066666667	1.032795559	3	87	87	87.75	18	16	16.66666667	0.666666667	0.816496581	2	16	16.5	17	96	92	95	2.4	1.549193338	4	95	95.5	96	97	97	97	107.3671428	7.017601948	0	97	97	97	51	51	51	59.94896076
163084	37.5	37.4	37.45	0.003	0.054772256	0.1	37.4	37.45	37.5	81	78	79.83333333	1.366666667	1.169045194	3	79.25	80	80.75	18	17	17.16666667	0.166666667	0.40824829	1	17	17	17	99	97	98.2	0.7	0.836660027	2	98	98	99	122.6782236	109.3616941	115.8546631	107.3671428	7.017601948	13.31652955	113.054357	115.7655306	118.5437164	69.55779401	60.93129354	64.89638183	59.94896076
163084	37.5	37.5	37.5	0	0	0	37.5	37.5	37.5	91	79	82.28571429	15.9047619	3.98807747	12	80.5	81	82	24	17	18.28571429	6.904761905	2.627691364	7	17	17	18	99	95	97.33333333	2.266666667	1.505545305	4	96.5	98	98	95	95	95	107.3671428	7.017601948	0	95	95	95	53	53	53	59.94896076
163084	37.6	37.5	37.51428571	0.001428571	0.037796447	0.1	37.5	37.5	37.5	96	84	88.28571429	13.9047619	3.728908943	12	87	87	88.5	22	16	18.28571429	3.904761905	1.97604704	6	17	18	19	96	92	94.85714286	2.142857143	1.463850109	4	94.5	95	96	97	97	97	107.3671428	7.017601948	0	97	97	97	51	51	51	59.94896076
163084	37.5	37.4	37.48333333	0.001666667	0.040824829	0.1	37.5	37.5	37.5	96	84	87.16666667	19.76666667	4.44597196	12	85	85.5	86.75	22	17	18.5	3.9	1.974841766	5	17	18	19	96	93	94.5	1.5	1.224744871	3	94	94	95.5	122.6782236	109.3616941	115.8546631	107.3671428	7.017601948	13.31652955	113.054357	115.7655306	118.5437164	69.55779401	60.93129354	64.89638183	59.94896076
164416	37.6	37.4	37.53333333	0.010666667	0.103279556	0.2	37.45	37.6	37.6	78	74	74.66666667	2.666666667	1.632993162	4	74	74	74	20	14	16.5	5.9	2.42899156	6	15	15.5	18.25	98	93	96.66666667	3.866666667	1.966384161	5	96.25	97.5	98	135	135	135	107.3671428	7.017601948	0	135	135	135	53	53	53	59.94896076
164416	37.6	37.6	37.6	0	0	0	37.6	37.6	37.6	80	80	80	0	0	0	80	80	80	13	13	13	0	0	0	13	13	13	97	97	97	0	0	0	97	97	97	133	133	133	107.3671428	7.017601948	0	133	133	133	60	60	60	59.94896076
164416	37.6	37.6	37.6	0	0	0	37.6	37.6	37.6	80	80	80	0	0	0	80	80	80	13	13	13	0	0	0	13	13	13	97	97	97	0	0	0	97	97	97	133	133	133	0	0	0	133	133	133	60	59	59.5	0.5
164416	37.4	36	36.97142857	0.259047619	0.508967208	1.4	36.8	37.2	37.3	78	78	78	0	0	0	78	78	78	14	13	13.57142857	0.285714286	0.534522484	1	13	14	14	95	94	94.85714286	0.142857143	0.377964473	1	95	95	95	136	135	135.5	0.5	0.707106781	1	135.25	135.5	135.75	60	60	60	0
164416	37.2	32.4	35.57142857	2.819047619	1.679001971	4.8	34.9	36	36.8	80	78	78.28571429	0.571428571	0.755928946	2	78	78	78	18	13	14.57142857	2.619047619	1.618347187	5	14	14	14.5	95	93	94.28571429	0.571428571	0.755928946	2	94	94	95	136	136	136	0	0	0	136	136	136	60	56	58	8
164416	37.6	37.2	37.4	0.016	0.126491106	0.4	37.4	37.4	37.4	78	78	78	0	0	0	78	78	78	14	13	13.5	0.3	0.547722558	1	13	13.5	14	96	95	95.5	0.3	0.547722558	1	95	95.5	96	137	135	136	2	1.414213562	2	135.5	136	136.5	60	59	59.5	0.5
164416	37.6	37.6	37.6	0	0	0	37.6	37.6	37.6	80	78	79	1.2	1.095445115	2	78	79	80	17	13	14.16666667	2.566666667	1.602081979	4	13	13.5	14.75	96	96	96	0	0	0	96	96	96	136	119	127.5	144.5	12.02081528	17	123.25	127.5	131.75	67	58	62.5	40.5
164416	37.6	37.4	37.48571429	0.011428571	0.106904497	0.2	37.4	37.4	37.6	80	74	77.71428571	7.238095238	2.690370837	6	76	78	80	20	14	16	6.333333333	2.516611478	6	14	15	17.5	98	98	98	0	0	0	98	98	98	145	145	145	107.3671428	7.017601948	0	145	145	145	57	57	57	59.94896076
164416	37.6	37.4	37.5	0.012	0.109544512	0.2	37.4	37.5	37.6	88	78	81	12.4	3.521363372	10	80	80	80	30	14	17.33333333	39.06666667	6.250333324	16	14.25	15	15.75	98	97	97.83333333	0.166666667	0.40824829	1	98	98	98	151	145	148	18	4.242640687	6	146.5	148	149.5	64	57	60.5	24.5
164416	37.6	37.4	37.5	0.012	0.109544512	0.2	37.4	37.5	37.6	80	78	79.66666667	0.666666667	0.816496581	2	80	80	80	13	13	13	0	0	0	13	13	13	97	97	97	0	0	0	97	97	97	140	140	140	107.3671428	7.017601948	0	140	140	140	61	61	61	59.94896076
164416	37.6	37.6	37.6	0	0	0	37.6	37.6	37.6	80	78	78.66666667	1.066666667	1.032795559	2	78	78	79.5	16	13	14.16666667	0.966666667	0.98319208	3	14	14	14	98	93	96.16666667	3.766666667	1.940790217	5	95.25	96.5	97.75	141	141	141	107.3671428	7.017601948	0	141	141	141	63	63	63	59.94896076
164416	37.6	37.6	37.6	0	0	0	37.6	37.6	37.6	80	78	79.14285714	1.142857143	1.069044968	2	78	80	80	17	13	14.71428571	1.904761905	1.380131119	4	14	14	15.5	96	93	95.42857143	1.285714286	1.133893419	3	95.5	96	96	119	119	119	107.3671428	7.017601948	0	119	119	119	67	67	67	59.94896076
165002	35.6593046	34.932376	35.38857479	0.632894819	0.301055086	0.726928602	35.28180712	35.45314776	35.5635418	47	44	45.14285714	1.142857143	1.069044968	3	44.5	45	45.5	21.83715842	17.64729098	19.66436579	7.188838486	1.67480451	4.189867445	18.76402771	19.61155678	20.50730342	98	86	95.28571429	17.23809524	4.151878519	12	96	97	97	105	96	98.57142857	10.28571429	3.207134903	9	96.5	97	99.5	72	69	69.71428571	1.238095238
165002	35.6593046	34.932376	35.38857479	0.632894819	0.301055086	0.726928602	35.28180712	35.45314776	35.5635418	49	44	45.83333333	3.766666667	1.940790217	5	44.25	45.5	46.75	1	1	1	7.188838486	1.67480451	0	1	1	1	99	96	97.66666667	1.866666667	1.366260102	3	96.5	98	98.75	112	99	105.1666667	25.36666667	5.036533199	13	101.25	105.5	108.25	76	70	72.66666667	6.266666667
165002	32.6	31.2	31.96666667	0.503333333	0.709459888	1.4	31.65	32.1	32.35	66	56	61.42857143	18.28571429	4.276179871	10	58	61	65.5	19	5	13	52	7.211102551	14	10	15	17	98	96	97.71428571	0.571428571	0.755928946	2	98	98	98	106	101	102.7142857	4.238095238	2.058663459	5	101	102	104	72	67	69.85714286	3.80952381
165002	35.6593046	34.932376	35.38857479	0.632894819	0.301055086	0.726928602	35.28180712	35.45314776	35.5635418	61	53	56.42857143	7.952380952	2.819996623	8	54.5	56	58	21.83715842	17.64729098	19.66436579	7.188838486	1.67480451	4.189867445	18.76402771	19.61155678	20.50730342	98	98	98	0	0	0	98	98	98	106	100	102.1428571	5.80952381	2.410295378	6	100.5	101	103.5	72	24	64	312.3333333
165002	35.6593046	34.932376	35.38857479	0.632894819	0.301055086	0.726928602	35.28180712	35.45314776	35.5635418	63	62	62.83333333	0.166666667	0.40824829	1	63	63	63	7	7	7	7.188838486	1.67480451	0	7	7	7	94	91	92.66666667	1.466666667	1.211060142	3	92	92.5	93.75	115	111	112.8333333	2.966666667	1.722401424	4	112	112	114.25	70	67	68.5	1.1
165002	35.6593046	34.932376	35.38857479	0.632894819	0.301055086	0.726928602	35.28180712	35.45314776	35.5635418	58	54	56.28571429	2.238095238	1.496026483	4	55.5	56	57.5	30	17	25.66666667	56.33333333	7.505553499	13	23.5	30	30	97	90	92.85714286	5.80952381	2.410295378	7	91.5	93	93.5	112	107	109.1428571	4.476190476	2.115700942	5	107.5	109	110.5	75	69	71.42857143	4.952380952
165002	35.6593046	34.932376	35.38857479	0.632894819	0.301055086	0.726928602	35.28180712	35.45314776	35.5635418	56	50	53.83333333	5.766666667	2.401388487	6	52.5	54.5	55.75	30	17	24.6	34.8	5.899152482	13	20	26	30	99	93	95.66666667	7.066666667	2.658320272	6	93.25	95.5	97.75	113	107	110.6666667	5.066666667	2.250925735	6	109.5	111.5	112	75	72	73.5	1.9
165002	35.6593046	34.932376	35.38857479	0.632894819	0.301055086	0.726928602	35.28180712	35.45314776	35.5635418	59	57	58	0.4	0.632455532	2	58	58	58	30	5	14.33333333	186.3333333	13.65039682	25	6.5	8	19	93	84	89.5	9.1	3.016620626	9	89.25	90	90.75	113	107	109.6666667	4.666666667	2.160246899	6	108.25	109.5	110.75	70	69	69.16666667	0.166666667
165002	35.6593046	34.932376	35.38857479	0.632894819	0.301055086	0.726928602	35.28180712	35.45314776	35.5635418	63	60	62	1.6	1.264911064	3	61.25	62.5	63	5	5	5	7.188838486	1.67480451	0	5	5	5	90	88	89.33333333	0.666666667	0.816496581	2	89	89.5	90	114	110	112.1666667	2.566666667	1.602081979	4	111.25	112	113.5	69	67	67.83333333	0.966666667
165002	35.6593046	34.932376	35.38857479	0.632894819	0.301055086	0.726928602	35.28180712	35.45314776	35.5635418	48	45	46.5	1.9	1.378404875	3	45.25	46.5	47.75	21.83715842	17.64729098	19.66436579	7.188838486	1.67480451	4.189867445	18.76402771	19.61155678	20.50730342	97	86	94.83333333	19.36666667	4.400757511	11	95.5	97	97	101	96	97.33333333	3.466666667	1.861898673	5	96.25	97	97	72	69	69.66666667	1.466666667
165002	35.6593046	34.932376	35.38857479	0.632894819	0.301055086	0.726928602	35.28180712	35.45314776	35.5635418	55	50	52.33333333	3.866666667	1.966384161	5	51	52	53.75	21.83715842	17.64729098	19.66436579	7.188838486	1.67480451	4.189867445	18.76402771	19.61155678	20.50730342	98	98	98	0	0	0	98	98	98	101	100	100.3333333	0.266666667	0.516397779	1	100	100	100.75	71	24	62.66666667	359.4666667
165002	35.6593046	34.932376	35.38857479	0.632894819	0.301055086	0.726928602	35.28180712	35.45314776	35.5635418	63	62	62.85714286	0.142857143	0.377964473	1	63	63	63	21.83715842	17.64729098	19.66436579	7.188838486	1.67480451	4.189867445	18.76402771	19.61155678	20.50730342	92	89	90.57142857	1.285714286	1.133893419	3	90	90	91.5	112	110	111.4285714	0.619047619	0.786795792	2	111	112	112	68	67	67.42857143	0.285714286
165437	35.4	35.3	35.38571429	0.001428571	0.037796447	0.1	35.4	35.4	35.4	56	56	56	0	0	0	56	56	56	21.83715842	17.64729098	19.66436579	7.188838486	1.67480451	4.189867445	18.76402771	19.61155678	20.50730342	96	88	93.42857143	7.285714286	2.699206233	8	93	94	95	82	74	77.85714286	11.80952381	3.436498772	8	74.5	79	80.5	49	42	45.71428571	7.238095238
165437	35.4	35.4	35.4	0	0	0	35.4	35.4	35.4	57	56	56.16666667	0.166666667	0.40824829	1	56	56	56	21.83715842	17.64729098	19.66436579	7.188838486	1.67480451	4.189867445	18.76402771	19.61155678	20.50730342	96	92	94.83333333	2.566666667	1.602081979	4	94.25	95.5	96	77	74	75	1.2	1.095445115	3	74.25	75	75	44	42	42.66666667	0.666666667
165437	35.5	29.6	31.93333333	4.654666667	2.157467651	5.9	30.375	31.7	32.8	61	58	59.5	1.1	1.048808848	3	59	59.5	60	21.83715842	17.64729098	19.66436579	7.188838486	1.67480451	4.189867445	18.76402771	19.61155678	20.50730342	91	85	89.16666667	5.766666667	2.401388487	6	88.25	90	91	96	83	87.14285714	18.14285714	4.25944329	13	85	86	87.5	53	50	51.71428571	0.904761905
165437	35.5	29.6	33.88571429	7.621428571	2.760693495	5.9	32.8	35.5	35.5	64	59	61.14285714	3.142857143	1.772810521	5	60	61	62	21.83715842	17.64729098	19.66436579	7.188838486	1.67480451	4.189867445	18.76402771	19.61155678	20.50730342	91	83	87.28571429	12.57142857	3.545621042	8	84	89	90	115	83	94	105	10.24695077	32	86	95	97	72	50	56	53.25
165437	35.5	33.3	34.89166667	0.798416667	0.893541642	2.2	34.5875	35.35	35.475	85	59	79	79.33333333	8.906926144	26	81.5	82	82	21.83715842	17.64729098	19.66436579	7.188838486	1.67480451	4.189867445	18.76402771	19.61155678	20.50730342	90	89	89.83333333	0.166666667	0.40824829	1	90	90	90	102	83	86.88888889	36.36111111	6.030017505	19	83	85	87	66	46	53.66666667	29
165437	35.5	35.3	35.45714286	0.006190476	0.078679579	0.2	35.45	35.5	35.5	83	58	78.71428571	83.57142857	9.141741003	25	82	82	82	21.83715842	17.64729098	19.66436579	7.188838486	1.67480451	4.189867445	18.76402771	19.61155678	20.50730342	90	89	89.85714286	0.142857143	0.377964473	1	90	90	90	87	83	84.44444444	2.277777778	1.509230856	4	83	84	86	55	45	51.33333333	12
165437	35.5	35.5	35.5	0	0	0	35.5	35.5	35.5	83	58	78.5	101.1	10.05484958	25	82	82.5	83	21.83715842	17.64729098	19.66436579	7.188838486	1.67480451	4.189867445	18.76402771	19.61155678	20.50730342	91	90	90.16666667	0.166666667	0.40824829	1	90	90	90	87	84	85.25	1.071428571	1.035098339	3	84.75	85	86	55	45	52.125	11.55357143
165437	35.5	35.5	35.5	0	0	0	35.5	35.5	35.5	82	49	63.16666667	114.1666667	10.68488028	33	60.25	62	63.75	21.83715842	17.64729098	19.66436579	7.188838486	1.67480451	4.189867445	18.76402771	19.61155678	20.50730342	93	83	88.33333333	18.66666667	4.320493799	10	84.5	90	91	115	68	90.625	228.5535714	15.11798834	47	83	91.5	98.25	72	33	54.375	127.6964286
165437	34.9	33.5	34.31666667	0.281666667	0.530722778	1.4	34	34.45	34.675	59	57	57.83333333	0.566666667	0.752772653	2	57.25	58	58	21.83715842	17.64729098	19.66436579	7.188838486	1.67480451	4.189867445	18.76402771	19.61155678	20.50730342	89	88	88.83333333	0.166666667	0.40824829	1	89	89	89	86	85	85.83333333	0.166666667	0.40824829	1	86	86	86	51	50	50.5	0.3
165437	35.1	34.3	34.81428571	0.088095238	0.29680842	0.8	34.65	34.9	35.05	59	57	58.42857143	0.619047619	0.786795792	2	58	59	59	21.83715842	17.64729098	19.66436579	7.188838486	1.67480451	4.189867445	18.76402771	19.61155678	20.50730342	92	89	90.14285714	2.142857143	1.463850109	3	89	89	91.5	90	85	87.28571429	3.904761905	1.97604704	5	86	86	89	51	49	50	0.333333333
165437	35.3	35	35.15	0.011	0.104880885	0.3	35.1	35.15	35.2	60	58	59	0.4	0.632455532	2	59	59	59	21.83715842	17.64729098	19.66436579	7.188838486	1.67480451	4.189867445	18.76402771	19.61155678	20.50730342	92	89	90.83333333	1.366666667	1.169045194	3	90.25	91	91.75	93	89	90.66666667	2.666666667	1.632993162	4	89.25	90.5	91.75	55	49	51.33333333	4.666666667
165437	35.4	35.3	35.35	0.003	0.054772256	0.1	35.3	35.35	35.4	58	53	55.83333333	2.566666667	1.602081979	5	56	56	56	21.83715842	17.64729098	19.66436579	7.188838486	1.67480451	4.189867445	18.76402771	19.61155678	20.50730342	95	87	91	10.4	3.224903099	8	88.5	91	93.5	97	79	84.16666667	45.36666667	6.735478206	18	80.25	81.5	85	59	47	50.33333333	21.46666667
165548	39.2	39.1	39.16666667	0.002666667	0.051639778	0.1	39.125	39.2	39.2	104	101	102.3333333	1.466666667	1.211060142	3	101.25	102.5	103	22	21	21.83333333	0.166666667	0.40824829	1	22	22	22	92	91	91.83333333	0.166666667	0.40824829	1	92	92	92	122.6782236	109.3616941	115.8546631	107.3671428	7.017601948	13.31652955	113.054357	115.7655306	118.5437164	69.55779401	60.93129354	64.89638183	59.94896076
165548	39.1	39.1	39.1	0	0	0	39.1	39.1	39.1	100	96	97.83333333	2.166666667	1.471960144	4	97	97.5	98.75	21	20	20.16666667	0.166666667	0.40824829	1	20	20	20	93	92	92.5	0.3	0.547722558	1	92	92.5	93	115	115	115	107.3671428	7.017601948	0	115	115	115	61	61	61	59.94896076
165548	39	39	39	0	0	0	39	39	39	106	104	104.3333333	0.666666667	0.816496581	2	104	104	104	21	20	20.16666667	0.166666667	0.40824829	1	20	20	20	93	92	92.33333333	0.266666667	0.516397779	1	92	92	92.75	110	110	110	107.3671428	7.017601948	0	110	110	110	62	62	62	59.94896076
165548	39	39	39	0	0	0	39	39	39	106	101	104	3	1.732050808	5	103.5	104	105	21	19	20	0.333333333	0.577350269	2	20	20	20	94	91	92.14285714	1.476190476	1.214985793	3	91	92	93	110	110	110	107.3671428	7.017601948	0	110	110	110	62	62	62	59.94896076
165548	39.2	39.2	39.2	0	0	0	39.2	39.2	39.2	104	100	101.8571429	2.476190476	1.573591585	4	100.5	102	103	22	18	20.57142857	3.619047619	1.902379462	4	19	22	22	96	91	93.14285714	3.476190476	1.864454471	5	92	92	94.5	116	116	116	107.3671428	7.017601948	0	116	116	116	65	65	65	59.94896076
165548	39.2	39.2	39.2	0	0	0	39.2	39.2	39.2	103	100	101.5	1.9	1.378404875	3	100.25	101.5	102.75	23	18	20.5	4.7	2.167948339	5	18.5	21	22	96	92	93.66666667	2.666666667	1.632993162	4	92.25	93.5	94.75	116	116	116	107.3671428	7.017601948	0	116	116	116	65	65	65	59.94896076
165548	39.1	39	39.05	0.003	0.054772256	0.1	39	39.05	39.1	107	93	98.16666667	42.96666667	6.554896389	14	93.25	95	103.5	21	19	20.33333333	0.666666667	0.816496581	2	20	20.5	21	93	92	92.16666667	0.166666667	0.40824829	1	92	92	92	112	112	112	107.3671428	7.017601948	0	112	112	112	61	61	61	59.94896076
165548	39.1	39	39.08571429	0.001428571	0.037796447	0.1	39.1	39.1	39.1	97	93	95.14285714	3.142857143	1.772810521	4	93.5	96	96.5	21	19	20	0.333333333	0.577350269	2	20	20	20	93	92	92.42857143	0.285714286	0.534522484	1	92	92	93	115	115	115	107.3671428	7.017601948	0	115	115	115	61	61	61	59.94896076
165548	39	39	39	0	0	0	39	39	39	105	101	102.2857143	2.904761905	1.704336206	4	101	101	103.5	22	15	18.42857143	5.619047619	2.370453041	7	17.5	18	19.5	95	91	94.28571429	2.238095238	1.496026483	4	94.5	95	95	106	106	106	107.3671428	7.017601948	0	106	106	106	58	58	58	59.94896076
165548	39	33.3	38.17142857	4.615714286	2.148421347	5.7	38.95	39	39	105	101	103.1428571	1.80952381	1.345185418	4	102.5	103	104	26	15	20.85714286	12.47619048	3.532165126	11	19.5	21	22.5	99	94	96.42857143	4.619047619	2.149196971	5	95	95	98.5	122	115	118.5	12.33333333	3.511884584	7	115.75	118.5	121.25	69	68	68.5	0.333333333
165548	39	39	39	0	0	0	39	39	39	106	101	102.6666667	4.266666667	2.065591118	5	101	102	103.75	20	18	19.16666667	0.966666667	0.98319208	2	18.25	19.5	20	94	91	91.5	1.5	1.224744871	3	91	91	91	122.6782236	109.3616941	115.8546631	107.3671428	7.017601948	13.31652955	113.054357	115.7655306	118.5437164	69.55779401	60.93129354	64.89638183	59.94896076
165548	39	39	39	0	0	0	39	39	39	102	101	101.1666667	0.166666667	0.40824829	1	101	101	101	21	17	18.33333333	1.866666667	1.366260102	4	18	18	18	95	91	92.5	3.9	1.974841766	4	91	91.5	94.25	106	106	106	107.3671428	7.017601948	0	106	106	106	58	58	58	59.94896076
166724	37.1	37	37.06666667	0.002666667	0.051639778	0.1	37.025	37.1	37.1	123	119	121.3333333	2.666666667	1.632993162	4	120.25	121.5	122.75	31	27	29	2.8	1.673320053	4	27.5	29.5	30	96.38044703	93.8160313	95.22243942	6.821279667	1.190036322	2.564415723	94.71742159	95.32699947	95.82487994	122.6782236	109.3616941	115.8546631	107.3671428	7.017601948	13.31652955	113.054357	115.7655306	118.5437164	69.55779401	60.93129354	64.89638183	59.94896076
166724	36.9	36.3	36.6	0.056	0.236643191	0.6	36.425	36.6	36.775	119	114	116.6666667	4.266666667	2.065591118	5	115.25	116.5	118.5	36	29	31.33333333	9.066666667	3.011090611	7	29	30	33.25	96.38044703	93.8160313	95.22243942	6.821279667	1.190036322	2.564415723	94.71742159	95.32699947	95.82487994	122.6782236	109.3616941	115.8546631	107.3671428	7.017601948	13.31652955	113.054357	115.7655306	118.5437164	69.55779401	60.93129354	64.89638183	59.94896076
166724	35.6593046	34.932376	35.38857479	0.632894819	0.301055086	0.726928602	35.28180712	35.45314776	35.5635418	131	126	128.8571429	2.80952381	1.67616342	5	128	129	130	27	25	26.28571429	0.571428571	0.755928946	2	26	26	27	99	99	99	6.821279667	1.190036322	0	99	99	99	122.6782236	109.3616941	115.8546631	107.3671428	7.017601948	13.31652955	113.054357	115.7655306	118.5437164	69.55779401	60.93129354	64.89638183	59.94896076
166724	35.6593046	34.932376	35.38857479	0.632894819	0.301055086	0.726928602	35.28180712	35.45314776	35.5635418	130	126	128	2	1.414213562	4	127.25	128	128.75	27	26	26.83333333	0.166666667	0.40824829	1	27	27	27	96.38044703	93.8160313	95.22243942	6.821279667	1.190036322	2.564415723	94.71742159	95.32699947	95.82487994	122.6782236	109.3616941	115.8546631	107.3671428	7.017601948	13.31652955	113.054357	115.7655306	118.5437164	69.55779401	60.93129354	64.89638183	59.94896076
166724	35.6593046	34.932376	35.38857479	0.632894819	0.301055086	0.726928602	35.28180712	35.45314776	35.5635418	132	127	128.6666667	3.866666667	1.966384161	5	127.25	128	129.5	29	27	27.83333333	0.566666667	0.752772653	2	27.25	28	28	96.38044703	93.8160313	95.22243942	6.821279667	1.190036322	2.564415723	94.71742159	95.32699947	95.82487994	122.6782236	109.3616941	115.8546631	107.3671428	7.017601948	13.31652955	113.054357	115.7655306	118.5437164	69.55779401	60.93129354	64.89638183	59.94896076
166724	37.2	37.2	37.2	0	0	0	37.2	37.2	37.2	142	124	135.1666667	69.36666667	8.328665359	18	128.5	139.5	140.75	28	22	25.66666667	5.066666667	2.250925735	6	24.5	26.5	27	96.38044703	93.8160313	95.22243942	6.821279667	1.190036322	2.564415723	94.71742159	95.32699947	95.82487994	122.6782236	109.3616941	115.8546631	107.3671428	7.017601948	13.31652955	113.054357	115.7655306	118.5437164	69.55779401	60.93129354	64.89638183	59.94896076
166724	37.2	37.1	37.13333333	0.002666667	0.051639778	0.1	37.1	37.1	37.175	140	121	125.4285714	42.95238095	6.5538066	19	122.5	123	124.5	30	22	27.14285714	6.476190476	2.544836041	8	27	27	28.5	96.38044703	93.8160313	95.22243942	6.821279667	1.190036322	2.564415723	94.71742159	95.32699947	95.82487994	122.6782236	109.3616941	115.8546631	107.3671428	7.017601948	13.31652955	113.054357	115.7655306	118.5437164	69.55779401	60.93129354	64.89638183	59.94896076
166724	36.1	34.4	35.4	0.35	0.591607978	1.7	35.1	35.5	35.8	129	121	124.4285714	8.952380952	2.992052966	8	122	125	126	39	31	35.28571429	8.571428571	2.927700219	8	33.5	36	37	99	99	99	0	0	0	99	99	99	144	144	144	107.3671428	7.017601948	0	144	144	144	67	67	67	59.94896076
166724	36.5	35.5	36.05714286	0.13952381	0.37352886	1	35.8	36.1	36.35	125	115	120.4285714	10.28571429	3.207134903	10	119	121	122	38	29	33.71428571	10.23809524	3.199702367	9	31.5	34	36	99	99	99	0	0	0	99	99	99	144	144	144	107.3671428	7.017601948	0	144	144	144	67	67	67	59.94896076
166724	35.6593046	34.932376	35.38857479	0.632894819	0.301055086	0.726928602	35.28180712	35.45314776	35.5635418	131	128	129.3333333	1.466666667	1.211060142	3	128.25	129.5	130	27	25	26.33333333	0.666666667	0.816496581	2	26	26.5	27	99	98	98.5	0.333333333	0.577350269	1	98	98.5	99	122.6782236	109.3616941	115.8546631	107.3671428	7.017601948	13.31652955	113.054357	115.7655306	118.5437164	69.55779401	60.93129354	64.89638183	59.94896076
166724	35.6593046	34.932376	35.38857479	0.632894819	0.301055086	0.726928602	35.28180712	35.45314776	35.5635418	132	122	126.4285714	16.61904762	4.076646614	10	122.5	128	129	29	26	27.42857143	1.619047619	1.272418021	3	26.5	27	28.5	96.38044703	93.8160313	95.22243942	6.821279667	1.190036322	2.564415723	94.71742159	95.32699947	95.82487994	122.6782236	109.3616941	115.8546631	107.3671428	7.017601948	13.31652955	113.054357	115.7655306	118.5437164	69.55779401	60.93129354	64.89638183	59.94896076
166724	35.6593046	34.932376	35.38857479	0.632894819	0.301055086	0.726928602	35.28180712	35.45314776	35.5635418	128	122	124.1666667	6.966666667	2.639444386	6	122.25	123	126	29	26	26.83333333	1.366666667	1.169045194	3	26	26.5	27	96.38044703	93.8160313	95.22243942	6.821279667	1.190036322	2.564415723	94.71742159	95.32699947	95.82487994	122.6782236	109.3616941	115.8546631	107.3671428	7.017601948	13.31652955	113.054357	115.7655306	118.5437164	69.55779401	60.93129354	64.89638183	59.94896076
168303	35.6593046	34.932376	35.38857479	0.632894819	0.301055086	0.726928602	35.28180712	35.45314776	35.5635418	89.93656862	84.17593821	86.8755586	12.47576345	2.246051074	5.760630413	85.54949481	86.7514434	88.06682531	21.83715842	17.64729098	19.66436579	7.188838486	1.67480451	4.189867445	18.76402771	19.61155678	20.50730342	96.38044703	93.8160313	95.22243942	6.821279667	1.190036322	2.564415723	94.71742159	95.32699947	95.82487994	122.6782236	109.3616941	115.8546631	107.3671428	7.017601948	13.31652955	113.054357	115.7655306	118.5437164	69.55779401	60.93129354	64.89638183	59.94896076
168303	35.6593046	34.932376	35.38857479	0.632894819	0.301055086	0.726928602	35.28180712	35.45314776	35.5635418	89.93656862	84.17593821	86.8755586	12.47576345	2.246051074	5.760630413	85.54949481	86.7514434	88.06682531	21.83715842	17.64729098	19.66436579	7.188838486	1.67480451	4.189867445	18.76402771	19.61155678	20.50730342	96.38044703	93.8160313	95.22243942	6.821279667	1.190036322	2.564415723	94.71742159	95.32699947	95.82487994	122.6782236	109.3616941	115.8546631	107.3671428	7.017601948	13.31652955	113.054357	115.7655306	118.5437164	69.55779401	60.93129354	64.89638183	59.94896076
168303	35.6593046	34.932376	35.38857479	0.632894819	0.301055086	0.726928602	35.28180712	35.45314776	35.5635418	89.93656862	84.17593821	86.8755586	12.47576345	2.246051074	5.760630413	85.54949481	86.7514434	88.06682531	21.83715842	17.64729098	19.66436579	7.188838486	1.67480451	4.189867445	18.76402771	19.61155678	20.50730342	96.38044703	93.8160313	95.22243942	6.821279667	1.190036322	2.564415723	94.71742159	95.32699947	95.82487994	122.6782236	109.3616941	115.8546631	107.3671428	7.017601948	13.31652955	113.054357	115.7655306	118.5437164	69.55779401	60.93129354	64.89638183	59.94896076
168303	35.6593046	34.932376	35.38857479	0.632894819	0.301055086	0.726928602	35.28180712	35.45314776	35.5635418	89.93656862	84.17593821	86.8755586	12.47576345	2.246051074	5.760630413	85.54949481	86.7514434	88.06682531	21.83715842	17.64729098	19.66436579	7.188838486	1.67480451	4.189867445	18.76402771	19.61155678	20.50730342	96.38044703	93.8160313	95.22243942	6.821279667	1.190036322	2.564415723	94.71742159	95.32699947	95.82487994	122.6782236	109.3616941	115.8546631	107.3671428	7.017601948	13.31652955	113.054357	115.7655306	118.5437164	69.55779401	60.93129354	64.89638183	59.94896076
168303	28.7	28.7	28.7	0.632894819	0.301055086	0	28.7	28.7	28.7	68	68	68	12.47576345	2.246051074	0	68	68	68	22	22	22	7.188838486	1.67480451	0	22	22	22	98	98	98	6.821279667	1.190036322	0	98	98	98	129	129	129	107.3671428	7.017601948	0	129	129	129	62	62	62	59.94896076
168303	34.1	34.1	34.1	0.632894819	0.301055086	0	34.1	34.1	34.1	68	68	68	12.47576345	2.246051074	0	68	68	68	22	22	22	7.188838486	1.67480451	0	22	22	22	99	99	99	6.821279667	1.190036322	0	99	99	99	131	131	131	107.3671428	7.017601948	0	131	131	131	63	63	63	59.94896076
168303	35.6593046	34.932376	35.38857479	0.632894819	0.301055086	0.726928602	35.28180712	35.45314776	35.5635418	89.93656862	84.17593821	86.8755586	12.47576345	2.246051074	5.760630413	85.54949481	86.7514434	88.06682531	21.83715842	17.64729098	19.66436579	7.188838486	1.67480451	4.189867445	18.76402771	19.61155678	20.50730342	96.38044703	93.8160313	95.22243942	6.821279667	1.190036322	2.564415723	94.71742159	95.32699947	95.82487994	122.6782236	109.3616941	115.8546631	107.3671428	7.017601948	13.31652955	113.054357	115.7655306	118.5437164	69.55779401	60.93129354	64.89638183	59.94896076
168303	27.1	27.1	27.1	0.632894819	0.301055086	0	27.1	27.1	27.1	63	63	63	12.47576345	2.246051074	0	63	63	63	18	18	18	7.188838486	1.67480451	0	18	18	18	98	98	98	6.821279667	1.190036322	0	98	98	98	126	126	126	107.3671428	7.017601948	0	126	126	126	57	57	57	59.94896076
168303	36.4	27.1	31.75	43.245	6.576093065	9.3	29.425	31.75	34.075	63	62	62.5	0.5	0.707106781	1	62.25	62.5	62.75	18	17	17.5	0.5	0.707106781	1	17.25	17.5	17.75	98	98	98	0	0	0	98	98	98	126	118	122	32	5.656854249	8	120	122	124	57	55	56	2
168303	35.6593046	34.932376	35.38857479	0.632894819	0.301055086	0.726928602	35.28180712	35.45314776	35.5635418	89.93656862	84.17593821	86.8755586	12.47576345	2.246051074	5.760630413	85.54949481	86.7514434	88.06682531	21.83715842	17.64729098	19.66436579	7.188838486	1.67480451	4.189867445	18.76402771	19.61155678	20.50730342	96.38044703	93.8160313	95.22243942	6.821279667	1.190036322	2.564415723	94.71742159	95.32699947	95.82487994	122.6782236	109.3616941	115.8546631	107.3671428	7.017601948	13.31652955	113.054357	115.7655306	118.5437164	69.55779401	60.93129354	64.89638183	59.94896076
168303	37.9	34.1	36.7	2.725	1.650757402	3.8	36	37.7	37.8	68	68	68	0	0	0	68	68	68	24	22	22.8	1.2	1.095445115	2	22	22	24	99	97	97.8	0.7	0.836660027	2	97	98	98	131	88	110.6	423.3	20.57425576	43	91	113	130	63	50	57.2	34.7
168303	37.9	31.2	36.35714286	5.682857143	2.383874397	6.7	36.25	37.4	37.75	70	68	68.57142857	0.619047619	0.786795792	2	68	68	69	24	21	22.28571429	1.571428571	1.253566341	3	21.5	22	23	98	96	97.14285714	0.476190476	0.690065559	2	97	97	97.5	130	86	99.14285714	264.1428571	16.25247234	44	89.5	92	103.5	62	49	53.85714286	23.14285714
168797	36.7	29.9	32.5125	9.617291667	3.101175852	6.8	30.3125	31.725	33.925	66	58	61.71428571	12.57142857	3.545621042	8	59	60	65	21.83715842	17.64729098	19.66436579	7.188838486	1.67480451	4.189867445	18.76402771	19.61155678	20.50730342	98	97	97.57142857	0.285714286	0.534522484	1	97	98	98	105	91	96.28571429	37.9047619	6.156684327	14	91.5	92	101.5	47	37	41	19.33333333
168797	36.7	30.45	35.37	7.5945	2.75581204	6.25	36.3	36.7	36.7	66	60	63.57142857	4.285714286	2.070196678	6	63	63	65	21.83715842	17.64729098	19.66436579	7.188838486	1.67480451	4.189867445	18.76402771	19.61155678	20.50730342	98	97	97.85714286	0.142857143	0.377964473	1	98	98	98	109	91	102	32.33333333	5.686240703	18	100.5	103	105	52	38	46	21.33333333
168797	36.6	36.4	36.55	0.007	0.083666003	0.2	36.525	36.6	36.6	60	54	56.83333333	4.966666667	2.228601953	6	55.25	57	58	21.83715842	17.64729098	19.66436579	7.188838486	1.67480451	4.189867445	18.76402771	19.61155678	20.50730342	98	97	97.5	0.3	0.547722558	1	97	97.5	98	118	101	110.1666667	31.76666667	5.636192568	17	108.5	110.5	112.5	56	45	50.5	13.1
168797	36.7	36.3	36.6	0.024	0.154919334	0.4	36.6	36.65	36.7	63	59	62.33333333	2.666666667	1.632993162	4	63	63	63	21.83715842	17.64729098	19.66436579	7.188838486	1.67480451	4.189867445	18.76402771	19.61155678	20.50730342	98	97	97.83333333	0.166666667	0.40824829	1	98	98	98	109	101	105.3333333	6.666666667	2.581988897	8	105	105.5	106	52	47	49.16666667	2.566666667
168797	36.8	36.6	36.68571429	0.004761905	0.069006556	0.2	36.65	36.7	36.7	66	56	59.71428571	10.57142857	3.251373336	10	58	59	60.5	21.83715842	17.64729098	19.66436579	7.188838486	1.67480451	4.189867445	18.76402771	19.61155678	20.50730342	98	97	97.85714286	0.142857143	0.377964473	1	98	98	98	115	109	112.2857143	3.238095238	1.799470822	6	112	112	113	53	50	51.85714286	0.80952381
168797	36.7	36.6	36.63333333	0.002666667	0.051639778	0.1	36.6	36.6	36.675	60	56	58.16666667	2.166666667	1.471960144	4	57.25	58.5	59	21.83715842	17.64729098	19.66436579	7.188838486	1.67480451	4.189867445	18.76402771	19.61155678	20.50730342	98	97	97.83333333	0.166666667	0.40824829	1	98	98	98	115	109	112.6666667	3.866666667	1.966384161	6	113	113	113	52	50	51.16666667	0.966666667
168797	36.8	36.8	36.8	0	0	0	36.8	36.8	36.8	64	58	59.66666667	5.866666667	2.422120283	6	58	58.5	60.5	21.83715842	17.64729098	19.66436579	7.188838486	1.67480451	4.189867445	18.76402771	19.61155678	20.50730342	99	97	98	0.4	0.632455532	2	98	98	98	113	105	108.8333333	9.766666667	3.125166662	8	107	108	111.25	61	50	55.33333333	13.86666667
168797	36.8	36.7	36.75	0.003	0.054772256	0.1	36.7	36.75	36.8	66	58	60.5	8.3	2.880972058	8	59	59.5	60.75	21.83715842	17.64729098	19.66436579	7.188838486	1.67480451	4.189867445	18.76402771	19.61155678	20.50730342	98	97	97.66666667	0.266666667	0.516397779	1	97.25	98	98	113	108	111.5	3.1	1.760681686	5	112	112	112	53	51	52.33333333	0.666666667
168797	36.6	36.3	36.5	0.024	0.154919334	0.3	36.375	36.6	36.6	66	58	61.16666667	8.166666667	2.857738033	8	59.25	61	62	21.83715842	17.64729098	19.66436579	7.188838486	1.67480451	4.189867445	18.76402771	19.61155678	20.50730342	98	98	98	0	0	0	98	98	98	116	108	112.8333333	9.766666667	3.125166662	8	111.25	113	115.5	56	48	52.16666667	8.966666667
168797	36.6	36.3	36.47142857	0.019047619	0.138013112	0.3	36.35	36.5	36.6	60	54	58.14285714	4.142857143	2.035400978	6	58	58	59.5	21.83715842	17.64729098	19.66436579	7.188838486	1.67480451	4.189867445	18.76402771	19.61155678	20.50730342	98	97	97.85714286	0.142857143	0.377964473	1	98	98	98	118	108	113.1428571	13.47619048	3.670993119	10	110.5	113	116	56	49	53	7.333333333
168797	36.8	36.8	36.8	0	0	0	36.8	36.8	36.8	64	56	58.42857143	6.952380952	2.6367368	8	57	58	58.5	21.83715842	17.64729098	19.66436579	7.188838486	1.67480451	4.189867445	18.76402771	19.61155678	20.50730342	99	96	97.57142857	0.952380952	0.975900073	3	97	98	98	113	100	106.5714286	17.28571429	4.157609203	13	105	107	108	61	50	55.14285714	12.47619048
168797	36.8	36.8	36.8	0	0	0	36.8	36.8	36.8	58	56	57.16666667	0.566666667	0.752772653	2	57	57	57.75	21.83715842	17.64729098	19.66436579	7.188838486	1.67480451	4.189867445	18.76402771	19.61155678	20.50730342	97	96	96.83333333	0.166666667	0.40824829	1	97	97	97	107	94	98.83333333	29.36666667	5.419102017	13	94.25	97.5	102.25	55	48	50.33333333	7.466666667
169663	37.2	37.1	37.15	0.003	0.054772256	0.1	37.1	37.15	37.2	82	79	80.16666667	1.766666667	1.329160136	3	79	80	81	31	6	23.66666667	94.26666667	9.709102259	25	21	27.5	30.25	97	96	96.16666667	0.166666667	0.40824829	1	96	96	96	153	153	153	107.3671428	7.017601948	0	153	153	153	70	70	70	59.94896076
169663	37.1	36.9	37	0.003333333	0.057735027	0.2	37	37	37	79	75	77.14285714	2.476190476	1.573591585	4	76	77	78.5	13	3	8.285714286	11.9047619	3.450327797	10	6.5	8	10.5	98	95	96.14285714	0.80952381	0.899735411	3	96	96	96	145	145	145	107.3671428	7.017601948	0	145	145	145	67	67	67	59.94896076
169663	37	36.9	36.95	0.003	0.054772256	0.1	36.9	36.95	37	79	71	75.5	7.5	2.738612788	8	74.5	76	76.75	15	7	10	8.8	2.966479395	8	8.25	9	11.25	96	95	95.66666667	0.266666667	0.516397779	1	95.25	96	96	122.6782236	109.3616941	115.8546631	107.3671428	7.017601948	13.31652955	113.054357	115.7655306	118.5437164	69.55779401	60.93129354	64.89638183	59.94896076
169663	36.7	36.5	36.62	0.007	0.083666003	0.2	36.6	36.6	36.7	79	75	76.85714286	3.476190476	1.864454471	4	75	77	78.5	17	8	13.57142857	10.28571429	3.207134903	9	12	14	16	97	97	97	0	0	0	97	97	97	183	183	183	107.3671428	7.017601948	0	183	183	183	91	91	91	59.94896076
169663	36.7	34.9	36.06666667	1.023333333	1.011599394	1.8	35.75	36.6	36.65	78	75	76.42857143	1.952380952	1.397276262	3	75	77	77.5	22	12	17	17.33333333	4.163331999	10	13.5	17	20.5	97	97	97	0	0	0	97	97	97	122.6782236	109.3616941	115.8546631	107.3671428	7.017601948	13.31652955	113.054357	115.7655306	118.5437164	69.55779401	60.93129354	64.89638183	59.94896076
169663	36.8	36.5	36.63333333	0.010666667	0.103279556	0.3	36.6	36.6	36.675	80	75	78.33333333	3.866666667	1.966384161	5	77.5	79	79.75	21	8	14.33333333	25.46666667	5.046450898	13	10.25	15.5	17	97	97	97	0	0	0	97	97	97	183	183	183	107.3671428	7.017601948	0	183	183	183	91	91	91	59.94896076
169663	36.8	36.5	36.75	0.015	0.122474487	0.3	36.8	36.8	36.8	79	75	76.5	2.3	1.516575089	4	75.25	76.5	77	26	15	22.16666667	20.56666667	4.535048695	11	19.5	24.5	25	97	96	96.83333333	0.166666667	0.40824829	1	97	97	97	122.6782236	109.3616941	115.8546631	107.3671428	7.017601948	13.31652955	113.054357	115.7655306	118.5437164	69.55779401	60.93129354	64.89638183	59.94896076
169663	37.2	37	37.11428571	0.004761905	0.069006556	0.2	37.1	37.1	37.15	82	79	80.85714286	1.80952381	1.345185418	3	80	81	82	31	6	13.85714286	75.47619048	8.687703406	25	8.5	11	16	97	96	96.57142857	0.285714286	0.534522484	1	96	97	97	153	153	153	107.3671428	7.017601948	0	153	153	153	70	70	70	59.94896076
169663	37.2	37	37.08333333	0.005666667	0.075277265	0.2	37.025	37.1	37.1	79	73	75.5	6.3	2.50998008	6	73.5	75	77.25	13	3	6.5	20.33333333	4.509249753	10	3.75	5	7.75	98	96	96.6	0.8	0.894427191	2	96	96	97	145	145	145	107.3671428	7.017601948	0	145	145	145	67	67	67	59.94896076
169663	37.2	37	37.1	0.004	0.063245553	0.2	37.1	37.1	37.1	82	79	81	1.6	1.264911064	3	80.25	81.5	82	13	7	10.33333333	3.866666667	1.966384161	6	10	10.5	11	97	97	97	0	0	0	97	97	97	122.6782236	109.3616941	115.8546631	107.3671428	7.017601948	13.31652955	113.054357	115.7655306	118.5437164	69.55779401	60.93129354	64.89638183	59.94896076
169663	36.8	36.1	36.58571429	0.064761905	0.254483604	0.7	36.5	36.6	36.8	79	75	77.28571429	3.571428571	1.889822365	4	75.5	78	79	25	13	19	24.33333333	4.932882862	12	15	18	23.5	97	96	96.57142857	0.285714286	0.534522484	1	96	97	97	196	196	196	107.3671428	7.017601948	0	196	196	196	84	84	84	59.94896076
169663	36.9	36.1	36.63333333	0.094666667	0.307679487	0.8	36.525	36.7	36.875	79	73	77.5	5.5	2.34520788	6	77.25	78.5	79	23	3	13.16666667	43.36666667	6.585337248	20	10.75	14	15	97	95	96	0.4	0.632455532	2	96	96	96	196	196	196	107.3671428	7.017601948	0	196	196	196	84	84	84	59.94896076
170833	37.1	37	37.05	0.003	0.054772256	0.1	37	37.05	37.1	135	86	100.8333333	311.7666667	17.65691555	49	90.75	97	100.25	18	17	17.66666667	0.266666667	0.516397779	1	17.25	18	18	96	94	94.33333333	0.666666667	0.816496581	2	94	94	94	133	113	120.3333333	121.3333333	11.01514109	20	114	115	124	66	58	61.33333333	17.33333333
170833	37	36.9	36.94285714	0.002857143	0.053452248	0.1	36.9	36.9	37	143	86	125.1428571	668.4761905	25.85490651	57	112	140	141.5	21	17	18.28571429	1.904761905	1.380131119	4	17.5	18	18.5	97	94	95.28571429	1.238095238	1.112697281	3	94.5	95	96	115	113	114	2	1.414213562	2	113.5	114	114.5	66	58	62	32
170833	36.8	31.5	36.02857143	3.989047619	1.997260028	5.3	36.75	36.8	36.8	137	126	132.2857143	12.9047619	3.59231985	11	130.5	134	134	27	17	20.42857143	14.28571429	3.77964473	10	17	21	22	99	98	98.16666667	0.166666667	0.40824829	1	98	98	98	134	119	126.5	112.5	10.60660172	15	122.75	126.5	130.25	88	58	73	450
170833	36.8	29.3	34.31666667	10.26966667	3.204632064	7.5	32.325	35.75	36.775	134	126	130.8333333	10.56666667	3.250640962	8	128.75	131.5	133.5	23	17	19	7.6	2.75680975	6	17	17.5	21	99	97	98	0.4	0.632455532	2	98	98	98	148	119	136.6666667	240.3333333	15.50268794	29	131	143	145.5	112	58	79.66666667	814.3333333
170833	37.6	37.5	37.51666667	0.001666667	0.040824829	0.1	37.5	37.5	37.5	106	104	105.3333333	0.666666667	0.816496581	2	105	105.5	106	18	17	17.5	0.3	0.547722558	1	17	17.5	18	96	96	96	0	0	0	96	96	96	127	115	121	72	8.485281374	12	118	121	124	57	54	55.5	4.5
170833	37.3	37.2	37.25714286	0.002857143	0.053452248	0.1	37.2	37.3	37.3	108	100	104.5714286	8.619047619	2.935821456	8	103	104	107	20	16	17.71428571	1.571428571	1.253566341	4	17	18	18	95	94	94.57142857	0.285714286	0.534522484	1	94	95	95	128	121	124.5	24.5	4.949747468	7	122.75	124.5	126.25	68	58	63	50
170833	37.3	37.1	37.2	0.004	0.063245553	0.2	37.2	37.2	37.2	108	100	103.1666667	7.766666667	2.786873995	8	101.5	103	103.75	20	16	17.66666667	1.866666667	1.366260102	4	17	17.5	18	95	93	94.33333333	0.666666667	0.816496581	2	94	94.5	95	158	122	136	372	19.28730152	36	125	128	143	68	61	64.33333333	12.33333333
170833	37.4	37.3	37.38333333	0.001666667	0.040824829	0.1	37.4	37.4	37.4	108	104	105.1666667	2.566666667	1.602081979	4	104	104.5	105.75	18	16	16.83333333	0.566666667	0.752772653	2	16.25	17	17	97	96	96.5	0.3	0.547722558	1	96	96.5	97	172	104	138	2312	48.08326112	68	121	138	155	72	57	64.5	112.5
170833	37.4	37.3	37.33333333	0.002666667	0.051639778	0.1	37.3	37.3	37.375	109	103	106.1666667	5.366666667	2.316606714	6	104.5	106.5	107.75	18	17	17.83333333	0.166666667	0.40824829	1	18	18	18	95	94	94.66666667	0.266666667	0.516397779	1	94.25	95	95	128	121	124.5	24.5	4.949747468	7	122.75	124.5	126.25	58	58	58	0
170833	36.9	36.8	36.85	0.003	0.054772256	0.1	36.8	36.85	36.9	140	130	135.6666667	13.86666667	3.723797345	10	134	135.5	138.5	27	21	22.83333333	5.366666667	2.316606714	6	21.25	22	23.5	98	97	97.8	0.2	0.447213595	1	98	98	98	134	134	134	107.3671428	7.017601948	0	134	134	134	88	88	88	59.94896076
170833	36.9	36.9	36.9	0	0	0	36.9	36.9	36.9	145	138	141.5	5.9	2.42899156	7	140.25	141.5	142.75	21	18	19	1.6	1.264911064	3	18	18.5	19.75	98	95	96.33333333	1.466666667	1.211060142	3	95.25	96.5	97	155	155	155	107.3671428	7.017601948	0	155	155	155	87	87	87	59.94896076
170833	37.5	37.4	37.44285714	0.002857143	0.053452248	0.1	37.4	37.4	37.5	108	104	105.4285714	1.952380952	1.397276262	4	104.5	105	106	18	16	17.14285714	0.476190476	0.690065559	2	17	17	17.5	97	96	96.28571429	0.238095238	0.487950036	1	96	96	96.5	172	127	149.5	1012.5	31.81980515	45	138.25	149.5	160.75	72	57	64.5	112.5
173207	38.5	38.5	38.5	0	0	0	38.5	38.5	38.5	106	103	104.7142857	1.571428571	1.253566341	3	104	105	105.5	21.83715842	17.64729098	19.66436579	7.188838486	1.67480451	4.189867445	18.76402771	19.61155678	20.50730342	96	92	94	2	1.414213562	4	93	94	95	153	153	153	107.3671428	7.017601948	0	153	153	153	64	64	64	59.94896076
173207	38.5	38.4	38.46666667	0.002666667	0.051639778	0.1	38.425	38.5	38.5	106	104	105.3333333	0.666666667	0.816496581	2	105	105.5	106	21.83715842	17.64729098	19.66436579	7.188838486	1.67480451	4.189867445	18.76402771	19.61155678	20.50730342	94	92	93	0.4	0.632455532	2	93	93	93	122.6782236	109.3616941	115.8546631	107.3671428	7.017601948	13.31652955	113.054357	115.7655306	118.5437164	69.55779401	60.93129354	64.89638183	59.94896076
173207	37.8	26.9	33.4	33.155	5.75803786	10.9	27.3	37.2	37.8	104	101	102	1.5	1.224744871	3	101	102	102	21.83715842	17.64729098	19.66436579	7.188838486	1.67480451	4.189867445	18.76402771	19.61155678	20.50730342	92	89	90.4	1.3	1.140175425	3	90	90	91	122.6782236	109.3616941	115.8546631	107.3671428	7.017601948	13.31652955	113.054357	115.7655306	118.5437164	69.55779401	60.93129354	64.89638183	59.94896076
173207	38.3	26.9	33.78	37.207	6.099754093	11.4	27.3	38.2	38.2	104	101	102.4	1.3	1.140175425	3	102	102	103	21.83715842	17.64729098	19.66436579	7.188838486	1.67480451	4.189867445	18.76402771	19.61155678	20.50730342	93	91	92.2	0.7	0.836660027	2	92	92	93	122.6782236	109.3616941	115.8546631	107.3671428	7.017601948	13.31652955	113.054357	115.7655306	118.5437164	69.55779401	60.93129354	64.89638183	59.94896076
173207	33	29.4	31.625	2.4825	1.575595126	3.6	31.125	32.05	32.55	98	96	96.75	0.916666667	0.957427108	2	96	96.5	97.25	21.83715842	17.64729098	19.66436579	7.188838486	1.67480451	4.189867445	18.76402771	19.61155678	20.50730342	96	94	94.75	0.916666667	0.957427108	2	94	94.5	95.25	149	149	149	107.3671428	7.017601948	0	149	149	149	59	59	59	59.94896076
173207	34.6	29.4	32.65714286	3.11952381	1.766217373	5.2	32.05	33	33.75	98	92	95.42857143	4.619047619	2.149196971	6	94.5	96	96.5	21.83715842	17.64729098	19.66436579	7.188838486	1.67480451	4.189867445	18.76402771	19.61155678	20.50730342	96	94	95	0.666666667	0.816496581	2	94.5	95	95.5	122.6782236	109.3616941	115.8546631	107.3671428	7.017601948	13.31652955	113.054357	115.7655306	118.5437164	69.55779401	60.93129354	64.89638183	59.94896076
173207	37.8	37.2	37.6	0.08	0.282842712	0.6	37.5	37.7	37.8	102	100	101	0.666666667	0.816496581	2	100.75	101	101.25	21.83715842	17.64729098	19.66436579	7.188838486	1.67480451	4.189867445	18.76402771	19.61155678	20.50730342	90	89	89.75	0.25	0.5	1	89.75	90	90	122.6782236	109.3616941	115.8546631	107.3671428	7.017601948	13.31652955	113.054357	115.7655306	118.5437164	69.55779401	60.93129354	64.89638183	59.94896076
173207	35.6593046	34.932376	35.38857479	0.632894819	0.301055086	0.726928602	35.28180712	35.45314776	35.5635418	89.93656862	84.17593821	86.8755586	12.47576345	2.246051074	5.760630413	85.54949481	86.7514434	88.06682531	21.83715842	17.64729098	19.66436579	7.188838486	1.67480451	4.189867445	18.76402771	19.61155678	20.50730342	96.38044703	93.8160313	95.22243942	6.821279667	1.190036322	2.564415723	94.71742159	95.32699947	95.82487994	149	149	149	107.3671428	7.017601948	0	149	149	149	59	59	59	59.94896076
173207	38.4	38.3	38.35	0.003	0.054772256	0.1	38.3	38.35	38.4	102	100	100.6666667	0.666666667	0.816496581	2	100	100.5	101	21.83715842	17.64729098	19.66436579	7.188838486	1.67480451	4.189867445	18.76402771	19.61155678	20.50730342	96	94	95	0.4	0.632455532	2	95	95	95	122.6782236	109.3616941	115.8546631	107.3671428	7.017601948	13.31652955	113.054357	115.7655306	118.5437164	69.55779401	60.93129354	64.89638183	59.94896076
173207	38.4	38.3	38.38571429	0.001428571	0.037796447	0.1	38.4	38.4	38.4	102	100	101	0.333333333	0.577350269	2	101	101	101	21.83715842	17.64729098	19.66436579	7.188838486	1.67480451	4.189867445	18.76402771	19.61155678	20.50730342	96	95	95.28571429	0.238095238	0.487950036	1	95	95	95.5	158	158	158	107.3671428	7.017601948	0	158	158	158	67	67	67	59.94896076
173207	38.5	38.5	38.5	0	0	0	38.5	38.5	38.5	105	102	103.5	1.5	1.224744871	3	103	103	104.5	21.83715842	17.64729098	19.66436579	7.188838486	1.67480451	4.189867445	18.76402771	19.61155678	20.50730342	96	93	95.16666667	1.366666667	1.169045194	3	95	95.5	96	153	153	153	107.3671428	7.017601948	0	153	153	153	64	64	64	59.94896076
173207	38.5	38.4	38.43333333	0.002666667	0.051639778	0.1	38.4	38.4	38.475	102	101	101.5	0.3	0.547722558	1	101	101.5	102	21.83715842	17.64729098	19.66436579	7.188838486	1.67480451	4.189867445	18.76402771	19.61155678	20.50730342	96	95	95.66666667	0.266666667	0.516397779	1	95.25	96	96	158	158	158	107.3671428	7.017601948	0	158	158	158	67	67	67	59.94896076
173209	37.7	37.6	37.65	0.003	0.054772256	0.1	37.6	37.65	37.7	88	87	87.5	0.3	0.547722558	1	87	87.5	88	21.83715842	17.64729098	19.66436579	7.188838486	1.67480451	4.189867445	18.76402771	19.61155678	20.50730342	96.38044703	93.8160313	95.22243942	6.821279667	1.190036322	2.564415723	94.71742159	95.32699947	95.82487994	181	154	167.5	364.5	19.09188309	27	160.75	167.5	174.25	79	64	71.5	112.5
173209	37.7	37.3	37.525	0.03175	0.178185297	0.4	37.4	37.525	37.6875	90	88	88.5	0.7	0.836660027	2	88	88	88.75	21.83715842	17.64729098	19.66436579	7.188838486	1.67480451	4.189867445	18.76402771	19.61155678	20.50730342	96.38044703	93.8160313	95.22243942	6.821279667	1.190036322	2.564415723	94.71742159	95.32699947	95.82487994	201	160	185	481	21.9317122	41	177	194	197.5	85	64	77.66666667	140.3333333
173209	35.6593046	34.932376	35.38857479	0.632894819	0.301055086	0.726928602	35.28180712	35.45314776	35.5635418	89	83	85.4	6.3	2.50998008	6	83	86	86	21.83715842	17.64729098	19.66436579	7.188838486	1.67480451	4.189867445	18.76402771	19.61155678	20.50730342	96.38044703	93.8160313	95.22243942	6.821279667	1.190036322	2.564415723	94.71742159	95.32699947	95.82487994	137	126	131.5	60.5	7.778174593	11	128.75	131.5	134.25	63	57	60	18
173209	35.6593046	34.932376	35.38857479	0.632894819	0.301055086	0.726928602	35.28180712	35.45314776	35.5635418	89	82	86	10.8	3.286335345	7	83	87	88.75	21.83715842	17.64729098	19.66436579	7.188838486	1.67480451	4.189867445	18.76402771	19.61155678	20.50730342	96.38044703	93.8160313	95.22243942	6.821279667	1.190036322	2.564415723	94.71742159	95.32699947	95.82487994	131	130	130.5	0.5	0.707106781	1	130.25	130.5	130.75	70	64	67	18
173209	37.7	35.8	37.1	0.635	0.796868873	1.9	36.6625	37.475	37.6875	90	88	89	0.8	0.894427191	2	88.25	89	89.75	21.83715842	17.64729098	19.66436579	7.188838486	1.67480451	4.189867445	18.76402771	19.61155678	20.50730342	96.38044703	93.8160313	95.22243942	6.821279667	1.190036322	2.564415723	94.71742159	95.32699947	95.82487994	194	160	176.3333333	290.3333333	17.03917056	34	167.5	175	184.5	85	64	74.66666667	110.3333333
173209	37.6	27.2	34.2625	22.72229167	4.7667905	10.4	33.65	36.125	36.7375	91	89	90	0.666666667	0.816496581	2	89.75	90	90.25	21.83715842	17.64729098	19.66436579	7.188838486	1.67480451	4.189867445	18.76402771	19.61155678	20.50730342	96.38044703	93.8160313	95.22243942	6.821279667	1.190036322	2.564415723	94.71742159	95.32699947	95.82487994	175	164	169.5	60.5	7.778174593	11	166.75	169.5	172.25	76	75	75.5	0.5
173209	37.8	37.7	37.73333333	0.003333333	0.057735027	0.1	37.7	37.7	37.75	87	85	86.33333333	0.666666667	0.816496581	2	86	86.5	87	21.83715842	17.64729098	19.66436579	7.188838486	1.67480451	4.189867445	18.76402771	19.61155678	20.50730342	96.38044703	93.8160313	95.22243942	6.821279667	1.190036322	2.564415723	94.71742159	95.32699947	95.82487994	157	129	143	392	19.79898987	28	136	143	150	67	62	64.5	12.5
173209	37.8	37.6	37.68333333	0.005666667	0.075277265	0.2	37.625	37.7	37.7	88	86	87	0.333333333	0.577350269	2	87	87	87	21.83715842	17.64729098	19.66436579	7.188838486	1.67480451	4.189867445	18.76402771	19.61155678	20.50730342	96.38044703	93.8160313	95.22243942	6.821279667	1.190036322	2.564415723	94.71742159	95.32699947	95.82487994	181	157	169	288	16.97056275	24	163	169	175	79	67	73	72
173209	38	32	36.51428571	5.398095238	2.323380132	6	36.15	37.7	37.8	82	78	79.71428571	2.571428571	1.603567451	4	78.5	79	81	21.83715842	17.64729098	19.66436579	7.188838486	1.67480451	4.189867445	18.76402771	19.61155678	20.50730342	96.38044703	93.8160313	95.22243942	6.821279667	1.190036322	2.564415723	94.71742159	95.32699947	95.82487994	213	182	194.3333333	270.3333333	16.44181661	31	185	188	200.5	87	77	81.66666667	25.33333333
173209	38	36.6	37.64285714	0.226190476	0.475594866	1.4	37.7	37.7	37.9	82	79	80.85714286	0.80952381	0.899735411	3	81	81	81	21.83715842	17.64729098	19.66436579	7.188838486	1.67480451	4.189867445	18.76402771	19.61155678	20.50730342	96.38044703	93.8160313	95.22243942	6.821279667	1.190036322	2.564415723	94.71742159	95.32699947	95.82487994	188	169	179.6666667	94.33333333	9.712534856	19	175.5	182	185	81	67	75	52
173209	37.9	36.6	37.34166667	0.294416667	0.542601757	1.3	36.9125	37.55	37.7	82	81	81.33333333	0.266666667	0.516397779	1	81	81	81.75	21.83715842	17.64729098	19.66436579	7.188838486	1.67480451	4.189867445	18.76402771	19.61155678	20.50730342	96.38044703	93.8160313	95.22243942	6.821279667	1.190036322	2.564415723	94.71742159	95.32699947	95.82487994	179	169	174	50	7.071067812	10	171.5	174	176.5	81	67	74	98
173209	35.6593046	34.932376	35.38857479	0.632894819	0.301055086	0.726928602	35.28180712	35.45314776	35.5635418	89	82	84.16666667	11.36666667	3.371448749	7	82	82	86.5	21.83715842	17.64729098	19.66436579	7.188838486	1.67480451	4.189867445	18.76402771	19.61155678	20.50730342	96.38044703	93.8160313	95.22243942	6.821279667	1.190036322	2.564415723	94.71742159	95.32699947	95.82487994	190	130	150.3333333	1180.333333	34.35597959	60	130.5	131	160.5	79	64	71	57
173816	33.2	33.1	33.11666667	0.001666667	0.040824829	0.1	33.1	33.1	33.1	62	61	61.5	0.3	0.547722558	1	61	61.5	62	69	63	65.25	8.25	2.872281323	6	63	64.5	66.75	96	93	94.5	1.5	1.224744871	3	93.5	95	95	84	77	79	6.4	2.529822128	7	78	78	78.75	50	46	47.16666667	2.566666667
173816	33.1	29.65	31.77	3.3245	1.823321146	3.45	29.9	33.1	33.1	63	59	61.8	2.7	1.643167673	4	62	62	63	69	1	37.66666667	1177.333333	34.31229129	68	22	43	56	97	96	96.4	0.3	0.547722558	1	96	96	97	115	79	90.83333333	188.9666667	13.74651471	36	81	87.5	94.75	64	48	53.83333333	44.56666667
173816	33.9	33.7	33.78571429	0.004761905	0.069006556	0.2	33.75	33.8	33.8	67	65	66	0.666666667	0.816496581	2	65.5	66	66.5	21.83715842	17.64729098	19.66436579	7.188838486	1.67480451	4.189867445	18.76402771	19.61155678	20.50730342	93	92	92.71428571	0.238095238	0.487950036	1	92.5	93	93	96	86	90	10.33333333	3.214550254	10	88	90	91	54	49	51.42857143	2.619047619
173816	33.8	33.6	33.71666667	0.005666667	0.075277265	0.2	33.7	33.7	33.775	66	64	65.16666667	0.566666667	0.752772653	2	65	65	65.75	21.83715842	17.64729098	19.66436579	7.188838486	1.67480451	4.189867445	18.76402771	19.61155678	20.50730342	93	92	92.83333333	0.166666667	0.40824829	1	93	93	93	96	87	90.66666667	9.066666667	3.011090611	9	89.25	90.5	91	54	49	51.5	3.1
173816	33.6	33.5	33.55	0.003	0.054772256	0.1	33.5	33.55	33.6	64	63	63.66666667	0.266666667	0.516397779	1	63.25	64	64	21.83715842	17.64729098	19.66436579	7.188838486	1.67480451	4.189867445	18.76402771	19.61155678	20.50730342	93	92	92.16666667	0.166666667	0.40824829	1	92	92	92	125	86	97.42857143	195.6190476	13.98638794	39	89	91	101	60	50	54.14285714	15.80952381
173816	33.3	33.2	33.23333333	0.002666667	0.051639778	0.1	33.2	33.2	33.275	63	62	62.83333333	0.166666667	0.40824829	1	63	63	63	21.83715842	17.64729098	19.66436579	7.188838486	1.67480451	4.189867445	18.76402771	19.61155678	20.50730342	93	92	92.5	0.3	0.547722558	1	92	92.5	93	92	78	82	21.66666667	4.654746681	14	80	80	82	53	48	49.14285714	3.476190476
173816	33.2	33.1	33.15714286	0.002857143	0.053452248	0.1	33.1	33.2	33.2	63	61	61.85714286	0.80952381	0.899735411	2	61	62	62.5	66	63	64.5	4.5	2.121320344	3	63.75	64.5	65.25	96	93	93.71428571	1.571428571	1.253566341	3	93	93	94	84	77	79.71428571	7.571428571	2.751622898	7	78	78	81.5	50	46	47.71428571	3.238095238
173816	31.9	29.65	30.625	0.97775	0.988812419	2.25	29.925	30.25	31.475	62	56	58.16666667	4.566666667	2.136976057	6	57	57.5	58.75	43	1	22	882	29.69848481	42	11.5	22	32.5	97	96	96.5	0.3	0.547722558	1	96	96.5	97	115	95	109.8333333	57.76666667	7.600438584	20	109.75	112.5	114.5	65	59	63.33333333	4.666666667
173816	32.5	30	31.55714286	0.86952381	0.932482605	2.5	31.15	31.9	32.1	58	55	56.42857143	0.952380952	0.975900073	3	56	56	57	21.83715842	17.64729098	19.66436579	7.188838486	1.67480451	4.189867445	18.76402771	19.61155678	20.50730342	97	96	96.28571429	0.238095238	0.487950036	1	96	96	96.5	115	99	107.7142857	38.23809524	6.183695921	16	103	109	112.5	65	59	62.42857143	6.285714286
173816	33.9	33.8	33.86666667	0.002666667	0.051639778	0.1	33.825	33.9	33.9	68	66	67	0.4	0.632455532	2	67	67	67	21.83715842	17.64729098	19.66436579	7.188838486	1.67480451	4.189867445	18.76402771	19.61155678	20.50730342	93	92	92.5	0.3	0.547722558	1	92	92.5	93	113	83	91.42857143	106.6190476	10.32564999	30	86	88	92	61	47	51.42857143	21.28571429
173816	33.4	33.3	33.36666667	0.002666667	0.051639778	0.1	33.325	33.4	33.4	64	62	63.16666667	0.566666667	0.752772653	2	63	63	63.75	21.83715842	17.64729098	19.66436579	7.188838486	1.67480451	4.189867445	18.76402771	19.61155678	20.50730342	93	91	91.83333333	0.566666667	0.752772653	2	91.25	92	92	95	79	86.66666667	50.26666667	7.089898918	16	81	86	92.5	55	48	51.5	12.3
173816	33.5	33.4	33.44285714	0.002857143	0.053452248	0.1	33.4	33.4	33.5	64	62	63.28571429	0.571428571	0.755928946	2	63	63	64	21.83715842	17.64729098	19.66436579	7.188838486	1.67480451	4.189867445	18.76402771	19.61155678	20.50730342	92	91	91.71428571	0.238095238	0.487950036	1	91.5	92	92	107	79	93	68	8.246211251	28	91	93	95	59	48	54.14285714	10.47619048
173966	35.6	35.5	35.58333333	0.001666667	0.040824829	0.1	35.6	35.6	35.6	55	54	54.83333333	0.166666667	0.40824829	1	55	55	55	10	10	10	0	0	0	10	10	10	96.38044703	93.8160313	95.22243942	6.821279667	1.190036322	2.564415723	94.71742159	95.32699947	95.82487994	87	81	84	18	4.242640687	6	82.5	84	85.5	52	50	51	2
173966	35.7	35.6	35.61428571	0.001428571	0.037796447	0.1	35.6	35.6	35.6	55	52	53.85714286	1.476190476	1.214985793	3	53	54	55	18	10	11.42857143	8.952380952	2.992052966	8	10	10	11	96.38044703	93.8160313	95.22243942	6.821279667	1.190036322	2.564415723	94.71742159	95.32699947	95.82487994	89	81	85.66666667	17.33333333	4.163331999	8	84	87	88	54	50	52	4
173966	36	35.8	35.9	0.008	0.089442719	0.2	35.825	35.9	35.975	57	53	55.33333333	2.666666667	1.632993162	4	54.25	55.5	56.75	14	11	11.5	1.5	1.224744871	3	11	11	11	96.38044703	93.8160313	95.22243942	6.821279667	1.190036322	2.564415723	94.71742159	95.32699947	95.82487994	88	88	88	107.3671428	7.017601948	0	88	88	88	52	52	52	59.94896076
173966	35.8	35.6	35.68333333	0.005666667	0.075277265	0.2	35.625	35.7	35.7	53	52	52.5	0.3	0.547722558	1	52	52.5	53	18	10	14.5	10.3	3.209361307	8	12.5	14.5	17.25	96.38044703	93.8160313	95.22243942	6.821279667	1.190036322	2.564415723	94.71742159	95.32699947	95.82487994	89	88	88.5	0.5	0.707106781	1	88.25	88.5	88.75	54	54	54	0
173966	35.1	34.9	34.98333333	0.005666667	0.075277265	0.2	34.925	35	35	54	48	50.83333333	4.166666667	2.041241452	6	50	50.5	51.75	11	9	9.666666667	0.666666667	0.816496581	2	9	9.5	10	96.38044703	93.8160313	95.22243942	6.821279667	1.190036322	2.564415723	94.71742159	95.32699947	95.82487994	91	91	91	107.3671428	7.017601948	0	91	91	91	55	55	55	59.94896076
173966	34.8	34.6	34.71666667	0.005666667	0.075277265	0.2	34.7	34.7	34.775	49	45	47.16666667	2.166666667	1.471960144	4	46.25	47.5	48	9	8	8.833333333	0.166666667	0.40824829	1	9	9	9	96.38044703	93.8160313	95.22243942	6.821279667	1.190036322	2.564415723	94.71742159	95.32699947	95.82487994	95	84	89.5	60.5	7.778174593	11	86.75	89.5	92.25	53	52	52.5	0.5
173966	36.2	35.9	36.02857143	0.012380952	0.111269728	0.3	35.95	36	36.1	60	55	57.42857143	2.952380952	1.718249386	5	56.5	57	58.5	18	11	12.14285714	6.80952381	2.60950643	7	11	11	11.5	96.38044703	93.8160313	95.22243942	6.821279667	1.190036322	2.564415723	94.71742159	95.32699947	95.82487994	88	88	88	107.3671428	7.017601948	0	88	88	88	52	52	52	59.94896076
173966	36.3	36.1	36.2	0.008	0.089442719	0.2	36.125	36.2	36.275	64	58	60.33333333	5.066666667	2.250925735	6	59	59.5	61.5	18	11	14.66666667	7.866666667	2.804757862	7	12.5	15	16.75	96.38044703	93.8160313	95.22243942	6.821279667	1.190036322	2.564415723	94.71742159	95.32699947	95.82487994	94	93	93.5	0.5	0.707106781	1	93.25	93.5	93.75	59	56	57.5	4.5
173966	35.5	35.2	35.33333333	0.014666667	0.121106014	0.3	35.225	35.35	35.4	55	53	54.33333333	0.666666667	0.816496581	2	54	54.5	55	11	10	10.16666667	0.166666667	0.40824829	1	10	10	10	96.38044703	93.8160313	95.22243942	6.821279667	1.190036322	2.564415723	94.71742159	95.32699947	95.82487994	83	82	82.5	0.5	0.707106781	1	82.25	82.5	82.75	53	52	52.5	0.5
173966	35.3	35	35.11428571	0.014761905	0.121498579	0.3	35	35.1	35.2	54	50	52.57142857	2.619047619	1.618347187	4	51.5	53	54	11	9	10	0.666666667	0.816496581	2	9.5	10	10.5	96.38044703	93.8160313	95.22243942	6.821279667	1.190036322	2.564415723	94.71742159	95.32699947	95.82487994	122.6782236	109.3616941	115.8546631	107.3671428	7.017601948	13.31652955	113.054357	115.7655306	118.5437164	69.55779401	60.93129354	64.89638183	59.94896076
173966	34.6	34.4	34.52857143	0.005714286	0.075592895	0.2	34.5	34.5	34.6	48	43	44.57142857	2.619047619	1.618347187	5	44	44	44.5	16	10	13.71428571	4.571428571	2.138089935	6	12.5	15	15	96.38044703	93.8160313	95.22243942	6.821279667	1.190036322	2.564415723	94.71742159	95.32699947	95.82487994	111	88	102	151	12.28820573	23	97.5	107	109	60	52	57	19
173966	34.7	34.5	34.61428571	0.004761905	0.069006556	0.2	34.6	34.6	34.65	47	44	45	1.333333333	1.154700538	3	44	45	45.5	16	8	11.71428571	9.904761905	3.14718317	8	9	12	14	96.38044703	93.8160313	95.22243942	6.821279667	1.190036322	2.564415723	94.71742159	95.32699947	95.82487994	107	88	96.66666667	92.33333333	9.609023537	19	91.5	95	101	59	52	54.66666667	14.33333333
175580	34.9	34.5	34.72857143	0.019047619	0.138013112	0.4	34.65	34.8	34.8	62	54	57.85714286	10.47619048	3.236694375	8	55	59	60	21.83715842	17.64729098	19.66436579	7.188838486	1.67480451	4.189867445	18.76402771	19.61155678	20.50730342	96.38044703	93.8160313	95.22243942	6.821279667	1.190036322	2.564415723	94.71742159	95.32699947	95.82487994	113	87	103.7692308	63.85897436	7.991181037	26	101	102	110	62	46	55.23076923	27.85897436
175580	35	34.8	34.87142857	0.005714286	0.075592895	0.2	34.8	34.9	34.9	59	53	54.85714286	4.142857143	2.035400978	6	54	54	55	21.83715842	17.64729098	19.66436579	7.188838486	1.67480451	4.189867445	18.76402771	19.61155678	20.50730342	96.38044703	93.8160313	95.22243942	6.821279667	1.190036322	2.564415723	94.71742159	95.32699947	95.82487994	113	94	104.3846154	52.08974359	7.217322467	19	97	108	110	62	50	56	23.33333333
175580	35	34.9	34.96666667	0.002666667	0.051639778	0.1	34.925	35	35	55	53	54	0.4	0.632455532	2	54	54	54	21.83715842	17.64729098	19.66436579	7.188838486	1.67480451	4.189867445	18.76402771	19.61155678	20.50730342	96.38044703	93.8160313	95.22243942	6.821279667	1.190036322	2.564415723	94.71742159	95.32699947	95.82487994	111	93	101.6666667	47.87878788	6.919449969	18	94.75	102	108	61	50	56	11.63636364
175580	35	35	35	0	0	0	35	35	35	58	56	57	1.2	1.095445115	2	56	57	58	21.83715842	17.64729098	19.66436579	7.188838486	1.67480451	4.189867445	18.76402771	19.61155678	20.50730342	96.38044703	93.8160313	95.22243942	6.821279667	1.190036322	2.564415723	94.71742159	95.32699947	95.82487994	112	95	103.3333333	43.51515152	6.596601513	17	97.5	103	108.75	62	52	57.25	12.02272727
175580	35.9	35.9	35.9	0	0	0	35.9	35.9	35.9	60	57	58.33333333	1.466666667	1.211060142	3	57.25	58.5	59	21.83715842	17.64729098	19.66436579	7.188838486	1.67480451	4.189867445	18.76402771	19.61155678	20.50730342	96.38044703	93.8160313	95.22243942	6.821279667	1.190036322	2.564415723	94.71742159	95.32699947	95.82487994	112	96	103.0833333	43.90151515	6.625821847	16	96	103	108.5	63	50	56.83333333	21.42424242
175580	35.9	35.9	35.9	0	0	0	35.9	35.9	35.9	60	58	58.71428571	0.571428571	0.755928946	2	58	59	59	21.83715842	17.64729098	19.66436579	7.188838486	1.67480451	4.189867445	18.76402771	19.61155678	20.50730342	96.38044703	93.8160313	95.22243942	6.821279667	1.190036322	2.564415723	94.71742159	95.32699947	95.82487994	112	96	104.1538462	37.97435897	6.16233389	16	99	106	109	63	51	56.92307692	18.24358974
175580	36.2	34.9	35.55	0.845	0.919238816	1.3	35.225	35.55	35.875	62	57	59	4.4	2.097617696	5	57.25	58.5	60.5	21.83715842	17.64729098	19.66436579	7.188838486	1.67480451	4.189867445	18.76402771	19.61155678	20.50730342	99	99	99	0	0	0	99	99	99	107	94	100.1666667	16.6969697	4.086192567	13	97	100.5	103	59	49	53.58333333	11.35606061
175580	36.2	35.9	35.98333333	0.013666667	0.116904519	0.3	35.9	35.95	36	59	58	58.33333333	0.266666667	0.516397779	1	58	58	58.75	21.83715842	17.64729098	19.66436579	7.188838486	1.67480451	4.189867445	18.76402771	19.61155678	20.50730342	96.38044703	93.8160313	95.22243942	6.821279667	1.190036322	2.564415723	94.71742159	95.32699947	95.82487994	109	96	102.9166667	21.17424242	4.601547829	13	99	102.5	107.25	60	50	55.58333333	13.35606061
175580	35.1	35	35.02857143	0.002380952	0.048795004	0.1	35	35	35.05	58	54	56.42857143	2.619047619	1.618347187	4	55.5	56	58	21.83715842	17.64729098	19.66436579	7.188838486	1.67480451	4.189867445	18.76402771	19.61155678	20.50730342	96.38044703	93.8160313	95.22243942	6.821279667	1.190036322	2.564415723	94.71742159	95.32699947	95.82487994	112	95	103.7692308	47.85897436	6.918018095	17	98	106	111	62	53	57.69230769	10.8974359
175580	36.1	35	35.48	0.322	0.567450438	1.1	35.1	35.1	36.1	56	53	54.66666667	1.066666667	1.032795559	3	54.25	55	55	21.83715842	17.64729098	19.66436579	7.188838486	1.67480451	4.189867445	18.76402771	19.61155678	20.50730342	96.38044703	93.8160313	95.22243942	6.821279667	1.190036322	2.564415723	94.71742159	95.32699947	95.82487994	112	93	101	40.90909091	6.396021491	19	95	100.5	106.25	62	51	56	14.54545455
175580	36.3	36.3	36.3	0	0	0	36.3	36.3	36.3	62	58	60.85714286	2.80952381	1.67616342	4	60	62	62	21.83715842	17.64729098	19.66436579	7.188838486	1.67480451	4.189867445	18.76402771	19.61155678	20.50730342	99	99	99	0	0	0	99	99	99	107	91	98.69230769	18.56410256	4.308607961	16	97	98	102	59	49	52.38461538	9.423076923
175580	36.3	36.2	36.24	0.003	0.054772256	0.1	36.2	36.2	36.3	69	62	64.16666667	8.166666667	2.857738033	7	62	63	65.5	21.83715842	17.64729098	19.66436579	7.188838486	1.67480451	4.189867445	18.76402771	19.61155678	20.50730342	99	99	99	0	0	0	99	99	99	113	91	100.4166667	32.81060606	5.7280543	22	97	100	104	62	49	52.41666667	11.71969697
175916	37.2	37.2	37.2	0	0	0	37.2	37.2	37.2	96	92	94	2.8	1.673320053	4	93	93.5	95.5	14	13	13.16666667	0.166666667	0.40824829	1	13	13	13	96	93	94	2.4	1.549193338	3	93	93	95.25	104	102	102.6666667	0.666666667	0.816496581	2	102	102.5	103	52	51	51.66666667	0.266666667
175916	37.4	37.4	37.4	0	0	0	37.4	37.4	37.4	100	98	99.14285714	0.80952381	0.899735411	2	98.5	99	100	19	13	16.42857143	3.619047619	1.902379462	6	16	17	17	97	95	95.71428571	0.571428571	0.755928946	2	95	96	96	114	110	111.8571429	2.80952381	1.67616342	4	110.5	112	113	63	61	62.42857143	0.619047619
175916	37.4	37.4	37.4	0	0	0	37.4	37.4	37.4	99	97	98	0.8	0.894427191	2	97.25	98	98.75	17	15	16	1.2	1.095445115	2	15	16	17	97	95	96	0.4	0.632455532	2	96	96	96	114	110	111.5	1.9	1.378404875	4	111	111	111.75	63	62	62.5	0.3
175916	37.4	37.4	37.4	0	0	0	37.4	37.4	37.4	93	92	92.42857143	0.285714286	0.534522484	1	92	92	93	16	15	15.57142857	0.285714286	0.534522484	1	15	16	16	96	96	96	0	0	0	96	96	96	109	101	103.125	8.982142857	2.997022332	8	101	101.5	104.5	63	58	59	3.142857143
175916	37.4	27.55	35.99285714	13.86035714	3.722950059	9.85	37.4	37.4	37.4	94	92	92.71428571	0.571428571	0.755928946	2	92	93	93	17	15	15.57142857	0.619047619	0.786795792	2	15	15	16	98	96	96.28571429	0.571428571	0.755928946	2	96	96	96	119	101	104.875	38.125	6.174544518	18	101	102	106.25	67	58	60.375	11.125
175916	37.4	37.3	37.38333333	0.001666667	0.040824829	0.1	37.4	37.4	37.4	99	95	96.16666667	2.566666667	1.602081979	4	95	95.5	96.75	17	15	15.5	0.7	0.836660027	2	15	15	15.75	98	96	96.5	0.7	0.836660027	2	96	96	96.75	115	104	107.1428571	14.47619048	3.804758925	11	105	106	107.5	67	60	62	8
175916	37.4	37.4	37.4	0	0	0	37.4	37.4	37.4	95	92	93.5	1.1	1.048808848	3	93	93.5	94	16	16	16	0	0	0	16	16	16	96	96	96	0	0	0	96	96	96	109	101	104.1666667	7.366666667	2.714160398	8	103	103.5	104.75	60	58	59.16666667	0.566666667
175916	37.3	37.2	37.22857143	0.002380952	0.048795004	0.1	37.2	37.2	37.25	103	94	97.85714286	8.476190476	2.911389784	9	96	98	99	17	13	14.42857143	1.952380952	1.397276262	4	13.5	14	15	97	93	93.85714286	2.476190476	1.573591585	4	93	93	94	120	101	107.1428571	72.47619048	8.513294925	19	101.5	103	111.5	63	51	54.71428571	25.23809524
175916	37.4	37.3	37.38333333	0.001666667	0.040824829	0.1	37.4	37.4	37.4	103	100	100.6666667	1.466666667	1.211060142	3	100	100	100.75	19	13	15.33333333	5.866666667	2.422120283	6	13.25	15	16.75	96	95	95.16666667	0.166666667	0.40824829	1	95	95	95	119	110	114.5	10.7	3.271085447	9	112.5	114.5	116.5	64	61	63	1.2
175916	37.3	37.2	37.26666667	0.002666667	0.051639778	0.1	37.225	37.3	37.3	103	98	100.3333333	3.866666667	1.966384161	5	99	100	101.75	17	14	15.33333333	1.066666667	1.032795559	3	15	15	15.75	97	93	94.66666667	2.266666667	1.505545305	4	93.5	95	95	120	101	112.6666667	82.66666667	9.092121131	19	105	117.5	118.75	65	52	59.5	35.5
175916	37.4	37.3	37.36666667	0.002666667	0.051639778	0.1	37.325	37.4	37.4	98	94	96	2	1.414213562	4	95.25	96	96.75	16	14	15	0.8	0.894427191	2	14.25	15	15.75	97	96	96.33333333	0.266666667	0.516397779	1	96	96	96.75	116	106	109.3333333	11.86666667	3.444802849	10	108	108.5	109	67	60	62.5	6.7
175916	37.4	37.3	37.35714286	0.002857143	0.053452248	0.1	37.3	37.4	37.4	99	94	96.57142857	2.952380952	1.718249386	5	95.5	97	97.5	17	15	15.71428571	0.571428571	0.755928946	2	15	16	16	98	96	96.71428571	0.571428571	0.755928946	2	96	97	97	116	105	109.25	17.07142857	4.131758533	11	106	108.5	110.5	67	60	63.375	7.696428571
176194	37.8	37.2	37.63333333	0.046666667	0.21602469	0.6	37.7	37.7	37.7	83	82	82.5	0.3	0.547722558	1	82	82.5	83	21.83715842	17.64729098	19.66436579	7.188838486	1.67480451	4.189867445	18.76402771	19.61155678	20.50730342	97	93	95.16666667	2.166666667	1.471960144	4	94.25	95.5	96	109	102	105.1666667	6.966666667	2.639444386	7	103.25	105	106.75	59	51	55	8
176194	37.8	37.7	37.75714286	0.002857143	0.053452248	0.1	37.7	37.8	37.8	88	82	83.85714286	6.476190476	2.544836041	6	82	83	85	21.83715842	17.64729098	19.66436579	7.188838486	1.67480451	4.189867445	18.76402771	19.61155678	20.50730342	96	93	94.71428571	0.904761905	0.951189731	3	94.5	95	95	108	96	103.5714286	15.28571429	3.90969491	12	102.5	104	106	55	50	53.14285714	4.142857143
176194	37.8	37.8	37.8	0	0	0	37.8	37.8	37.8	84	82	83	0.333333333	0.577350269	2	83	83	83	21.83715842	17.64729098	19.66436579	7.188838486	1.67480451	4.189867445	18.76402771	19.61155678	20.50730342	96	94	95.57142857	0.619047619	0.786795792	2	95.5	96	96	108	92	101.5714286	35.61904762	5.968169537	16	97.5	104	106	52	46	49.28571429	4.571428571
176194	37.8	34	37.22857143	2.029047619	1.424446425	3.8	37.7	37.8	37.8	87	82	84.14285714	3.142857143	1.772810521	5	83	84	85	21.83715842	17.64729098	19.66436579	7.188838486	1.67480451	4.189867445	18.76402771	19.61155678	20.50730342	96	93	94.85714286	1.476190476	1.214985793	3	94	95	96	108	94	103.4285714	20.95238095	4.577377082	14	103	104	106	52	44	49.28571429	6.571428571
176194	37.2	37.1	37.11666667	0.001666667	0.040824829	0.1	37.1	37.1	37.1	86	82	84.5	2.3	1.516575089	4	84	84.5	85.75	21.83715842	17.64729098	19.66436579	7.188838486	1.67480451	4.189867445	18.76402771	19.61155678	20.50730342	95	94	94.66666667	0.266666667	0.516397779	1	94.25	95	95	123	107	117.5	32.3	5.683308895	16	116.5	119	120.75	63	53	59.5	11.9
176194	37.5	37.4	37.43333333	0.002666667	0.051639778	0.1	37.4	37.4	37.475	86	85	85.33333333	0.266666667	0.516397779	1	85	85	85.75	21.83715842	17.64729098	19.66436579	7.188838486	1.67480451	4.189867445	18.76402771	19.61155678	20.50730342	96	94	95.5	0.7	0.836660027	2	95.25	96	96	121	107	112.3333333	29.86666667	5.465040409	14	109	110	115.5	63	59	60.66666667	1.866666667
176194	37.5	37.3	37.37142857	0.005714286	0.075592895	0.2	37.3	37.4	37.4	86	85	85.28571429	0.238095238	0.487950036	1	85	85	85.5	21.83715842	17.64729098	19.66436579	7.188838486	1.67480451	4.189867445	18.76402771	19.61155678	20.50730342	96	95	95.42857143	0.285714286	0.534522484	1	95	95	96	125	109	118.7142857	42.9047619	6.550172662	16	114	121	124	63	60	61.85714286	1.476190476
176194	37.3	37.2	37.25	0.003	0.054772256	0.1	37.2	37.25	37.3	85	84	84.83333333	0.166666667	0.40824829	1	85	85	85	21.83715842	17.64729098	19.66436579	7.188838486	1.67480451	4.189867445	18.76402771	19.61155678	20.50730342	95	95	95	0	0	0	95	95	95	128	124	125.8333333	2.966666667	1.722401424	4	124.25	126	127	65	62	63.33333333	1.066666667
176194	37.1	37.1	37.1	0	0	0	37.1	37.1	37.1	84	82	83.33333333	1.066666667	1.032795559	2	82.5	84	84	21.83715842	17.64729098	19.66436579	7.188838486	1.67480451	4.189867445	18.76402771	19.61155678	20.50730342	95	93	93.83333333	0.566666667	0.752772653	2	93.25	94	94	116	107	110.8333333	10.56666667	3.250640962	9	109	110	112.5	60	56	57.66666667	3.866666667
176194	37.8	37.7	37.76666667	0.002666667	0.051639778	0.1	37.725	37.8	37.8	88	82	84.83333333	5.366666667	2.316606714	6	83.25	84.5	86.5	21.83715842	17.64729098	19.66436579	7.188838486	1.67480451	4.189867445	18.76402771	19.61155678	20.50730342	96	95	95.16666667	0.166666667	0.40824829	1	95	95	95	108	96	102.5	23.9	4.888762625	12	98.75	104	105.5	55	48	52.16666667	7.766666667
176194	37.8	37.8	37.8	0	0	0	37.8	37.8	37.8	84	83	83.33333333	0.266666667	0.516397779	1	83	83	83.75	21.83715842	17.64729098	19.66436579	7.188838486	1.67480451	4.189867445	18.76402771	19.61155678	20.50730342	96	95	95.33333333	0.266666667	0.516397779	1	95	95	95.75	100	92	96.5	7.1	2.664582519	8	96	96.5	97.75	50	46	47.83333333	1.766666667
176194	37.1	37.1	37.1	0	0	0	37.1	37.1	37.1	84	82	83.42857143	0.952380952	0.975900073	2	83	84	84	21.83715842	17.64729098	19.66436579	7.188838486	1.67480451	4.189867445	18.76402771	19.61155678	20.50730342	95	93	94	0.666666667	0.816496581	2	93.5	94	94.5	118	107	111.7142857	22.57142857	4.750939757	11	108	109	116	60	53	57.14285714	6.80952381
178229	37.3	31	35.05	8.91	2.984962311	6.3	33.7	35.95	37.3	87	73	82.42857143	24.95238095	4.995235826	14	81	82	86.5	17	13	14.85714286	1.80952381	1.345185418	4	14	15	15.5	99	97	97.83333333	0.566666667	0.752772653	2	97.25	98	98	101	98	99.5	4.5	2.121320344	3	98.75	99.5	100.25	59	54	56.5	12.5
178229	37.4	34.6	36.86666667	1.234666667	1.111155555	2.8	37.3	37.3	37.3	87	70	75.66666667	50.26666667	7.089898918	17	71	72	79.75	15	12	13.66666667	1.466666667	1.211060142	3	13	13.5	14.75	99	97	98	0.5	0.707106781	2	98	98	98	101	98	99.5	4.5	2.121320344	3	98.75	99.5	100.25	60	54	57	18
178229	36.8	35.1	36.11428571	0.428095238	0.654289873	1.7	35.7	36.1	36.7	97	80	85.14285714	35.14285714	5.92814112	17	81	84	86.5	20	14	16	4.333333333	2.081665999	6	14.5	16	16.5	99	96	97.42857143	0.952380952	0.975900073	3	97	97	98	104	103	103.5	0.5	0.707106781	1	103.25	103.5	103.75	57	57	57	0
178229	36.6	35.1	35.78333333	0.485666667	0.696897888	1.5	35.2	35.65	36.4	85	79	82.5	4.7	2.167948339	6	81.5	83	83.75	16	13	14.5	1.1	1.048808848	3	14	14.5	15	97	96	96.83333333	0.166666667	0.40824829	1	97	97	97	103	91	97	72	8.485281374	12	94	97	100	57	52	54.5	12.5
178229	37.6	34.8	37.04285714	0.98952381	0.994748114	2.8	37.3	37.4	37.45	101	91	93.57142857	11.61904762	3.408672413	10	92	92	93.5	18	9	12.14285714	9.142857143	3.023715784	9	10	12	13	99	97	97.5	0.7	0.836660027	2	97	97	97.75	119	85	99.33333333	109.25	10.45227248	34	92	97	104	64	50	57.33333333	23
178229	37.6	33.75	36.43571429	2.163928571	1.471029766	3.85	35.8	37.3	37.4	102	92	96.28571429	15.23809524	3.903600292	10	93.5	95	99	19	10	15.28571429	17.23809524	4.151878519	9	11.5	18	18.5	99	97	98.5	0.7	0.836660027	2	98.25	99	99	119	85	103.7142857	123.2380952	11.10126548	34	98.5	104	110.5	85	50	63.42857143	120.952381
178229	36.8	29.3	35.15	8.479	2.91187225	7.5	35.65	36.2	36.75	97	79	85.66666667	48.66666667	6.976149845	18	80.25	84.5	88.75	20	13	16.33333333	5.466666667	2.338090389	7	15.25	16.5	17	99	97	97.66666667	0.666666667	0.816496581	2	97	97.5	98	105	104	104.5	0.5	0.707106781	1	104.25	104.5	104.75	58	57	57.5	0.5
178229	36.5	27.4	31.61666667	15.65266667	3.956345115	9.1	28.3125	31.275	34.7625	102	86	95.66666667	27.86666667	5.278888772	16	95.5	97	97	20	16	18.16666667	2.166666667	1.471960144	4	17.25	18.5	19	99	98	98.6	0.3	0.547722558	1	98	99	99	112	100	106	36	6	12	103	106	109	85	65	72.33333333	121.3333333
178229	37	35.5	36.2	0.516	0.7183314	1.5	35.6	36.05	36.875	84	79	81.33333333	3.066666667	1.751190072	5	80.25	81.5	82	13	13	13	0	0	0	13	13	13	97	97	97	0	0	0	97	97	97	95	93	94	2	1.414213562	2	93.5	94	94.5	54	53	53.5	0.5
178229	37	33.9	35.28571429	1.128095238	1.062118279	3.1	34.7	35.5	35.6	84	80	81.85714286	1.476190476	1.214985793	4	81.5	82	82	13	12	12.85714286	0.142857143	0.377964473	1	13	13	13	97	97	97	0	0	0	97	97	97	95	95	95	0	0	0	95	95	95	54	51	52.5	4.5
178229	37.1	33.8	34.84	2.023	1.422322045	3.3	33.9	34	35.4	83	81	81.83333333	0.566666667	0.752772653	2	81.25	82	82	13	12	12.5	0.3	0.547722558	1	12	12.5	13	98	97	97.16666667	0.166666667	0.40824829	1	97	97	97	97	95	96	2	1.414213562	2	95.5	96	96.5	53	51	52	2
178229	31	31	31	0.632894819	0.301055086	0	31	31	31	87	80	82.5	10.3	3.209361307	7	80	81	85	17	13	14.33333333	3.066666667	1.751190072	4	13	13.5	15.5	98	97	97.33333333	0.266666667	0.516397779	1	97	97	97.75	101	98	99.5	4.5	2.121320344	3	98.75	99.5	100.25	59	55	57	8
179161	36.7	36.5	36.6	0.008	0.089442719	0.2	36.525	36.6	36.675	78	78	78	0	0	0	78	78	78	23	19	19.66666667	2.666666667	1.632993162	4	19	19	19	98	94	95.66666667	1.866666667	1.366260102	4	95	95.5	96	115	104	109.1666667	22.16666667	4.708148964	11	105.25	109	112.75	52	47	48.83333333	3.766666667
179161	36.4	36.1	36.25	0.011	0.104880885	0.3	36.2	36.25	36.3	78	78	78	0	0	0	78	78	78	20	17	18.5	1.1	1.048808848	3	18	18.5	19	97	94	95.83333333	0.966666667	0.98319208	3	96	96	96	113	104	108.6666667	10.26666667	3.204163958	9	106.75	109.5	110	52	47	49.33333333	3.066666667
179161	35.6	35.4	35.5	0.008	0.089442719	0.2	35.425	35.5	35.575	78	78	78	0	0	0	78	78	78	18	17	17.33333333	0.266666667	0.516397779	1	17	17	17.75	99	97	98.5	0.7	0.836660027	2	98.25	99	99	105	101	102.6666667	1.866666667	1.366260102	4	102	102.5	103	49	47	48.16666667	0.566666667
179161	35.5	35.2	35.34285714	0.00952381	0.097590007	0.3	35.3	35.3	35.4	78	78	78	0	0	0	78	78	78	18	15	17.14285714	1.476190476	1.214985793	3	16.5	18	18	99	98	98.42857143	0.285714286	0.534522484	1	98	98	99	118	101	107.8571429	33.47619048	5.785861256	17	104	107	110.5	55	48	50.57142857	5.619047619
179161	36.9	36.6	36.74285714	0.016190476	0.127241802	0.3	36.65	36.7	36.85	78	78	78	0	0	0	78	78	78	23	19	20.14285714	2.142857143	1.463850109	4	19	20	20.5	98	91	94.57142857	5.952380952	2.439750182	7	93	95	96	115	106	111	8	2.828427125	9	110	111	112.5	52	48	49.42857143	1.619047619
179161	37	36.8	36.91666667	0.005666667	0.075277265	0.2	36.9	36.9	36.975	78	78	78	0	0	0	78	78	78	21	11	17	15.6	3.949683532	10	15	17.5	20	94	91	93.16666667	1.766666667	1.329160136	3	92.5	94	94	111	106	109.8571429	3.142857143	1.772810521	5	110	110	111	58	49	50.28571429	11.57142857
179161	36	35.7	35.86666667	0.014666667	0.121106014	0.3	35.8	35.85	35.975	78	78	78	0	0	0	78	78	78	19	16	17.5	1.1	1.048808848	3	17	17.5	18	98	97	97.16666667	0.166666667	0.40824829	1	97	97	97	114	102	106.3333333	20.26666667	4.501851471	12	103.25	105	108.25	52	47	49	3.2
179161	36.2	35.8	36.02857143	0.022380952	0.149602648	0.4	35.95	36	36.15	78	78	78	0	0	0	78	78	78	19	16	17.42857143	0.952380952	0.975900073	3	17	17	18	98	96	96.85714286	0.476190476	0.690065559	2	96.5	97	97	114	104	109.4285714	12.61904762	3.552329886	10	107.5	110	111.5	52	48	50.14285714	2.142857143
179161	35	25.1	33.51428571	13.77142857	3.710987547	9.9	34.85	34.9	34.95	78	78	78	0	0	0	78	78	78	25	19	21	6.333333333	2.516611478	6	19	20	22.5	99	96	98.42857143	1.285714286	1.133893419	3	98.5	99	99	130	126	128	2	1.414213562	4	127	128	129	62	60	61.14285714	0.80952381
179161	35.1	34.9	35	0.006666667	0.081649658	0.2	34.95	35	35.05	78	78	78	0	0	0	78	78	78	21	15	18.14285714	4.80952381	2.193062655	6	16.5	19	19.5	99	96	97.85714286	1.476190476	1.214985793	3	97	98	99	129	125	126.5714286	2.619047619	1.618347187	4	125	127	127.5	62	59	60.42857143	0.952380952
179161	35.1	35	35.08333333	0.001666667	0.040824829	0.1	35.1	35.1	35.1	78	78	78	0	0	0	78	78	78	17	14	16	1.6	1.264911064	3	15.25	16.5	17	99	97	98.16666667	0.966666667	0.98319208	2	97.25	98.5	99	125	125	125	0	0	0	125	125	125	60	59	59.33333333	0.266666667
179161	35.3	35.2	35.25	0.003	0.054772256	0.1	35.2	35.25	35.3	78	78	78	0	0	0	78	78	78	18	14	15.83333333	3.366666667	1.834847859	4	14.25	15.5	17.5	98	97	97.83333333	0.166666667	0.40824829	1	98	98	98	124	107	115.5	52.3	7.231873893	17	109.75	115	121.75	59	50	54	12.8
182143	36.9	36.4	36.73333333	0.038666667	0.196638416	0.5	36.65	36.8	36.875	78	75	75.83333333	1.766666667	1.329160136	3	75	75	76.5	21.83715842	17.64729098	19.66436579	7.188838486	1.67480451	4.189867445	18.76402771	19.61155678	20.50730342	96	94	95	0.8	0.894427191	2	94.25	95	95.75	108	87	100.75	51.35714286	7.166389806	21	96	103.5	105.5	58	52	55.25	3.642857143
182143	36.8	36.3	36.58333333	0.025666667	0.160208198	0.5	36.6	36.6	36.6	76	72	74.16666667	2.166666667	1.471960144	4	73.25	74.5	75	21.83715842	17.64729098	19.66436579	7.188838486	1.67480451	4.189867445	18.76402771	19.61155678	20.50730342	96	96	96	0	0	0	96	96	96	112	101	105.375	13.125	3.622844187	11	102.75	105	107.25	61	54	56	5.714285714
182143	37.2	37.2	37.2	0	0	0	37.2	37.2	37.2	84	82	82.85714286	0.476190476	0.690065559	2	82.5	83	83	21.83715842	17.64729098	19.66436579	7.188838486	1.67480451	4.189867445	18.76402771	19.61155678	20.50730342	97	96	96.71428571	0.238095238	0.487950036	1	96.5	97	97	114	98	106.7777778	19.19444444	4.381146476	16	106	107	109	63	56	57.77777778	5.444444444
182143	37.2	37.1	37.18333333	0.001666667	0.040824829	0.1	37.2	37.2	37.2	83	81	82.16666667	0.566666667	0.752772653	2	82	82	82.75	21.83715842	17.64729098	19.66436579	7.188838486	1.67480451	4.189867445	18.76402771	19.61155678	20.50730342	97	96	96.66666667	0.266666667	0.516397779	1	96.25	97	97	114	98	106.125	19.55357143	4.421942043	16	105.5	106	107.25	63	56	57.5	5.714285714
182143	37.2	37.1	37.11666667	0.001666667	0.040824829	0.1	37.1	37.1	37.1	82	78	80	2.4	1.549193338	4	79	80	81	21.83715842	17.64729098	19.66436579	7.188838486	1.67480451	4.189867445	18.76402771	19.61155678	20.50730342	97	97	97	0	0	0	97	97	97	110	100	103.625	9.982142857	3.159452936	10	101.75	103	105	58	55	55.75	1.357142857
182143	36.9	36.6	36.8	0.01	0.1	0.3	36.8	36.8	36.85	78	75	76.71428571	1.571428571	1.253566341	3	76	77	77.5	21.83715842	17.64729098	19.66436579	7.188838486	1.67480451	4.189867445	18.76402771	19.61155678	20.50730342	96	94	95.14285714	0.80952381	0.899735411	2	94.5	95	96	108	87	98.44444444	37.77777778	6.146362972	21	96	97	103	60	52	54.88888889	4.861111111
182143	36.9	36.6	36.71666667	0.017666667	0.132916014	0.3	36.6	36.7	36.8	81	77	78.16666667	2.566666667	1.602081979	4	77	77.5	78.75	21.83715842	17.64729098	19.66436579	7.188838486	1.67480451	4.189867445	18.76402771	19.61155678	20.50730342	97	95	96.16666667	0.566666667	0.752772653	2	96	96	96.75	103	95	100.125	8.982142857	2.997022332	8	98.5	100.5	103	60	54	55.625	5.982142857
182143	36.9	36.6	36.78571429	0.018095238	0.134518542	0.3	36.7	36.8	36.9	75	72	73.14285714	1.142857143	1.069044968	3	72.5	73	73.5	21.83715842	17.64729098	19.66436579	7.188838486	1.67480451	4.189867445	18.76402771	19.61155678	20.50730342	96	96	96	0	0	0	96	96	96	108	95	101.2222222	13.69444444	3.700600552	13	100	101	103	61	52	54.77777778	6.694444444
182143	36.9	34.95	36.375	0.67375	0.820822758	1.95	36.05	36.85	36.9	74	71	72.28571429	1.238095238	1.112697281	3	71.5	72	73	21.83715842	17.64729098	19.66436579	7.188838486	1.67480451	4.189867445	18.76402771	19.61155678	20.50730342	97	94	95.85714286	0.80952381	0.899735411	3	96	96	96	112	79	96.6	80.48888889	8.971560003	33	95	97	100	59	49	53.7	8.011111111
182143	37.2	37.2	37.2	0	0	0	37.2	37.2	37.2	85	83	83.66666667	0.666666667	0.816496581	2	83	83.5	84	21.83715842	17.64729098	19.66436579	7.188838486	1.67480451	4.189867445	18.76402771	19.61155678	20.50730342	97	96	96.5	0.3	0.547722558	1	96	96.5	97	112	107	109	3.714285714	1.927248223	5	107	109	110.25	64	56	58.5	6.571428571
182143	37.1	37.1	37.1	0	0	0	37.1	37.1	37.1	81	78	79.42857143	0.952380952	0.975900073	3	79	79	80	21.83715842	17.64729098	19.66436579	7.188838486	1.67480451	4.189867445	18.76402771	19.61155678	20.50730342	97	97	97	0	0	0	97	97	97	105	100	102.3333333	3.5	1.870828693	5	101	102	104	57	53	54.88888889	1.111111111
182143	37.1	36.6	36.93333333	0.066666667	0.25819889	0.5	36.725	37.1	37.1	80	79	79.5	0.3	0.547722558	1	79	79.5	80	21.83715842	17.64729098	19.66436579	7.188838486	1.67480451	4.189867445	18.76402771	19.61155678	20.50730342	97	96	96.66666667	0.266666667	0.516397779	1	96.25	97	97	105	99	101.625	5.410714286	2.326094213	6	100.5	101	102.75	64	52	55.25	13.64285714
182495	38.2	37.6	37.95714286	0.042857143	0.207019668	0.6	37.85	38	38.1	90	89	89.57142857	0.285714286	0.534522484	1	89	90	90	21.83715842	17.64729098	19.66436579	7.188838486	1.67480451	4.189867445	18.76402771	19.61155678	20.50730342	96	95	95.66666667	0.266666667	0.516397779	1	95.25	96	96	99	92	95.5	24.5	4.949747468	7	93.75	95.5	97.25	71	65	68	18
182495	38	37.3	37.68333333	0.069666667	0.263944439	0.7	37.525	37.7	37.875	90	89	89.16666667	0.166666667	0.40824829	1	89	89	89	21.83715842	17.64729098	19.66436579	7.188838486	1.67480451	4.189867445	18.76402771	19.61155678	20.50730342	96	95	95.8	0.2	0.447213595	1	96	96	96	97	92	94.5	12.5	3.535533906	5	93.25	94.5	95.75	67	65	66	2
182495	38.3	38.1	38.2	0.008	0.089442719	0.2	38.125	38.2	38.275	93	90	91	1.6	1.264911064	3	90	90.5	91.75	21.83715842	17.64729098	19.66436579	7.188838486	1.67480451	4.189867445	18.76402771	19.61155678	20.50730342	96	94	94.83333333	0.566666667	0.752772653	2	94.25	95	95	103	99	101	8	2.828427125	4	100	101	102	71	69	70	2
182495	38.4	36.2	37.96666667	0.750666667	0.866410218	2.2	38.3	38.3	38.3	93	91	91.66666667	0.666666667	0.816496581	2	91	91.5	92	21.83715842	17.64729098	19.66436579	7.188838486	1.67480451	4.189867445	18.76402771	19.61155678	20.50730342	95	90	93.66666667	3.466666667	1.861898673	5	94	94	94.75	127	102	108.75	148.25	12.17579566	25	102.75	103	109	102	66	78	274.6666667
182495	38.2	38	38.08333333	0.009666667	0.098319208	0.2	38	38.05	38.175	88	87	87.16666667	0.166666667	0.40824829	1	87	87	87	21.83715842	17.64729098	19.66436579	7.188838486	1.67480451	4.189867445	18.76402771	19.61155678	20.50730342	96	96	96	0	0	0	96	96	96	95	94	94.5	0.5	0.707106781	1	94.25	94.5	94.75	65	64	64.5	0.5
182495	38	37.4	37.73333333	0.046666667	0.21602469	0.6	37.625	37.75	37.875	88	86	87	0.4	0.632455532	2	87	87	87	21.83715842	17.64729098	19.66436579	7.188838486	1.67480451	4.189867445	18.76402771	19.61155678	20.50730342	96	95	95.33333333	0.266666667	0.516397779	1	95	95	95.75	96	91	93.5	12.5	3.535533906	5	92.25	93.5	94.75	63	63	63	0
182495	38.4	36.2	37.55714286	0.716190476	0.846280377	2.2	37.05	37.6	38.3	97	91	93.42857143	4.285714286	2.070196678	6	92	93	94.5	21.83715842	17.64729098	19.66436579	7.188838486	1.67480451	4.189867445	18.76402771	19.61155678	20.50730342	95	90	93.42857143	2.619047619	1.618347187	5	93.5	94	94	127	88	102.7142857	141.5714286	11.89837924	39	98.5	101	103	102	66	76.42857143	165.2857143
182495	38.1	36.8	37.6	0.236	0.485798312	1.3	37.375	37.7	37.95	98	94	96.33333333	2.266666667	1.505545305	4	95.5	97	97	21.83715842	17.64729098	19.66436579	7.188838486	1.67480451	4.189867445	18.76402771	19.61155678	20.50730342	94	93	93.66666667	0.266666667	0.516397779	1	93.25	94	94	101	88	98.375	19.125	4.373213921	13	99.25	100	100.25	84	66	70.875	31.55357143
182495	38.2	35	37.27142857	2.209047619	1.48628652	3.2	36.6	38.1	38.2	88	87	87.57142857	0.285714286	0.534522484	1	87	88	88	21.83715842	17.64729098	19.66436579	7.188838486	1.67480451	4.189867445	18.76402771	19.61155678	20.50730342	96	96	96	0	0	0	96	96	96	97	95	96	1	1	2	95.5	96	96.5	67	64	65.66666667	2.333333333
182495	38.2	35	36.35	1.423	1.192895637	3.2	35.425	36.35	36.9	89	88	88.33333333	0.266666667	0.516397779	1	88	88	88.75	21.83715842	17.64729098	19.66436579	7.188838486	1.67480451	4.189867445	18.76402771	19.61155678	20.50730342	96	95	95.66666667	0.266666667	0.516397779	1	95.25	96	96	98	96	97	1	1	2	96.5	97	97.5	67	66	66.33333333	0.333333333
182495	37.2	32.7	35.28571429	2.984761905	1.727646348	4.5	34.05	35.8	36.6	86	85	85.14285714	0.142857143	0.377964473	1	85	85	85	20	18	19	1	1	2	18.5	19	19.5	95	92	93.14285714	1.142857143	1.069044968	3	92.5	93	93.5	99	90	94.5	40.5	6.363961031	9	92.25	94.5	96.75	73	60	66.5	84.5
182495	37.7	35.8	36.98571429	0.498095238	0.705758626	1.9	36.6	37.2	37.5	87	85	85.85714286	0.80952381	0.899735411	2	85	86	86.5	21.83715842	17.64729098	19.66436579	7.188838486	1.67480451	4.189867445	18.76402771	19.61155678	20.50730342	95	93	94.28571429	0.904761905	0.951189731	2	93.5	95	95	96	90	93	18	4.242640687	6	91.5	93	94.5	63	60	61.5	4.5
182533	37	32.9	34.52857143	1.599047619	1.264534546	4.1	34.05	34.2	34.75	61	60	60.42857143	0.285714286	0.534522484	1	60	60	61	22	20	21	0.333333333	0.577350269	2	21	21	21	97	96	96.42857143	0.285714286	0.534522484	1	96	96	97	97	96	96.5	0.5	0.707106781	1	96.25	96.5	96.75	55	54	54.5	0.5
182533	37.4	32.9	35.77142857	3.042380952	1.744242229	4.5	34.6	36.9	37	62	60	60.71428571	0.571428571	0.755928946	2	60	61	61	22	20	21.14285714	0.476190476	0.690065559	2	21	21	21.5	97	96	96.57142857	0.285714286	0.534522484	1	96	97	97	97	89	93	32	5.656854249	8	91	93	95	54	50	52	8
182533	37.3	37.3	37.3	0	0	0	37.3	37.3	37.3	63	59	60.33333333	1.866666667	1.366260102	4	60	60	60	21	20	20.83333333	0.166666667	0.40824829	1	21	21	21	97	96	96.66666667	0.266666667	0.516397779	1	96.25	97	97	97	95	96	2	1.414213562	2	95.5	96	96.5	54	50	52	8
182533	37.4	36.9	37.25	0.055	0.234520788	0.5	37.1	37.4	37.4	62	60	61	0.8	0.894427191	2	60.25	61	61.75	22	20	21.33333333	0.666666667	0.816496581	2	21	21.5	22	97	96	96.83333333	0.166666667	0.40824829	1	97	97	97	96	89	92.5	24.5	4.949747468	7	90.75	92.5	94.25	53	50	51.5	4.5
182533	38.1	38.1	38.1	0	0	0	38.1	38.1	38.1	62	59	60.66666667	1.066666667	1.032795559	3	60.25	61	61	10	1	5.5	40.5	6.363961031	9	3.25	5.5	7.75	96	95	95.83333333	0.166666667	0.40824829	1	96	96	96	87	70	81.25	60.91666667	7.804912983	17	79	84	86.25	53	41	49.5	33
182533	38.1	38.1	38.1	0	0	0	38.1	38.1	38.1	62	59	61	1	1	3	61	61	61.5	10	1	5.5	40.5	6.363961031	9	3.25	5.5	7.75	98	95	96.42857143	0.952380952	0.975900073	3	96	96	97	95	70	83.5	109.6666667	10.47218538	25	79	84.5	89	58	41	50.75	50.91666667
182533	38.1	38	38.03333333	0.002666667	0.051639778	0.1	38	38	38.075	65	63	64.16666667	0.566666667	0.752772653	2	64	64	64.75	3	3	3	0	0	0	3	3	3	97	96	96.33333333	0.266666667	0.516397779	1	96	96	96.75	122.6782236	109.3616941	115.8546631	107.3671428	7.017601948	13.31652955	113.054357	115.7655306	118.5437164	69.55779401	60.93129354	64.89638183	59.94896076
182533	38.1	38.1	38.1	0	0	0	38.1	38.1	38.1	63	61	61.83333333	0.966666667	0.98319208	2	61	61.5	62.75	1	1	1	7.188838486	1.67480451	0	1	1	1	98	97	97.16666667	0.166666667	0.40824829	1	97	97	97	98	95	96.5	4.5	2.121320344	3	95.75	96.5	97.25	59	58	58.5	0.5
182533	38.1	37.3	37.95	0.103	0.320936131	0.8	38.025	38.1	38.1	62	60	61.16666667	0.566666667	0.752772653	2	61	61	61.75	21	18	19.5	4.5	2.121320344	3	18.75	19.5	20.25	99	96	97.66666667	1.066666667	1.032795559	3	97.25	98	98	96	88	92	32	5.656854249	8	90	92	94	53	51	52	2
182533	38.1	37.3	37.51428571	0.134761905	0.367099312	0.8	37.3	37.3	37.65	62	59	60.42857143	0.952380952	0.975900073	3	60	60	61	21	18	20.33333333	1.466666667	1.211060142	3	20.25	21	21	99	96	97.14285714	1.142857143	1.069044968	3	96.5	97	97.5	97	96	96.5	0.5	0.707106781	1	96.25	96.5	96.75	54	53	53.5	0.5
182533	38	38	38	0	0	0	38	38	38	65	63	64.14285714	0.476190476	0.690065559	2	64	64	64.5	3	1	2	1	1	2	1.5	2	2.5	96	96	96	0	0	0	96	96	96	122.6782236	109.3616941	115.8546631	107.3671428	7.017601948	13.31652955	113.054357	115.7655306	118.5437164	69.55779401	60.93129354	64.89638183	59.94896076
182533	38	37.9	37.98333333	0.001666667	0.040824829	0.1	38	38	38	65	63	63.83333333	0.566666667	0.752772653	2	63.25	64	64	2	1	1.666666667	0.333333333	0.577350269	1	1.5	2	2	96	96	96	0	0	0	96	96	96	88	88	88	107.3671428	7.017601948	0	88	88	88	50	50	50	59.94896076
183017	39.9	39.5	39.73333333	0.026666667	0.163299316	0.4	39.625	39.75	39.875	127	118	123.1666667	9.366666667	3.060501048	9	122.25	123.5	124.75	55	27	35.5	100.3	10.01498877	28	30.5	32.5	35.25	99	96	97.83333333	0.966666667	0.98319208	3	98	98	98	157	138	149.6666667	46.26666667	6.801960502	19	147.5	150.5	154.25	68	57	62.16666667	14.96666667
183017	39.7	39.5	39.62857143	0.005714286	0.075592895	0.2	39.6	39.6	39.7	123	118	120.7142857	3.238095238	1.799470822	5	119.5	121	122	59	30	36.57142857	111.6190476	10.56499161	29	31	32	36.5	99	97	98.57142857	0.619047619	0.786795792	2	98.5	99	99	163	146	156.1428571	31.80952381	5.639993246	17	153.5	158	159.5	68	62	65.85714286	4.80952381
183017	39.7	39.6	39.68333333	0.001666667	0.040824829	0.1	39.7	39.7	39.7	123	118	119.6666667	5.066666667	2.250925735	5	118	118.5	121.25	59	30	37.5	126.7	11.25610945	29	31.25	32	38.75	99	99	99	0	0	0	99	99	99	158	146	153.5	16.7	4.086563348	12	153.25	154	155.5	68	62	64.16666667	5.766666667
183017	39.7	32.75	37.5875	10.52729167	3.244578812	6.95	37.3625	38.95	39.175	121	115	117.7142857	3.904761905	1.97604704	6	116.5	118	118.5	48	42	44.42857143	5.285714286	2.299068134	6	43	44	45.5	96	88	92.85714286	7.80952381	2.794552524	8	91.5	93	95	162	123	140.7142857	219.9047619	14.82918615	39	129.5	140	150.5	69	52	60.85714286	43.14285714
183017	39.7	37	38.35	1.019	1.009455299	2.7	37.725	38.35	38.975	121	117	118.5714286	2.285714286	1.511857892	4	117.5	118	119.5	48	35	42.42857143	23.61904762	4.85994317	13	39.5	44	45.5	96	88	92.71428571	9.238095238	3.039423504	8	90.5	94	95	144	123	135.4285714	70.61904762	8.403514004	21	129.5	138	142	84	61	70.42857143	73.95238095
183017	39.5	37	38.23333333	0.822666667	0.907009739	2.5	37.725	38.15	38.8	120	117	118.3333333	1.466666667	1.211060142	3	117.25	118.5	119	48	32	36.16666667	37.36666667	6.112828042	16	32.25	34	36.5	94	90	92.5	2.7	1.643167673	4	91.5	93	93.75	158	126	140.8333333	115.3666667	10.74088761	32	135.75	141	144	93	61	76.83333333	123.3666667
183017	39.7	39.5	39.56666667	0.006666667	0.081649658	0.2	39.5	39.55	39.6	122	119	120.3333333	1.066666667	1.032795559	3	120	120	120.75	34	31	32.66666667	1.066666667	1.032795559	3	32.25	33	33	98	85	91.16666667	26.96666667	5.192943931	13	86.75	92.5	93.75	165	157	162.5	10.7	3.271085447	8	161	164	164.75	64	56	60.66666667	7.466666667
183017	39.9	39.5	39.62857143	0.019047619	0.138013112	0.4	39.55	39.6	39.65	127	124	125.5714286	1.619047619	1.272418021	3	124.5	126	126.5	55	32	41.85714286	98.80952381	9.940297974	23	34	37	50.5	99	91	95.85714286	11.80952381	3.436498772	8	93.5	98	98	158	151	154.2857143	7.238095238	2.690370837	7	152	155	156	68	63	65.71428571	5.571428571
183017	39.8	39.5	39.65	0.011	0.104880885	0.3	39.6	39.65	39.7	127	120	123.6666667	9.466666667	3.076794869	7	121.25	123.5	126.5	48	30	35.33333333	51.86666667	7.201851614	18	31	31.5	38	99	75	93.16666667	83.36666667	9.130534851	24	94	97	97.75	169	155	161.5	22.3	4.722287581	14	159.25	161.5	163	90	66	71.16666667	87.36666667
183017	39.9	39.5	39.68333333	0.029666667	0.172240142	0.4	39.6	39.6	39.825	128	124	126.1666667	1.766666667	1.329160136	4	126	126	126.75	54	34	42	63.2	7.949842766	20	35.5	41	46.5	99	91	95.5	13.1	3.619392214	8	92.25	97	98	163	151	156.8333333	25.36666667	5.036533199	12	152.75	156.5	161	69	63	67	4.8
183017	40	39.7	39.81666667	0.017666667	0.132916014	0.3	39.7	39.8	39.9	120	117	118.5	1.9	1.378404875	3	117.25	118.5	119.75	36	31	32.5	5.5	2.34520788	5	31	31	34	99	98	98.8	0.2	0.447213595	1	99	99	99	158	149	152.1666667	10.16666667	3.188521078	9	150.25	151.5	152.75	64	61	62.66666667	2.266666667
183017	40	39.5	39.7	0.036666667	0.191485422	0.5	39.55	39.7	39.8	122	118	120	1.666666667	1.290994449	4	119.5	120	120.5	34	31	32.14285714	1.476190476	1.214985793	3	31	32	33	99	85	93.71428571	41.23809524	6.421689438	14	88.5	98	98.5	165	150	159.5714286	44.28571429	6.654751256	15	154.5	164	164.5	64	56	61.71428571	8.571428571
183415	35.6593046	34.932376	35.38857479	0.632894819	0.301055086	0.726928602	35.28180712	35.45314776	35.5635418	89.93656862	84.17593821	86.8755586	12.47576345	2.246051074	5.760630413	85.54949481	86.7514434	88.06682531	21.83715842	17.64729098	19.66436579	7.188838486	1.67480451	4.189867445	18.76402771	19.61155678	20.50730342	96.38044703	93.8160313	95.22243942	6.821279667	1.190036322	2.564415723	94.71742159	95.32699947	95.82487994	122.6782236	109.3616941	115.8546631	107.3671428	7.017601948	13.31652955	113.054357	115.7655306	118.5437164	69.55779401	60.93129354	64.89638183	59.94896076
183415	35.6593046	34.932376	35.38857479	0.632894819	0.301055086	0.726928602	35.28180712	35.45314776	35.5635418	108	98	102	28	5.291502622	10	99	100	104	21.83715842	17.64729098	19.66436579	7.188838486	1.67480451	4.189867445	18.76402771	19.61155678	20.50730342	98	98	98	0	0	0	98	98	98	122.6782236	109.3616941	115.8546631	107.3671428	7.017601948	13.31652955	113.054357	115.7655306	118.5437164	69.55779401	60.93129354	64.89638183	59.94896076
183415	35.6593046	34.932376	35.38857479	0.632894819	0.301055086	0.726928602	35.28180712	35.45314776	35.5635418	89.93656862	84.17593821	86.8755586	12.47576345	2.246051074	5.760630413	85.54949481	86.7514434	88.06682531	21.83715842	17.64729098	19.66436579	7.188838486	1.67480451	4.189867445	18.76402771	19.61155678	20.50730342	96.38044703	93.8160313	95.22243942	6.821279667	1.190036322	2.564415723	94.71742159	95.32699947	95.82487994	122.6782236	109.3616941	115.8546631	107.3671428	7.017601948	13.31652955	113.054357	115.7655306	118.5437164	69.55779401	60.93129354	64.89638183	59.94896076
183415	37	26.4	33.14	27.538	5.247666148	10.6	28.5	36.8	37	114	96	107.3333333	47.46666667	6.889605697	18	104	110	111.5	66	29	38.42857143	153.952381	12.40775487	37	33.5	35	36	96	94	95.33333333	1.333333333	1.154700538	2	95	96	96	122.6782236	109.3616941	115.8546631	107.3671428	7.017601948	13.31652955	113.054357	115.7655306	118.5437164	69.55779401	60.93129354	64.89638183	59.94896076
183415	37	37	37	0	0	0	37	37	37	114	106	111.2	11.2	3.346640106	8	110	112	114	66	26	39.5	190.7	13.80941708	40	33.5	36	39.25	96.38044703	93.8160313	95.22243942	6.821279667	1.190036322	2.564415723	94.71742159	95.32699947	95.82487994	122.6782236	109.3616941	115.8546631	107.3671428	7.017601948	13.31652955	113.054357	115.7655306	118.5437164	69.55779401	60.93129354	64.89638183	59.94896076
183415	38.2	38	38.06666667	0.010666667	0.103279556	0.2	38	38	38.15	120	118	118.6666667	1.333333333	1.154700538	2	118	118	119	41	36	38.66666667	6.333333333	2.516611478	5	37.5	39	40	99	99	99	0	0	0	99	99	99	122.6782236	109.3616941	115.8546631	107.3671428	7.017601948	13.31652955	113.054357	115.7655306	118.5437164	69.55779401	60.93129354	64.89638183	59.94896076
183415	37.8	37.8	37.8	0	0	0	37.8	37.8	37.8	120	96	104.6666667	109.8666667	10.48173014	24	98	99	112	21.83715842	17.64729098	19.66436579	7.188838486	1.67480451	4.189867445	18.76402771	19.61155678	20.50730342	98	98	98	0	0	0	98	98	98	155	155	155	107.3671428	7.017601948	0	155	155	155	127	127	127	59.94896076
183415	38	37.8	37.86666667	0.010666667	0.103279556	0.2	37.8	37.8	37.95	120	96	110.8571429	82.47619048	9.081640297	24	107	114	116	21.83715842	17.64729098	19.66436579	7.188838486	1.67480451	4.189867445	18.76402771	19.61155678	20.50730342	98	98	98	0	0	0	98	98	98	155	155	155	107.3671428	7.017601948	0	155	155	155	127	127	127	59.94896076
183415	38.2	37.8	38	0.016	0.126491106	0.4	38	38	38	116	113	114.25	1.583333333	1.258305739	3	113.75	114	114.5	21.83715842	17.64729098	19.66436579	7.188838486	1.67480451	4.189867445	18.76402771	19.61155678	20.50730342	96.38044703	93.8160313	95.22243942	6.821279667	1.190036322	2.564415723	94.71742159	95.32699947	95.82487994	122.6782236	109.3616941	115.8546631	107.3671428	7.017601948	13.31652955	113.054357	115.7655306	118.5437164	69.55779401	60.93129354	64.89638183	59.94896076
183415	38.2	38	38.16666667	0.006666667	0.081649658	0.2	38.2	38.2	38.2	100	100	100	0	0	0	100	100	100	24	22	22.75	0.916666667	0.957427108	2	22	22.5	23.25	99	99	99	0	0	0	99	99	99	122.6782236	109.3616941	115.8546631	107.3671428	7.017601948	13.31652955	113.054357	115.7655306	118.5437164	69.55779401	60.93129354	64.89638183	59.94896076
183415	35.6593046	34.932376	35.38857479	0.632894819	0.301055086	0.726928602	35.28180712	35.45314776	35.5635418	114	92	99.4	101.8	10.0895986	22	92	93	106	40	17	24.2	89.7	9.471008394	23	19	19	26	96.38044703	93.8160313	95.22243942	6.821279667	1.190036322	2.564415723	94.71742159	95.32699947	95.82487994	122.6782236	109.3616941	115.8546631	107.3671428	7.017601948	13.31652955	113.054357	115.7655306	118.5437164	69.55779401	60.93129354	64.89638183	59.94896076
183415	38.2	38	38.08571429	0.011428571	0.106904497	0.2	38	38	38.2	120	100	108	100	10	20	100	100	118	41	22	29.57142857	74.95238095	8.657504314	19	22.5	24	37.5	99	99	99	0	0	0	99	99	99	122.6782236	109.3616941	115.8546631	107.3671428	7.017601948	13.31652955	113.054357	115.7655306	118.5437164	69.55779401	60.93129354	64.89638183	59.94896076
183650	35.7	35.6	35.67142857	0.002380952	0.048795004	0.1	35.65	35.7	35.7	66	64	65.14285714	0.80952381	0.899735411	2	64.5	65	66	32	29	30.42857143	0.952380952	0.975900073	3	30	30	31	95	93	94	0.333333333	0.577350269	2	94	94	94	123	110	116.2222222	17.19444444	4.146618435	13	114	116	119	76	67	71	9.5
183650	35.7	35.7	35.7	0	0	0	35.7	35.7	35.7	67	65	66.16666667	0.966666667	0.98319208	2	65.25	66.5	67	30	29	29.83333333	0.166666667	0.40824829	1	30	30	30	95	94	94.66666667	0.266666667	0.516397779	1	94.25	95	95	130	110	121.875	43.26785714	6.577830732	20	118.75	121.5	126.75	84	71	75.5	17.42857143
183650	35.5	35.5	35.5	0	0	0	35.5	35.5	35.5	67	63	66.28571429	2.238095238	1.496026483	4	66.5	67	67	27	25	26.14285714	0.476190476	0.690065559	2	26	26	26.5	92	91	91.57142857	0.285714286	0.534522484	1	91	92	92	127	113	117.875	16.98214286	4.12093956	14	116.5	117	118.25	81	64	70.125	45.26785714
183650	35.5	35.5	35.5	0	0	0	35.5	35.5	35.5	67	66	66.5	0.3	0.547722558	1	66	66.5	67	27	26	26.66666667	0.266666667	0.516397779	1	26.25	27	27	92	91	91.33333333	0.266666667	0.516397779	1	91	91	91.75	121	106	115.625	21.69642857	4.657942526	15	113.75	117	118.25	71	64	66.5	8
183650	35.2	33.3	34.54285714	0.496190476	0.70440789	1.9	34.2	34.8	35.05	66	62	63	2	1.414213562	4	62	63	63	32	27	29.85714286	3.142857143	1.772810521	5	29	30	31	96.38044703	93.8160313	95.22243942	6.821279667	1.190036322	2.564415723	94.71742159	95.32699947	95.82487994	133	112	122.3333333	110.3333333	10.5039675	21	117	122	127.5	79	73	76.33333333	9.333333333
183650	35.3	34.8	35.14285714	0.036190476	0.190237946	0.5	35.05	35.2	35.3	63	62	62.28571429	0.238095238	0.487950036	1	62	62	62.5	33	30	31.28571429	1.238095238	1.112697281	3	30.5	31	32	99	92	95	13	3.605551275	7	93	94	96.5	133	109	121.3333333	144.3333333	12.01388086	24	115.5	122	127.5	77	59	69.66666667	89.33333333
183650	35.5	35.5	35.5	0	0	0	35.5	35.5	35.5	67	63	65	4.8	2.19089023	4	63	65	67	27	25	26	0.4	0.632455532	2	26	26	26	92	92	92	0	0	0	92	92	92	127	115	119.25	28.25	5.315072906	12	116.5	117.5	120.25	81	65	74.5	46.33333333
183650	35.4	35.3	35.35	0.003	0.054772256	0.1	35.3	35.35	35.4	63	62	62.5	0.3	0.547722558	1	62	62.5	63	33	26	29.66666667	9.866666667	3.141125064	7	26.75	30.5	32	99	92	93.5	7.9	2.810693865	7	92	92	93.5	117	109	113	32	5.656854249	8	111	113	115	59	55	57	8
183650	35.6	35.5	35.55714286	0.002857143	0.053452248	0.1	35.5	35.6	35.6	64	63	63.57142857	0.285714286	0.534522484	1	63	64	64	29	25	26.57142857	1.952380952	1.397276262	4	26	26	27	92	91	91.71428571	0.238095238	0.487950036	1	91.5	92	92	108	99	103.75	7.071428571	2.659215781	9	102.75	104	104.5	68	57	61.125	11.83928571
183650	35.6	35.5	35.51666667	0.001666667	0.040824829	0.1	35.5	35.5	35.5	66	64	64.33333333	0.666666667	0.816496581	2	64	64	64	28	26	26.66666667	0.666666667	0.816496581	2	26	26.5	27	92	91	91.66666667	0.266666667	0.516397779	1	91.25	92	92	114	97	103.8571429	32.47619048	5.69878851	17	100.5	103	106	67	57	61.14285714	11.80952381
183650	35.7	35.6	35.63333333	0.002666667	0.051639778	0.1	35.6	35.6	35.675	66	63	64.33333333	1.866666667	1.366260102	3	63.25	64	65.5	52	30	36	74.8	8.648699324	22	31	31.5	38	94	93	93.5	0.3	0.547722558	1	93	93.5	94	118	110	113.875	5.839285714	2.416461403	8	112.75	114	114.5	76	66	69.375	10.83928571
183650	35.6	35.6	35.6	0	0	0	35.6	35.6	35.6	64	63	63.16666667	0.166666667	0.40824829	1	63	63	63	48	25	31.5	70.7	8.408329204	23	26.75	29.5	30.75	93	92	92.33333333	0.266666667	0.516397779	1	92	92	92.75	112	104	108	10.28571429	3.207134903	8	105.5	108	110.5	69	61	64.75	9.928571429
183867	37.3	37.3	37.3	0	0	0	37.3	37.3	37.3	72	68	70.16666667	3.366666667	1.834847859	4	68.5	70.5	71.75	15	10	11.33333333	3.466666667	1.861898673	5	10.25	11	11	96	96	96	0	0	0	96	96	96	122.6782236	109.3616941	115.8546631	107.3671428	7.017601948	13.31652955	113.054357	115.7655306	118.5437164	69.55779401	60.93129354	64.89638183	59.94896076
183867	37.3	37.2	37.23333333	0.002666667	0.051639778	0.1	37.2	37.2	37.275	72	67	69.16666667	2.966666667	1.722401424	5	68.25	69	69.75	17	6	12.16666667	22.16666667	4.708148964	11	9	12.5	16	97	92	94.5	3.5	1.870828693	5	93.25	94.5	95.75	122.6782236	109.3616941	115.8546631	107.3671428	7.017601948	13.31652955	113.054357	115.7655306	118.5437164	69.55779401	60.93129354	64.89638183	59.94896076
183867	37.3	37.2	37.25	0.003	0.054772256	0.1	37.2	37.25	37.3	73	69	71.5	2.7	1.643167673	4	70.5	72	72.75	16	7	12.83333333	14.96666667	3.868677638	9	10.25	14.5	15.75	96	94	95.66666667	0.666666667	0.816496581	2	96	96	96	122.6782236	109.3616941	115.8546631	107.3671428	7.017601948	13.31652955	113.054357	115.7655306	118.5437164	69.55779401	60.93129354	64.89638183	59.94896076
183867	37.2	37.2	37.2	0	0	0	37.2	37.2	37.2	73	67	70.42857143	6.952380952	2.6367368	6	68	72	72.5	16	8	13.14285714	11.14285714	3.338091842	8	11	15	15.5	97	93	95.57142857	1.619047619	1.272418021	4	95.5	96	96	122.6782236	109.3616941	115.8546631	107.3671428	7.017601948	13.31652955	113.054357	115.7655306	118.5437164	69.55779401	60.93129354	64.89638183	59.94896076
183867	37.2	37.2	37.2	0	0	0	37.2	37.2	37.2	72	67	69.28571429	2.238095238	1.496026483	5	69	69	69.5	16	6	11.85714286	14.47619048	3.804758925	10	9	14	14.5	97	92	94.42857143	2.619047619	1.618347187	5	93.5	95	95	122.6782236	109.3616941	115.8546631	107.3671428	7.017601948	13.31652955	113.054357	115.7655306	118.5437164	69.55779401	60.93129354	64.89638183	59.94896076
183867	37.2	37.2	37.2	0	0	0	37.2	37.2	37.2	72	69	70.16666667	1.766666667	1.329160136	3	69	70	71	15	14	14.5	0.3	0.547722558	1	14	14.5	15	95	95	95	0	0	0	95	95	95	122.6782236	109.3616941	115.8546631	107.3671428	7.017601948	13.31652955	113.054357	115.7655306	118.5437164	69.55779401	60.93129354	64.89638183	59.94896076
183867	37.3	37.3	37.3	0	0	0	37.3	37.3	37.3	72	70	70.5	0.7	0.836660027	2	70	70	70.75	16	12	14.83333333	2.566666667	1.602081979	4	14.25	15.5	16	96	96	96	0	0	0	96	96	96	122.6782236	109.3616941	115.8546631	107.3671428	7.017601948	13.31652955	113.054357	115.7655306	118.5437164	69.55779401	60.93129354	64.89638183	59.94896076
183867	37.3	37.3	37.3	0	0	0	37.3	37.3	37.3	72	68	69.85714286	2.142857143	1.463850109	4	69	70	70.5	16	10	13.28571429	6.571428571	2.563479778	6	11	14	15.5	96	96	96	0	0	0	96	96	96	122.6782236	109.3616941	115.8546631	107.3671428	7.017601948	13.31652955	113.054357	115.7655306	118.5437164	69.55779401	60.93129354	64.89638183	59.94896076
183867	37.2	36.5	37.1	0.07	0.264575131	0.7	37.2	37.2	37.2	66	63	64.42857143	1.619047619	1.272418021	3	63.5	64	65.5	15	3	11.14285714	24.47619048	4.947341759	12	8	14	15	97	96	96.57142857	0.285714286	0.534522484	1	96	97	97	122.6782236	109.3616941	115.8546631	107.3671428	7.017601948	13.31652955	113.054357	115.7655306	118.5437164	69.55779401	60.93129354	64.89638183	59.94896076
183867	37.2	30.7	35.9	6.592	2.567489046	6.5	36.525	36.9	37.2	68	63	65.28571429	2.904761905	1.704336206	5	64	66	66	17	10	14.57142857	4.619047619	2.149196971	7	15	15	15	97	95	96.57142857	0.619047619	0.786795792	2	96.5	97	97	122.6782236	109.3616941	115.8546631	107.3671428	7.017601948	13.31652955	113.054357	115.7655306	118.5437164	69.55779401	60.93129354	64.89638183	59.94896076
183867	37.2	37.2	37.2	0	0	0	37.2	37.2	37.2	66	63	65	1.6	1.264911064	3	64.25	65.5	66	15	3	11	26.4	5.138093031	12	8	14	14	97	96	96.16666667	0.166666667	0.40824829	1	96	96	96	110	110	110	107.3671428	7.017601948	0	110	110	110	63	63	63	59.94896076
183867	37.2	37.2	37.2	0	0	0	37.2	37.2	37.2	72	67	69	4	2	5	68	68	70.25	16	8	13.66666667	8.666666667	2.943920289	8	13.5	15	15	97	92	94.33333333	3.866666667	1.966384161	5	93	94	95.75	122.6782236	109.3616941	115.8546631	107.3671428	7.017601948	13.31652955	113.054357	115.7655306	118.5437164	69.55779401	60.93129354	64.89638183	59.94896076
183974	35.9	35.4	35.71666667	0.037666667	0.194079022	0.5	35.625	35.75	35.875	80	61	68.83333333	76.56666667	8.750238092	19	63.25	64.5	76.25	21.83715842	17.64729098	19.66436579	7.188838486	1.67480451	4.189867445	18.76402771	19.61155678	20.50730342	96	88	93.33333333	9.866666667	3.141125064	8	92	95	95	89	68	77	75.6	8.694826048	21	70.5	75	83.25	56	46	48.5	14.7
183974	36.2	36	36.1	0.008	0.089442719	0.2	36.025	36.1	36.175	62	62	62	0	0	0	62	62	62	21.83715842	17.64729098	19.66436579	7.188838486	1.67480451	4.189867445	18.76402771	19.61155678	20.50730342	94	90	91.5	1.9	1.378404875	4	91	91	91.75	92	82	88	14.8	3.847076812	10	85.75	89	90.75	49	47	47.66666667	0.666666667
183974	36.9	36.8	36.85714286	0.002857143	0.053452248	0.1	36.8	36.9	36.9	65	63	63.85714286	0.80952381	0.899735411	2	63	64	64.5	21.83715842	17.64729098	19.66436579	7.188838486	1.67480451	4.189867445	18.76402771	19.61155678	20.50730342	99	95	97.85714286	2.142857143	1.463850109	4	97.5	98	99	102	90	94.42857143	27.95238095	5.28700113	12	91	92	97.5	50	47	48.14285714	1.80952381
183974	36.9	36.7	36.8	0.004	0.063245553	0.2	36.8	36.8	36.8	64	62	62.83333333	0.566666667	0.752772653	2	62.25	63	63	21.83715842	17.64729098	19.66436579	7.188838486	1.67480451	4.189867445	18.76402771	19.61155678	20.50730342	99	98	98.75	0.25	0.5	1	98.75	99	99	110	90	94.57142857	48.61904762	6.972736021	20	91	93	93.5	54	47	48.57142857	5.952380952
183974	36.7	36.5	36.6	0.008	0.089442719	0.2	36.525	36.6	36.675	61	60	60.33333333	0.266666667	0.516397779	1	60	60	60.75	21.83715842	17.64729098	19.66436579	7.188838486	1.67480451	4.189867445	18.76402771	19.61155678	20.50730342	99	99	99	0	0	0	99	99	99	96	85	90.83333333	22.16666667	4.708148964	11	87.25	91	94.75	50	47	48.33333333	1.066666667
183974	36.3	36.1	36.2	0.006666667	0.081649658	0.2	36.15	36.2	36.25	64	61	62	1	1	3	61.5	62	62	21.83715842	17.64729098	19.66436579	7.188838486	1.67480451	4.189867445	18.76402771	19.61155678	20.50730342	94	90	91.71428571	1.904761905	1.380131119	4	91	91	92.5	99	81	88.28571429	40.57142857	6.369570517	18	83.5	88	91.5	53	46	48.71428571	7.238095238
183974	36.3	36.2	36.28	0.002	0.04472136	0.1	36.3	36.3	36.3	65	61	62.16666667	3.366666667	1.834847859	4	61	61	63.25	21.83715842	17.64729098	19.66436579	7.188838486	1.67480451	4.189867445	18.76402771	19.61155678	20.50730342	94	90	91.83333333	2.166666667	1.471960144	4	91	91.5	92.75	104	81	96.66666667	73.86666667	8.59457193	23	94.5	99.5	102.25	53	46	50.66666667	6.266666667
183974	35.2	34.6	34.82857143	0.039047619	0.197604704	0.6	34.7	34.8	34.9	89	79	82.66666667	30.33333333	5.507570547	10	79.5	80	84.5	21.83715842	17.64729098	19.66436579	7.188838486	1.67480451	4.189867445	18.76402771	19.61155678	20.50730342	76	55	64	54.66666667	7.393691004	21	60	62	67.5	60	46	54.14285714	21.80952381	4.670066789	14	52.5	55	56.5	60	45	52.28571429	32.9047619
183974	35.7	34.7	35.18571429	0.158095238	0.397611919	1	34.85	35.2	35.5	89	64	78.66666667	65.46666667	8.091147426	25	79.25	80	80	21.83715842	17.64729098	19.66436579	7.188838486	1.67480451	4.189867445	18.76402771	19.61155678	20.50730342	96	61	79.71428571	239.2380952	15.46732347	35	67.5	76	95	75	46	59.85714286	117.8095238	10.85400957	29	52.5	56	68.5	56	45	49.14285714	18.14285714
183974	37	36.9	36.95	0.003	0.054772256	0.1	36.9	36.95	37	66	64	65.16666667	0.566666667	0.752772653	2	65	65	65.75	21.83715842	17.64729098	19.66436579	7.188838486	1.67480451	4.189867445	18.76402771	19.61155678	20.50730342	98	93	96	3.2	1.788854382	5	95.25	96.5	97	102	92	100.3333333	16.66666667	4.082482905	10	102	102	102	51	47	49.83333333	2.166666667
183974	36.6	36.4	36.5	0.008	0.089442719	0.2	36.425	36.5	36.575	61	60	60.33333333	0.266666667	0.516397779	1	60	60	60.75	21.83715842	17.64729098	19.66436579	7.188838486	1.67480451	4.189867445	18.76402771	19.61155678	20.50730342	99	88	93.57142857	26.61904762	5.15936504	11	89.5	91	99	107	85	93.25	71.64285714	8.464210367	22	87	89	100	53	38	46.75	17.64285714
183974	36.5	36.4	36.43333333	0.003333333	0.057735027	0.1	36.4	36.4	36.45	61	60	60.5	0.333333333	0.577350269	1	60	60.5	61	21.83715842	17.64729098	19.66436579	7.188838486	1.67480451	4.189867445	18.76402771	19.61155678	20.50730342	94	88	90.33333333	4.266666667	2.065591118	6	89.25	90	90.75	107	87	99.42857143	62.61904762	7.913219801	20	94.5	103	105	53	38	46.85714286	21.14285714
184951	35.6593046	34.932376	35.38857479	0.632894819	0.301055086	0.726928602	35.28180712	35.45314776	35.5635418	112	100	105.8571429	18.14285714	4.25944329	12	104	104	108.5	30	28	28.85714286	0.80952381	0.899735411	2	28	29	29.5	93	93	93	6.821279667	1.190036322	0	93	93	93	117	117	117	107.3671428	7.017601948	0	117	117	117	77	77	77	59.94896076
184951	35.6593046	34.932376	35.38857479	0.632894819	0.301055086	0.726928602	35.28180712	35.45314776	35.5635418	112	104	108.6666667	10.26666667	3.204163958	8	106.5	109.5	111	30	28	29.33333333	0.666666667	0.816496581	2	29	29.5	30	93	93	93	6.821279667	1.190036322	0	93	93	93	122.6782236	109.3616941	115.8546631	107.3671428	7.017601948	13.31652955	113.054357	115.7655306	118.5437164	69.55779401	60.93129354	64.89638183	59.94896076
184951	35.6593046	34.932376	35.38857479	0.632894819	0.301055086	0.726928602	35.28180712	35.45314776	35.5635418	104	100	101.6666667	2.266666667	1.505545305	4	100.5	102	102	27	26	26.66666667	0.266666667	0.516397779	1	26.25	27	27	96.38044703	93.8160313	95.22243942	6.821279667	1.190036322	2.564415723	94.71742159	95.32699947	95.82487994	122.6782236	109.3616941	115.8546631	107.3671428	7.017601948	13.31652955	113.054357	115.7655306	118.5437164	69.55779401	60.93129354	64.89638183	59.94896076
184951	35.6593046	34.932376	35.38857479	0.632894819	0.301055086	0.726928602	35.28180712	35.45314776	35.5635418	104	98	101.3333333	5.866666667	2.422120283	6	100	101	103.5	29	25	27	2.8	1.673320053	4	25.5	27.5	28	96.38044703	93.8160313	95.22243942	6.821279667	1.190036322	2.564415723	94.71742159	95.32699947	95.82487994	117	117	117	107.3671428	7.017601948	0	117	117	117	77	77	77	59.94896076
184951	35.6593046	34.932376	35.38857479	0.632894819	0.301055086	0.726928602	35.28180712	35.45314776	35.5635418	100	94	97.66666667	5.466666667	2.338090389	6	96.5	98	99.5	29	20	23.5	9.1	3.016620626	9	22.25	23	23.75	97	95	96.16666667	0.566666667	0.752772653	2	96	96	96.75	127	127	127	107.3671428	7.017601948	0	127	127	127	74	74	74	59.94896076
184951	35.6593046	34.932376	35.38857479	0.632894819	0.301055086	0.726928602	35.28180712	35.45314776	35.5635418	102	94	97.33333333	10.66666667	3.265986324	8	94.5	97	99.5	27	22	24	6	2.449489743	5	22	23	26.25	97	96	96.66666667	0.266666667	0.516397779	1	96.25	97	97	122.6782236	109.3616941	115.8546631	107.3671428	7.017601948	13.31652955	113.054357	115.7655306	118.5437164	69.55779401	60.93129354	64.89638183	59.94896076
184951	35.6593046	34.932376	35.38857479	0.632894819	0.301055086	0.726928602	35.28180712	35.45314776	35.5635418	108	102	103.7142857	5.904761905	2.429971585	6	102	102	105	30	26	27.14285714	1.80952381	1.345185418	4	26.5	27	27	96.38044703	93.8160313	95.22243942	6.821279667	1.190036322	2.564415723	94.71742159	95.32699947	95.82487994	119	119	119	107.3671428	7.017601948	0	119	119	119	79	79	79	59.94896076
184951	35.6593046	34.932376	35.38857479	0.632894819	0.301055086	0.726928602	35.28180712	35.45314776	35.5635418	108	100	103.6666667	8.666666667	2.943920289	8	102	103	105.5	30	25	27	3.2	1.788854382	5	26	26.5	27.75	96.38044703	93.8160313	95.22243942	6.821279667	1.190036322	2.564415723	94.71742159	95.32699947	95.82487994	119	119	119	107.3671428	7.017601948	0	119	119	119	79	79	79	59.94896076
184951	35.6593046	34.932376	35.38857479	0.632894819	0.301055086	0.726928602	35.28180712	35.45314776	35.5635418	107	93	99.66666667	20.26666667	4.501851471	14	98.5	100	100	32	22	26.83333333	15.36666667	3.920034013	10	23.75	27	29.5	97	97	97	0	0	0	97	97	97	129	129	129	107.3671428	7.017601948	0	129	129	129	77	77	77	59.94896076
184951	35.6593046	34.932376	35.38857479	0.632894819	0.301055086	0.726928602	35.28180712	35.45314776	35.5635418	102	93	97	11.66666667	3.415650255	9	94	98	99	30	22	24	10.33333333	3.214550254	8	22	22	25	97	96	96.85714286	0.142857143	0.377964473	1	97	97	97	129	129	129	107.3671428	7.017601948	0	129	129	129	77	77	77	59.94896076
184951	35.6593046	34.932376	35.38857479	0.632894819	0.301055086	0.726928602	35.28180712	35.45314776	35.5635418	100	92	96.57142857	7.619047619	2.760262237	8	95	98	98	24	21	22.71428571	1.238095238	1.112697281	3	22	23	23.5	96	95	95.71428571	0.238095238	0.487950036	1	95.5	96	96	127	127	127	107.3671428	7.017601948	0	127	127	127	74	74	74	59.94896076
184951	34.2	34.2	34.2	0.632894819	0.301055086	0	34.2	34.2	34.2	98	92	95.66666667	5.466666667	2.338090389	6	94.5	96	97.5	28	21	23.33333333	6.266666667	2.503331114	7	22	22.5	23.75	96	95	95.83333333	0.166666667	0.40824829	1	96	96	96	122.6782236	109.3616941	115.8546631	107.3671428	7.017601948	13.31652955	113.054357	115.7655306	118.5437164	69.55779401	60.93129354	64.89638183	59.94896076
186247	35.3	32.3	34.29	1.543	1.242175511	3	33.9	34.75	35.2	70	70	70	0	0	0	70	70	70	18	15	17.28571429	1.571428571	1.253566341	3	17	18	18	96.38044703	93.8160313	95.22243942	6.821279667	1.190036322	2.564415723	94.71742159	95.32699947	95.82487994	123	116	120.1428571	6.142857143	2.478478796	7	119	120	122	51	47	49.85714286	2.142857143
186247	35.2	34.75	34.975	0.10125	0.318198052	0.45	34.8625	34.975	35.0875	70	70	70	0	0	0	70	70	70	18	18	18	0	0	0	18	18	18	96.38044703	93.8160313	95.22243942	6.821279667	1.190036322	2.564415723	94.71742159	95.32699947	95.82487994	124	119	121.2857143	4.238095238	2.058663459	5	119.5	121	123	51	49	50.28571429	0.571428571
186247	35.6593046	34.932376	35.38857479	0.632894819	0.301055086	0.726928602	35.28180712	35.45314776	35.5635418	70	70	70	0	0	0	70	70	70	18	17	17.83333333	0.166666667	0.40824829	1	18	18	18	96.38044703	93.8160313	95.22243942	6.821279667	1.190036322	2.564415723	94.71742159	95.32699947	95.82487994	114	110	112.3333333	2.666666667	1.632993162	4	111.25	112.5	113.75	50	48	48.5	0.7
186247	35.6593046	34.932376	35.38857479	0.632894819	0.301055086	0.726928602	35.28180712	35.45314776	35.5635418	71	70	70.16666667	0.166666667	0.40824829	1	70	70	70	18	18	18	0	0	0	18	18	18	96.38044703	93.8160313	95.22243942	6.821279667	1.190036322	2.564415723	94.71742159	95.32699947	95.82487994	124	114	119.3333333	19.86666667	4.457203907	10	116	119.5	123	51	49	50	0.8
186247	36.9	36	36.7	0.155	0.393700394	0.9	36.8	36.9	36.9	71	70	70.16666667	0.166666667	0.40824829	1	70	70	70	18	15	16.66666667	1.466666667	1.211060142	3	16	16.5	17.75	96.38044703	93.8160313	95.22243942	6.821279667	1.190036322	2.564415723	94.71742159	95.32699947	95.82487994	129	118	124.3333333	14.66666667	3.829708431	11	122.75	125.5	126	61	51	56.83333333	17.76666667
186247	37	36.8	36.92857143	0.005714286	0.075592895	0.2	36.9	36.9	37	70	70	70	0	0	0	70	70	70	17	15	16.28571429	0.571428571	0.755928946	2	16	16	17	96.38044703	93.8160313	95.22243942	6.821279667	1.190036322	2.564415723	94.71742159	95.32699947	95.82487994	129	125	126.7142857	1.904761905	1.380131119	4	126	126	127.5	61	59	60.14285714	1.142857143
186247	37	37	37	0	0	0	37	37	37	70	70	70	0	0	0	70	70	70	17	15	16.16666667	0.566666667	0.752772653	2	16	16	16.75	96.38044703	93.8160313	95.22243942	6.821279667	1.190036322	2.564415723	94.71742159	95.32699947	95.82487994	133	126	128.5	5.9	2.42899156	7	127.25	128	128.75	64	60	61.33333333	1.866666667
186247	37	26.5	29.12	20.117	4.485197877	10.5	26.7	26.8	28.6	70	70	70	0	0	0	70	70	70	14	14	14	0	0	0	14	14	14	99	99	99	0	0	0	99	99	99	125	114	117.8	18.7	4.324349662	11	115	117	118	57	50	53	7.5
186247	35.6593046	34.932376	35.38857479	0.632894819	0.301055086	0.726928602	35.28180712	35.45314776	35.5635418	70	70	70	0	0	0	70	70	70	18	16	17	0.8	0.894427191	2	16.25	17	17.75	99	99	99	0	0	0	99	99	99	119	112	115.5	8.3	2.880972058	7	113	116.5	117	52	49	50.16666667	0.966666667
186247	35.6593046	34.932376	35.38857479	0.632894819	0.301055086	0.726928602	35.28180712	35.45314776	35.5635418	70	70	70	0	0	0	70	70	70	18	16	17.14285714	0.80952381	0.899735411	2	16.5	17	18	99	99	99	6.821279667	1.190036322	0	99	99	99	117	110	113	5	2.236067977	7	112	112	114	50	48	49.14285714	0.80952381
186247	26.8	26.5	26.66666667	0.023333333	0.152752523	0.3	26.6	26.7	26.75	70	70	70	0	0	0	70	70	70	14	14	14	0	0	0	14	14	14	99	98	98.66666667	0.333333333	0.577350269	1	98.5	99	99	121	114	116.75	9.583333333	3.095695937	7	114.75	116	118	53	50	51.5	1.666666667
186247	35.6593046	34.932376	35.38857479	0.632894819	0.301055086	0.726928602	35.28180712	35.45314776	35.5635418	70	70	70	0	0	0	70	70	70	14	14	14	0	0	0	14	14	14	99	98	98.25	0.25	0.5	1	98	98	98.25	127	121	123	8	2.828427125	6	121	122	124	55	52	53	2
189466	36.4	36.3	36.31666667	0.001666667	0.040824829	0.1	36.3	36.3	36.3	115	114	114.3333333	0.266666667	0.516397779	1	114	114	114.75	21.83715842	17.64729098	19.66436579	7.188838486	1.67480451	4.189867445	18.76402771	19.61155678	20.50730342	96.38044703	93.8160313	95.22243942	6.821279667	1.190036322	2.564415723	94.71742159	95.32699947	95.82487994	106	99	101.5	6.571428571	2.563479778	7	100	100.5	102	50	38	40.875	25.55357143
189466	36.2	36.1	36.16666667	0.002666667	0.051639778	0.1	36.125	36.2	36.2	114	114	114	0	0	0	114	114	114	21.83715842	17.64729098	19.66436579	7.188838486	1.67480451	4.189867445	18.76402771	19.61155678	20.50730342	96.38044703	93.8160313	95.22243942	6.821279667	1.190036322	2.564415723	94.71742159	95.32699947	95.82487994	108	89	97.33333333	43.25	6.576473219	19	94	95	99	51	36	40.66666667	34.5
189466	36.2	36.1	36.15714286	0.002857143	0.053452248	0.1	36.1	36.2	36.2	114	113	113.8571429	0.142857143	0.377964473	1	114	114	114	21.83715842	17.64729098	19.66436579	7.188838486	1.67480451	4.189867445	18.76402771	19.61155678	20.50730342	96.38044703	93.8160313	95.22243942	6.821279667	1.190036322	2.564415723	94.71742159	95.32699947	95.82487994	108	89	95.77777778	51.44444444	7.172478264	19	92	93	95	51	36	39.66666667	29.25
189466	36.7	36.3	36.58571429	0.021428571	0.146385011	0.4	36.55	36.6	36.7	118	117	117.8571429	0.142857143	0.377964473	1	118	118	118	30	29	29.85714286	0.142857143	0.377964473	1	30	30	30	96.38044703	93.8160313	95.22243942	6.821279667	1.190036322	2.564415723	94.71742159	95.32699947	95.82487994	102	92	98.77777778	9.694444444	3.113590282	10	98	100	101	47	31	35.33333333	40.5
189466	36.6	32.9	35.7	1.81	1.345362405	3.7	35.5	36.3	36.55	120	117	118.5714286	1.285714286	1.133893419	3	118	118	119.5	30	29	29.85714286	0.142857143	0.377964473	1	30	30	30	96.38044703	93.8160313	95.22243942	6.821279667	1.190036322	2.564415723	94.71742159	95.32699947	95.82487994	106	92	100.7777778	18.19444444	4.265494631	14	99	101	104	51	32	36.11111111	51.11111111
189466	36.7	36.6	36.65	0.003	0.054772256	0.1	36.6	36.65	36.7	118	117	117.8333333	0.166666667	0.40824829	1	118	118	118	30	29	29.83333333	0.166666667	0.40824829	1	30	30	30	96.38044703	93.8160313	95.22243942	6.821279667	1.190036322	2.564415723	94.71742159	95.32699947	95.82487994	101	96	99.44444444	3.277777778	1.810463415	5	99	100	101	49	31	37.55555556	55.02777778
189466	36.6	36.5	36.53333333	0.002666667	0.051639778	0.1	36.5	36.5	36.575	117	117	117	0	0	0	117	117	117	29	29	29	0	0	0	29	29	29	99	99	99	6.821279667	1.190036322	0	99	99	99	106	97	101.125	6.125	2.474873734	9	100.75	101	101.25	51	35	39	43.71428571
189466	36.3	36.3	36.3	0	0	0	36.3	36.3	36.3	115	114	114.8571429	0.142857143	0.377964473	1	115	115	115	21.83715842	17.64729098	19.66436579	7.188838486	1.67480451	4.189867445	18.76402771	19.61155678	20.50730342	96.38044703	93.8160313	95.22243942	6.821279667	1.190036322	2.564415723	94.71742159	95.32699947	95.82487994	110	100	102.6666667	10.5	3.240370349	10	101	101	102	53	38	41	36
189466	36.3	36.3	36.3	0	0	0	36.3	36.3	36.3	115	115	115	0	0	0	115	115	115	21.83715842	17.64729098	19.66436579	7.188838486	1.67480451	4.189867445	18.76402771	19.61155678	20.50730342	96.38044703	93.8160313	95.22243942	6.821279667	1.190036322	2.564415723	94.71742159	95.32699947	95.82487994	110	99	103.125	16.41071429	4.051013982	11	101	101.5	103.75	53	38	41.25	37.35714286
189466	36.2	36.1	36.18333333	0.001666667	0.040824829	0.1	36.2	36.2	36.2	115	113	114.3333333	0.666666667	0.816496581	2	114	114.5	115	21.83715842	17.64729098	19.66436579	7.188838486	1.67480451	4.189867445	18.76402771	19.61155678	20.50730342	96.38044703	93.8160313	95.22243942	6.821279667	1.190036322	2.564415723	94.71742159	95.32699947	95.82487994	108	90	97	36.66666667	6.055300708	18	92.5	98	99	49	37	38.85714286	20.14285714
189466	36.6	36.3	36.45714286	0.00952381	0.097590007	0.3	36.4	36.5	36.5	117	116	116.6666667	0.266666667	0.516397779	1	116.25	117	117	58	29	38.66666667	224.2666667	14.97553561	29	29	29	50.75	99	90	94.5	40.5	6.363961031	9	92.25	94.5	96.75	106	88	100.3333333	34.25	5.852349955	18	101	101	104	51	34	39.22222222	42.94444444
189466	36.4	36.2	36.33333333	0.006666667	0.081649658	0.2	36.3	36.35	36.4	116	114	115.2	0.7	0.836660027	2	115	115	116	58	58	58	0	0	0	58	58	58	90	90	90	6.821279667	1.190036322	0	90	90	90	106	87	96.66666667	51.75	7.193747285	19	94	95	104	52	34	40.77777778	57.19444444
192794	35.4	35.1	35.3	0.01	0.1	0.3	35.3	35.3	35.35	72	71	71.28571429	0.238095238	0.487950036	1	71	71	71.5	27	26	26.71428571	0.238095238	0.487950036	1	26.5	27	27	97	96	96.85714286	0.142857143	0.377964473	1	97	97	97	116	105	113.625	13.125	3.622844187	11	113.75	115	115.25	55	44	46.375	12.83928571
192794	35.4	35.2	35.31666667	0.005666667	0.075277265	0.2	35.3	35.3	35.375	72	71	71.33333333	0.266666667	0.516397779	1	71	71	71.75	27	26	26.33333333	0.266666667	0.516397779	1	26	26	26.75	98	97	97.16666667	0.166666667	0.40824829	1	97	97	97	119	115	116.3333333	2.266666667	1.505545305	4	115.25	116	116.75	47	46	46.33333333	0.266666667
192794	35.6	33.4	35.14285714	0.612857143	0.782851929	2.2	35.25	35.4	35.55	69	64	67.42857143	3.619047619	1.902379462	5	66.5	68	69	28	24	26.28571429	2.571428571	1.603567451	4	25	27	27.5	96	95	95.71428571	0.238095238	0.487950036	1	95.5	96	96	144	124	134.875	34.41071429	5.866064634	20	133	136.5	137	60	55	56.75	3.642857143
192794	35.5	34.1	35.1	0.23	0.479583152	1.4	35.05	35.3	35.35	69	60	64.57142857	10.28571429	3.207134903	9	62.5	65	66.5	40	21	26.42857143	40.95238095	6.399404734	19	23	25	26.5	97	80	93.5	43.9	6.625707509	17	96	96	96	145	130	137.375	27.125	5.208166664	15	133.75	137	140.25	70	55	59.75	25.92857143
192794	36.1	35.2	35.71666667	0.109666667	0.331159579	0.9	35.55	35.75	35.95	75	73	74.16666667	0.566666667	0.752772653	2	74	74	74.75	19	18	18.83333333	0.166666667	0.40824829	1	19	19	19	99	98	98.66666667	0.266666667	0.516397779	1	98.25	99	99	119	116	117.1666667	1.366666667	1.169045194	3	116.25	117	117.75	45	44	44.83333333	0.166666667
192794	35.4	35.1	35.24285714	0.00952381	0.097590007	0.3	35.2	35.2	35.3	72	71	71.57142857	0.285714286	0.534522484	1	71	72	72	29	22	26.28571429	4.904761905	2.214669706	7	26	26	27.5	98	97	97.42857143	0.285714286	0.534522484	1	97	97	98	130	107	119.5	44	6.633249581	23	117.75	119	122	55	48	49.875	7.839285714
192794	35.2	35.1	35.16666667	0.002666667	0.051639778	0.1	35.125	35.2	35.2	72	71	71.16666667	0.166666667	0.40824829	1	71	71	71	27	26	26.16666667	0.166666667	0.40824829	1	26	26	26	99	97	97.66666667	0.666666667	0.816496581	2	97	97.5	98	119	107	116.4285714	17.95238095	4.237025012	12	117	118	118.5	55	47	48.85714286	7.476190476
192794	35.4	35	35.23333333	0.022666667	0.150554531	0.4	35.15	35.3	35.3	73	72	72.33333333	0.266666667	0.516397779	1	72	72	72.75	29	22	24.66666667	9.066666667	3.011090611	7	23	23	26.75	99	97	98.33333333	0.666666667	0.816496581	2	98	98.5	99	130	119	122.5	18.3	4.277849927	11	119.5	121	124	53	46	48.66666667	7.866666667
192794	35.2	34.9	35.03333333	0.014666667	0.121106014	0.3	34.925	35.05	35.1	74	72	73	0.4	0.632455532	2	73	73	73	23	19	19.83333333	2.566666667	1.602081979	4	19	19	19.75	99	99	99	0	0	0	99	99	99	120	99	115.2857143	52.57142857	7.250615737	21	117	118	118	57	45	47.71428571	17.57142857
192794	35.3	34.7	35.06666667	0.086666667	0.294392029	0.6	34.8	35.2	35.3	72	70	71	0.4	0.632455532	2	71	71	71	30	27	27.66666667	1.466666667	1.211060142	3	27	27	27.75	97	96	96.5	0.3	0.547722558	1	96	96.5	97	123	105	113.625	34.83928571	5.902481318	18	111.25	114.5	115.75	55	44	47.25	23.35714286
192794	35.6	33.4	34.68333333	0.685666667	0.828049918	2.2	34.5	34.5	35.325	70	68	69.33333333	0.666666667	0.816496581	2	69	69.5	70	29	27	27.83333333	0.566666667	0.752772653	2	27.25	28	28	96	95	95.33333333	0.266666667	0.516397779	1	95	95	95.75	137	121	130.1428571	44.47619048	6.669047194	16	125	130	136.5	60	46	53	28
192794	35.7	35	35.25714286	0.062857143	0.250713268	0.7	35.1	35.2	35.35	74	73	73.42857143	0.285714286	0.534522484	1	73	73	74	19	18	18.85714286	0.142857143	0.377964473	1	19	19	19	99	99	99	0	0	0	99	99	99	120	99	115.125	44.125	6.642665128	21	116	117	118	57	44	47	17.71428571
193915	32.8	32.6	32.65714286	0.00952381	0.097590007	0.2	32.6	32.6	32.7	52	40	44.85714286	17.14285714	4.140393356	12	42	44	47	14	4	10.14285714	19.14285714	4.375255095	10	6.5	13	13.5	96.38044703	93.8160313	95.22243942	6.821279667	1.190036322	2.564415723	94.71742159	95.32699947	95.82487994	118	92	105.4285714	130.2857143	11.41427677	26	95	106	116	72	58	64.85714286	34.47619048
193915	33	32.6	32.83333333	0.022666667	0.150554531	0.4	32.8	32.8	32.95	50	44	47	4.4	2.097617696	6	46	47	48	15	13	13.83333333	0.566666667	0.752772653	2	13.25	14	14	96.38044703	93.8160313	95.22243942	6.821279667	1.190036322	2.564415723	94.71742159	95.32699947	95.82487994	118	110	114.3333333	8.666666667	2.943920289	8	112.5	115	116	72	64	66.33333333	8.666666667
193915	33.6	33.2	33.43333333	0.022666667	0.150554531	0.4	33.4	33.4	33.55	52	46	49.33333333	5.866666667	2.422120283	6	48	49	51.5	14	13	13.5	0.3	0.547722558	1	13	13.5	14	96.38044703	93.8160313	95.22243942	6.821279667	1.190036322	2.564415723	94.71742159	95.32699947	95.82487994	100	96	97	2.8	1.673320053	4	96	96	97.5	54	54	54	0
193915	33.8	33.4	33.65714286	0.022857143	0.151185789	0.4	33.6	33.6	33.8	52	50	51.71428571	0.571428571	0.755928946	2	52	52	52	17	13	14.28571429	1.571428571	1.253566341	4	14	14	14	96.38044703	93.8160313	95.22243942	6.821279667	1.190036322	2.564415723	94.71742159	95.32699947	95.82487994	106	96	100	18.66666667	4.320493799	10	97	98	103	62	54	56.85714286	10.47619048
193915	34.6	34.2	34.37142857	0.032380952	0.179947082	0.4	34.2	34.4	34.5	54	52	53.14285714	1.142857143	1.069044968	2	52	54	54	20	13	14.57142857	6.285714286	2.507132682	7	13	14	14.5	96.38044703	93.8160313	95.22243942	6.821279667	1.190036322	2.564415723	94.71742159	95.32699947	95.82487994	114	83	105.8888889	126.6111111	11.25216029	31	108	112	112	66	54	61.66666667	15.5
193915	34.8	33.6	34.42857143	0.179047619	0.423140188	1.2	34.3	34.6	34.7	60	50	54	10.66666667	3.265986324	10	52	54	55	28	13	15.85714286	29.14285714	5.398412465	15	13.5	14	14.5	96.38044703	93.8160313	95.22243942	6.821279667	1.190036322	2.564415723	94.71742159	95.32699947	95.82487994	122	90	109	123.5	11.11305539	32	110	112	114	80	55	64.22222222	53.69444444
193915	34.4	34	34.2	0.016	0.126491106	0.4	34.2	34.2	34.2	56	52	54	1.6	1.264911064	4	54	54	54	20	13	14.5	7.5	2.738612788	7	13	13.5	14	96.38044703	93.8160313	95.22243942	6.821279667	1.190036322	2.564415723	94.71742159	95.32699947	95.82487994	112	83	102.25	131.0714286	11.44864309	29	100.75	107	108.5	66	54	59.5	15.71428571
193915	34	33.6	33.83333333	0.022666667	0.150554531	0.4	33.8	33.8	33.95	54	52	52.33333333	0.666666667	0.816496581	2	52	52	52	17	14	14.5	1.5	1.224744871	3	14	14	14	96.38044703	93.8160313	95.22243942	6.821279667	1.190036322	2.564415723	94.71742159	95.32699947	95.82487994	106	98	103.3333333	12.26666667	3.502380143	8	101	105	106	62	56	58.66666667	4.266666667
193915	33	32.8	32.88571429	0.011428571	0.106904497	0.2	32.8	32.8	33	50	40	44	13.33333333	3.651483717	10	41	44	46	20	13	15	8	2.828427125	7	14	14	14	94	94	94	6.821279667	1.190036322	0	94	94	94	98	88	92.28571429	9.904761905	3.14718317	10	91	92	93	60	50	54.85714286	10.47619048
193915	33.2	32.8	33.03333333	0.022666667	0.150554531	0.4	33	33	33.15	50	44	46.33333333	5.466666667	2.338090389	6	44.5	46	47.5	20	13	15.5	7.9	2.810693865	7	14	14	17	94	94	94	6.821279667	1.190036322	0	94	94	94	102	92	95.66666667	15.06666667	3.881580434	10	92.5	95	97.5	62	56	58	6.4
193915	32.8	32.8	32.8	0	0	0	32.8	32.8	32.8	42	40	41	1.2	1.095445115	2	40	41	42	14	9	12.33333333	8.333333333	2.886751346	5	11.5	14	14	96.38044703	93.8160313	95.22243942	6.821279667	1.190036322	2.564415723	94.71742159	95.32699947	95.82487994	92	88	89.66666667	2.266666667	1.505545305	4	88.5	90	90	54	50	52.33333333	2.266666667
193915	32.8	32.6	32.66666667	0.010666667	0.103279556	0.2	32.6	32.6	32.75	52	40	43.33333333	18.66666667	4.320493799	12	42	42	42	14	4	9.666666667	21.06666667	4.589843861	10	5.75	10.5	13.75	96.38044703	93.8160313	95.22243942	6.821279667	1.190036322	2.564415723	94.71742159	95.32699947	95.82487994	106	90	94.66666667	36.26666667	6.022181222	16	90.5	93	95.5	72	52	59	55.6
194242	35.6	35.5	35.575	0.0025	0.05	0.1	35.575	35.6	35.6	84	81	82.66666667	1.066666667	1.032795559	3	82.25	83	83	65	35	54	273	16.52271164	30	48.5	62	63.5	98	96	97.16666667	0.566666667	0.752772653	2	97	97	97.75	116	105	110.8333333	15.76666667	3.970726214	11	109	110.5	113.5	57	52	55	4
194242	35.5	35.5	35.5	0.632894819	0.301055086	0	35.5	35.5	35.5	96	83	86.83333333	23.36666667	4.833908012	13	84	85	87.5	31	8	21.33333333	102.2666667	10.11269829	23	13.25	26	27.5	98	97	97.66666667	0.266666667	0.516397779	1	97.25	98	98	120	108	113.3333333	18.26666667	4.273952113	12	110.75	113	115.25	60	53	55.66666667	7.066666667
194242	35.6593046	34.932376	35.38857479	0.632894819	0.301055086	0.726928602	35.28180712	35.45314776	35.5635418	100	85	90.66666667	33.06666667	5.750362307	15	86.25	90	93	20	10	14.33333333	17.86666667	4.226897996	10	11	13.5	17.5	99	97	97.83333333	0.966666667	0.98319208	2	97	97.5	98.75	122	104	112.3333333	71.46666667	8.453795992	18	105.25	110.5	120.25	64	51	56.16666667	31.76666667
194242	35.6593046	34.932376	35.38857479	0.632894819	0.301055086	0.726928602	35.28180712	35.45314776	35.5635418	89	85	86.28571429	2.238095238	1.496026483	4	85	86	87	41	9	16.14285714	136.8095238	11.69656034	32	10	11	16	97	96	96.85714286	0.142857143	0.377964473	1	97	97	97	109	104	106.4285714	2.952380952	1.718249386	5	105.5	106	107.5	56	51	52.14285714	3.476190476
194242	35.6	35.6	35.6	0	0	0	35.6	35.6	35.6	84	81	82.28571429	0.904761905	0.951189731	3	82	82	82.5	65	65	65	7.188838486	1.67480451	0	65	65	65	98	97	97.42857143	0.285714286	0.534522484	1	97	97	98	112	104	107	9	3	8	105	105	109	56	52	53.14285714	2.476190476
194242	35.6593046	34.932376	35.38857479	0.632894819	0.301055086	0.726928602	35.28180712	35.45314776	35.5635418	82	81	81.83333333	0.166666667	0.40824829	1	82	82	82	21.83715842	17.64729098	19.66436579	7.188838486	1.67480451	4.189867445	18.76402771	19.61155678	20.50730342	99	97	98.16666667	0.966666667	0.98319208	2	97.25	98.5	99	109	104	105.6666667	3.066666667	1.751190072	5	105	105	105.75	53	52	52.16666667	0.166666667
194242	35.6593046	34.932376	35.38857479	0.632894819	0.301055086	0.726928602	35.28180712	35.45314776	35.5635418	88	82	84.57142857	4.952380952	2.225394561	6	83	84	86	26	7	11.85714286	46.80952381	6.841748593	19	7.5	9	13	98	95	97	1	1	3	97	97	97.5	120	104	108.7142857	35.57142857	5.964178784	16	104	108	110.5	60	50	53.28571429	11.57142857
194242	35.6593046	34.932376	35.38857479	0.632894819	0.301055086	0.726928602	35.28180712	35.45314776	35.5635418	87	82	83.5	4.3	2.073644135	5	82	82.5	84.5	27	7	15	70.4	8.390470785	20	8	13	21	97	95	96.33333333	0.666666667	0.816496581	2	96	96.5	97	117	104	107.3333333	25.46666667	5.046450898	13	104	105.5	107.75	56	50	52	4.8
194242	32.8	25.6	29.73333333	13.81333333	3.716629297	7.2	28.2	30.8	31.8	109	94	101.5	37.66666667	6.137317547	15	99.25	101.5	103.75	15	14	14.25	0.25	0.5	1	14	14	14.25	98	95	96.5	1.666666667	1.290994449	3	95.75	96.5	97.25	150	130	141.5	72.33333333	8.504900548	20	138.25	143	146.25	76	65	72.25	24.91666667
194242	31.4	25.6	28.98333333	9.110833333	3.018415699	5.8	27.775	29.95	30.675	97	94	95.66666667	2.333333333	1.527525232	3	95	96	96.5	16	14	15	1	1	2	14.5	15	15.5	99	97	98	2	1.414213562	2	97.5	98	98.5	147	145	145.6666667	1.333333333	1.154700538	2	145	145	146	81	76	77.66666667	8.333333333
194242	35.6593046	34.932376	35.38857479	0.632894819	0.301055086	0.726928602	35.28180712	35.45314776	35.5635418	89	85	86.66666667	2.266666667	1.505545305	4	85.5	87	87	41	9	17.16666667	156.9666667	12.52863387	32	9.25	11.5	19	97	96	96.66666667	0.266666667	0.516397779	1	96.25	97	97	116	106	109.8333333	14.96666667	3.868677638	10	107.25	108.5	112	56	51	53.33333333	5.066666667
194242	32.8	30.8	31.8	2	1.414213562	2	31.3	31.8	32.3	109	89	100.1666667	41.76666667	6.462713568	20	99.5	101	101.75	25	14	17.5	20.3	4.50555213	11	14.25	15.5	19.75	98	95	96.66666667	2.266666667	1.505545305	3	95.25	97	98	150	126	134.6666667	86.26666667	9.28798507	24	127.75	132	139.25	75	62	68.66666667	24.26666667
196368	34.3	34.2	34.25	0.003	0.054772256	0.1	34.2	34.25	34.3	83	46	55.16666667	192.5666667	13.87683922	37	48.25	50.5	52.75	18	10	15.16666667	7.366666667	2.714160398	8	15.25	16	16	96.38044703	93.8160313	95.22243942	6.821279667	1.190036322	2.564415723	94.71742159	95.32699947	95.82487994	228	131	159.4375	1001.4625	31.64589231	97	138.75	145	177.75	132	80	95.8125	360.2958333
196368	34.3	34.3	34.3	0	0	0	34.3	34.3	34.3	88	64	73.16666667	76.56666667	8.750238092	24	67.5	71	76.75	19	12	15.66666667	12.33333333	3.511884584	7	14	16	17.5	96.38044703	93.8160313	95.22243942	6.821279667	1.190036322	2.564415723	94.71742159	95.32699947	95.82487994	210	112	150.125	1627.553571	40.34294946	98	118.5	132	188.75	112	61	83	470.2857143
196368	35.5	35.1	35.28571429	0.018095238	0.134518542	0.4	35.2	35.3	35.35	56	54	55.42857143	0.619047619	0.786795792	2	55	56	56	16	11	13.14285714	4.476190476	2.115700942	5	11.5	13	14.5	96.38044703	93.8160313	95.22243942	6.821279667	1.190036322	2.564415723	94.71742159	95.32699947	95.82487994	122	120	121.1428571	0.476190476	0.690065559	2	121	121	121.5	62	60	61	0.333333333
196368	35.3	35	35.15	0.011	0.104880885	0.3	35.1	35.15	35.2	56	55	55.83333333	0.166666667	0.40824829	1	56	56	56	16	13	15	2.4	1.549193338	3	13.75	16	16	96.38044703	93.8160313	95.22243942	6.821279667	1.190036322	2.564415723	94.71742159	95.32699947	95.82487994	125	120	121.5	3.1	1.760681686	5	121	121	121	65	61	62	2.4
196368	34.9	34.7	34.81666667	0.005666667	0.075277265	0.2	34.8	34.8	34.875	57	56	56.33333333	0.266666667	0.516397779	1	56	56	56.75	17	4	10.5	29.1	5.394441584	13	6.25	10.5	14.75	96.38044703	93.8160313	95.22243942	6.821279667	1.190036322	2.564415723	94.71742159	95.32699947	95.82487994	139	122	125.6666667	43.46666667	6.592925501	17	122.25	123.5	124	73	60	62.83333333	25.36666667
196368	34.4	34.3	34.31428571	0.001428571	0.037796447	0.1	34.3	34.3	34.3	73	59	64.42857143	29.95238095	5.472876844	14	59.5	64	68	16	16	16	7.188838486	1.67480451	0	16	16	16	96.38044703	93.8160313	95.22243942	6.821279667	1.190036322	2.564415723	94.71742159	95.32699947	95.82487994	126	112	120.8571429	34.47619048	5.871642911	14	117	122	126	77	61	69.14285714	28.14285714
196368	34.5	34.3	34.38333333	0.005666667	0.075277265	0.2	34.325	34.4	34.4	60	58	58.66666667	0.666666667	0.816496581	2	58	58.5	59	6	6	6	7.188838486	1.67480451	0	6	6	6	96.38044703	93.8160313	95.22243942	6.821279667	1.190036322	2.564415723	94.71742159	95.32699947	95.82487994	126	124	125.5	0.7	0.836660027	2	125.25	126	126	77	65	69.66666667	23.06666667
196368	34.2	34	34.1	0.006666667	0.081649658	0.2	34.05	34.1	34.15	58	53	54.85714286	2.80952381	1.67616342	5	54	54	55.5	19	13	16.42857143	3.619047619	1.902379462	6	16	16	17.5	96.38044703	93.8160313	95.22243942	6.821279667	1.190036322	2.564415723	94.71742159	95.32699947	95.82487994	158	102	130.8	276.8857143	16.63988324	56	123.5	130	138.5	101	60	76.46666667	91.6952381
196368	34.2	34.1	34.17142857	0.002380952	0.048795004	0.1	34.15	34.2	34.2	58	48	53.14285714	13.47619048	3.670993119	10	50.5	54	55.5	19	10	15.28571429	9.238095238	3.039423504	9	14	16	17	96.38044703	93.8160313	95.22243942	6.821279667	1.190036322	2.564415723	94.71742159	95.32699947	95.82487994	151	102	131.375	210.25	14.5	49	128.25	132	142.5	86	60	78.1875	72.9625
196368	35.6	35.3	35.48333333	0.013666667	0.116904519	0.3	35.425	35.5	35.575	58	54	55.5	1.9	1.378404875	4	55	55	55.75	12	9	10.5	1.5	1.224744871	3	9.5	11	11	96.38044703	93.8160313	95.22243942	6.821279667	1.190036322	2.564415723	94.71742159	95.32699947	95.82487994	123	121	122	0.4	0.632455532	2	122	122	122	62	60	61	0.4
196368	34.7	34.5	34.6	0.008	0.089442719	0.2	34.525	34.6	34.675	58	57	57.5	0.3	0.547722558	1	57	57.5	58	8	5	6	3	1.732050808	3	5	5	6.5	96.38044703	93.8160313	95.22243942	6.821279667	1.190036322	2.564415723	94.71742159	95.32699947	95.82487994	124	123	123.5	0.3	0.547722558	1	123	123.5	124	64	61	62	1.6
196368	34.8	34.6	34.7	0.006666667	0.081649658	0.2	34.65	34.7	34.75	58	56	57.28571429	0.571428571	0.755928946	2	57	57	58	11	4	7.6	9.3	3.049590136	7	5	8	10	96.38044703	93.8160313	95.22243942	6.821279667	1.190036322	2.564415723	94.71742159	95.32699947	95.82487994	124	123	123.4285714	0.285714286	0.534522484	1	123	123	124	62	60	61.14285714	0.476190476
199144	33.3	33.1	33.17142857	0.005714286	0.075592895	0.2	33.1	33.2	33.2	69	68	68.85714286	0.142857143	0.377964473	1	69	69	69	23	20	21.57142857	0.952380952	0.975900073	3	21	22	22	93	93	93	0	0	0	93	93	93	101	101	101	107.3671428	7.017601948	0	101	101	101	57	57	57	59.94896076
199144	33.2	33	33.08333333	0.005666667	0.075277265	0.2	33.025	33.1	33.1	69	67	68.33333333	0.666666667	0.816496581	2	68	68.5	69	23	21	21.66666667	0.666666667	0.816496581	2	21	21.5	22	94	93	93.16666667	0.166666667	0.40824829	1	93	93	93	101	101	101	107.3671428	7.017601948	0	101	101	101	57	57	57	59.94896076
199144	33.4	33.2	33.28333333	0.005666667	0.075277265	0.2	33.225	33.3	33.3	76	69	70.16666667	8.166666667	2.857738033	7	69	69	69	24	20	21.16666667	2.566666667	1.602081979	4	20	20.5	21.75	93	93	93	0	0	0	93	93	93	103	103	103	107.3671428	7.017601948	0	103	103	103	72	72	72	59.94896076
199144	33.5	33.4	33.43333333	0.002666667	0.051639778	0.1	33.4	33.4	33.475	76	74	74.5	0.7	0.836660027	2	74	74	74.75	27	23	24.33333333	3.066666667	1.751190072	4	23	23.5	25.5	94	93	93.66666667	0.266666667	0.516397779	1	93.25	94	94	94	94	94	107.3671428	7.017601948	0	94	94	94	55	55	55	59.94896076
199144	33.2	33.2	33.2	0	0	0	33.2	33.2	33.2	66	65	65.83333333	0.166666667	0.40824829	1	66	66	66	24	20	22	2	1.414213562	4	21.25	22	22.75	95	95	95	0	0	0	95	95	95	122.6782236	109.3616941	115.8546631	107.3671428	7.017601948	13.31652955	113.054357	115.7655306	118.5437164	69.55779401	60.93129354	64.89638183	59.94896076
199144	33.1	33	33.08333333	0.001666667	0.040824829	0.1	33.1	33.1	33.1	66	65	65.5	0.3	0.547722558	1	65	65.5	66	24	20	21.16666667	2.566666667	1.602081979	4	20	20.5	21.75	95	93	94.33333333	0.666666667	0.816496581	2	94	94.5	95	122.6782236	109.3616941	115.8546631	107.3671428	7.017601948	13.31652955	113.054357	115.7655306	118.5437164	69.55779401	60.93129354	64.89638183	59.94896076
199144	33.6	33.4	33.5	0.006666667	0.081649658	0.2	33.45	33.5	33.55	76	73	74.14285714	0.80952381	0.899735411	3	74	74	74	27	23	24.42857143	1.952380952	1.397276262	4	23.5	24	25	94	92	93	0.666666667	0.816496581	2	92.5	93	93.5	94	94	94	107.3671428	7.017601948	0	94	94	94	55	55	55	59.94896076
199144	33.7	33.5	33.63333333	0.006666667	0.081649658	0.2	33.6	33.65	33.7	74	73	73.33333333	0.266666667	0.516397779	1	73	73	73.75	26	24	25	0.4	0.632455532	2	25	25	25	93	92	92.16666667	0.166666667	0.40824829	1	92	92	92	87	87	87	107.3671428	7.017601948	0	87	87	87	52	52	52	59.94896076
199144	33	33	33	0	0	0	33	33	33	67	66	66.66666667	0.266666667	0.516397779	1	66.25	67	67	23	21	21.83333333	0.566666667	0.752772653	2	21.25	22	22	93	92	92.83333333	0.166666667	0.40824829	1	93	93	93	122.6782236	109.3616941	115.8546631	107.3671428	7.017601948	13.31652955	113.054357	115.7655306	118.5437164	69.55779401	60.93129354	64.89638183	59.94896076
199144	33.1	33	33.04285714	0.002857143	0.053452248	0.1	33	33	33.1	67	65	66	0.333333333	0.577350269	2	66	66	66	24	20	21.57142857	1.619047619	1.272418021	4	21	21	22	95	93	93.57142857	0.619047619	0.786795792	2	93	93	94	122.6782236	109.3616941	115.8546631	107.3671428	7.017601948	13.31652955	113.054357	115.7655306	118.5437164	69.55779401	60.93129354	64.89638183	59.94896076
199144	33.3	33.2	33.25714286	0.002857143	0.053452248	0.1	33.2	33.3	33.3	66	66	66	0	0	0	66	66	66	24	22	23.14285714	0.476190476	0.690065559	2	23	23	23.5	95	95	95	0	0	0	95	95	95	122.6782236	109.3616941	115.8546631	107.3671428	7.017601948	13.31652955	113.054357	115.7655306	118.5437164	69.55779401	60.93129354	64.89638183	59.94896076
199144	33.4	33.3	33.32857143	0.002380952	0.048795004	0.1	33.3	33.3	33.35	68	66	66.57142857	0.619047619	0.786795792	2	66	66	67	27	23	24.14285714	2.142857143	1.463850109	4	23	24	24.5	96	95	95.42857143	0.285714286	0.534522484	1	95	95	96	122.6782236	109.3616941	115.8546631	107.3671428	7.017601948	13.31652955	113.054357	115.7655306	118.5437164	69.55779401	60.93129354	64.89638183	59.94896076
200082	36.5	36.2	36.42857143	0.012380952	0.111269728	0.3	36.4	36.5	36.5	85	79	82.14285714	4.80952381	2.193062655	6	80.5	83	83.5	39	14	23.33333333	186.3333333	13.65039682	25	15.5	17	28	99	99	99	0	0	0	99	99	99	128	128	128	107.3671428	7.017601948	0	128	128	128	81	81	81	59.94896076
200082	36.5	34.2	35.87142857	0.719047619	0.847966756	2.3	35.65	36.2	36.45	83	77	79.85714286	3.476190476	1.864454471	6	79	80	80.5	56	38	47	162	12.72792206	18	42.5	47	51.5	99	98	98.66666667	0.333333333	0.577350269	1	98.5	99	99	128	117	122.5	60.5	7.778174593	11	119.75	122.5	125.25	81	71	76	50
200082	36.6	36.4	36.51666667	0.005666667	0.075277265	0.2	36.5	36.5	36.575	87	82	84.5	3.5	1.870828693	5	83.25	84.5	85.75	39	14	23.33333333	186.3333333	13.65039682	25	15.5	17	28	99	94	97.83333333	4.166666667	2.041241452	5	97.5	99	99	121	121	121	107.3671428	7.017601948	0	121	121	121	76	76	76	59.94896076
200082	36.7	36.6	36.61666667	0.001666667	0.040824829	0.1	36.6	36.6	36.6	92	84	89.66666667	8.266666667	2.875181154	8	90	90.5	91	21.83715842	17.64729098	19.66436579	7.188838486	1.67480451	4.189867445	18.76402771	19.61155678	20.50730342	97	93	94	2.8	1.673320053	4	93	93	94.5	119	119	119	107.3671428	7.017601948	0	119	119	119	84	84	84	59.94896076
200082	37.2	34.2	36.34285714	1.206190476	1.098267033	3	36	36.8	37.1	94	91	92.42857143	1.619047619	1.272418021	3	91.5	92	93.5	60	34	46	60	7.745966692	26	44	45	47.5	93	92	92.85714286	0.142857143	0.377964473	1	93	93	93	122	122	122	107.3671428	7.017601948	0	122	122	122	63	63	63	59.94896076
200082	37.2	34.2	36.33333333	1.438666667	1.199444316	3	35.925	36.95	37.075	94	90	91.83333333	2.166666667	1.471960144	4	91	91.5	92.75	49	34	40.33333333	42.26666667	6.501281925	15	35	39	45.25	94	93	93.33333333	0.266666667	0.516397779	1	93	93	93.75	122	122	122	107.3671428	7.017601948	0	122	122	122	63	63	63	59.94896076
200082	37.4	36.4	37.06666667	0.158666667	0.398329847	1	36.875	37.2	37.375	94	89	92.33333333	3.066666667	1.751190072	5	92.25	93	93	60	44	49	42.4	6.511528238	16	45	45.5	52	94	92	93.16666667	0.566666667	0.752772653	2	93	93	93.75	125	125	125	107.3671428	7.017601948	0	125	125	125	75	75	75	59.94896076
200082	37.6	37.5	37.56666667	0.002666667	0.051639778	0.1	37.525	37.6	37.6	95	90	92.66666667	4.666666667	2.160246899	5	90.75	93.5	94	46	38	43.16666667	7.766666667	2.786873995	8	43	43.5	44.75	96	94	95	0.4	0.632455532	2	95	95	95	138	138	138	107.3671428	7.017601948	0	138	138	138	78	78	78	59.94896076
200082	36.9	36.7	36.8	0.008	0.089442719	0.2	36.725	36.8	36.875	95	93	93.5	0.7	0.836660027	2	93	93	93.75	37	37	37	0	0	0	37	37	37	94	92	92.83333333	0.566666667	0.752772653	2	92.25	93	93	125	125	125	107.3671428	7.017601948	0	125	125	125	79	79	79	59.94896076
200082	36.8	36.6	36.65714286	0.006190476	0.078679579	0.2	36.6	36.6	36.7	93	90	91.85714286	1.476190476	1.214985793	3	91	92	93	21.83715842	17.64729098	19.66436579	7.188838486	1.67480451	4.189867445	18.76402771	19.61155678	20.50730342	94	93	93.14285714	0.142857143	0.377964473	1	93	93	93	119	119	119	107.3671428	7.017601948	0	119	119	119	84	84	84	59.94896076
200082	37.7	37.6	37.62857143	0.002380952	0.048795004	0.1	37.6	37.6	37.65	96	90	94	3.666666667	1.914854216	6	94	94	95	51	38	44.28571429	17.23809524	4.151878519	13	42	45	46	96	94	95	0.333333333	0.577350269	2	95	95	95	138	138	138	107.3671428	7.017601948	0	138	138	138	78	78	78	59.94896076
200082	37.7	37.6	37.68333333	0.001666667	0.040824829	0.1	37.7	37.7	37.7	96	94	95.33333333	0.666666667	0.816496581	2	95	95.5	96	53	41	48.83333333	20.56666667	4.535048695	12	47	50.5	51.75	96	94	95	0.4	0.632455532	2	95	95	95	124	124	124	107.3671428	7.017601948	0	124	124	124	77	77	77	59.94896076
201478	34.2	34	34.13333333	0.010666667	0.103279556	0.2	34.05	34.2	34.2	68	60	63.83333333	15.36666667	3.920034013	8	60.25	63.5	67.5	21.83715842	17.64729098	19.66436579	7.188838486	1.67480451	4.189867445	18.76402771	19.61155678	20.50730342	96	96	96	6.821279667	1.190036322	0	96	96	96	104	91	97.5	84.5	9.192388155	13	94.25	97.5	100.75	79	62	70.5	144.5
201478	33.6	33.4	33.53333333	0.010666667	0.103279556	0.2	33.45	33.6	33.6	64	62	62.83333333	0.966666667	0.98319208	2	62	62.5	63.75	21.83715842	17.64729098	19.66436579	7.188838486	1.67480451	4.189867445	18.76402771	19.61155678	20.50730342	96	95	95.66666667	0.266666667	0.516397779	1	95.25	96	96	113	102	107.5	60.5	7.778174593	11	104.75	107.5	110.25	75	73	74	2
201478	33.8	33.4	33.62857143	0.032380952	0.179947082	0.4	33.5	33.6	33.8	66	62	63.85714286	2.80952381	1.67616342	4	62.5	64	65	21.83715842	17.64729098	19.66436579	7.188838486	1.67480451	4.189867445	18.76402771	19.61155678	20.50730342	96	95	95.83333333	0.166666667	0.40824829	1	96	96	96	105	102	103.5	4.5	2.121320344	3	102.75	103.5	104.25	73	73	73	0
201478	33	32.4	32.68571429	0.064761905	0.254483604	0.6	32.5	32.6	32.9	56	54	54.57142857	0.952380952	0.975900073	2	54	54	55	21.83715842	17.64729098	19.66436579	7.188838486	1.67480451	4.189867445	18.76402771	19.61155678	20.50730342	98	95	96.71428571	0.904761905	0.951189731	3	96.5	97	97	100	88	94	72	8.485281374	12	91	94	97	64	63	63.5	0.5
201478	33	32.4	32.62857143	0.072380952	0.269037084	0.6	32.4	32.6	32.8	56	52	54	2.666666667	1.632993162	4	53	54	55	21.83715842	17.64729098	19.66436579	7.188838486	1.67480451	4.189867445	18.76402771	19.61155678	20.50730342	98	97	97.42857143	0.285714286	0.534522484	1	97	97	98	88	88	88	107.3671428	7.017601948	0	88	88	88	63	63	63	59.94896076
201478	33.4	33.2	33.33333333	0.010666667	0.103279556	0.2	33.25	33.4	33.4	60	56	58.33333333	3.866666667	1.966384161	4	56.5	59	60	21.83715842	17.64729098	19.66436579	7.188838486	1.67480451	4.189867445	18.76402771	19.61155678	20.50730342	98	95	96.16666667	1.366666667	1.169045194	3	95.25	96	96.75	87	77	82	50	7.071067812	10	79.5	82	84.5	56	52	54	8
201478	33.2	32.4	32.8	0.08	0.282842712	0.8	32.65	32.8	32.95	56	54	54.66666667	1.066666667	1.032795559	2	54	54	55.5	21.83715842	17.64729098	19.66436579	7.188838486	1.67480451	4.189867445	18.76402771	19.61155678	20.50730342	98	95	96.5	1.1	1.048808848	3	96	96.5	97	100	90	95	50	7.071067812	10	92.5	95	97.5	64	60	62	8
201478	34.2	33.6	33.85714286	0.04952381	0.222539456	0.6	33.7	33.8	34	61	58	59.28571429	1.571428571	1.253566341	3	58	60	60	21.83715842	17.64729098	19.66436579	7.188838486	1.67480451	4.189867445	18.76402771	19.61155678	20.50730342	96.38044703	93.8160313	95.22243942	6.821279667	1.190036322	2.564415723	94.71742159	95.32699947	95.82487994	91	90	90.5	0.5	0.707106781	1	90.25	90.5	90.75	62	62	62	0
201478	33.8	33.4	33.63333333	0.022666667	0.150554531	0.4	33.6	33.6	33.75	64	58	60	6.4	2.529822128	6	58	59	61.5	21.83715842	17.64729098	19.66436579	7.188838486	1.67480451	4.189867445	18.76402771	19.61155678	20.50730342	96.38044703	93.8160313	95.22243942	6.821279667	1.190036322	2.564415723	94.71742159	95.32699947	95.82487994	103	90	96.5	84.5	9.192388155	13	93.25	96.5	99.75	71	62	66.5	40.5
201478	33.8	33.6	33.76666667	0.006666667	0.081649658	0.2	33.8	33.8	33.8	66	64	64.83333333	0.966666667	0.98319208	2	64	64.5	65.75	21.83715842	17.64729098	19.66436579	7.188838486	1.67480451	4.189867445	18.76402771	19.61155678	20.50730342	96	96	96	0	0	0	96	96	96	105	105	105	107.3671428	7.017601948	0	105	105	105	73	73	73	59.94896076
201478	33.4	33.2	33.28571429	0.011428571	0.106904497	0.2	33.2	33.2	33.4	60	56	59.14285714	2.476190476	1.573591585	4	59	60	60	21.83715842	17.64729098	19.66436579	7.188838486	1.67480451	4.189867445	18.76402771	19.61155678	20.50730342	96	94	95	0.666666667	0.816496581	2	94.5	95	95.5	90	87	88.5	4.5	2.121320344	3	87.75	88.5	89.25	63	56	59.5	24.5
201478	33.6	33.2	33.43333333	0.038666667	0.196638416	0.4	33.25	33.5	33.6	64	56	59.33333333	9.066666667	3.011090611	8	57	60	60	21.83715842	17.64729098	19.66436579	7.188838486	1.67480451	4.189867445	18.76402771	19.61155678	20.50730342	97	94	95	1.6	1.264911064	3	94	94.5	95.75	90	87	88.5	4.5	2.121320344	3	87.75	88.5	89.25	63	56	59.5	24.5
203500	32.3	32	32.11666667	0.013666667	0.116904519	0.3	32.025	32.1	32.175	96	71	82.66666667	118.2666667	10.87504789	25	73.75	81	92	26	14	18.33333333	29.46666667	5.428320796	12	14	16	22.5	99	98	98.5	0.333333333	0.577350269	1	98	98.5	99	132	95	113.5	190.2727273	13.79393806	37	100.5	113.5	126.25	65	56	60.25	10.56818182
203500	32.1	32	32.01428571	0.001428571	0.037796447	0.1	32	32	32	102	86	96.57142857	29.28571429	5.411627693	16	95	98	100	28	18	23.28571429	15.9047619	3.98807747	10	20	24	26.5	99	97	98.25	0.916666667	0.957427108	2	97.75	98.5	99	132	109	124.4	29.68571429	5.448459809	23	123.5	125	126.5	65	58	61.6	4.685714286
203500	32.35	31.9	31.96428571	0.028928571	0.170084013	0.45	31.9	31.9	31.9	95	91	93.42857143	2.285714286	1.511857892	4	92.5	94	94.5	16	16	16	0	0	0	16	16	16	99	95	97.28571429	2.904761905	1.704336206	4	96	97	99	105	87	98.4	37.6	6.131883887	18	95.25	99.5	103	55	52	53.1	0.988888889
203500	32	31.9	31.94285714	0.002857143	0.053452248	0.1	31.9	31.9	32	97	91	93.85714286	4.142857143	2.035400978	6	92.5	94	95	18	16	16.42857143	0.619047619	0.786795792	2	16	16	16.5	97	95	96.16666667	0.566666667	0.752772653	2	96	96	96.75	116	101	107.7	29.56666667	5.437523946	15	103.5	106	112.5	56	53	54.4	0.933333333
203500	33.6	33.5	33.55	0.003	0.054772256	0.1	33.5	33.55	33.6	76	74	74.83333333	0.566666667	0.752772653	2	74.25	75	75	14	14	14	0	0	0	14	14	14	99	95	98	2.8	1.673320053	4	97.5	99	99	109	98	105.2857143	12.9047619	3.59231985	11	104.5	107	107	69	63	65.28571429	4.238095238
203500	32.9	32.5	32.72857143	0.022380952	0.149602648	0.4	32.65	32.7	32.85	73	71	71.57142857	0.619047619	0.786795792	2	71	71	72	16	14	14.71428571	0.571428571	0.755928946	2	14	15	15	99	98	98.57142857	0.285714286	0.534522484	1	98	99	99	111	95	105.375	22.83928571	4.779046528	16	104.75	106	107.5	64	61	61.875	0.982142857
203500	32.7	32.4	32.55	0.019	0.137840488	0.3	32.425	32.55	32.675	71	71	71	0	0	0	71	71	71	16	14	15	0.8	0.894427191	2	14.25	15	15.75	99	98	98.16666667	0.166666667	0.40824829	1	98	98	98	107	95	102.8571429	15.14285714	3.891382421	12	102	104	105	64	61	61.71428571	1.238095238
203500	33.4	33.2	33.3	0.008	0.089442719	0.2	33.225	33.3	33.375	74	73	73.66666667	0.266666667	0.516397779	1	73.25	74	74	17	14	15	1.6	1.264911064	3	14	14.5	15.75	99	99	99	0	0	0	99	99	99	111	97	106.5714286	24.28571429	4.928053803	14	105.5	106	110.5	68	63	63.71428571	3.571428571
203500	33.1	32.8	32.96666667	0.014666667	0.121106014	0.3	32.9	32.95	33.075	73	72	72.66666667	0.266666667	0.516397779	1	72.25	73	73	16	14	14.83333333	0.566666667	0.752772653	2	14.25	15	15	99	99	99	0	0	0	99	99	99	112	100	108.7142857	17.57142857	4.191828786	12	108	111	111	70	61	63.42857143	8.952380952
203500	32	32	32	0	0	0	32	32	32	104	98	101.3333333	6.266666667	2.503331114	6	99.5	101.5	103.5	28	19	22.33333333	16.66666667	4.082482905	9	19.25	20.5	25.5	99	97	98	1	1	2	97.5	98	98.5	131	118	123.3846154	11.08974359	3.330126663	13	122	123	125	64	56	59.23076923	7.692307692
203500	32	32	32	0	0	0	32	32	32	104	92	98.66666667	22.66666667	4.760952286	12	95.5	99	102.5	21	16	17.66666667	3.066666667	1.751190072	5	17	17	17.75	99	96	98	2	1.414213562	3	97	99	99	125	107	115.2727273	22.81818182	4.776838057	18	114.5	116	117	59	54	55.36363636	2.054545455
203500	33.5	33.3	33.41428571	0.008095238	0.089973541	0.2	33.35	33.4	33.5	75	74	74.14285714	0.142857143	0.377964473	1	74	74	74	17	14	14.42857143	1.285714286	1.133893419	3	14	14	14	99	99	99	0	0	0	99	99	99	111	97	105.125	15.26785714	3.907410542	14	104.75	105.5	106.25	68	63	63.875	3.267857143
203656	38.7	37.6	37.95714286	0.22952381	0.479086432	1.1	37.65	37.7	38.2	84	81	82.42857143	0.952380952	0.975900073	3	82	82	83	19	18	18.71428571	0.238095238	0.487950036	1	18.5	19	19	96.38044703	93.8160313	95.22243942	6.821279667	1.190036322	2.564415723	94.71742159	95.32699947	95.82487994	170	170	170	107.3671428	7.017601948	0	170	170	170	87	87	87	59.94896076
203656	38.8	37.8	38.56666667	0.146666667	0.382970843	1	38.625	38.7	38.775	84	82	82.66666667	0.666666667	0.816496581	2	82	82.5	83	19	18	18.5	0.3	0.547722558	1	18	18.5	19	96.38044703	93.8160313	95.22243942	6.821279667	1.190036322	2.564415723	94.71742159	95.32699947	95.82487994	170	170	170	107.3671428	7.017601948	0	170	170	170	87	87	87	59.94896076
203656	38.2	37.1	37.81428571	0.151428571	0.389138242	1.1	37.65	38	38.05	95	79	83.14285714	31.14285714	5.580578567	16	80	81	83.5	19	4	12.16666667	46.96666667	6.853223086	15	7	12.5	18	99	98	98.71428571	0.238095238	0.487950036	1	98.5	99	99	157	152	154.5	12.5	3.535533906	5	153.25	154.5	155.75	93	82	87.5	60.5
203656	38.2	38	38.1	0.008	0.089442719	0.2	38.025	38.1	38.175	81	79	80	0.4	0.632455532	2	80	80	80	18	4	15.66666667	32.66666667	5.715476066	14	18	18	18	99	98	98.66666667	0.333333333	0.577350269	1	98.5	99	99	157	140	148.5	144.5	12.02081528	17	144.25	148.5	152.75	93	80	86.5	84.5
203656	38.1	36.3	37.67142857	0.379047619	0.615668433	1.8	37.8	37.8	37.95	102	92	96.57142857	10.28571429	3.207134903	10	95	96	98	22	16	19.71428571	4.238095238	2.058663459	6	19	20	21	96.38044703	93.8160313	95.22243942	6.821279667	1.190036322	2.564415723	94.71742159	95.32699947	95.82487994	216	212	214	8	2.828427125	4	213	214	215	102	101	101.5	0.5
203656	38	29.9	35.38571429	14.1247619	3.758292419	8.1	33.15	37.8	37.85	96	89	92.57142857	7.619047619	2.760262237	7	90.5	92	95	26	18	20.42857143	7.619047619	2.760262237	8	19	19	21	96.38044703	93.8160313	95.22243942	6.821279667	1.190036322	2.564415723	94.71742159	95.32699947	95.82487994	212	212	212	107.3671428	7.017601948	0	212	212	212	102	102	102	59.94896076
203656	38.1	30.1	35.15	14.155	3.762313118	8	32.075	37.15	37.8	110	97	103.1666667	22.96666667	4.792355023	13	99.75	103.5	105.75	28	16	21.33333333	16.66666667	4.082482905	12	19.25	21	22.75	99	99	99	6.821279667	1.190036322	0	99	99	99	216	178	197	722	26.87005769	38	187.5	197	206.5	101	93	97	32
203656	38	37.1	37.48333333	0.125666667	0.354494946	0.9	37.225	37.4	37.725	108	80	92.33333333	140.2666667	11.84342293	28	82.75	90	101.75	19	7	10	26	5.099019514	12	7	8	9	99	98	98.75	0.25	0.5	1	98.75	99	99	166	152	159	98	9.899494937	14	155.5	159	162.5	90	82	86	32
203656	37.8	37.1	37.5	0.086666667	0.294392029	0.7	37.25	37.6	37.75	84	79	81.42857143	3.952380952	1.988059595	5	80	81	83	19	18	18.14285714	0.142857143	0.377964473	1	18	18	18	99	99	99	6.821279667	1.190036322	0	99	99	99	192	173	182.5	180.5	13.43502884	19	177.75	182.5	187.25	102	87	94.5	112.5
203656	37.9	37.6	37.78333333	0.013666667	0.116904519	0.3	37.725	37.8	37.875	84	79	80.83333333	4.966666667	2.228601953	5	79	80	82.5	18	18	18	0	0	0	18	18	18	99	99	99	0	0	0	99	99	99	192	155	173.5	684.5	26.1629509	37	164.25	173.5	182.75	102	89	95.5	84.5
203656	37.4	37.1	37.26666667	0.010666667	0.103279556	0.3	37.225	37.3	37.3	85	80	81.83333333	3.366666667	1.834847859	5	81	81	82.5	19	18	18.16666667	0.166666667	0.40824829	1	18	18	18	96.38044703	93.8160313	95.22243942	6.821279667	1.190036322	2.564415723	94.71742159	95.32699947	95.82487994	184	173	178.5	60.5	7.778174593	11	175.75	178.5	181.25	96	87	91.5	40.5
203656	37.7	37.4	37.58333333	0.013666667	0.116904519	0.3	37.525	37.6	37.675	83	80	81.33333333	1.466666667	1.211060142	3	80.25	81.5	82	19	18	18.5	0.3	0.547722558	1	18	18.5	19	96.38044703	93.8160313	95.22243942	6.821279667	1.190036322	2.564415723	94.71742159	95.32699947	95.82487994	226	226	226	107.3671428	7.017601948	0	226	226	226	100	100	100	59.94896076
204519	36.1	35.9	36	0.008	0.089442719	0.2	35.925	36	36.075	88	84	86	1.6	1.264911064	4	86	86	86	19	15	17.33333333	3.466666667	1.861898673	4	15.75	18	18.75	93	92	92.4	0.3	0.547722558	1	92	92	93	150	130	139.8333333	46.96666667	6.853223086	20	136.25	140.5	142.5	65	58	61.5	9.1
204519	36.4	36.2	36.28333333	0.005666667	0.075277265	0.2	36.225	36.3	36.3	92	86	89.33333333	3.866666667	1.966384161	6	89	89.5	90	23	17	19.66666667	3.866666667	1.966384161	6	19	19.5	20	94	93	93.25	0.25	0.5	1	93	93	93.25	143	115	131.4285714	81.95238095	9.052755434	28	128.5	131	137	61	52	57.42857143	9.619047619
204519	35.4	35.1	35.2	0.013333333	0.115470054	0.3	35.1	35.2	35.25	80	74	76.85714286	3.476190476	1.864454471	6	76	77	77.5	21	12	14.42857143	9.952380952	3.154739443	9	13	13	14.5	93	92	92.42857143	0.285714286	0.534522484	1	92	92	93	159	150	155.1428571	9.80952381	3.132015934	9	153.5	155	157.5	65	59	62.57142857	6.619047619
204519	35.5	35.2	35.38333333	0.013666667	0.116904519	0.3	35.325	35.4	35.475	81	77	79	2.8	1.673320053	4	77.5	79.5	80	20	12	15.83333333	10.16666667	3.188521078	8	13.5	15.5	18.25	93	92	92.33333333	0.266666667	0.516397779	1	92	92	92.75	159	150	154.3333333	9.066666667	3.011090611	9	153.25	154	155.5	63	59	60.66666667	1.866666667
204519	36.5	36.3	36.38571429	0.008095238	0.089973541	0.2	36.3	36.4	36.45	92	86	90.28571429	4.904761905	2.214669706	6	89.5	91	92	36	17	22.14285714	43.47619048	6.593647737	19	18	20	23	94	91	92.71428571	0.904761905	0.951189731	3	92.5	93	93	137	103	124.8571429	146.8095238	12.116498	34	119.5	129	133	58	52	55.42857143	5.619047619
204519	36.6	36.4	36.51666667	0.005666667	0.075277265	0.2	36.5	36.5	36.575	94	91	92.33333333	1.866666667	1.366260102	3	91.25	92	93.5	36	14	20.66666667	65.06666667	8.06639118	22	17	17	21.5	93	91	92	0.4	0.632455532	2	92	92	92	140	103	130	208.8	14.44991349	37	127.25	137	138.5	58	53	56	3.2
204519	35.9	35.6	35.71666667	0.013666667	0.116904519	0.3	35.625	35.7	35.775	84	80	82	2	1.414213562	4	81.25	82	82.75	22	14	16.5	10.3	3.209361307	8	14	15.5	17.75	92	91	91.83333333	0.166666667	0.40824829	1	92	92	92	155	120	144	148.3333333	12.17921727	35	140	150	151.5	62	60	60.85714286	0.80952381
204519	36	35.7	35.84285714	0.012857143	0.113389342	0.3	35.75	35.9	35.9	88	82	84.14285714	4.80952381	2.193062655	6	82.5	84	85	22	14	17.14285714	9.142857143	3.023715784	8	14.5	17	19	92	92	92	0	0	0	92	92	92	155	135	143	49.33333333	7.023769169	20	139	141	146	65	60	62.28571429	3.904761905
204519	35	34.9	34.92857143	0.002380952	0.048795004	0.1	34.9	34.9	34.95	78	72	74.42857143	3.619047619	1.902379462	6	73.5	74	75	26	17	22.57142857	9.619047619	3.10145895	9	21	24	24.5	95	94	94.28571429	0.238095238	0.487950036	1	94	94	94.5	124	114	119	50	7.071067812	10	116.5	119	121.5	58	55	56.5	4.5
204519	34.9	34.9	34.9	0	0	0	34.9	34.9	34.9	78	74	74.85714286	2.142857143	1.463850109	4	74	74	75	32	21	26	20	4.472135955	11	22.5	25	29.5	95	94	94.42857143	0.285714286	0.534522484	1	94	94	95	124	113	118.5	60.5	7.778174593	11	115.75	118.5	121.25	58	56	57	2
204519	35.2	35	35.1	0.004	0.063245553	0.2	35.1	35.1	35.1	78	74	75.5	2.3	1.516575089	4	74.25	75.5	76	21	13	15.5	15.1	3.885871846	8	13	13	18.25	93	92	92.5	0.3	0.547722558	1	92	92.5	93	160	115	144.3333333	327	18.08314132	45	126	154	157	80	57	63.66666667	50.25
204519	35	34.9	34.98333333	0.001666667	0.040824829	0.1	35	35	35	76	72	74.33333333	2.666666667	1.632993162	4	73.25	74.5	75.75	26	16	21.16666667	15.76666667	3.970726214	10	18	22	23.75	94	92	93.33333333	0.666666667	0.816496581	2	93	93.5	94	122	114	118	32	5.656854249	8	116	118	120	58	55	56.5	4.5
204943	33.3	32.4	32.93333333	0.150666667	0.388158043	0.9	32.625	33.1	33.2	47	45	45.83333333	0.566666667	0.752772653	2	45.25	46	46	16	15	15.16666667	0.166666667	0.40824829	1	15	15	15	98	97	97.16666667	0.166666667	0.40824829	1	97	97	97	121	116	118	2.8	1.673320053	5	117.25	118	118	72	69	70	1.2
204943	33.6	33.3	33.51666667	0.013666667	0.116904519	0.3	33.5	33.55	33.6	48	44	45.66666667	2.666666667	1.632993162	4	44.25	45.5	46.75	19	14	15.66666667	3.066666667	1.751190072	5	15	15	15.75	99	96	96.83333333	1.366666667	1.169045194	3	96	96.5	97	116	113	114.3333333	1.466666667	1.211060142	3	113.25	114.5	115	69	67	67.66666667	0.666666667
204943	34.1	33.2	33.9	0.096666667	0.310912635	0.9	34	34	34	46	42	43.71428571	1.904761905	1.380131119	4	43	43	44.5	27	19	23.85714286	8.142857143	2.853569194	8	22.5	25	25.5	99	97	97.85714286	0.476190476	0.690065559	2	97.5	98	98	114	110	112.4285714	1.952380952	1.397276262	4	112	112	113.5	66	64	65.14285714	0.80952381
204943	34.1	34	34.01666667	0.001666667	0.040824829	0.1	34	34	34	46	34	41.66666667	16.26666667	4.03319559	12	42	42.5	43	25	19	23.66666667	5.466666667	2.338090389	6	24	24.5	25	99	97	98.33333333	0.666666667	0.816496581	2	98	98.5	99	121	110	114.6666667	16.66666667	4.082482905	11	112.25	113.5	117	71	64	66.33333333	7.466666667
204943	34	33.5	33.81666667	0.045666667	0.213697606	0.5	33.675	33.9	33.975	47	46	46.33333333	0.266666667	0.516397779	1	46	46	46.75	26	17	22.83333333	11.36666667	3.371448749	9	21.5	24	25	99	98	98.83333333	0.166666667	0.40824829	1	99	99	99	121	119	120.5	0.7	0.836660027	2	120.25	121	121	72	70	71	0.4
204943	33.8	33.6	33.68333333	0.005666667	0.075277265	0.2	33.625	33.7	33.7	45	39	42.5	6.7	2.588435821	6	40.5	43	44.75	22	16	19.5	4.7	2.167948339	6	18.5	20	20.75	99	98	98.33333333	0.266666667	0.516397779	1	98	98	98.75	120	116	118	3.6	1.897366596	4	116.25	118	119.75	71	69	69.33333333	0.666666667
204943	33.7	33.5	33.6	0.003333333	0.057735027	0.2	33.6	33.6	33.6	47	39	44.14285714	6.142857143	2.478478796	8	44	45	45	22	15	18.14285714	9.476190476	3.078342164	7	15	19	20.5	99	96	97.42857143	1.952380952	1.397276262	3	96	98	98.5	120	113	115.8571429	8.142857143	2.853569194	7	113.5	115	118	69	67	68.14285714	1.142857143
204943	33.3	33.3	33.3	0	0	0	33.3	33.3	33.3	52	46	47.85714286	4.142857143	2.035400978	6	47	47	48	17	15	15.71428571	0.571428571	0.755928946	2	15	16	16	98	97	97.57142857	0.285714286	0.534522484	1	97	98	98	123	122	122.5714286	0.285714286	0.534522484	1	122	123	123	75	72	73.28571429	1.571428571
204943	33.3	32.4	33.05714286	0.172857143	0.41576092	0.9	32.9	33.3	33.3	47	46	46.57142857	0.285714286	0.534522484	1	46	47	47	16	15	15.28571429	0.238095238	0.487950036	1	15	15	15.5	98	97	97.71428571	0.238095238	0.487950036	1	97.5	98	98	123	118	121	4.666666667	2.160246899	5	119.5	122	122.5	73	70	71.71428571	1.571428571
204943	34.1	33.2	33.88333333	0.117666667	0.343025752	0.9	33.925	34	34.075	45	43	44	0.8	0.894427191	2	43.25	44	44.75	27	13	20.66666667	39.46666667	6.282250128	14	15	22.5	25.5	98	97	97.83333333	0.166666667	0.40824829	1	98	98	98	114	111	112.1666667	0.966666667	0.98319208	3	112	112	112	66	64	65.16666667	0.566666667
204943	34	32.8	33.68571429	0.178095238	0.422013315	1.2	33.65	33.9	33.9	47	36	43.42857143	17.95238095	4.237025012	11	41.5	46	46	26	16	21	16.66666667	4.082482905	10	17.5	22	24	99	98	98.71428571	0.238095238	0.487950036	1	98.5	99	99	123	120	121.2857143	0.904761905	0.951189731	3	121	121	121.5	72	70	71.28571429	0.571428571
204943	33.9	32.8	33.63333333	0.178666667	0.4226898	1.1	33.65	33.8	33.875	46	36	41.5	19.1	4.370354677	10	38.25	41.5	45.5	22	16	17.66666667	5.866666667	2.422120283	6	16	16.5	18.5	99	98	98.33333333	0.266666667	0.516397779	1	98	98	98.75	123	119	121	2	1.414213562	4	120.25	121	121.75	72	70	71	0.8
207557	35.6593046	34.932376	35.38857479	0.632894819	0.301055086	0.726928602	35.28180712	35.45314776	35.5635418	101	96	98.28571429	2.904761905	1.704336206	5	97	99	99	29	27	27.71428571	0.571428571	0.755928946	2	27	28	28	99	97	97.85714286	0.476190476	0.690065559	2	97.5	98	98	136	99	116.6666667	145.5	12.06233808	37	109	119	122	88	65	70.33333333	50.25
207557	35.6593046	34.932376	35.38857479	0.632894819	0.301055086	0.726928602	35.28180712	35.45314776	35.5635418	99	97	97.83333333	0.966666667	0.98319208	2	97	97.5	98.75	28	18	26.16666667	16.16666667	4.020779361	10	27.25	28	28	99	97	97.83333333	0.566666667	0.752772653	2	97.25	98	98	136	110	121.5	60.57142857	7.782764841	26	118.25	120.5	123.5	88	63	70.75	54.78571429
207557	35.6593046	34.932376	35.38857479	0.632894819	0.301055086	0.726928602	35.28180712	35.45314776	35.5635418	101	92	95.66666667	13.86666667	3.723797345	9	92.5	95	98.25	29	24	26.5	2.7	1.643167673	5	26	26.5	27	98	96	97.16666667	0.566666667	0.752772653	2	97	97	97.75	128	99	109.25	99.92857143	9.996427933	29	100.75	108	113.5	74	58	65.625	19.69642857
207557	35.6593046	34.932376	35.38857479	0.632894819	0.301055086	0.726928602	35.28180712	35.45314776	35.5635418	90	83	86.16666667	8.966666667	2.994439291	7	83.5	86	88.5	26	7	18.83333333	63.76666667	7.98540335	19	13.25	22	24.75	99	93	97.33333333	5.066666667	2.250925735	6	97.25	98	98.75	119	103	109.75	25.92857143	5.092010549	16	107	108.5	111.25	66	56	61	8
207557	35.8	35.5	35.66666667	0.014666667	0.121106014	0.3	35.6	35.65	35.775	100	97	98.5	1.1	1.048808848	3	98	98.5	99	27	17	19.83333333	15.36666667	3.920034013	10	17	18.5	20.75	99	78	89.33333333	78.66666667	8.86942313	21	81.75	92.5	95	140	133	136.5	24.5	4.949747468	7	134.75	136.5	138.25	81	66	73.5	112.5
207557	36.7	35.9	36.28333333	0.081666667	0.285773803	0.8	36.125	36.25	36.45	101	100	100.3333333	0.266666667	0.516397779	1	100	100	100.75	24	20	21.66666667	2.666666667	1.632993162	4	20.25	21.5	22.75	97	90	92.66666667	5.466666667	2.338090389	7	92	92	92.75	139	111	124.3333333	106.2666667	10.30857248	28	119.5	121.5	131	71	61	66.83333333	10.56666667
207557	35.6593046	34.932376	35.38857479	0.632894819	0.301055086	0.726928602	35.28180712	35.45314776	35.5635418	87	78	82.28571429	10.23809524	3.199702367	9	80	83	84	26	7	20.71428571	40.57142857	6.369570517	19	21	22	24	99	92	96.57142857	8.952380952	2.992052966	7	94.5	98	99	115	102	106.5555556	18.52777778	4.304390523	13	103	107	109	66	54	58.22222222	14.94444444
207557	35.6593046	34.932376	35.38857479	0.632894819	0.301055086	0.726928602	35.28180712	35.45314776	35.5635418	81	74	77	7.6	2.75680975	7	75	76.5	78.75	23	19	21.16666667	2.166666667	1.471960144	4	20.25	21.5	22	99	92	95.33333333	7.866666667	2.804757862	7	93	96	96.75	111	102	104.375	12.55357143	3.54310195	9	102	103	104.5	56	54	54.875	0.696428571
207557	36.8	36.2	36.55	0.067	0.258843582	0.6	36.35	36.6	36.775	103	100	101.1428571	1.142857143	1.069044968	3	100.5	101	101.5	29	20	24	14	3.741657387	9	21.5	23	26.5	99	87	93.42857143	17.61904762	4.197504928	12	91	93	96.5	134	111	121.1111111	48.61111111	6.972166888	23	118	119	122	68	61	65.66666667	6
207557	36.8	36.8	36.8	0	0	0	36.8	36.8	36.8	103	98	100.5	3.5	1.870828693	5	99.25	100.5	101.75	30	23	27.33333333	9.066666667	3.011090611	7	25.25	29	29	99	87	94.83333333	16.56666667	4.070217029	12	95.25	96	96	130	117	121.625	28.26785714	5.3167525	13	118	119.5	123.25	71	62	67	6.857142857
207557	35.8	34.7	35.54285714	0.152857143	0.390969491	1.1	35.55	35.6	35.8	98	90	94.42857143	10.95238095	3.309438163	8	92	94	97.5	20	16	17.28571429	1.904761905	1.380131119	4	16.5	17	17.5	99	79	93.33333333	61.06666667	7.814516406	20	91.25	96.5	98.75	144	140	142	8	2.828427125	4	141	142	143	81	78	79.5	4.5
207557	35.8	34.5	35.08571429	0.284761905	0.533630869	1.3	34.65	34.9	35.55	94	80	87.14285714	38.47619048	6.2029179	14	81	90	92	29	16	21.57142857	36.95238095	6.078847008	13	16.5	18	27.5	99	96	97.8	1.7	1.303840481	3	97	98	99	146	144	145	2	1.414213562	2	144.5	145	145.5	78	63	70.5	112.5
208938	37.3	34.55	36.80833333	1.226416667	1.107436981	2.75	37.2	37.25	37.3	87	85	86.28571429	0.904761905	0.951189731	2	85.5	87	87	19	12	14.14285714	5.476190476	2.340126167	7	13	13	14.5	96.38044703	93.8160313	95.22243942	6.821279667	1.190036322	2.564415723	94.71742159	95.32699947	95.82487994	104	86	96.57142857	39.61904762	6.29436634	18	93.5	97	101	63	53	57.71428571	13.23809524
208938	37.3	33.6	36.5	2.076666667	1.441064421	3.7	36.35	37.3	37.3	87	80	83.57142857	7.952380952	2.819996623	7	81	85	85.5	15	10	13	2.333333333	1.527525232	5	13	13	13.5	96.38044703	93.8160313	95.22243942	6.821279667	1.190036322	2.564415723	94.71742159	95.32699947	95.82487994	116	86	103.8571429	101.1428571	10.05698052	30	100	104	110.5	73	53	63.14285714	42.47619048
208938	36.9	36.1	36.6	0.095	0.3082207	0.8	36.6	36.6	36.8	80	71	75	10.8	3.286335345	9	73	74.5	76.75	23	10	14.16666667	23.76666667	4.875106836	13	10.75	13	15.25	99	99	99	6.821279667	1.190036322	0	99	99	99	109	96	100.8333333	24.56666667	4.956477244	13	97.25	99.5	103.25	72	56	59.83333333	37.36666667
208938	37.3	33.6	36.25	2.115	1.454303957	3.7	35.85	36.95	37.15	81	80	80.83333333	0.166666667	0.40824829	1	81	81	81	13	10	12.16666667	1.366666667	1.169045194	3	12	12.5	13	96.38044703	93.8160313	95.22243942	6.821279667	1.190036322	2.564415723	94.71742159	95.32699947	95.82487994	116	98	106.8333333	54.56666667	7.386925387	18	100.5	108.5	111.25	73	57	64	39.2
208938	36.6	36.2	36.42857143	0.035714286	0.188982237	0.4	36.25	36.5	36.6	72	68	69.85714286	1.80952381	1.345185418	4	69	70	70.5	21	16	18.28571429	2.571428571	1.603567451	5	17.5	18	19	96.38044703	93.8160313	95.22243942	6.821279667	1.190036322	2.564415723	94.71742159	95.32699947	95.82487994	106	101	102.5714286	4.285714286	2.070196678	5	101	102	103.5	60	57	59	1.333333333
208938	36.7	36.5	36.6	0.004	0.063245553	0.2	36.6	36.6	36.6	72	70	71	0.8	0.894427191	2	70.25	71	71.75	22	18	19.5	2.7	1.643167673	4	18.25	19	20.5	96.38044703	93.8160313	95.22243942	6.821279667	1.190036322	2.564415723	94.71742159	95.32699947	95.82487994	105	95	100.3333333	11.86666667	3.444802849	10	98.75	101	101.75	60	54	57.83333333	5.766666667
208938	36.4	36.1	36.33333333	0.014666667	0.121106014	0.3	36.325	36.4	36.4	68	65	66.83333333	1.766666667	1.329160136	3	66	67	68	20	14	16.16666667	4.566666667	2.136976057	6	15	15.5	16.75	99	99	99	0	0	0	99	99	99	104	99	102.1666667	2.966666667	1.722401424	5	102	102.5	103	60	55	57.83333333	2.966666667
208938	36.3	36.2	36.25	0.003	0.054772256	0.1	36.2	36.25	36.3	69	68	68.33333333	0.266666667	0.516397779	1	68	68	68.75	20	16	18.16666667	2.166666667	1.471960144	4	17.25	18.5	19	96.38044703	93.8160313	95.22243942	6.821279667	1.190036322	2.564415723	94.71742159	95.32699947	95.82487994	107	101	103.6666667	5.866666667	2.422120283	6	102	103	105.5	60	57	59.16666667	1.366666667
208938	36.9	36.7	36.75	0.007	0.083666003	0.2	36.7	36.7	36.775	75	72	73.5	1.9	1.378404875	3	72.25	73.5	74.75	19	13	17.33333333	4.666666667	2.160246899	6	18	18	18	99	99	99	6.821279667	1.190036322	0	99	99	99	127	101	113.6666667	111.8666667	10.57670396	26	105.25	113.5	121.75	76	59	66.33333333	54.26666667
208938	36.9	36.1	36.65714286	0.076190476	0.276026224	0.8	36.6	36.7	36.85	76	71	73.28571429	2.904761905	1.704336206	5	72.5	73	74	23	10	15.85714286	18.47619048	4.298393941	13	13	16	18	99	99	99	0	0	0	99	99	99	127	98	111.4285714	128.2857143	11.32632837	29	102.5	109	120.5	76	56	66.14285714	66.47619048
208938	36.4	35.9	36.2	0.05	0.223606798	0.5	36	36.3	36.4	70	65	66.71428571	2.904761905	1.704336206	5	66	66	67	20	10	15.57142857	12.28571429	3.505098328	10	14.5	15	17.5	99	99	99	0	0	0	99	99	99	104	97	100.5714286	7.619047619	2.760262237	7	98.5	100	103	60	53	56	6
208938	36.3	35.9	36.05	0.027	0.164316767	0.4	35.925	36	36.15	74	66	69.5	11.9	3.449637662	8	66.5	69	72.25	23	10	18.5	25.9	5.08920426	13	16.25	20	22.25	99	98	98.83333333	0.166666667	0.40824829	1	99	99	99	103	95	99	8.4	2.898275349	8	97.25	99	100.75	63	53	56.16666667	14.16666667
210041	36.2	36	36.1	0.008	0.089442719	0.2	36.025	36.1	36.175	94	93	93.33333333	0.266666667	0.516397779	1	93	93	93.75	12	11	11.5	0.3	0.547722558	1	11	11.5	12	96.38044703	93.8160313	95.22243942	6.821279667	1.190036322	2.564415723	94.71742159	95.32699947	95.82487994	141	138	138.8333333	1.766666667	1.329160136	3	138	138	139.5	69	68	68.33333333	0.266666667
210041	35.5	35.1	35.27142857	0.022380952	0.149602648	0.4	35.15	35.3	35.35	91	88	89.28571429	1.238095238	1.112697281	3	88.5	89	90	10	10	10	0	0	0	10	10	10	96.38044703	93.8160313	95.22243942	6.821279667	1.190036322	2.564415723	94.71742159	95.32699947	95.82487994	145	130	134	22	4.69041576	15	132	132	134.25	67	64	65	1.142857143
210041	35.3	35	35.11666667	0.013666667	0.116904519	0.3	35.025	35.1	35.175	89	88	88.33333333	0.266666667	0.516397779	1	88	88	88.75	10	10	10	0	0	0	10	10	10	96.38044703	93.8160313	95.22243942	6.821279667	1.190036322	2.564415723	94.71742159	95.32699947	95.82487994	145	132	135.4285714	22.61904762	4.755948656	13	132	134	136.5	67	64	65.28571429	1.571428571
210041	35.4	35.2	35.32857143	0.005714286	0.075592895	0.2	35.3	35.3	35.4	77	75	75.85714286	0.476190476	0.690065559	2	75.5	76	76	10	10	10	0	0	0	10	10	10	96.38044703	93.8160313	95.22243942	6.821279667	1.190036322	2.564415723	94.71742159	95.32699947	95.82487994	162	136	143.375	78.83928571	8.87914893	26	137	140	146.75	71	67	68.625	3.125
210041	35.4	34.9	35.17142857	0.065714286	0.256347978	0.5	34.9	35.3	35.4	77	75	76.28571429	0.571428571	0.755928946	2	76	76	77	10	10	10	0	0	0	10	10	10	96.38044703	93.8160313	95.22243942	6.821279667	1.190036322	2.564415723	94.71742159	95.32699947	95.82487994	162	96	138.125	364.4107143	19.08954463	66	136.5	140	146.75	71	52	66.5	38.57142857
210041	35.1	34.9	35	0.004	0.063245553	0.2	35	35	35	75	75	75	0	0	0	75	75	75	10	10	10	0	0	0	10	10	10	96.38044703	93.8160313	95.22243942	6.821279667	1.190036322	2.564415723	94.71742159	95.32699947	95.82487994	162	134	144.7142857	74.23809524	8.616153158	28	141	144	145.5	72	65	70	6
210041	35.3	35.1	35.2	0.008	0.089442719	0.2	35.125	35.2	35.275	76	75	75.16666667	0.166666667	0.40824829	1	75	75	75	10	10	10	0	0	0	10	10	10	96.38044703	93.8160313	95.22243942	6.821279667	1.190036322	2.564415723	94.71742159	95.32699947	95.82487994	139	136	137.5	1.1	1.048808848	3	137	137.5	138	69	67	67.83333333	0.566666667
210041	36.1	35.8	35.92857143	0.012380952	0.111269728	0.3	35.85	35.9	36	93	93	93	0	0	0	93	93	93	11	10	10.42857143	0.285714286	0.534522484	1	10	10	11	96.38044703	93.8160313	95.22243942	6.821279667	1.190036322	2.564415723	94.71742159	95.32699947	95.82487994	146	138	139.875	6.982142857	2.642374473	8	138	139.5	140	79	68	69.75	14.21428571
210041	35.9	35.7	35.8	0.008	0.089442719	0.2	35.725	35.8	35.875	93	90	92.33333333	1.466666667	1.211060142	3	92.25	93	93	10	10	10	0	0	0	10	10	10	96.38044703	93.8160313	95.22243942	6.821279667	1.190036322	2.564415723	94.71742159	95.32699947	95.82487994	146	125	138.2857143	40.9047619	6.395683068	21	138.5	140	140	79	64	69.57142857	20.61904762
210041	35.6	35.3	35.48333333	0.013666667	0.116904519	0.3	35.425	35.5	35.575	91	88	90	1.2	1.095445115	3	90	90	90.75	11	10	10.33333333	0.266666667	0.516397779	1	10	10	10.75	96.38044703	93.8160313	95.22243942	6.821279667	1.190036322	2.564415723	94.71742159	95.32699947	95.82487994	135	91	121.6666667	337.4666667	18.37026583	44	112.75	131	134.25	66	46	60	71.6
210041	35	34.9	34.94285714	0.002857143	0.053452248	0.1	34.9	34.9	35	76	75	75.14285714	0.142857143	0.377964473	1	75	75	75	15	10	10.71428571	3.571428571	1.889822365	5	10	10	10	96.38044703	93.8160313	95.22243942	6.821279667	1.190036322	2.564415723	94.71742159	95.32699947	95.82487994	162	111	136.125	267.8392857	16.36579621	51	124.75	139	145.25	72	55	65.875	43.55357143
210041	35	34.9	34.93333333	0.002666667	0.051639778	0.1	34.9	34.9	34.975	86	75	78.83333333	18.96666667	4.355073669	11	75.25	78	80.75	15	10	10.83333333	4.166666667	2.041241452	5	10	10	10	96.38044703	93.8160313	95.22243942	6.821279667	1.190036322	2.564415723	94.71742159	95.32699947	95.82487994	139	99	116	244.8	15.64608577	40	102.75	116	124.75	68	50	57.33333333	49.46666667
210983	34.1	34	34.01666667	0.001666667	0.040824829	0.1	34	34	34	78	58	62	61.6	7.848566748	20	59	59	59	21.83715842	17.64729098	19.66436579	7.188838486	1.67480451	4.189867445	18.76402771	19.61155678	20.50730342	99	99	99	6.821279667	1.190036322	0	99	99	99	98	98	98	107.3671428	7.017601948	0	98	98	98	54	54	54	59.94896076
210983	34	33.9	33.95714286	0.002857143	0.053452248	0.1	33.9	34	34	59	58	58.85714286	0.142857143	0.377964473	1	59	59	59	21.83715842	17.64729098	19.66436579	7.188838486	1.67480451	4.189867445	18.76402771	19.61155678	20.50730342	96.38044703	93.8160313	95.22243942	6.821279667	1.190036322	2.564415723	94.71742159	95.32699947	95.82487994	102	102	102	107.3671428	7.017601948	0	102	102	102	59	59	59	59.94896076
210983	33.8	33.8	33.8	0	0	0	33.8	33.8	33.8	64	62	62.85714286	0.80952381	0.899735411	2	62	63	63.5	21.83715842	17.64729098	19.66436579	7.188838486	1.67480451	4.189867445	18.76402771	19.61155678	20.50730342	99	95	97.14285714	1.476190476	1.214985793	4	97	97	97.5	103	103	103	107.3671428	7.017601948	0	103	103	103	59	59	59	59.94896076
210983	33.8	33.6	33.75714286	0.006190476	0.078679579	0.2	33.75	33.8	33.8	70	62	64.28571429	7.571428571	2.751622898	8	62.5	64	64.5	21.83715842	17.64729098	19.66436579	7.188838486	1.67480451	4.189867445	18.76402771	19.61155678	20.50730342	99	95	96.71428571	2.238095238	1.496026483	4	95.5	97	97.5	103	103	103	107.3671428	7.017601948	0	103	103	103	59	59	59	59.94896076
210983	34.4	34.4	34.4	0	0	0	34.4	34.4	34.4	65	61	63.33333333	1.866666667	1.366260102	4	63	63.5	64	21.83715842	17.64729098	19.66436579	7.188838486	1.67480451	4.189867445	18.76402771	19.61155678	20.50730342	99	98	98.16666667	0.166666667	0.40824829	1	98	98	98	86	86	86	107.3671428	7.017601948	0	86	86	86	49	49	49	59.94896076
210983	34.2	34.1	34.13333333	0.002666667	0.051639778	0.1	34.1	34.1	34.175	75	68	71.16666667	8.566666667	2.926886856	7	69	70.5	73.5	21.83715842	17.64729098	19.66436579	7.188838486	1.67480451	4.189867445	18.76402771	19.61155678	20.50730342	99	97	97.83333333	0.966666667	0.98319208	2	97	97.5	98.75	116	116	116	107.3671428	7.017601948	0	116	116	116	70	70	70	59.94896076
210983	34.3	34.1	34.18571429	0.004761905	0.069006556	0.2	34.15	34.2	34.2	72	68	69.85714286	1.80952381	1.345185418	4	69	70	70.5	21.83715842	17.64729098	19.66436579	7.188838486	1.67480451	4.189867445	18.76402771	19.61155678	20.50730342	98	95	96.57142857	0.952380952	0.975900073	3	96	97	97	116	116	116	107.3671428	7.017601948	0	116	116	116	70	70	70	59.94896076
210983	34.4	34.3	34.38333333	0.001666667	0.040824829	0.1	34.4	34.4	34.4	71	66	68	4.4	2.097617696	5	66.25	67.5	69.5	21.83715842	17.64729098	19.66436579	7.188838486	1.67480451	4.189867445	18.76402771	19.61155678	20.50730342	98	94	96.33333333	2.666666667	1.632993162	4	95.25	96.5	97.75	99	99	99	107.3671428	7.017601948	0	99	99	99	58	58	58	59.94896076
210983	34.3	34.2	34.26666667	0.002666667	0.051639778	0.1	34.225	34.3	34.3	71	69	69.83333333	0.566666667	0.752772653	2	69.25	70	70	21.83715842	17.64729098	19.66436579	7.188838486	1.67480451	4.189867445	18.76402771	19.61155678	20.50730342	96	95	95.83333333	0.166666667	0.40824829	1	96	96	96	115	115	115	107.3671428	7.017601948	0	115	115	115	69	69	69	59.94896076
210983	33.8	33.8	33.8	0	0	0	33.8	33.8	33.8	63	59	60.83333333	4.166666667	2.041241452	4	59	60.5	62.75	21.83715842	17.64729098	19.66436579	7.188838486	1.67480451	4.189867445	18.76402771	19.61155678	20.50730342	97	97	97	0	0	0	97	97	97	100	100	100	107.3671428	7.017601948	0	100	100	100	59	59	59	59.94896076
210983	34	33.8	33.88333333	0.005666667	0.075277265	0.2	33.825	33.9	33.9	60	59	59.16666667	0.166666667	0.40824829	1	59	59	59	21.83715842	17.64729098	19.66436579	7.188838486	1.67480451	4.189867445	18.76402771	19.61155678	20.50730342	96.38044703	93.8160313	95.22243942	6.821279667	1.190036322	2.564415723	94.71742159	95.32699947	95.82487994	102	102	102	107.3671428	7.017601948	0	102	102	102	59	59	59	59.94896076
210983	34.4	34.4	34.4	0	0	0	34.4	34.4	34.4	68	64	65.71428571	2.238095238	1.496026483	4	64.5	66	66.5	21.83715842	17.64729098	19.66436579	7.188838486	1.67480451	4.189867445	18.76402771	19.61155678	20.50730342	98	95	97.42857143	1.285714286	1.133893419	3	97.5	98	98	99	99	99	107.3671428	7.017601948	0	99	99	99	58	58	58	59.94896076
211611	35.6593046	34.932376	35.38857479	0.632894819	0.301055086	0.726928602	35.28180712	35.45314776	35.5635418	93	89	91.14285714	3.142857143	1.772810521	4	89.5	92	92.5	21.83715842	17.64729098	19.66436579	7.188838486	1.67480451	4.189867445	18.76402771	19.61155678	20.50730342	98	98	98	0	0	0	98	98	98	112	101	107.2857143	19.9047619	4.461475306	11	103.5	110	110.5	60	54	57.42857143	4.952380952
211611	35.6593046	34.932376	35.38857479	0.632894819	0.301055086	0.726928602	35.28180712	35.45314776	35.5635418	93	88	90.83333333	4.966666667	2.228601953	5	89	92	92	21.83715842	17.64729098	19.66436579	7.188838486	1.67480451	4.189867445	18.76402771	19.61155678	20.50730342	99	98	98.33333333	0.266666667	0.516397779	1	98	98	98.75	112	101	107.8333333	18.56666667	4.308905507	11	105.5	110	110	61	54	58.33333333	6.266666667
211611	36.2	36.2	36.2	0	0	0	36.2	36.2	36.2	98	93	95	3.2	1.788854382	5	94	94.5	95.75	21.83715842	17.64729098	19.66436579	7.188838486	1.67480451	4.189867445	18.76402771	19.61155678	20.50730342	98	98	98	0	0	0	98	98	98	120	109	115.8333333	15.36666667	3.920034013	11	115	116	118.5	58	54	56	2
211611	36.3	36.2	36.24285714	0.002857143	0.053452248	0.1	36.2	36.2	36.3	98	93	95.28571429	2.238095238	1.496026483	5	95	95	95.5	21.83715842	17.64729098	19.66436579	7.188838486	1.67480451	4.189867445	18.76402771	19.61155678	20.50730342	98	97	97.42857143	0.285714286	0.534522484	1	97	97	98	120	115	116.8571429	3.142857143	1.772810521	5	115.5	117	117.5	56	54	55.42857143	0.619047619
211611	36.2	34.1	35.45714286	0.65952381	0.812110713	2.1	35	35.8	36.05	104	98	101.2857143	3.238095238	1.799470822	6	101	101	102	21.83715842	17.64729098	19.66436579	7.188838486	1.67480451	4.189867445	18.76402771	19.61155678	20.50730342	99	97	97.57142857	0.619047619	0.786795792	2	97	97	98	107	98	105	10	3.16227766	9	105.5	106	106.5	50	47	49.28571429	1.238095238
211611	36.3	35.8	36.14285714	0.036190476	0.190237946	0.5	36.05	36.2	36.3	103	98	101.2857143	2.571428571	1.603567451	5	101	102	102	21.83715842	17.64729098	19.66436579	7.188838486	1.67480451	4.189867445	18.76402771	19.61155678	20.50730342	97	96	96.57142857	0.285714286	0.534522484	1	96	97	97	125	105	111.75	48.78571429	6.984677107	20	106	111	115	61	49	52.25	16.5
211611	36.3	36.3	36.3	0	0	0	36.3	36.3	36.3	103	99	101.1666667	1.766666667	1.329160136	4	101	101	101.75	21.83715842	17.64729098	19.66436579	7.188838486	1.67480451	4.189867445	18.76402771	19.61155678	20.50730342	96	96	96	0	0	0	96	96	96	125	115	118.5714286	18.61904762	4.314979446	10	115	116	122	61	52	54.85714286	9.80952381
211611	36.3	36.2	36.28333333	0.001666667	0.040824829	0.1	36.3	36.3	36.3	98	95	96	1.6	1.264911064	3	95	95.5	96.75	21.83715842	17.64729098	19.66436579	7.188838486	1.67480451	4.189867445	18.76402771	19.61155678	20.50730342	97	97	97	0	0	0	97	97	97	120	113	116.1666667	7.766666667	2.786873995	7	113.75	116.5	117.75	56	53	54.5	1.9
211611	36.2	36.2	36.2	0.632894819	0.301055086	0	36.2	36.2	36.2	94	91	92.66666667	1.066666667	1.032795559	3	92.25	93	93	21.83715842	17.64729098	19.66436579	7.188838486	1.67480451	4.189867445	18.76402771	19.61155678	20.50730342	98	98	98	0	0	0	98	98	98	111	105	107.1666667	5.766666667	2.401388487	6	105.25	106.5	108.5	57	52	54.16666667	3.366666667
211611	35.6593046	34.932376	35.38857479	0.632894819	0.301055086	0.726928602	35.28180712	35.45314776	35.5635418	93	91	92.28571429	0.571428571	0.755928946	2	92	92	93	21.83715842	17.64729098	19.66436579	7.188838486	1.67480451	4.189867445	18.76402771	19.61155678	20.50730342	98	97	97.85714286	0.142857143	0.377964473	1	98	98	98	113	105	109.8571429	9.142857143	3.023715784	8	108	111	112	59	53	56.28571429	4.238095238
211611	35.6593046	34.932376	35.38857479	0.632894819	0.301055086	0.726928602	35.28180712	35.45314776	35.5635418	93	90	91.83333333	0.966666667	0.98319208	3	92	92	92	21.83715842	17.64729098	19.66436579	7.188838486	1.67480451	4.189867445	18.76402771	19.61155678	20.50730342	98	97	97.83333333	0.166666667	0.40824829	1	98	98	98	116	108	112.8333333	9.366666667	3.060501048	8	111.5	113	115.25	61	57	58.66666667	2.666666667
211611	35.6593046	34.932376	35.38857479	0.632894819	0.301055086	0.726928602	35.28180712	35.45314776	35.5635418	93	89	91	3.6	1.897366596	4	89.25	91	92.75	21.83715842	17.64729098	19.66436579	7.188838486	1.67480451	4.189867445	18.76402771	19.61155678	20.50730342	98	98	98	0	0	0	98	98	98	112	103	108.5	11.5	3.391164992	9	106.75	109.5	110.75	60	55	57.83333333	2.966666667
211820	37.3	29.5	34.65	19.8975	4.460661386	7.8	33.325	37.15	37.225	77	68	72	13.6	3.687817783	9	68.75	72	74.5	19	17	18	0.8	0.894427191	2	17.25	18	18.75	92	91	91.33333333	0.266666667	0.516397779	1	91	91	91.75	119	100	111	71.33333333	8.445906306	19	106.75	112.5	116.75	76	75	75.25	0.25
211820	33.4	33.4	33.4	0.632894819	0.301055086	0	33.4	33.4	33.4	82	76	78.25	6.916666667	2.62995564	6	76.75	77.5	79	20	19	19.25	0.25	0.5	1	19	19	19.25	92	90	91	0.666666667	0.816496581	2	90.75	91	91.25	113	94	99.75	79.58333333	8.920949127	19	94.75	96	101	86	79	81.25	10.91666667
211820	34.6	34.6	34.6	0.632894819	0.301055086	0	34.6	34.6	34.6	88	74	81.33333333	45.46666667	6.742897498	14	75	82.5	87	19	17	18.5	0.7	0.836660027	2	18.25	19	19	94	92	93	0.8	0.894427191	2	92.25	93	93.75	145	126	139	64.8	8.049844719	19	134.5	143	144.75	95	84	88.66666667	14.26666667
211820	34.6	34.6	34.6	0.632894819	0.301055086	0	34.6	34.6	34.6	78	74	75.57142857	2.619047619	1.618347187	4	74	76	76.5	19	17	17.57142857	0.619047619	0.786795792	2	17	17	18	95	93	94.28571429	0.571428571	0.755928946	2	94	94	95	147	126	140.2857143	53.9047619	7.341986237	21	138.5	143	144.5	88	70	78.71428571	55.9047619
211820	37.15	29.5	33.325	29.26125	5.409366876	7.65	31.4125	33.325	35.2375	80	68	76	19.33333333	4.396968653	12	74	77	79.5	20	17	18.85714286	1.142857143	1.069044968	3	18.5	19	19.5	92	90	90.85714286	0.80952381	0.899735411	2	90	91	91.5	109	100	104.5	40.5	6.363961031	9	102.25	104.5	106.75	75	75	75	0
211820	35.6593046	34.932376	35.38857479	0.632894819	0.301055086	0.726928602	35.28180712	35.45314776	35.5635418	80	74	78.16666667	5.366666667	2.316606714	6	77.5	79	79.75	20	19	19.5	0.3	0.547722558	1	19	19.5	20	92	90	90.66666667	0.666666667	0.816496581	2	90	90.5	91	122.6782236	109.3616941	115.8546631	107.3671428	7.017601948	13.31652955	113.054357	115.7655306	118.5437164	69.55779401	60.93129354	64.89638183	59.94896076
211820	33.4	33.4	33.4	0.632894819	0.301055086	0	33.4	33.4	33.4	87	76	80.42857143	18.28571429	4.276179871	11	76.5	81	83	20	19	19.28571429	0.238095238	0.487950036	1	19	19	19.5	92	91	91.14285714	0.142857143	0.377964473	1	91	91	91	143	94	119.8571429	395.4761905	19.88658318	49	104	123	135.5	88	79	83.28571429	12.9047619
211820	35.6593046	34.932376	35.38857479	0.632894819	0.301055086	0.726928602	35.28180712	35.45314776	35.5635418	87	76	81.16666667	15.76666667	3.970726214	11	78.75	81	83.25	20	19	19.5	0.3	0.547722558	1	19	19.5	20	91	91	91	0	0	0	91	91	91	151	123	137.8571429	74.80952381	8.649249899	28	135	137	142	89	76	85.28571429	19.23809524
211820	32.9	28.2	29.9	6.79	2.605762844	4.7	28.4	28.6	30.75	80	60	72.66666667	121.3333333	11.01514109	20	69	78	79	15	12	14	3	1.732050808	3	13.5	15	15	94	93	93.66666667	0.333333333	0.577350269	1	93.5	94	94	148	130	141	70	8.366600265	18	136.75	143	147.25	70	63	66.25	8.916666667
211820	37.8	28.6	34.7	27.91	5.282991577	9.2	33.15	37.7	37.75	71	60	65.66666667	30.33333333	5.507570547	11	63	66	68.5	15	12	13.66666667	2.333333333	1.527525232	3	13	14	14.5	95	93	94	1	1	2	93.5	94	94.5	155	139	146	67	8.185352772	16	141.5	144	149.5	77	65	69.66666667	41.33333333
211820	37.7	37.7	37.7	0	0	0	37.7	37.7	37.7	77	74	75.5	1.5	1.224744871	3	74.5	76	76	18	14	16.33333333	2.266666667	1.505545305	4	15.5	17	17	95	94	94.83333333	0.166666667	0.40824829	1	95	95	95	149	135	144.5	26.3	5.128352562	14	143.5	146	147.75	79	70	72.16666667	12.56666667
211820	37.8	37.5	37.64	0.013	0.114017543	0.3	37.6	37.6	37.7	80	64	71.6	47.3	6.877499546	16	66	71	77	16	13	14.6	1.3	1.140175425	3	14	15	15	95	93	94.4	0.8	0.894427191	2	94	95	95	155	143	148.2	24.7	4.969909456	12	144	148	151	77	66	71	20.5
214975	38	37.8	37.91666667	0.009666667	0.098319208	0.2	37.825	37.95	38	101	66	81.33333333	177.0666667	13.30663995	35	70.5	83	87.25	35	20	26.33333333	31.86666667	5.645056835	15	22	26	29.25	99	99	99	6.821279667	1.190036322	0	99	99	99	178	97	128.75	738.5	27.17535648	81	108.5	127.5	143.5	164	76	99.25	890.7857143
214975	38	37.9	37.91666667	0.001666667	0.040824829	0.1	37.9	37.9	37.9	72	66	68.66666667	5.466666667	2.338090389	6	67.25	68	70.25	24	20	21.16666667	2.566666667	1.602081979	4	20	20.5	21.75	96.38044703	93.8160313	95.22243942	6.821279667	1.190036322	2.564415723	94.71742159	95.32699947	95.82487994	122	99	113.3333333	85.06666667	9.223159256	23	109	114	121.25	104	76	86	104.4
214975	38	38	38	0	0	0	38	38	38	84	74	79	10.66666667	3.265986324	10	77.5	79	80.5	26	23	24.42857143	0.952380952	0.975900073	3	24	24	25	98	98	98	0	0	0	98	98	98	141	105	111.5	144.2857143	12.01189886	36	106	108	109	85	81	83	2.571428571
214975	38.1	38	38.01666667	0.001666667	0.040824829	0.1	38	38	38	83	73	78.33333333	15.86666667	3.983298466	10	75.25	79.5	80.75	29	23	25.66666667	7.066666667	2.658320272	6	24	24.5	28	98	98	98	0	0	0	98	98	98	141	103	112	168	12.9614814	38	107	108	109	85	80	83	2.666666667
214975	38	38	38	0	0	0	38	38	38	70	68	68.83333333	0.966666667	0.98319208	2	68	68.5	69.75	24	21	21.66666667	1.466666667	1.211060142	3	21	21	21.75	98	98	98	0	0	0	98	98	98	107	101	102.5	5.1	2.258317958	6	101.25	102	102	80	77	78	1.2
214975	37.9	37.8	37.85	0.003	0.054772256	0.1	37.8	37.85	37.9	92	74	81.66666667	46.66666667	6.831300511	18	78.25	79	85.75	42	25	30.5	35.5	5.958187644	17	28	28.5	30.5	99	97	97.33333333	0.666666667	0.816496581	2	97	97	97	125	104	111.1666667	52.56666667	7.250287351	21	108	109.5	111	112	78	89.66666667	148.2666667
214975	38	37.8	37.88571429	0.004761905	0.069006556	0.2	37.85	37.9	37.9	101	78	85.71428571	61.9047619	7.867957925	23	80	85	88	35	25	28.85714286	12.80952381	3.579039509	10	26	29	30.5	99	97	98	1.333333333	1.154700538	2	97	98	99	178	108	130.6666667	514.75	22.68810261	70	111	125	143	164	80	103.2222222	684.4444444
214975	37.8	34	36.87142857	2.045714286	1.430284687	3.8	36.65	37.5	37.75	92	74	79.28571429	36.9047619	6.074928963	18	75.5	78	80	22	18	19.85714286	2.476190476	1.573591585	4	19	19	21	96.38044703	93.8160313	95.22243942	6.821279667	1.190036322	2.564415723	94.71742159	95.32699947	95.82487994	136	114	123.5	64	8	22	115.5	126	128	121	77	90.5	206.2857143
214975	37.9	37.5	37.78571429	0.021428571	0.146385011	0.4	37.75	37.8	37.9	78	68	73.42857143	11.28571429	3.359421719	10	71.5	74	75.5	24	19	21	3.333333333	1.825741858	5	19.5	21	22	96.38044703	93.8160313	95.22243942	6.821279667	1.190036322	2.564415723	94.71742159	95.32699947	95.82487994	136	99	121.625	121.4107143	11.01865302	37	118.25	123.5	128	104	76	84.875	78.41071429
214975	38	38	38	0	0	0	38	38	38	87	76	82	15.6	3.949683532	11	79.75	83	84	30	24	25.83333333	4.566666667	2.136976057	6	25	25	25.75	98	98	98	0	0	0	98	98	98	126	105	114.1666667	85.76666667	9.26102946	21	106.5	112	122	98	81	88.83333333	56.56666667
214975	38	37.9	37.95714286	0.002857143	0.053452248	0.1	37.9	38	38	85	68	74.42857143	46.28571429	6.803360514	17	70	71	78.5	38	21	27.14285714	50.14285714	7.081162132	17	21.5	26	31	98	97	97.71428571	0.238095238	0.487950036	1	97.5	98	98	134	101	110	144	12	33	102	105.5	111	96	69	80	58.28571429
214975	38	37.8	37.9	0.004	0.063245553	0.2	37.9	37.9	37.9	85	71	76.16666667	38.56666667	6.210206652	14	71.5	73.5	80.75	42	26	34	43.2	6.57267069	16	28.5	36	37.5	98	97	97.66666667	0.266666667	0.516397779	1	97.25	98	98	134	101	110.7142857	160.9047619	12.68482408	33	103	104	115	96	69	80.14285714	67.14285714
215628	38.3	38.1	38.21428571	0.004761905	0.069006556	0.2	38.2	38.2	38.25	95	91	93.14285714	1.80952381	1.345185418	4	92.5	93	94	21.83715842	17.64729098	19.66436579	7.188838486	1.67480451	4.189867445	18.76402771	19.61155678	20.50730342	96	93	94.57142857	0.952380952	0.975900073	3	94	95	95	162	152	155	11.33333333	3.366501646	10	153	154	155.5	69	62	64.57142857	7.619047619
215628	38.3	38.1	38.18333333	0.005666667	0.075277265	0.2	38.125	38.2	38.2	94	91	92.83333333	1.366666667	1.169045194	3	92.25	93	93.75	21.83715842	17.64729098	19.66436579	7.188838486	1.67480451	4.189867445	18.76402771	19.61155678	20.50730342	96	94	95.16666667	0.566666667	0.752772653	2	95	95	95.75	162	152	155	12.8	3.577708764	10	153.25	154	154.75	69	61	63	8.8
215628	38.3	38.2	38.21666667	0.001666667	0.040824829	0.1	38.2	38.2	38.2	95	94	94.33333333	0.266666667	0.516397779	1	94	94	94.75	21.83715842	17.64729098	19.66436579	7.188838486	1.67480451	4.189867445	18.76402771	19.61155678	20.50730342	95	93	94.16666667	0.566666667	0.752772653	2	94	94	94.75	165	153	158.6666667	25.06666667	5.006662228	12	154.5	158.5	162.5	69	65	66.83333333	2.566666667
215628	38.2	38.2	38.2	0	0	0	38.2	38.2	38.2	94	94	94	0	0	0	94	94	94	21.83715842	17.64729098	19.66436579	7.188838486	1.67480451	4.189867445	18.76402771	19.61155678	20.50730342	94	94	94	0	0	0	94	94	94	166	133	158.5714286	129.952381	11.39966583	33	161.5	162	163	69	65	67.57142857	1.619047619
215628	38.3	38.2	38.28333333	0.001666667	0.040824829	0.1	38.3	38.3	38.3	96	90	93.33333333	4.666666667	2.160246899	6	92.25	93.5	94.75	21.83715842	17.64729098	19.66436579	7.188838486	1.67480451	4.189867445	18.76402771	19.61155678	20.50730342	95	94	94.5	0.3	0.547722558	1	94	94.5	95	165	153	160.8333333	18.56666667	4.308905507	12	159.75	162.5	163	65	61	63.33333333	1.866666667
215628	38.3	38.2	38.28	0.002	0.04472136	0.1	38.3	38.3	38.3	94	88	91.2	4.7	2.167948339	6	91	91	92	21.83715842	17.64729098	19.66436579	7.188838486	1.67480451	4.189867445	18.76402771	19.61155678	20.50730342	96	95	95.2	0.2	0.447213595	1	95	95	95	173	151	161.6	62.8	7.924645102	22	159	162	163	67	61	63.4	5.3
215628	38.2	38.2	38.2	0	0	0	38.2	38.2	38.2	94	92	93.42857143	0.619047619	0.786795792	2	93	94	94	21.83715842	17.64729098	19.66436579	7.188838486	1.67480451	4.189867445	18.76402771	19.61155678	20.50730342	95	94	94.14285714	0.142857143	0.377964473	1	94	94	94	168	133	159.5	120.8571429	10.99350458	35	161	162	163.75	70	65	68	2
215628	38.2	38.2	38.2	0	0	0	38.2	38.2	38.2	98	92	94.66666667	7.066666667	2.658320272	6	93	93.5	97	21.83715842	17.64729098	19.66436579	7.188838486	1.67480451	4.189867445	18.76402771	19.61155678	20.50730342	97	94	95	1.2	1.095445115	3	94.25	95	95	168	161	164.3333333	9.066666667	3.011090611	7	162.25	163.5	167	71	68	68.83333333	1.766666667
215628	38.2	37.7	38.01666667	0.029666667	0.172240142	0.5	38	38.05	38.1	96	93	94.5	1.1	1.048808848	3	94	94.5	95	21.83715842	17.64729098	19.66436579	7.188838486	1.67480451	4.189867445	18.76402771	19.61155678	20.50730342	98	94	95.16666667	2.566666667	1.602081979	4	94	94.5	95.75	171	156	162.6666667	37.86666667	6.153589738	15	158.25	161	167.5	66	62	64	2.8
215628	38.3	38	38.2	0.013333333	0.115470054	0.3	38.15	38.2	38.3	96	90	94	4	2	6	93.5	95	95	21.83715842	17.64729098	19.66436579	7.188838486	1.67480451	4.189867445	18.76402771	19.61155678	20.50730342	95	94	94.42857143	0.285714286	0.534522484	1	94	94	95	163	153	159.7142857	13.57142857	3.683941988	10	158.5	159	163	64	61	63.14285714	1.142857143
215628	37.3	27	32.45	22.0175	4.692280895	10.3	27.825	34.2	36.5	89	87	88.57142857	0.619047619	0.786795792	2	88.5	89	89	21.83715842	17.64729098	19.66436579	7.188838486	1.67480451	4.189867445	18.76402771	19.61155678	20.50730342	96	95	95.71428571	0.238095238	0.487950036	1	95.5	96	96	158	149	152.8571429	10.47619048	3.236694375	9	150.5	152	155	64	61	61.85714286	1.142857143
215628	38.3	27	33.59166667	26.21241667	5.119806311	11.3	29.2125	35.25	37.725	91	88	89.16666667	0.966666667	0.98319208	3	89	89	89	21.83715842	17.64729098	19.66436579	7.188838486	1.67480451	4.189867445	18.76402771	19.61155678	20.50730342	96	95	95.83333333	0.166666667	0.40824829	1	96	96	96	162	151	155.5	16.3	4.037325848	11	152.75	155	157.25	64	61	62.33333333	1.866666667
216155	36	32.6	34.82857143	1.849047619	1.359796904	3.4	34.15	35.1	35.9	73	72	72.57142857	0.285714286	0.534522484	1	72	73	73	21.83715842	17.64729098	19.66436579	7.188838486	1.67480451	4.189867445	18.76402771	19.61155678	20.50730342	99	97	97.85714286	0.476190476	0.690065559	2	97.5	98	98	139	139	139	107.3671428	7.017601948	0	139	139	139	87	87	87	59.94896076
216155	36	33.6	34.81428571	0.861428571	0.928131764	2.4	34.1	35	35.45	73	65	70	10.66666667	3.265986324	8	67.5	72	72.5	21.83715842	17.64729098	19.66436579	7.188838486	1.67480451	4.189867445	18.76402771	19.61155678	20.50730342	99	97	97.85714286	0.476190476	0.690065559	2	97.5	98	98	122.6782236	109.3616941	115.8546631	107.3671428	7.017601948	13.31652955	113.054357	115.7655306	118.5437164	69.55779401	60.93129354	64.89638183	59.94896076
216155	35.2	33	34.03333333	0.566666667	0.752772653	2.2	33.65	34	34.35	78	65	70.33333333	31.86666667	5.645056835	13	67	67.5	74.75	21.83715842	17.64729098	19.66436579	7.188838486	1.67480451	4.189867445	18.76402771	19.61155678	20.50730342	98	96	97.33333333	0.666666667	0.816496581	2	97	97.5	98	122.6782236	109.3616941	115.8546631	107.3671428	7.017601948	13.31652955	113.054357	115.7655306	118.5437164	69.55779401	60.93129354	64.89638183	59.94896076
216155	35.1	32.1	34.03333333	1.502666667	1.22583305	3	33.325	34.65	34.775	79	76	77	1.6	1.264911064	3	76	76.5	77.75	21.83715842	17.64729098	19.66436579	7.188838486	1.67480451	4.189867445	18.76402771	19.61155678	20.50730342	94	93	93.66666667	0.266666667	0.516397779	1	93.25	94	94	122.6782236	109.3616941	115.8546631	107.3671428	7.017601948	13.31652955	113.054357	115.7655306	118.5437164	69.55779401	60.93129354	64.89638183	59.94896076
216155	36.7	28.3	33.05	15.571	3.946010644	8.4	30.05	33.3	36.625	72	68	69.83333333	2.166666667	1.471960144	4	69	69.5	70.75	21.83715842	17.64729098	19.66436579	7.188838486	1.67480451	4.189867445	18.76402771	19.61155678	20.50730342	97	96	96.4	0.3	0.547722558	1	96	96	97	144	144	144	107.3671428	7.017601948	0	144	144	144	90	90	90	59.94896076
216155	36.8	28.3	35.47142857	10.01571429	3.164761332	8.5	36.55	36.7	36.7	71	67	68.42857143	1.952380952	1.397276262	4	67.5	68	69	21.83715842	17.64729098	19.66436579	7.188838486	1.67480451	4.189867445	18.76402771	19.61155678	20.50730342	97	95	96	0.8	0.894427191	2	95.25	96	96.75	144	144	144	107.3671428	7.017601948	0	144	144	144	90	90	90	59.94896076
216155	36.5	36.4	36.43333333	0.003333333	0.057735027	0.1	36.4	36.4	36.45	72	65	67.66666667	14.33333333	3.785938897	7	65.5	66	69	21.83715842	17.64729098	19.66436579	7.188838486	1.67480451	4.189867445	18.76402771	19.61155678	20.50730342	97	95	96	1	1	2	95.5	96	96.5	122.6782236	109.3616941	115.8546631	107.3671428	7.017601948	13.31652955	113.054357	115.7655306	118.5437164	69.55779401	60.93129354	64.89638183	59.94896076
216155	36.8	36.6	36.7	0.004	0.063245553	0.2	36.7	36.7	36.7	68	66	66.66666667	0.666666667	0.816496581	2	66	66.5	67	21.83715842	17.64729098	19.66436579	7.188838486	1.67480451	4.189867445	18.76402771	19.61155678	20.50730342	96	95	95.5	0.3	0.547722558	1	95	95.5	96	122.6782236	109.3616941	115.8546631	107.3671428	7.017601948	13.31652955	113.054357	115.7655306	118.5437164	69.55779401	60.93129354	64.89638183	59.94896076
216155	33.9	27.9	31.42	6.277	2.505394181	6	29.8	32.3	33.2	76	70	72.4	5.3	2.302172887	6	71	72	73	21.83715842	17.64729098	19.66436579	7.188838486	1.67480451	4.189867445	18.76402771	19.61155678	20.50730342	97	93	94.8	2.7	1.643167673	4	94	94	96	122.6782236	109.3616941	115.8546631	107.3671428	7.017601948	13.31652955	113.054357	115.7655306	118.5437164	69.55779401	60.93129354	64.89638183	59.94896076
216155	35.1	32.3	34.08571429	1.031428571	1.015592719	2.8	33.55	34.6	34.75	78	72	75.42857143	4.619047619	2.149196971	6	74.5	76	76.5	21.83715842	17.64729098	19.66436579	7.188838486	1.67480451	4.189867445	18.76402771	19.61155678	20.50730342	94	93	93.85714286	0.142857143	0.377964473	1	94	94	94	122.6782236	109.3616941	115.8546631	107.3671428	7.017601948	13.31652955	113.054357	115.7655306	118.5437164	69.55779401	60.93129354	64.89638183	59.94896076
216155	36.4	36.4	36.4	0.632894819	0.301055086	0	36.4	36.4	36.4	72	72	72	12.47576345	2.246051074	0	72	72	72	21.83715842	17.64729098	19.66436579	7.188838486	1.67480451	4.189867445	18.76402771	19.61155678	20.50730342	97	97	97	6.821279667	1.190036322	0	97	97	97	122.6782236	109.3616941	115.8546631	107.3671428	7.017601948	13.31652955	113.054357	115.7655306	118.5437164	69.55779401	60.93129354	64.89638183	59.94896076
216155	35.6593046	34.932376	35.38857479	0.632894819	0.301055086	0.726928602	35.28180712	35.45314776	35.5635418	89.93656862	84.17593821	86.8755586	12.47576345	2.246051074	5.760630413	85.54949481	86.7514434	88.06682531	21.83715842	17.64729098	19.66436579	7.188838486	1.67480451	4.189867445	18.76402771	19.61155678	20.50730342	96.38044703	93.8160313	95.22243942	6.821279667	1.190036322	2.564415723	94.71742159	95.32699947	95.82487994	122.6782236	109.3616941	115.8546631	107.3671428	7.017601948	13.31652955	113.054357	115.7655306	118.5437164	69.55779401	60.93129354	64.89638183	59.94896076
216156	36.8	36.7	36.71666667	0.001666667	0.040824829	0.1	36.7	36.7	36.7	73	66	69.16666667	8.566666667	2.926886856	7	66.75	69	71.25	30	20	22.5	14.7	3.834057903	10	20.25	21	22.5	96	95	95.33333333	0.266666667	0.516397779	1	95	95	95.75	147	147	147	107.3671428	7.017601948	0	147	147	147	108	108	108	59.94896076
216156	35.6593046	34.932376	35.38857479	0.632894819	0.301055086	0.726928602	35.28180712	35.45314776	35.5635418	89.93656862	84.17593821	86.8755586	12.47576345	2.246051074	5.760630413	85.54949481	86.7514434	88.06682531	21.83715842	17.64729098	19.66436579	7.188838486	1.67480451	4.189867445	18.76402771	19.61155678	20.50730342	96.38044703	93.8160313	95.22243942	6.821279667	1.190036322	2.564415723	94.71742159	95.32699947	95.82487994	122.6782236	109.3616941	115.8546631	107.3671428	7.017601948	13.31652955	113.054357	115.7655306	118.5437164	69.55779401	60.93129354	64.89638183	59.94896076
216156	36.9	34.4	35.3	1.93	1.389244399	2.5	34.5	34.6	35.75	68	65	66.66666667	2.333333333	1.527525232	3	66	67	67.5	21	20	20.33333333	0.333333333	0.577350269	1	20	20	20.5	98	93	95.71428571	3.904761905	1.97604704	5	94.5	95	97.5	154	148	151	18	4.242640687	6	149.5	151	152.5	92	88	90	8
216156	34.4	34.4	34.4	0.632894819	0.301055086	0	34.4	34.4	34.4	89.93656862	84.17593821	86.8755586	12.47576345	2.246051074	5.760630413	85.54949481	86.7514434	88.06682531	21.83715842	17.64729098	19.66436579	7.188838486	1.67480451	4.189867445	18.76402771	19.61155678	20.50730342	98	94	96.25	4.25	2.061552813	4	94.75	96.5	98	122.6782236	109.3616941	115.8546631	107.3671428	7.017601948	13.31652955	113.054357	115.7655306	118.5437164	69.55779401	60.93129354	64.89638183	59.94896076
216156	35.9	34.4	35.68571429	0.321428571	0.56694671	1.5	35.9	35.9	35.9	85	75	80	11.33333333	3.366501646	10	78	80	82	27	25	25.71428571	0.571428571	0.755928946	2	25	26	26	96	90	93.42857143	7.285714286	2.699206233	6	91	94	96	122.6782236	109.3616941	115.8546631	107.3671428	7.017601948	13.31652955	113.054357	115.7655306	118.5437164	69.55779401	60.93129354	64.89638183	59.94896076
216156	35.9	35.6	35.82857143	0.015714286	0.125356634	0.3	35.8	35.9	35.9	85	80	81.85714286	3.142857143	1.772810521	5	80.5	82	82.5	29	26	26.85714286	1.476190476	1.214985793	3	26	26	27.5	94	90	91.42857143	1.619047619	1.272418021	4	91	91	91.5	139	139	139	107.3671428	7.017601948	0	139	139	139	90	90	90	59.94896076
216156	36.8	35.6	36.1	0.275	0.524404424	1.2	35.7	35.9	36.5	82	75	80.16666667	6.966666667	2.639444386	7	80.25	81	81.75	30	26	28	2	1.414213562	4	27.25	28	28.75	93	91	91.83333333	0.966666667	0.98319208	2	91	91.5	92.75	139	139	139	107.3671428	7.017601948	0	139	139	139	90	90	90	59.94896076
216156	35.6593046	34.932376	35.38857479	0.632894819	0.301055086	0.726928602	35.28180712	35.45314776	35.5635418	78	71	73.5	9.666666667	3.109126351	7	71.75	72.5	74.25	29	22	25.5	12.33333333	3.511884584	7	22.75	25.5	28.25	97	93	95.25	2.916666667	1.707825128	4	94.5	95.5	96.25	122.6782236	109.3616941	115.8546631	107.3671428	7.017601948	13.31652955	113.054357	115.7655306	118.5437164	69.55779401	60.93129354	64.89638183	59.94896076
216156	36.8	36.7	36.75714286	0.002857143	0.053452248	0.1	36.7	36.8	36.8	73	62	67.85714286	20.14285714	4.488079449	11	64	69	71.5	30	18	21	17.33333333	4.163331999	12	18.5	20	21	95	95	95	0	0	0	95	95	95	147	147	147	107.3671428	7.017601948	0	147	147	147	108	108	108	59.94896076
216156	36.9	34.6	36.4	1.015	1.007472084	2.3	36.8	36.8	36.9	68	64	65.83333333	2.966666667	1.722401424	4	64.25	66	67	21	18	19.66666667	1.066666667	1.032795559	3	19.25	20	20	97	93	95.66666667	2.266666667	1.505545305	4	95.25	96	96.75	154	148	151	18	4.242640687	6	149.5	151	152.5	92	88	90	8
216156	36.8	36.7	36.78333333	0.001666667	0.040824829	0.1	36.8	36.8	36.8	71	62	64.33333333	11.86666667	3.444802849	9	62.25	63	64.5	21	18	18.66666667	1.466666667	1.211060142	3	18	18	18.75	96	95	95.33333333	0.266666667	0.516397779	1	95	95	95.75	122.6782236	109.3616941	115.8546631	107.3671428	7.017601948	13.31652955	113.054357	115.7655306	118.5437164	69.55779401	60.93129354	64.89638183	59.94896076
216156	35.6593046	34.932376	35.38857479	0.632894819	0.301055086	0.726928602	35.28180712	35.45314776	35.5635418	78	71	74.5	24.5	4.949747468	7	72.75	74.5	76.25	29	28	28.5	0.5	0.707106781	1	28.25	28.5	28.75	97	96	96.5	0.5	0.707106781	1	96.25	96.5	96.75	122.6782236	109.3616941	115.8546631	107.3671428	7.017601948	13.31652955	113.054357	115.7655306	118.5437164	69.55779401	60.93129354	64.89638183	59.94896076
217539	33.2	32.6	32.88571429	0.051428571	0.226778684	0.6	32.7	33	33	90	82	85.71428571	8.571428571	2.927700219	8	84	84	88	34	34	34	0	0	0	34	34	34	95	93	94	1	1	2	93.5	94	94.5	86	54	70	212	14.56021978	32	56	72	83	68	44	56.57142857	115.6190476
217539	32.8	32.2	32.46666667	0.058666667	0.242212028	0.6	32.25	32.5	32.6	84	80	82	3.2	1.788854382	4	80.5	82	83.5	34	34	34	0	0	0	34	34	34	96	94	94.8	0.7	0.836660027	2	94	95	95	88	80	86	9.6	3.098386677	8	86	87	88	70	64	67.33333333	4.266666667
217539	33.8	33.4	33.6	0.026666667	0.163299316	0.4	33.5	33.6	33.7	102	94	98.28571429	7.238095238	2.690370837	8	97	98	100	34	34	34	0	0	0	34	34	34	96	95	95.71428571	0.238095238	0.487950036	1	95.5	96	96	112	74	92	280	16.73320053	38	75	98	105	74	56	65.14285714	65.14285714
217539	34	33.6	33.82857143	0.032380952	0.179947082	0.4	33.7	33.8	34	102	82	95.71428571	51.23809524	7.158079019	20	94	98	100	34	33	33.85714286	0.142857143	0.377964473	1	34	34	34	96	94	95.28571429	0.904761905	0.951189731	2	94.5	96	96	112	82	101.1428571	91.80952381	9.581728644	30	99	104	106	74	56	67.85714286	38.80952381
217539	31.2	31	31.03333333	0.006666667	0.081649658	0.2	31	31	31	82	80	81.33333333	1.066666667	1.032795559	2	80.5	82	82	37	37	37	0	0	0	37	37	37	99	94	96.66666667	3.466666667	1.861898673	5	95.5	97	97.75	149	104	115.125	268.9821429	16.40067507	45	106	107	115.5	86	80	82.25	2.785714286
217539	32	31.4	31.7	0.044	0.20976177	0.6	31.6	31.7	31.8	78	76	77.33333333	1.066666667	1.032795559	2	76.5	78	78	37	34	35.5	2.7	1.643167673	3	34	35.5	37	94	92	93.16666667	0.966666667	0.98319208	2	92.25	93.5	94	94	90	92.33333333	3.866666667	1.966384161	4	90.5	93	94	72	70	71	1.2
217539	31.8	31.2	31.48571429	0.038095238	0.195180015	0.6	31.4	31.4	31.6	78	74	76.28571429	1.904761905	1.380131119	4	76	76	77	37	34	36.57142857	1.285714286	1.133893419	3	37	37	37	99	91	93.85714286	7.80952381	2.794552524	8	92	93	95	98	92	94.85714286	3.80952381	1.951800146	6	94	94	96	78	70	72.85714286	6.476190476
217539	31	31	31	0	0	0	31	31	31	78	78	78	0	0	0	78	78	78	37	37	37	0	0	0	37	37	37	99	93	95.66666667	7.066666667	2.658320272	6	93.25	95.5	97.75	142	104	114.5	268.2857143	16.37942961	38	106	106	114.5	83	74	79.375	6.553571429
217539	31.4	31	31.23333333	0.022666667	0.150554531	0.4	31.2	31.2	31.35	78	74	76.33333333	2.266666667	1.505545305	4	76	76	77.5	37	37	37	0	0	0	37	37	37	99	91	94.83333333	6.966666667	2.639444386	8	94	94.5	95.75	133	96	103.2857143	174.9047619	13.2251564	37	97	100	100	78	68	75.14285714	15.80952381
217539	33.6	33.4	33.43333333	0.006666667	0.081649658	0.2	33.4	33.4	33.4	98	92	94.66666667	4.266666667	2.065591118	6	94	94	95.5	34	34	34	0	0	0	34	34	34	97	95	96.16666667	0.566666667	0.752772653	2	96	96	96.75	78	74	75.5	3.1	1.760681686	4	74	75	76.75	60	56	57.33333333	2.666666667
217539	33.4	33	33.13333333	0.026666667	0.163299316	0.4	33	33.1	33.2	92	84	88.66666667	7.466666667	2.732520204	8	88	89	90	34	34	34	0	0	0	34	34	34	97	92	94	7	2.645751311	5	92.5	93	95	74	54	63.66666667	87.06666667	9.330952077	20	55	64	71.5	62	44	51.33333333	52.26666667
217539	31	31	31	0	0	0	31	31	31	82	78	79.14285714	2.476190476	1.573591585	4	78	78	80	37	37	37	0	0	0	37	37	37	99	93	97.28571429	4.238095238	2.058663459	6	97	98	98.5	149	104	114.3333333	316	17.77638883	45	106	106	106	83	78	80.77777778	2.444444444
217966	37.7	35.9	36.95833333	0.710416667	0.842862187	1.8	36.2625	37.15	37.7	93	88	89.5	5.5	2.34520788	5	88	88	91	46	19	30	120.8	10.99090533	27	22.25	26.5	37.5	93	87	89.8	9.2	3.033150178	6	87	89	93	189	83	130	2917	54.00925847	106	100.5	118	153.5	110	46	68	1324
217966	36.6	35.9	36.25	0.245	0.494974747	0.7	36.075	36.25	36.425	89	88	88.5	0.333333333	0.577350269	1	88	88.5	89	27	19	22.5	13.66666667	3.696845502	8	19.75	22	24.75	90	87	88.75	1.583333333	1.258305739	3	88.5	89	89.25	118	90	104	392	19.79898987	28	97	104	111	53	48	50.5	12.5
217966	28.8	28.5	28.65	0.045	0.212132034	0.3	28.575	28.65	28.725	85	83	84	0.666666667	0.816496581	2	83.5	84	84.5	25	23	23.85714286	0.80952381	0.899735411	2	23	24	24.5	96	95	95.42857143	0.285714286	0.534522484	1	95	95	96	108	106	107	2	1.414213562	2	106.5	107	107.5	56	54	55	2
217966	37.6	28.5	31.9625	18.24895833	4.271879953	9.1	28.725	30.875	34.1125	89	84	85.83333333	3.366666667	1.834847859	5	85	85	86.5	31	23	25.33333333	13.46666667	3.669695719	8	23	23	27.5	97	92	95	2.8	1.673320053	5	95	95	95.75	108	108	108	0	0	0	108	108	108	56	54	55	2
217966	35.3	30.6	33.63333333	2.734666667	1.653682759	4.7	33.3	34.15	34.475	85	79	80.85714286	3.80952381	1.951800146	6	80	80	81	33	23	26.28571429	11.57142857	3.401680257	10	24	26	27	99	93	96.14285714	7.476190476	2.734262328	6	93.5	97	98.5	81	80	80.5	0.5	0.707106781	1	80.25	80.5	80.75	49	47	48	2
217966	36.9	33.9	35.125	1.735833333	1.317510278	3	34.275	34.85	35.7	85	80	82	3	1.732050808	5	81	81	83	33	23	27.14285714	10.80952381	3.287784027	10	25	27	28.5	99	94	96.42857143	3.952380952	1.988059595	5	95	96	98	87	80	83.5	24.5	4.949747468	7	81.75	83.5	85.25	49	47	48	2
217966	34.8	27.4	31.1	27.38	5.232590181	7.4	29.25	31.1	32.95	84	81	83	1.2	1.095445115	3	83	83	83.75	31	24	26	7.2	2.683281573	7	24.25	25	26.5	96	87	94.16666667	12.56666667	3.544949459	9	95	95.5	96	106	74	83.25	232.9166667	15.2616076	32	74.75	76.5	85	54	43	48.5	21.66666667
217966	37.7	30.5	35.03333333	15.57333333	3.94630629	7.2	33.7	36.9	37.3	85	81	83.16666667	2.566666667	1.602081979	4	82.25	83	84.5	34	25	29.5	11.5	3.391164992	9	28	28.5	32	96	75	89.83333333	82.16666667	9.064583094	21	85.25	95	95.75	87	72	79.5	112.5	10.60660172	15	75.75	79.5	83.25	49	40	44.5	40.5
217966	37.7	32.2	36.70833333	4.892416667	2.211880798	5.5	37.4375	37.625	37.7	89	85	86.14285714	2.476190476	1.573591585	4	85	85	87	37	21	30.14285714	30.14285714	5.4902511	16	27.5	31	33.5	94	87	90	7.2	2.683281573	7	87.75	90.5	91	107	83	95	288	16.97056275	24	89	95	101	62	46	54	128
217966	37.8	37.55	37.70833333	0.008416667	0.091742393	0.25	37.7	37.7	37.775	89	82	85.5	5.5	2.34520788	7	85	85	86.5	37	26	30.33333333	14.26666667	3.777124126	11	28.25	30	31	96	87	92.6	13.3	3.646916506	9	91	94	95	100	83	91.5	144.5	12.02081528	17	87.25	91.5	95.75	55	46	50.5	40.5
217966	37.6	32.2	35.98	5.582	2.362625658	5.4	35.1	37.4	37.6	89	85	86.33333333	2.266666667	1.505545305	4	85.25	86	86.75	39	21	28.66666667	56.26666667	7.501111029	18	22.5	27.5	34	92	87	90.16666667	2.966666667	1.722401424	5	90	90.5	91	110	107	108.5	4.5	2.121320344	3	107.75	108.5	109.25	84	62	73	242
217966	37.7	36.15	37.40833333	0.382416667	0.618398469	1.55	37.6	37.65	37.7	93	85	89.16666667	8.566666667	2.926886856	8	88	88.5	91.25	46	21	33.16666667	97.36666667	9.867454923	25	26.25	32.5	40.25	93	87	91.4	6.8	2.607680962	6	91	93	93	189	83	136	5618	74.95331881	106	109.5	136	162.5	110	46	78	2048
218291	36.1	35.9	36	0.008	0.089442719	0.2	35.925	36	36.075	62	59	60.66666667	2.266666667	1.505545305	3	59.25	61	62	21.83715842	17.64729098	19.66436579	7.188838486	1.67480451	4.189867445	18.76402771	19.61155678	20.50730342	99	99	99	6.821279667	1.190036322	0	99	99	99	97	95	96	2	1.414213562	2	95.5	96	96.5	56	51	53.5	12.5
218291	36.1	26.5	31.51	20.558	4.534093074	9.6	27.65	31.2	36.1	69	63	66	4.5	2.121320344	6	66	66	66	21.83715842	17.64729098	19.66436579	7.188838486	1.67480451	4.189867445	18.76402771	19.61155678	20.50730342	99	93	96.6	6.3	2.50998008	6	96	96	99	101	84	92.33333333	72.33333333	8.504900548	17	88	92	96.5	56	47	52.33333333	22.33333333
218291	36.6	36	36.35714286	0.04952381	0.222539456	0.6	36.25	36.4	36.5	68	66	66.85714286	0.476190476	0.690065559	2	66.5	67	67	21.83715842	17.64729098	19.66436579	7.188838486	1.67480451	4.189867445	18.76402771	19.61155678	20.50730342	96	93	94	2	1.414213562	3	93	93	95	89	78	84	31	5.567764363	11	81.5	85	87	54	47	51	13
218291	36.5	35.8	36.28333333	0.061666667	0.24832774	0.7	36.3	36.35	36.4	67	65	66.16666667	0.566666667	0.752772653	2	66	66	66.75	21.83715842	17.64729098	19.66436579	7.188838486	1.67480451	4.189867445	18.76402771	19.61155678	20.50730342	93	93	93	0	0	0	93	93	93	97	85	90.33333333	37.33333333	6.110100927	12	87	89	93	55	52	53.66666667	2.333333333
218291	36	35.8	35.9	0.006666667	0.081649658	0.2	35.85	35.9	35.95	62	59	59.71428571	1.238095238	1.112697281	3	59	59	60	21.83715842	17.64729098	19.66436579	7.188838486	1.67480451	4.189867445	18.76402771	19.61155678	20.50730342	96.38044703	93.8160313	95.22243942	6.821279667	1.190036322	2.564415723	94.71742159	95.32699947	95.82487994	97	95	96	1	1	2	95.5	96	96.5	57	51	54.66666667	10.33333333
218291	35.9	35.7	35.8	0.004	0.063245553	0.2	35.8	35.8	35.8	60	59	59.16666667	0.166666667	0.40824829	1	59	59	59	21.83715842	17.64729098	19.66436579	7.188838486	1.67480451	4.189867445	18.76402771	19.61155678	20.50730342	96.38044703	93.8160313	95.22243942	6.821279667	1.190036322	2.564415723	94.71742159	95.32699947	95.82487994	97	96	96.5	0.5	0.707106781	1	96.25	96.5	96.75	59	57	58	2
218291	36.3	25.8	33.15833333	15.85241667	3.981509345	10.5	32.275	34.575	35.7875	68	66	67.66666667	0.666666667	0.816496581	2	68	68	68	21.83715842	17.64729098	19.66436579	7.188838486	1.67480451	4.189867445	18.76402771	19.61155678	20.50730342	95	95	95	6.821279667	1.190036322	0	95	95	95	108	102	104.6666667	9.333333333	3.055050463	6	103	104	106	61	56	58	7
218291	36.1	27.65	32.61666667	9.532666667	3.087501687	8.45	31.3	32.95	34.7125	68	66	67.33333333	1.066666667	1.032795559	2	66.5	68	68	21.83715842	17.64729098	19.66436579	7.188838486	1.67480451	4.189867445	18.76402771	19.61155678	20.50730342	96	93	94.66666667	2.333333333	1.527525232	3	94	95	95.5	104	92	99.75	28.25	5.315072906	12	98.75	101.5	102.5	57	54	55.75	1.583333333
218291	36.8	34.6	36.45714286	0.672857143	0.820278698	2.2	36.7	36.8	36.8	74	60	71.28571429	25.23809524	5.023753103	14	72.5	73	73.5	21.83715842	17.64729098	19.66436579	7.188838486	1.67480451	4.189867445	18.76402771	19.61155678	20.50730342	98	92	94.28571429	3.571428571	1.889822365	6	93.5	94	94.5	125	108	116.5	144.5	12.02081528	17	112.25	116.5	120.75	60	53	56.5	24.5
218291	36.8	36.7	36.75714286	0.002857143	0.053452248	0.1	36.7	36.8	36.8	74	60	71.42857143	25.61904762	5.061526214	14	73	73	73.5	21.83715842	17.64729098	19.66436579	7.188838486	1.67480451	4.189867445	18.76402771	19.61155678	20.50730342	94	90	92.57142857	1.952380952	1.397276262	4	92	93	93.5	126	125	125.5	0.5	0.707106781	1	125.25	125.5	125.75	60	57	58.5	4.5
218291	36.8	31.25	35.61	5.9455	2.438339599	5.55	36.6	36.7	36.7	73	72	72.6	0.3	0.547722558	1	72	73	73	21.83715842	17.64729098	19.66436579	7.188838486	1.67480451	4.189867445	18.76402771	19.61155678	20.50730342	94	90	92.6	2.8	1.673320053	4	92	93	94	126	126	126	107.3671428	7.017601948	0	126	126	126	57	57	57	59.94896076
218291	36.6	35.85	36.21	0.1055	0.324807635	0.75	36	36.1	36.5	68	66	66.83333333	0.566666667	0.752772653	2	66.25	67	67	21.83715842	17.64729098	19.66436579	7.188838486	1.67480451	4.189867445	18.76402771	19.61155678	20.50730342	96	93	94.66666667	1.466666667	1.211060142	3	94	94.5	95.75	81	78	79.5	4.5	2.121320344	3	78.75	79.5	80.25	47	47	47	0
218292	36.7	34.3	35.21666667	0.753666667	0.868139774	2.4	34.675	35	35.55	62	54	56.5	8.7	2.949576241	8	54.5	56	56.75	18	6	11	28.4	5.329165038	12	7	9	15.5	98	97	97.33333333	0.266666667	0.516397779	1	97	97	97.75	111	108	109.5	4.5	2.121320344	3	108.75	109.5	110.25	58	58	58	0
218292	35.7	34	34.52	0.472	0.687022561	1.7	34.1	34.3	34.5	53	50	50.66666667	1.466666667	1.211060142	3	50	50	50.75	16	4	9.2	29.7	5.449770637	12	5	7	14	97	95	96	0.4	0.632455532	2	96	96	96	91	68	81.66666667	146.3333333	12.09683154	23	77	86	88.5	50	33	44.33333333	96.33333333
218292	35.6593046	34.932376	35.38857479	0.632894819	0.301055086	0.726928602	35.28180712	35.45314776	35.5635418	64	55	59.85714286	11.14285714	3.338091842	9	57.5	60	62.5	21.83715842	17.64729098	19.66436579	7.188838486	1.67480451	4.189867445	18.76402771	19.61155678	20.50730342	98	93	94.57142857	3.285714286	1.812653934	5	93.5	94	95	97	92	94.5	12.5	3.535533906	5	93.25	94.5	95.75	52	49	50.5	4.5
218292	35.6593046	34.932376	35.38857479	0.632894819	0.301055086	0.726928602	35.28180712	35.45314776	35.5635418	60	50	56.83333333	12.96666667	3.600925807	10	56.5	58	58.75	21.83715842	17.64729098	19.66436579	7.188838486	1.67480451	4.189867445	18.76402771	19.61155678	20.50730342	97	95	96.33333333	1.066666667	1.032795559	2	95.5	97	97	100	98	99	2	1.414213562	2	98.5	99	99.5	54	53	53.5	0.5
218292	35.6593046	34.932376	35.38857479	0.632894819	0.301055086	0.726928602	35.28180712	35.45314776	35.5635418	64	59	61.33333333	3.866666667	1.966384161	5	60	61	62.75	21.83715842	17.64729098	19.66436579	7.188838486	1.67480451	4.189867445	18.76402771	19.61155678	20.50730342	98	94	95.83333333	2.566666667	1.602081979	4	94.5	96	96.75	97	95	96	2	1.414213562	2	95.5	96	96.5	52	50	51	2
218292	35.6593046	34.932376	35.38857479	0.632894819	0.301055086	0.726928602	35.28180712	35.45314776	35.5635418	67	52	54.83333333	36.16666667	6.013872851	15	52	52	53.5	21.83715842	17.64729098	19.66436579	7.188838486	1.67480451	4.189867445	18.76402771	19.61155678	20.50730342	98	96	96.83333333	0.566666667	0.752772653	2	96.25	97	97	201	142	181	1141	33.77869151	59	171	200	200.5	92	60	80	304
218292	34.3	34	34.13333333	0.023333333	0.152752523	0.3	34.05	34.1	34.2	53	50	51.42857143	1.285714286	1.133893419	3	50.5	52	52	7	4	5.333333333	2.333333333	1.527525232	3	4.5	5	6	97	95	96.14285714	0.476190476	0.690065559	2	96	96	96.5	91	68	81.66666667	146.3333333	12.09683154	23	77	86	88.5	50	33	44.33333333	96.33333333
218292	37.4	34.9	36.91428571	0.811428571	0.900793301	2.5	37.05	37.3	37.35	57	49	52	7.333333333	2.708012802	8	50.5	51	53	15	8	11.14285714	6.80952381	2.60950643	7	9.5	10	13	97	93	94.28571429	1.571428571	1.253566341	4	94	94	94	97	96	96.5	0.5	0.707106781	1	96.25	96.5	96.75	52	51	51.5	0.5
218292	37.4	34.3	36.55714286	1.352857143	1.163123873	3.1	36.2	37.1	37.35	62	49	54.42857143	20.95238095	4.577377082	13	51	54	57	14	6	9.285714286	7.238095238	2.690370837	8	7.5	9	10.5	98	94	96	3.666666667	1.914854216	4	94	97	97.5	108	96	102	72	8.485281374	12	99	102	105	58	51	54.5	24.5
218292	35.6593046	34.932376	35.38857479	0.632894819	0.301055086	0.726928602	35.28180712	35.45314776	35.5635418	58	53	55	4.4	2.097617696	5	53.25	54.5	56.5	21.83715842	17.64729098	19.66436579	7.188838486	1.67480451	4.189867445	18.76402771	19.61155678	20.50730342	94	93	93.5	0.3	0.547722558	1	93	93.5	94	92	82	86.66666667	25.33333333	5.033222957	10	84	86	89	49	46	47.33333333	2.333333333
218292	35.6593046	34.932376	35.38857479	0.632894819	0.301055086	0.726928602	35.28180712	35.45314776	35.5635418	59	50	52.42857143	17.28571429	4.157609203	9	50	50	54	21.83715842	17.64729098	19.66436579	7.188838486	1.67480451	4.189867445	18.76402771	19.61155678	20.50730342	97	94	96.14285714	1.476190476	1.214985793	3	95.5	97	97	98	96	97	2	1.414213562	2	96.5	97	97.5	54	53	53.5	0.5
218292	35.6593046	34.932376	35.38857479	0.632894819	0.301055086	0.726928602	35.28180712	35.45314776	35.5635418	51	50	50.33333333	0.266666667	0.516397779	1	50	50	50.75	21.83715842	17.64729098	19.66436579	7.188838486	1.67480451	4.189867445	18.76402771	19.61155678	20.50730342	97	94	95	1.6	1.264911064	3	94	94.5	95.75	106	96	101	50	7.071067812	10	98.5	101	103.5	53	53	53	0
218295	38.8	38.8	38.8	0	0	0	38.8	38.8	38.8	86	85	85.16666667	0.166666667	0.40824829	1	85	85	85	21.83715842	17.64729098	19.66436579	7.188838486	1.67480451	4.189867445	18.76402771	19.61155678	20.50730342	99	99	99	0	0	0	99	99	99	105	104	104.3333333	0.266666667	0.516397779	1	104	104	104.75	50	50	50	0
218295	38.8	38.8	38.8	0	0	0	38.8	38.8	38.8	86	85	85.57142857	0.285714286	0.534522484	1	85	86	86	21.83715842	17.64729098	19.66436579	7.188838486	1.67480451	4.189867445	18.76402771	19.61155678	20.50730342	99	98	98.71428571	0.238095238	0.487950036	1	98.5	99	99	107	104	105.1428571	1.142857143	1.069044968	3	104.5	105	105.5	52	50	50.42857143	0.619047619
218295	38.8	38.8	38.8	0	0	0	38.8	38.8	38.8	87	86	86.16666667	0.166666667	0.40824829	1	86	86	86	21.83715842	17.64729098	19.66436579	7.188838486	1.67480451	4.189867445	18.76402771	19.61155678	20.50730342	99	98	98.16666667	0.166666667	0.40824829	1	98	98	98	107	101	104.1666667	6.566666667	2.562550813	6	102	105	105.75	52	49	50.16666667	1.366666667
218295	38.8	38.8	38.8	0	0	0	38.8	38.8	38.8	87	87	87	0	0	0	87	87	87	21.83715842	17.64729098	19.66436579	7.188838486	1.67480451	4.189867445	18.76402771	19.61155678	20.50730342	98	98	98	0	0	0	98	98	98	106	104	105	0.8	0.894427191	2	104.25	105	105.75	50	50	50	0
218295	38.8	38.8	38.8	0	0	0	38.8	38.8	38.8	86	85	85.83333333	0.166666667	0.40824829	1	86	86	86	21.83715842	17.64729098	19.66436579	7.188838486	1.67480451	4.189867445	18.76402771	19.61155678	20.50730342	98	98	98	0	0	0	98	98	98	113	94	101.8571429	46.80952381	6.841748593	19	97.5	101	105	60	48	51.57142857	21.28571429
218295	38.9	38.8	38.85	0.003	0.054772256	0.1	38.8	38.85	38.9	89	86	87.16666667	0.966666667	0.98319208	3	87	87	87	21.83715842	17.64729098	19.66436579	7.188838486	1.67480451	4.189867445	18.76402771	19.61155678	20.50730342	98	97	97.66666667	0.266666667	0.516397779	1	97.25	98	98	107	94	100.6666667	27.86666667	5.278888772	13	96.75	100.5	105	54	48	51.5	5.5
218295	38.8	38.8	38.8	0	0	0	38.8	38.8	38.8	88	87	87.28571429	0.238095238	0.487950036	1	87	87	87.5	21.83715842	17.64729098	19.66436579	7.188838486	1.67480451	4.189867445	18.76402771	19.61155678	20.50730342	98	96	97.42857143	0.952380952	0.975900073	2	97	98	98	108	104	106.2857143	2.238095238	1.496026483	4	105.5	106	107.5	51	50	50.28571429	0.238095238
218295	38.8	38.8	38.8	0	0	0	38.8	38.8	38.8	89	87	88.16666667	0.566666667	0.752772653	2	88	88	88.75	21.83715842	17.64729098	19.66436579	7.188838486	1.67480451	4.189867445	18.76402771	19.61155678	20.50730342	98	96	96.33333333	0.666666667	0.816496581	2	96	96	96	108	105	107.1666667	1.366666667	1.169045194	3	107	107.5	108	51	49	50.33333333	0.666666667
218295	38.8	38.7	38.76666667	0.002666667	0.051639778	0.1	38.725	38.8	38.8	86	85	85.16666667	0.166666667	0.40824829	1	85	85	85	21.83715842	17.64729098	19.66436579	7.188838486	1.67480451	4.189867445	18.76402771	19.61155678	20.50730342	99	98	98.83333333	0.166666667	0.40824829	1	99	99	99	103	99	100.8333333	2.166666667	1.471960144	4	100	100.5	101.75	50	49	49.66666667	0.266666667
218295	38.8	38.7	38.77142857	0.002380952	0.048795004	0.1	38.75	38.8	38.8	86	85	85.57142857	0.285714286	0.534522484	1	85	86	86	21.83715842	17.64729098	19.66436579	7.188838486	1.67480451	4.189867445	18.76402771	19.61155678	20.50730342	99	98	98.28571429	0.238095238	0.487950036	1	98	98	98.5	113	99	102	24.33333333	4.932882862	14	99.5	101	101	56	49	50.57142857	5.952380952
218295	38.9	38.9	38.9	0	0	0	38.9	38.9	38.9	89	87	88.14285714	0.80952381	0.899735411	2	87.5	88	89	21.83715842	17.64729098	19.66436579	7.188838486	1.67480451	4.189867445	18.76402771	19.61155678	20.50730342	98	97	97.71428571	0.238095238	0.487950036	1	97.5	98	98	103	94	97.85714286	9.80952381	3.132015934	9	95.5	98	99.5	53	48	50	3
218295	38.9	28.2	34.74285714	27.29619048	5.224575626	10.7	29.7	38.9	38.9	92	88	89.42857143	2.285714286	1.511857892	4	88.5	89	90	21.83715842	17.64729098	19.66436579	7.188838486	1.67480451	4.189867445	18.76402771	19.61155678	20.50730342	98	98	98	0	0	0	98	98	98	103	89	96.71428571	19.57142857	4.423960733	14	95	97	99	53	43	48.57142857	9.285714286
219067	37	29.4	35.48571429	8.091428571	2.844543649	7.6	35.6	36.8	37	62	50	55.71428571	20.57142857	4.535573676	12	52	56	59	22	13	18.71428571	8.571428571	2.927700219	9	18	19	20.5	98	96	96.85714286	1.142857143	1.069044968	2	96	96	98	165	165	165	107.3671428	7.017601948	0	165	165	165	77	77	77	59.94896076
219067	37	36.8	36.97142857	0.005714286	0.075592895	0.2	37	37	37	56	50	52.28571429	3.238095238	1.799470822	6	52	52	52	20	13	16.14285714	7.80952381	2.794552524	7	13.5	17	18	98	96	97.71428571	0.571428571	0.755928946	2	98	98	98	165	165	165	107.3671428	7.017601948	0	165	165	165	77	77	77	59.94896076
219067	37	37	37	0	0	0	37	37	37	52	52	52	0	0	0	52	52	52	17	12	14.16666667	3.766666667	1.940790217	5	13	13.5	15.5	98	98	98	0	0	0	98	98	98	122.6782236	109.3616941	115.8546631	107.3671428	7.017601948	13.31652955	113.054357	115.7655306	118.5437164	69.55779401	60.93129354	64.89638183	59.94896076
219067	37.2	37	37.06666667	0.010666667	0.103279556	0.2	37	37	37.15	58	50	54	9.6	3.098386677	8	52	54	56	26	13	19.33333333	33.86666667	5.819507425	13	14	19.5	24.25	99	97	98.16666667	0.566666667	0.752772653	2	98	98	98.75	169	169	169	107.3671428	7.017601948	0	169	169	169	84	84	84	59.94896076
219067	37.2	35.6	36.76666667	0.422666667	0.650128192	1.6	36.55	37.1	37.2	72	64	67.66666667	16.66666667	4.082482905	8	64	67	71.5	28	23	25.5	7.5	2.738612788	5	23	25.5	28	97	92	94.5	3.1	1.760681686	5	93.5	95	95	137	137	137	107.3671428	7.017601948	0	137	137	137	58	58	58	59.94896076
219067	37.2	36.4	37.05714286	0.08952381	0.299205297	0.8	37.1	37.2	37.2	72	64	70	8	2.828427125	8	70	70	72	29	23	26.57142857	4.952380952	2.225394561	6	25	28	28	97	94	95	1	1	3	94.5	95	95	137	137	137	107.3671428	7.017601948	0	137	137	137	58	58	58	59.94896076
219067	37.2	37.2	37.2	0	0	0	37.2	37.2	37.2	70	66	67	2.8	1.673320053	4	66	66	67.5	28	26	27	0.8	0.894427191	2	26.25	27	27.75	98	96	97	0.8	0.894427191	2	96.25	97	97.75	171	171	171	107.3671428	7.017601948	0	171	171	171	81	81	81	59.94896076
219067	37.2	37.2	37.2	0	0	0	37.2	37.2	37.2	72	68	70	1.6	1.264911064	4	70	70	70	29	25	26.16666667	2.566666667	1.602081979	4	25	25.5	26.75	95	94	94.5	0.3	0.547722558	1	94	94.5	95	122.6782236	109.3616941	115.8546631	107.3671428	7.017601948	13.31652955	113.054357	115.7655306	118.5437164	69.55779401	60.93129354	64.89638183	59.94896076
219067	37.2	36.6	36.9	0.076	0.275680975	0.6	36.65	36.9	37.15	68	58	63.66666667	10.26666667	3.204163958	10	64	64	64	28	21	24.16666667	6.166666667	2.483277404	7	22.5	24.5	25	97	93	94.83333333	3.366666667	1.834847859	4	93.25	94.5	96.5	122.6782236	109.3616941	115.8546631	107.3671428	7.017601948	13.31652955	113.054357	115.7655306	118.5437164	69.55779401	60.93129354	64.89638183	59.94896076
219067	37.2	36.6	36.97142857	0.072380952	0.269037084	0.6	36.8	37	37.2	68	50	58.57142857	34.28571429	5.855400438	18	56	58	61	28	17	23	13.33333333	3.651483717	11	21.5	22	25.5	99	94	97.28571429	2.904761905	1.704336206	5	97	97	98.5	169	169	169	107.3671428	7.017601948	0	169	169	169	84	84	84	59.94896076
219067	37.4	37.2	37.22857143	0.005714286	0.075592895	0.2	37.2	37.2	37.2	70	66	67.14285714	2.476190476	1.573591585	4	66	66	68	28	26	27.57142857	0.619047619	0.786795792	2	27.5	28	28	98	97	97.42857143	0.285714286	0.534522484	1	97	97	98	171	171	171	107.3671428	7.017601948	0	171	171	171	81	81	81	59.94896076
219067	37.4	37.2	37.23333333	0.006666667	0.081649658	0.2	37.2	37.2	37.2	68	64	66.33333333	2.266666667	1.505545305	4	66	66	67.5	28	26	27.16666667	0.966666667	0.98319208	2	26.25	27.5	28	98	97	97.16666667	0.166666667	0.40824829	1	97	97	97	122.6782236	109.3616941	115.8546631	107.3671428	7.017601948	13.31652955	113.054357	115.7655306	118.5437164	69.55779401	60.93129354	64.89638183	59.94896076
221017	36.9	36.6	36.76666667	0.010666667	0.103279556	0.3	36.725	36.8	36.8	101	96	97.83333333	3.366666667	1.834847859	5	96.5	98	98	34	26	27.83333333	9.366666667	3.060501048	8	26.25	27	27	99	99	99	0	0	0	99	99	99	101	80	89.71428571	54.9047619	7.409774754	21	84.5	92	93	67	42	47.42857143	75.95238095
221017	36.2	36	36.08571429	0.008095238	0.089973541	0.2	36	36.1	36.15	103	100	102.1428571	1.142857143	1.069044968	3	102	102	103	29	26	27.57142857	0.952380952	0.975900073	3	27	28	28	99	96	97.42857143	0.952380952	0.975900073	3	97	97	98	92	78	85.14285714	23.80952381	4.879500365	14	83	84	88	59	48	53.42857143	14.95238095
221017	36.1	35.9	36	0.004	0.063245553	0.2	36	36	36	103	100	102	1.6	1.264911064	3	101.25	102.5	103	32	28	29	2.4	1.549193338	4	28	28.5	29	99	97	97.6	0.8	0.894427191	2	97	97	98	99	83	90.16666667	34.96666667	5.913261931	16	85.75	91.5	92	65	52	58	24
221017	35.4	34.9	35.24285714	0.036190476	0.190237946	0.5	35.15	35.3	35.4	104	98	100.5714286	3.285714286	1.812653934	6	100	100	101	34	28	30.28571429	4.238095238	2.058663459	6	29	30	31	99	96	97.5	1.5	1.224744871	3	96.5	98	98	98	96	97	1	1	2	96.5	97	97.5	65	63	64.33333333	1.333333333
221017	35.3	33.1	34.62857143	0.599047619	0.773981666	2.2	34.4	34.9	35.15	104	100	101.2857143	2.571428571	1.603567451	4	100	101	102	39	28	32.71428571	15.9047619	3.98807747	11	30	32	35	99	96	97.33333333	1.466666667	1.211060142	3	96.25	97.5	98	98	92	95.66666667	10.33333333	3.214550254	6	94.5	97	97.5	65	60	63.33333333	8.333333333
221017	35.5	35.4	35.45	0.003	0.054772256	0.1	35.4	35.45	35.5	104	97	100.1666667	6.166666667	2.483277404	7	98.5	100.5	101	34	28	29.66666667	4.666666667	2.160246899	6	29	29	29	99	96	98	1.6	1.264911064	3	97.25	98.5	99	96	92	94	8	2.828427125	4	93	94	95	63	61	62	2
221017	35.6	35.5	35.55	0.003	0.054772256	0.1	35.5	35.55	35.6	98	97	97.33333333	0.266666667	0.516397779	1	97	97	97.75	32	27	29.33333333	2.666666667	1.632993162	5	29	29	29.75	99	98	98.5	0.333333333	0.577350269	1	98	98.5	99	90	90	90	0	0	0	90	90	90	62	61	61.5	0.5
221017	36.8	36.5	36.61428571	0.014761905	0.121498579	0.3	36.5	36.6	36.7	107	98	102	10.66666667	3.265986324	9	99.5	103	103.5	34	25	29.85714286	15.80952381	3.97611919	9	27	28	34	99	97	98.42857143	0.619047619	0.786795792	2	98	99	99	101	71	81.875	91.83928571	9.583281573	30	76.5	80.5	85	67	32	43.625	114.5535714
221017	36.4	36.1	36.25	0.011	0.104880885	0.3	36.2	36.25	36.3	104	100	102.3333333	2.266666667	1.505545305	4	102	102	103.5	33	26	28.16666667	6.566666667	2.562550813	7	27	27	28.5	99	95	97.4	3.3	1.816590212	4	96	98	99	94	77	82.71428571	32.23809524	5.677860093	17	79.5	81	84	57	48	51.71428571	9.904761905
221017	36.7	36.4	36.51666667	0.009666667	0.098319208	0.3	36.5	36.5	36.5	107	103	104	2.4	1.549193338	4	103	103.5	104	34	25	29.5	13.5	3.674234614	9	28	28	32.5	99	97	98.16666667	0.566666667	0.752772653	2	98	98	98.75	85	71	78.5	35.5	5.958187644	14	73.5	79.5	83.25	47	32	40.66666667	43.06666667
221017	35.7	35.5	35.62857143	0.005714286	0.075592895	0.2	35.6	35.6	35.7	99	97	97.85714286	0.80952381	0.899735411	2	97	98	98.5	32	27	28.71428571	2.571428571	1.603567451	5	28	28	29	99	98	98.57142857	0.285714286	0.534522484	1	98	99	99	92	90	90.66666667	1.333333333	1.154700538	2	90	90	91	61	57	58.33333333	5.333333333
221017	35.9	35.7	35.76666667	0.006666667	0.081649658	0.2	35.7	35.75	35.8	99	98	98.83333333	0.166666667	0.40824829	1	99	99	99	28	26	27.33333333	0.666666667	0.816496581	2	27	27.5	28	99	98	98.83333333	0.166666667	0.40824829	1	99	99	99	96	89	91.6	7.3	2.701851217	7	90	91	92	66	57	59.6	13.8
221086	38	37.8	37.91428571	0.004761905	0.069006556	0.2	37.9	37.9	37.95	100	99	99.85714286	0.142857143	0.377964473	1	100	100	100	30	26	27	2	1.414213562	4	26	27	27	95	92	92.85714286	1.476190476	1.214985793	3	92	92	93.5	105	91	98.25	20.5	4.527692569	14	95.75	97.5	102	56	48	50.625	6.267857143
221086	38	37.4	37.81666667	0.049666667	0.222860195	0.6	37.8	37.85	37.975	100	100	100	0	0	0	100	100	100	30	26	27.16666667	2.166666667	1.471960144	4	26.25	27	27	92	87	90.66666667	4.666666667	2.160246899	5	89.75	92	92	105	88	97.28571429	31.9047619	5.648430039	17	94.5	97	101	56	46	50.14285714	9.80952381
221086	38	37.6	37.87142857	0.025714286	0.160356745	0.4	37.8	37.9	38	101	97	98.42857143	2.285714286	1.511857892	4	97.5	98	99	26	26	26	0	0	0	26	26	26	96	95	95.57142857	0.285714286	0.534522484	1	95	96	96	113	107	110	4.285714286	2.070196678	6	108.75	110	111.25	57	53	54.75	1.357142857
221086	38	31.4	37	6.11	2.471841419	6.6	37.8	38	38	104	98	101.1428571	6.80952381	2.60950643	6	99	101	103.5	26	26	26	0	0	0	26	26	26	96	95	95.85714286	0.142857143	0.377964473	1	96	96	96	111	99	106	22	4.69041576	12	103	108	109	55	50	53.14285714	3.80952381
221086	37.9	35.7	36.68333333	1.201666667	1.096205577	2.2	35.7	36.5	37.675	102	101	101.1666667	0.166666667	0.40824829	1	101	101	101	27	26	26.33333333	0.266666667	0.516397779	1	26	26	26.75	92	89	91	1.2	1.095445115	3	91	91	91.75	110	102	106.1428571	11.14285714	3.338091842	8	103.5	106	109	57	51	53.71428571	3.904761905
221086	38	37.6	37.83333333	0.034666667	0.186189867	0.4	37.675	37.9	37.975	101	100	100.3333333	0.266666667	0.516397779	1	100	100	100.75	27	26	26.5	0.3	0.547722558	1	26	26.5	27	91	89	90.16666667	0.566666667	0.752772653	2	90	90	90.75	101	97	99	2.4	1.549193338	4	98	99	100	51	50	50.5	0.3
221086	38	36.8	37.68571429	0.171428571	0.414039336	1.2	37.65	37.9	37.9	101	100	100.4285714	0.285714286	0.534522484	1	100	100	101	28	26	26.71428571	0.571428571	0.755928946	2	26	27	27	92	90	90.85714286	0.476190476	0.690065559	2	90.5	91	91	104	97	100	6	2.449489743	7	98	100	100.75	57	50	52	5.714285714
221086	37.9	35.5	36.7	1.264	1.124277546	2.4	35.75	36.6	37.75	101	100	100.3333333	0.266666667	0.516397779	1	100	100	100.75	27	26	26.5	0.3	0.547722558	1	26	26.5	27	92	91	91.66666667	0.266666667	0.516397779	1	91.25	92	92	112	104	108.5	8.3	2.880972058	8	107.25	108.5	110.5	56	53	54.66666667	1.066666667
221086	37.9	36.3	37.36666667	0.430666667	0.656251984	1.6	37.025	37.7	37.775	101	100	100.1666667	0.166666667	0.40824829	1	100	100	100	29	26	27.16666667	1.366666667	1.169045194	3	26.25	27	27.75	92	91	91.33333333	0.266666667	0.516397779	1	91	91	91.75	108	100	103.8571429	10.80952381	3.287784027	8	101.5	104	106	57	52	54	2.666666667
221086	38	37.6	37.85	0.027	0.164316767	0.4	37.75	37.9	37.975	98	96	97.16666667	0.566666667	0.752772653	2	97	97	97.75	26	26	26	0	0	0	26	26	26	97	95	95.5	0.7	0.836660027	2	95	95	95.75	113	99	108	25.33333333	5.033222957	14	105.5	110	111.5	57	50	53.71428571	5.238095238
221086	38.1	37.9	37.95	0.007	0.083666003	0.2	37.9	37.9	37.975	100	99	99.5	0.3	0.547722558	1	99	99.5	100	27	26	26.33333333	0.266666667	0.516397779	1	26	26	26.75	95	92	94	1.6	1.264911064	3	93.25	94.5	95	105	91	98	24.4	4.939635614	14	96	97	101	52	48	49.83333333	3.366666667
221086	37.9	35.5	36.61428571	1.451428571	1.204752494	2.4	35.7	35.7	37.9	102	100	100.8571429	0.476190476	0.690065559	2	100.5	101	101	27	26	26.28571429	0.238095238	0.487950036	1	26	26	26.5	92	91	91.85714286	0.142857143	0.377964473	1	92	92	92	109	102	106.625	7.125	2.669269563	7	104.75	107.5	109	57	52	54.25	2.214285714
223886	38.3	38	38.14285714	0.00952381	0.097590007	0.3	38.1	38.1	38.2	84	60	73.42857143	83.28571429	9.126100716	24	67.5	77	79	21.83715842	17.64729098	19.66436579	7.188838486	1.67480451	4.189867445	18.76402771	19.61155678	20.50730342	96.38044703	93.8160313	95.22243942	6.821279667	1.190036322	2.564415723	94.71742159	95.32699947	95.82487994	122.6782236	109.3616941	115.8546631	107.3671428	7.017601948	13.31652955	113.054357	115.7655306	118.5437164	69.55779401	60.93129354	64.89638183	59.94896076
223886	38.1	38	38.05	0.003	0.054772256	0.1	38	38.05	38.1	73	59	62	30.4	5.513619501	14	59	59.5	61.5	21.83715842	17.64729098	19.66436579	7.188838486	1.67480451	4.189867445	18.76402771	19.61155678	20.50730342	96.38044703	93.8160313	95.22243942	6.821279667	1.190036322	2.564415723	94.71742159	95.32699947	95.82487994	140	140	140	107.3671428	7.017601948	0	140	140	140	76	76	76	59.94896076
223886	39.3	39.2	39.27142857	0.002380952	0.048795004	0.1	39.25	39.3	39.3	77	70	74.28571429	9.904761905	3.14718317	7	71.5	76	77	21.83715842	17.64729098	19.66436579	7.188838486	1.67480451	4.189867445	18.76402771	19.61155678	20.50730342	96.38044703	93.8160313	95.22243942	6.821279667	1.190036322	2.564415723	94.71742159	95.32699947	95.82487994	122.6782236	109.3616941	115.8546631	107.3671428	7.017601948	13.31652955	113.054357	115.7655306	118.5437164	69.55779401	60.93129354	64.89638183	59.94896076
223886	39.3	39.2	39.23333333	0.002666667	0.051639778	0.1	39.2	39.2	39.275	78	75	76.66666667	1.066666667	1.032795559	3	76.25	77	77	21.83715842	17.64729098	19.66436579	7.188838486	1.67480451	4.189867445	18.76402771	19.61155678	20.50730342	96.38044703	93.8160313	95.22243942	6.821279667	1.190036322	2.564415723	94.71742159	95.32699947	95.82487994	170	170	170	107.3671428	7.017601948	0	170	170	170	86	86	86	59.94896076
223886	39.3	39.2	39.21428571	0.001428571	0.037796447	0.1	39.2	39.2	39.2	78	69	70.85714286	10.47619048	3.236694375	9	69	70	70.5	21.83715842	17.64729098	19.66436579	7.188838486	1.67480451	4.189867445	18.76402771	19.61155678	20.50730342	96.38044703	93.8160313	95.22243942	6.821279667	1.190036322	2.564415723	94.71742159	95.32699947	95.82487994	122.6782236	109.3616941	115.8546631	107.3671428	7.017601948	13.31652955	113.054357	115.7655306	118.5437164	69.55779401	60.93129354	64.89638183	59.94896076
223886	39.2	33.8	38.42857143	4.165714286	2.041008154	5.4	39.2	39.2	39.2	86	69	74.42857143	37.28571429	6.106202935	17	70	72	77	21.83715842	17.64729098	19.66436579	7.188838486	1.67480451	4.189867445	18.76402771	19.61155678	20.50730342	96.38044703	93.8160313	95.22243942	6.821279667	1.190036322	2.564415723	94.71742159	95.32699947	95.82487994	122.6782236	109.3616941	115.8546631	107.3671428	7.017601948	13.31652955	113.054357	115.7655306	118.5437164	69.55779401	60.93129354	64.89638183	59.94896076
223886	39.3	39.2	39.28333333	0.001666667	0.040824829	0.1	39.3	39.3	39.3	76	70	72.33333333	4.266666667	2.065591118	6	71.25	72	72.75	21.83715842	17.64729098	19.66436579	7.188838486	1.67480451	4.189867445	18.76402771	19.61155678	20.50730342	96.38044703	93.8160313	95.22243942	6.821279667	1.190036322	2.564415723	94.71742159	95.32699947	95.82487994	122.6782236	109.3616941	115.8546631	107.3671428	7.017601948	13.31652955	113.054357	115.7655306	118.5437164	69.55779401	60.93129354	64.89638183	59.94896076
223886	39.3	39.2	39.26666667	0.002666667	0.051639778	0.1	39.225	39.3	39.3	77	69	71.83333333	8.966666667	2.994439291	8	69.5	71.5	72.75	21.83715842	17.64729098	19.66436579	7.188838486	1.67480451	4.189867445	18.76402771	19.61155678	20.50730342	96.38044703	93.8160313	95.22243942	6.821279667	1.190036322	2.564415723	94.71742159	95.32699947	95.82487994	181	181	181	107.3671428	7.017601948	0	181	181	181	86	86	86	59.94896076
223886	39	38.7	38.8	0.013333333	0.115470054	0.3	38.7	38.8	38.85	86	82	83.28571429	1.904761905	1.380131119	4	82.5	83	83.5	21.83715842	17.64729098	19.66436579	7.188838486	1.67480451	4.189867445	18.76402771	19.61155678	20.50730342	96.38044703	93.8160313	95.22243942	6.821279667	1.190036322	2.564415723	94.71742159	95.32699947	95.82487994	122.6782236	109.3616941	115.8546631	107.3671428	7.017601948	13.31652955	113.054357	115.7655306	118.5437164	69.55779401	60.93129354	64.89638183	59.94896076
223886	39.1	38.8	38.95	0.019	0.137840488	0.3	38.825	38.95	39.075	83	81	82.16666667	0.566666667	0.752772653	2	82	82	82.75	21.83715842	17.64729098	19.66436579	7.188838486	1.67480451	4.189867445	18.76402771	19.61155678	20.50730342	96.38044703	93.8160313	95.22243942	6.821279667	1.190036322	2.564415723	94.71742159	95.32699947	95.82487994	122.6782236	109.3616941	115.8546631	107.3671428	7.017601948	13.31652955	113.054357	115.7655306	118.5437164	69.55779401	60.93129354	64.89638183	59.94896076
223886	38.7	38.4	38.58333333	0.017666667	0.132916014	0.3	38.5	38.6	38.7	86	69	80	38.4	6.196773354	17	78	82	83.75	21.83715842	17.64729098	19.66436579	7.188838486	1.67480451	4.189867445	18.76402771	19.61155678	20.50730342	96.38044703	93.8160313	95.22243942	6.821279667	1.190036322	2.564415723	94.71742159	95.32699947	95.82487994	158	158	158	107.3671428	7.017601948	0	158	158	158	77	77	77	59.94896076
223886	38.4	38	38.2	0.02	0.141421356	0.4	38.125	38.2	38.275	84	70	76.83333333	26.56666667	5.154286242	14	73.25	77.5	79.5	21.83715842	17.64729098	19.66436579	7.188838486	1.67480451	4.189867445	18.76402771	19.61155678	20.50730342	96.38044703	93.8160313	95.22243942	6.821279667	1.190036322	2.564415723	94.71742159	95.32699947	95.82487994	122.6782236	109.3616941	115.8546631	107.3671428	7.017601948	13.31652955	113.054357	115.7655306	118.5437164	69.55779401	60.93129354	64.89638183	59.94896076
224391	36.4	34.8	35.6	0.352	0.593295879	1.6	35.4	35.4	36	63	59	60.5	1.9	1.378404875	4	60	60	60.75	16	16	16	0	0	0	16	16	16	93	92	92.66666667	0.266666667	0.516397779	1	92.25	93	93	122.6782236	109.3616941	115.8546631	107.3671428	7.017601948	13.31652955	113.054357	115.7655306	118.5437164	69.55779401	60.93129354	64.89638183	59.94896076
224391	34.7	34.1	34.36666667	0.070666667	0.265832027	0.6	34.125	34.35	34.575	66	62	63.5	2.7	1.643167673	4	62.25	63	64.5	16	15	15.16666667	0.166666667	0.40824829	1	15	15	15	92	92	92	0	0	0	92	92	92	111	111	111	107.3671428	7.017601948	0	111	111	111	59	59	59	59.94896076
224391	32.8	29.3	30.52857143	1.439047619	1.199603109	3.5	29.85	30.2	30.85	71	66	68.71428571	2.238095238	1.496026483	5	68.5	69	69	19	17	17.85714286	0.476190476	0.690065559	2	17.5	18	18	93	92	92.14285714	0.142857143	0.377964473	1	92	92	92	111	111	111	107.3671428	7.017601948	0	111	111	111	57	57	57	59.94896076
224391	33	30.2	31.7	1.584	1.258570618	2.8	30.575	31.9	32.775	71	64	66.5	8.3	2.880972058	7	64.25	65.5	68.25	18	16	17.16666667	0.566666667	0.752772653	2	17	17	17.75	92	92	92	0	0	0	92	92	92	111	111	111	107.3671428	7.017601948	0	111	111	111	57	57	57	59.94896076
224391	36.2	35.4	35.51428571	0.091428571	0.302371578	0.8	35.4	35.4	35.4	61	59	60	0.666666667	0.816496581	2	59.5	60	60.5	19	16	16.57142857	1.285714286	1.133893419	3	16	16	16.5	94	92	92.85714286	0.476190476	0.690065559	2	92.5	93	93	104	104	104	107.3671428	7.017601948	0	104	104	104	61	61	61	59.94896076
224391	36.6	35.4	35.81666667	0.369666667	0.608002193	1.2	35.4	35.45	36.325	63	59	60.66666667	1.866666667	1.366260102	4	60	60.5	61	19	16	17	1.2	1.095445115	3	16.25	17	17	94	92	93	0.4	0.632455532	2	93	93	93	104	104	104	107.3671428	7.017601948	0	104	104	104	61	61	61	59.94896076
224391	33.8	33.1	33.33333333	0.106666667	0.326598632	0.7	33.1	33.15	33.575	66	63	64.66666667	1.066666667	1.032795559	3	64.25	65	65	16	15	15.5	0.3	0.547722558	1	15	15.5	16	92	92	92	0	0	0	92	92	92	122.6782236	109.3616941	115.8546631	107.3671428	7.017601948	13.31652955	113.054357	115.7655306	118.5437164	69.55779401	60.93129354	64.89638183	59.94896076
224391	34.2	33.1	33.72857143	0.215714286	0.46445052	1.1	33.4	33.8	34.1	66	63	64.57142857	1.619047619	1.272418021	3	63.5	65	65.5	16	15	15.28571429	0.238095238	0.487950036	1	15	15	15.5	92	92	92	0	0	0	92	92	92	111	111	111	107.3671428	7.017601948	0	111	111	111	59	59	59	59.94896076
224391	37	30.7	35.45	5.899	2.428785705	6.3	35.525	36.25	36.975	69	63	65.33333333	6.666666667	2.581988897	6	63.25	64.5	67.25	19	17	18.16666667	0.566666667	0.752772653	2	18	18	18.75	94	93	93.16666667	0.166666667	0.40824829	1	93	93	93	120	120	120	107.3671428	7.017601948	0	120	120	120	64	64	64	59.94896076
224391	35.6	29.7	33.1	6.572	2.563591231	5.9	31.1	33.55	35.325	65	60	63	2.8	1.673320053	5	63	63	63.75	19	17	18.16666667	0.966666667	0.98319208	2	17.25	18.5	19	94	93	93.5	0.3	0.547722558	1	93	93.5	94	122.6782236	109.3616941	115.8546631	107.3671428	7.017601948	13.31652955	113.054357	115.7655306	118.5437164	69.55779401	60.93129354	64.89638183	59.94896076
224391	37	25	34.56666667	22.94666667	4.790267912	12	35.1	36.95	37	69	64	66	4	2	5	65	65	67.25	19	18	18.16666667	0.166666667	0.40824829	1	18	18	18	93	93	93	0	0	0	93	93	93	120	120	120	107.3671428	7.017601948	0	120	120	120	64	64	64	59.94896076
224391	35.5	29.3	31.6	5.736	2.394994781	6.2	29.725	31.2	32.675	69	63	67	7.6	2.75680975	6	65	68.5	69	19	17	18	0.4	0.632455532	2	18	18	18	93	92	92.5	0.3	0.547722558	1	92	92.5	93	122.6782236	109.3616941	115.8546631	107.3671428	7.017601948	13.31652955	113.054357	115.7655306	118.5437164	69.55779401	60.93129354	64.89638183	59.94896076
228245	33.6	33.1	33.35	0.043	0.207364414	0.5	33.175	33.4	33.475	56	55	55.5	0.3	0.547722558	1	55	55.5	56	24	24	24	0	0	0	24	24	24	99	98	98.33333333	0.266666667	0.516397779	1	98	98	98.75	92	77	84.75	19.07142857	4.367084676	15	83.5	84.5	86.5	55	41	49.25	15.92857143
228245	33.5	32.8	33.15	0.067	0.258843582	0.7	33.025	33.1	33.325	56	54	55.33333333	0.666666667	0.816496581	2	55	55.5	56	24	24	24	0	0	0	24	24	24	99	99	99	0	0	0	99	99	99	153	86	127.75	862.9166667	29.37544326	67	119	136	144.75	70	53	62	52.66666667
228245	33.9	33.8	33.82857143	0.002380952	0.048795004	0.1	33.8	33.8	33.85	69	63	66.71428571	4.904761905	2.214669706	6	65.5	67	68.5	24	24	24	0	0	0	24	24	24	99	99	99	0	0	0	99	99	99	159	115	135.4	342.3	18.5013513	44	123	130	150	52	46	48.8	6.7
228245	34	33.9	33.95	0.003	0.054772256	0.1	33.9	33.95	34	71	65	67.16666667	5.366666667	2.316606714	6	65.25	67	68	24	24	24	0	0	0	24	24	24	99	99	99	0	0	0	99	99	99	153	121	139	176.6666667	13.29160136	32	135.25	141	144.75	68	54	62.5	36.33333333
228245	33.9	33.8	33.86666667	0.002666667	0.051639778	0.1	33.825	33.9	33.9	70	67	68.83333333	1.366666667	1.169045194	3	68.25	69	69.75	24	24	24	0	0	0	24	24	24	96.38044703	93.8160313	95.22243942	6.821279667	1.190036322	2.564415723	94.71742159	95.32699947	95.82487994	159	150	154.5	40.5	6.363961031	9	152.25	154.5	156.75	52	51	51.5	0.5
228245	33.9	33	33.68333333	0.113666667	0.337144875	0.9	33.8	33.8	33.8	64	56	62.16666667	9.366666667	3.060501048	8	63	63	63.75	24	24	24	0	0	0	24	24	24	99	98	98.5	0.5	0.707106781	1	98.25	98.5	98.75	177	72	115	2454	49.53786431	105	78	88	160	73	36	54	249.5
228245	33.9	33	33.38571429	0.124761905	0.353216513	0.9	33.1	33.4	33.6	64	55	57.85714286	15.14285714	3.891382421	9	55.5	56	59.5	24	24	24	0	0	0	24	24	24	99	98	98.33333333	0.266666667	0.516397779	1	98	98	98.75	88	72	81.75	29.92857143	5.470701183	16	77.75	84	85.25	51	36	46.125	27.26785714
228245	33.1	32.8	32.9	0.013333333	0.115470054	0.3	32.8	32.9	32.95	62	55	57.85714286	6.142857143	2.478478796	7	56	58	59	24	24	24	0	0	0	24	24	24	96.38044703	93.8160313	95.22243942	6.821279667	1.190036322	2.564415723	94.71742159	95.32699947	95.82487994	196	130	166.5	935	30.5777697	66	147.25	170	189.25	87	60	75.25	158.25
228245	32.9	32.2	32.68571429	0.074761905	0.273426233	0.7	32.6	32.8	32.85	66	58	61.85714286	11.47619048	3.38765265	8	59	62	64.5	24	24	24	0	0	0	24	24	24	99	98	98.5	0.5	0.707106781	1	98.25	98.5	98.75	215	186	196	180.6666667	13.4412301	29	186.75	191.5	200.75	95	81	86.75	36.25
228245	33.8	33.7	33.78333333	0.001666667	0.040824829	0.1	33.8	33.8	33.8	66	62	64	2.4	1.549193338	4	63	64	65	24	24	24	0	0	0	24	24	24	99	98	98.6	0.3	0.547722558	1	98	99	99	130	101	113.5	130.3	11.41490254	29	104.5	112	121	48	41	45.16666667	8.566666667
228245	34	33.9	33.97142857	0.002380952	0.048795004	0.1	33.95	34	34	66	61	63.42857143	3.619047619	1.902379462	5	62	63	65	24	24	24	0	0	0	24	24	24	99	99	99	6.821279667	1.190036322	0	99	99	99	153	74	103.8	1541.7	39.26448777	79	75	77	140	68	45	54.2	111.7
228245	34	33.9	33.95	0.003	0.054772256	0.1	33.9	33.95	34	64	61	62.66666667	1.466666667	1.211060142	3	62	62.5	63.75	24	24	24	0	0	0	24	24	24	96.38044703	93.8160313	95.22243942	6.821279667	1.190036322	2.564415723	94.71742159	95.32699947	95.82487994	100	74	81.5	153.6666667	12.39623599	26	74.75	76	82.75	54	45	48.5	16.33333333
[truncated: 24,792 more rows]
[truncated: 20 more columns]
